# Supplementary material for: A role for pH dynamics regulating transcription factor DNA-binding selectivity
Source: Nucleic Acids Res. 2025 Jun 4;53(10):gkaf474. doi: 10.1093/nar/gkaf474 (PMC12135187; doi:10.1093/nar/gkaf474)
Supplement: gkaf474_Supplemental_Files [file gkaf474_supplemental_files.zip › Supplementary File 1.xlsx]

## Sheet: FOXC2_enrichment_pH7
Kmer	Enrichment Score
ATAAAC	1
AAATAA	0.891105
AATAAA	0.838539
TAAGCA	0.813531
ATAAGC	0.802879
CTCTTC	0.798624
CCTTCT	0.77447
CACCTC	0.73137
CACTTC	0.726377
TAAATA	0.725544
CATCGC	0.71125
CAAATA	0.707453
CATCCC	0.704061
TAAACA	0.700766
AATAAG	0.686114
TACTTC	0.67812
ACTTCC	0.676583
CTTCGT	0.673993
TACGTC	0.673791
TTCTTC	0.67315
AGTACT	0.66784
ATCTTC	0.664947
AATATT	0.66066
TCTTCT	0.660397
CTTCTG	0.654856
CCACTG	0.649106
CCTACT	0.648297
CACCAC	0.647395
CATTCG	0.646942
TCATTC	0.646121
CCATCA	0.645168
CGTCTA	0.644413
CATTCC	0.642659
CATCTC	0.642154
CCTAGT	0.639566
GATGCT	0.630319
CAGTCT	0.627407
TACCTC	0.624739
CCGAAT	0.621003
CTACTG	0.61989
CTCTCT	0.617591
TTCCGT	0.615809
GCATCA	0.614864
GAATCT	0.614639
ATCTCC	0.61329
CAGACT	0.611729
AATACG	0.610369
CCTCTG	0.610303
CATCCT	0.605418
TTCATC	0.605262
CCACTT	0.600332
CTCAGT	0.597966
CATAAA	0.596449
AGAATC	0.595914
ATAAAT	0.595256
CATCAG	0.594506
ACCAGT	0.590618
CTCGTA	0.589608
CTTCTA	0.588244
ACCACT	0.588083
ACAAAC	0.586871
CGTCAT	0.582946
TCTTAC	0.582699
TCTTCA	0.579572
TTCTAG	0.579567
CTTACG	0.578774
GGTCAA	0.576649
TTCGCT	0.574306
CACTGC	0.573545
TCCATG	0.572872
CAAACA	0.569673
CCTATA	0.56927
ACCTCT	0.569012
CTCATG	0.56842
TACTCC	0.56584
CCGCTT	0.565798
TACCAC	0.563703
ATGCCT	0.56332
ATCCTA	0.563298
ACTACG	0.562818
CTAGTA	0.561562
GTAAAC	0.561281
ACGACT	0.560568
CACCAT	0.560449
TCTACT	0.560431
ATTTAC	0.559585
ACCATG	0.559226
ATCTAG	0.559005
TAATCA	0.555171
CTACGT	0.55395
CTTCAT	0.553907
CATCGT	0.553055
GAATCA	0.551971
TCTTTC	0.550329
CCACTA	0.549914
ACGTCT	0.549197
ATACCC	0.549002
AGATCA	0.547145
TCATCT	0.546021
GATCAT	0.545951
CTTCTT	0.545793
AGAATG	0.543213
AGCGTA	0.541544
AGTCTA	0.540242
AAGCAT	0.539522
TACGTA	0.538582
CACCGT	0.538546
GATCTA	0.536843
CATCAC	0.535709
TCTAGT	0.535129
CACCTG	0.535111
AAATAG	0.534466
ACCTAC	0.532114
CACTAC	0.530998
TATCTC	0.530783
ATCCAC	0.52843
CATCCA	0.528189
TTCTAC	0.528131
TACCCA	0.526431
TCATCA	0.526285
CTGCAT	0.523665
CGTCTT	0.521368
ACATCG	0.520703
CCTCTT	0.520563
CCTACA	0.520386
GACTTA	0.520053
CTTAGA	0.519991
ACACGC	0.519799
ATTCCC	0.518585
CAGTCA	0.518434
CTTACT	0.517962
ATCGCT	0.517752
ACACCG	0.515868
AGCATG	0.514074
CAATAA	0.513104
CATGCA	0.512902
ACATGG	0.511347
TATTGA	0.510628
TCTCTG	0.51043
AGTAAA	0.506247
ACGTCA	0.505658
TATACA	0.505429
ATACCG	0.504826
ATGATG	0.50475
TCTTAG	0.504352
TACCCT	0.50355
CTACTT	0.503451
ATTCGA	0.502855
TTCCAC	0.502178
AGACTA	0.50195
ACTTCT	0.5018
CACTCT	0.501014
ACCCTA	0.498929
ACCGCT	0.498836
ACTCTC	0.498695
ATGGTA	0.498546
ACATTC	0.498522
CTCTAA	0.497427
GATCTT	0.49704
AAGCAA	0.496363
CACAAA	0.496203
TACTCT	0.495538
AAACAG	0.495149
TACTGC	0.493272
AACGCC	0.493221
CAGATG	0.492938
ACTCAG	0.492293
ATCATC	0.49218
ACTAGC	0.492057
CCTGTG	0.491238
AGTCAT	0.491229
ATACGA	0.490128
GGTAAA	0.489122
ACTTGC	0.488892
CAAGCA	0.488752
ACCCTT	0.487517
AGCACT	0.4864
TACGCA	0.486326
CCTTTT	0.485929
AAGCAG	0.485846
ATTCCG	0.485334
CGTTCT	0.485241
ATCTCT	0.485148
ATGCAC	0.483795
CTCCAT	0.483396
ATTGCC	0.483143
TCCACA	0.482921
CCTCTA	0.482842
CTACTA	0.48256
ATAATC	0.48169
AATAAC	0.481282
CGTAAA	0.481266
ACTTTC	0.481075
CTTCAA	0.481052
AGTGAT	0.480764
GCACTA	0.48052
CACCTT	0.480211
ACCGTA	0.477829
ACTCCA	0.47731
AAGCAC	0.477041
ATATTC	0.476584
ATCCAT	0.476512
ACATAT	0.475575
TTCCCT	0.473677
CCCAAA	0.472119
TCTGCT	0.471277
CTTTCT	0.470991
ATTCGC	0.469814
TTACCC	0.469409
CATACC	0.469396
CTCTTT	0.46918
GACTAA	0.469143
CACGTA	0.468708
TACGAA	0.468416
AAGACT	0.467652
GTACAC	0.467253
GCTTAC	0.467034
CTCCTA	0.466935
ATTCTA	0.466159
TTCATG	0.46568
GTACTA	0.464566
CCTATC	0.464405
ATCGCA	0.463727
ATCAAT	0.463178
CCGTAT	0.462942
TACCTG	0.462747
AAGTCT	0.462434
GAATAA	0.461512
ATAGAC	0.461158
ATAGAT	0.461121
CCCTTA	0.460931
ATAGTC	0.460825
ATCTAC	0.460677
TAGTAA	0.460592
TACTGA	0.460559
AAACAA	0.459925
CTTGAA	0.459461
TAAGTA	0.459228
TCACTA	0.458954
ACTACT	0.458884
CAAGTC	0.458836
AACTCC	0.458315
AACCGC	0.457954
ATACGC	0.457065
AACACG	0.456969
TGTCAA	0.456901
TGATCA	0.456553
ACCTCA	0.455356
CCTCAT	0.45494
CGAATA	0.454595
GTTCTA	0.454405
ATTTCG	0.454038
CTAATC	0.453828
ATTCAG	0.453617
ACATGC	0.453424
TTCTCT	0.453363
ACTTCA	0.453163
TCATAA	0.452902
GAATAC	0.452572
ATTTAG	0.452121
AATCCC	0.452073
GAAATA	0.451306
AAGTAA	0.450694
CGTCAA	0.450585
TCTCTA	0.450473
CTATGA	0.450211
ACATAA	0.450194
GATATC	0.449987
TCACTT	0.449595
CAAGTA	0.449457
TATCGA	0.448701
GATTAA	0.448203
AGTATG	0.448124
ATATTG	0.448111
CATACG	0.44754
AGTATC	0.447334
AAGTAC	0.44702
TCTACA	0.446388
CATACA	0.446048
ATTGAA	0.445865
AACAAG	0.44514
CCCTTG	0.444446
ACTAGT	0.444211
AAATAC	0.444014
AACGGT	0.4439
ACAAAT	0.442208
TACCGT	0.44213
ACACGG	0.441633
TACCTA	0.441546
TAGTCA	0.44152
AAGCTC	0.440195
TAGACA	0.440112
ACATCC	0.439838
ATCTGA	0.439661
GAGTAA	0.439477
AAAATA	0.439392
ACGCAT	0.439153
TTAGCC	0.439139
TCTTGA	0.438227
TACTAC	0.437836
ACAATC	0.437177
CAAGCG	0.436794
ACTGAA	0.436763
ACCAAC	0.436373
AAGTCA	0.435952
ATCGGT	0.435754
AAATAT	0.435024
CGCGTT	0.434974
AGCAAA	0.434139
AAGATG	0.434024
ATCAGC	0.434011
ACCCAA	0.433538
AAACGA	0.433402
CAATGG	0.43301
ATTTGA	0.43287
CATTCA	0.432819
ATAGAG	0.432672
AACTTC	0.43231
ATACTC	0.432273
GCCTTG	0.431871
ACTCGT	0.431005
ATCGTA	0.430457
AATCTC	0.430407
ACCCAT	0.429902
GCTTTA	0.429674
AAGGTA	0.429467
ACACCC	0.429082
ATGTTA	0.428499
ATCCTG	0.428377
ATTCCA	0.428233
TGGTAA	0.428196
ACAGGT	0.428152
AATAGG	0.428136
ACAAGC	0.427992
CTGTCT	0.42785
AGTAAT	0.427554
TATATA	0.427395
AGGTAA	0.426696
AATTGT	0.42651
TTCCAT	0.426181
GGCTTA	0.426086
ACTCAC	0.425701
TTCACT	0.425556
CTTTCA	0.425477
AATACC	0.425468
TGATAA	0.425
CAAGAC	0.424545
AAATCT	0.424497
ATTTTC	0.423822
ACTAAG	0.423765
ATTGAC	0.423681
GGAATA	0.423298
GATTGC	0.423094
AGCTTA	0.422928
AACCTA	0.422894
CTATTC	0.42286
TAGCTA	0.422435
CATAGC	0.42231
ATCATG	0.42214
CACTCA	0.422006
CTTTTC	0.421774
GCGTAA	0.421517
AAACTC	0.421207
ATGCAT	0.421064
GATCAA	0.420516
TTACCG	0.420338
ACACTC	0.420303
CATAGA	0.420131
CGATAA	0.419974
CATCTA	0.419662
AATACA	0.419335
CTCCTT	0.419221
ATCCCA	0.419165
GAACTA	0.418955
CTATCA	0.418649
AGAAAT	0.418548
AGTTCA	0.418529
ATTACC	0.418409
ACAGTC	0.418204
CATGTC	0.418202
TACACC	0.418191
CAAGCC	0.417941
ACAGAG	0.417917
CGCTTA	0.417605
TATGCC	0.417344
ATTACG	0.417148
CACCTA	0.417098
CTACAC	0.41669
ACTCCT	0.416501
ATTCAC	0.416498
AATTTC	0.416216
TCAATC	0.416084
AGTCAA	0.416002
ATTCTC	0.415664
AGATAC	0.415626
AACTCG	0.415495
CGTTTA	0.415201
ACTTAG	0.415158
CAGTAA	0.415092
CCGTAA	0.414941
GCATAA	0.414768
ACAGTA	0.414754
CATTTC	0.414366
TCACTG	0.41374
AAGCCA	0.412889
CATTGG	0.412759
ACTATC	0.412447
GTTTAA	0.412357
CCATAA	0.412354
CAGTTC	0.41219
CGTGTA	0.411713
ACTGCT	0.411591
CCCTAA	0.41139
AATAGA	0.410948
AACCCC	0.410829
CTTGGT	0.410694
AAACAC	0.410513
TACCAA	0.41021
TCGAAA	0.40985
CGATTA	0.409649
AATCAG	0.409403
AATAGT	0.408983
TCGTAA	0.408636
ATTTGG	0.408038
TCGCTT	0.407463
TCTCTT	0.407445
ACTGCA	0.407219
CATTAG	0.40719
ATAGCG	0.406864
ATGTAG	0.406623
CATAAG	0.405774
AATCGC	0.405701
ATTAAA	0.40568
ATCTCA	0.405665
ATAACC	0.405533
ATCGAA	0.405249
AGCAAT	0.404925
TCCTTA	0.404161
ATCCGT	0.403981
AAGCCT	0.403703
AGCAAG	0.403588
AGTTTA	0.403421
ATTAAG	0.403175
AATCAT	0.403066
CTATCT	0.402213
CCCTTT	0.401877
TTCTCA	0.401831
GCCAAA	0.401531
ATACCA	0.401455
CTAAAG	0.40142
ACACCA	0.401345
CTTAAA	0.400713
ATCCTT	0.40069
ATAGAA	0.400433
CAATCA	0.400121
CATCAA	0.399999
TAATAA	0.399441
AACACC	0.399001
TATCCC	0.398826
AGCTCT	0.398432
ATCTAA	0.397367
TAGCCT	0.397122
ACACCT	0.396659
TTTCGC	0.396278
CCTATG	0.395867
AATCCG	0.395756
AAGAAA	0.395629
GGTTTA	0.395381
TTCCTG	0.394478
TTTCCG	0.394191
TATGCA	0.394164
AGAACT	0.394104
ACTCTG	0.394083
ACTGTA	0.393864
CTCTTG	0.393809
ATACAC	0.39369
TACACA	0.393656
ACTATG	0.393167
CATTTA	0.392726
AACTAG	0.392516
ACCTAT	0.392158
AACATC	0.391672
AATGCA	0.391457
CAACCC	0.391357
ATAGCC	0.391142
AGTGTA	0.391098
AATTCG	0.391078
AGGTAT	0.390378
ACAGCC	0.390153
GTGATA	0.390087
CCCTAT	0.389411
TACAGA	0.389354
ATCGAT	0.389322
ACTTAT	0.389115
CAGATA	0.389097
TACTCA	0.389018
ATTTCC	0.389004
AATCCT	0.388739
GATGTA	0.388509
ATGAAA	0.388366
TCTGAT	0.388337
AAAGTC	0.388305
GCCTAT	0.388203
CACATC	0.387845
ACGAAA	0.387735
CGACAA	0.387727
CCAAGT	0.387656
GCCATA	0.387474
TATGAA	0.387217
CTCCAA	0.386673
ACTCTA	0.386112
CAATCC	0.385716
AGATAT	0.385652
ATTTGC	0.385532
AATTAA	0.385097
ACGTAA	0.385055
AAACAT	0.384893
TCCATA	0.38482
AGTACA	0.384778
CCGGTT	0.382783
CGCATT	0.382445
ACATCT	0.382289
AACCAG	0.382085
TACTAA	0.381704
TCATAC	0.380993
ATAGTG	0.380938
CAAAGG	0.380576
CAACGA	0.380291
ACAACC	0.380016
GTGTAA	0.379899
ATCATA	0.379673
TTTCCC	0.3795
GTCAAC	0.379286
ACGAAT	0.379026
ATGTTG	0.37876
CTTATC	0.378174
CCACAT	0.377878
CCCATT	0.37771
CCAGTT	0.377649
ATGAAT	0.377402
AATCGA	0.377038
ACACGA	0.377022
ATTCCT	0.376661
TGTACA	0.37604
GCAAAC	0.375897
TATCAA	0.375834
CTAACA	0.375813
CAATGC	0.375762
AATGGT	0.375741
CTAAAC	0.375
GGATTA	0.374634
TCCCAA	0.374437
AACCTC	0.374395
AACAAT	0.374246
AACCGT	0.374195
CAATCG	0.372875
AATGTG	0.372809
AACACA	0.372498
CTTTGC	0.372339
GTGTCA	0.372254
AACGTC	0.37219
AAGAAT	0.372043
GTCTAA	0.371989
GTATCA	0.371887
ATTAGA	0.371651
AGAATA	0.371501
AGCCTA	0.37099
AAGAGT	0.370898
TCTCAT	0.370371
GCAATA	0.370264
GTTATA	0.369964
CACTAA	0.369761
AGTTTG	0.369678
TGCCTT	0.36957
TCCTTG	0.369301
ATCAAG	0.369192
AGACAT	0.368786
ATTATG	0.368321
ACTGAT	0.367834
TTTCTC	0.367578
AAGTAT	0.36699
ACCAAA	0.366795
CCCTGT	0.366495
ACATGA	0.366445
GATACA	0.366325
GTAATA	0.366169
AATTCC	0.365778
AATCAC	0.365614
CTCATA	0.365463
AAGACA	0.365442
TTCCTA	0.363764
ACATAG	0.363571
ATACAA	0.363484
CAACTA	0.36348
AGTTAC	0.363445
AAACGG	0.362788
GATTAC	0.362576
CATTGC	0.36254
TATCCA	0.362291
TTGCTC	0.361789
TCTAAA	0.361682
TCTATC	0.361439
AGCTTG	0.360963
CTGATA	0.360353
CCAAAC	0.360198
AATGAA	0.360112
AGAAAC	0.359813
TTACAA	0.359652
ACTCAT	0.359344
CAAGAA	0.35924
ACTTAC	0.358939
ATTCTG	0.358775
CTGTCA	0.358299
CCTTAA	0.358235
ACCATA	0.358207
AACCCT	0.358169
ACTTTG	0.357852
CTCACA	0.357566
ATTAGC	0.357079
CCGATT	0.356957
CAAGTG	0.356526
AAAGCC	0.35631
CAATGA	0.356252
ATTAGG	0.356211
GTTAAA	0.356136
CAGCAT	0.356067
CTCGTT	0.356044
AAAGAT	0.355895
ATATGA	0.355749
GAACAA	0.355026
ATGATA	0.354896
AATTCT	0.354456
TTTCAG	0.354232
AAACCC	0.353925
AAATCC	0.353529
AAACCA	0.353334
AAATGG	0.353199
ACAGGC	0.35294
TTGCAA	0.352919
TAACCA	0.352505
CTACAA	0.352032
ACAGAA	0.351772
ACAATA	0.351462
AGCCTT	0.351331
AGGAAA	0.351273
CACACT	0.351119
AACATG	0.350941
AAACGC	0.350935
AACCAC	0.350825
ACACAA	0.350491
CTTACA	0.349645
TAGATA	0.349488
TTGCAC	0.349409
AATAGC	0.349357
AACTTG	0.349287
ATACAT	0.349203
CGCATA	0.348695
ACAGAC	0.348526
GTCTTA	0.348397
GCTACA	0.348279
TCCAAA	0.348143
TGTCCA	0.348066
TCCTAA	0.348027
CCCAAT	0.347941
CAAACC	0.347745
AACCAA	0.347739
AATGAC	0.347632
GAAACA	0.347403
GCTTAA	0.347309
ACATCA	0.346883
AATCCA	0.346516
CACCAA	0.346414
TAAGAA	0.346018
ACCTTG	0.345908
AACGCT	0.345399
TAACTA	0.345155
TTCCAA	0.344208
CCCATA	0.344094
CCAAAA	0.344056
TTCCTT	0.344035
TACAGC	0.343647
TCGCAA	0.343588
AAAGTG	0.343461
CCGTTG	0.343431
AAATTC	0.343345
AATCAA	0.343158
ATGCTA	0.342835
AAGCTT	0.34258
AAGCGT	0.342037
ACACTG	0.341925
CTAATA	0.341681
GTTTGA	0.341584
TAAAGA	0.34149
GCCAAT	0.341478
ATTGAG	0.341406
AGAAAA	0.341353
CATATC	0.341282
CATTAC	0.341233
AGGCAA	0.341026
CAAAGA	0.340988
CCTAAC	0.34095
AGTAAC	0.340871
AAAGCA	0.340806
CTTAAG	0.340702
CCAACT	0.340685
ACTTGA	0.340586
CCTAAA	0.340315
ACGCTA	0.339855
GTATAC	0.339673
AAATCA	0.339647
ACACAC	0.339547
CGCAAA	0.339213
TCCATT	0.338945
ATATGG	0.33861
GAATTA	0.338593
CATGTA	0.338567
ACAATG	0.338351
CTCAAA	0.33822
AGATTG	0.337983
AACTAA	0.337648
GTACAA	0.337638
CTTTGA	0.337515
TAACTC	0.337443
ATTTAA	0.33718
AACAAA	0.337156
TGACAA	0.337068
AGCATA	0.336833
AACGTA	0.336636
AATCGT	0.336525
TATTCA	0.336472
AAAGAA	0.336399
TGTCTG	0.336194
AAACCG	0.336175
AGTTTC	0.336119
AATTCA	0.336068
ATTCAA	0.335147
ACACGT	0.334741
CTATTA	0.334257
ATACTA	0.33422
CCCGTT	0.334178
GCATTA	0.334051
ACATAC	0.333649
ATGTGA	0.333504
ATCCAA	0.333479
TCAACA	0.333467
TTAGAA	0.332635
ACAGGA	0.332452
ATCTTA	0.332356
TTTCCA	0.33233
CTAACT	0.332276
ACACTA	0.332263
ATGTGC	0.332051
ACAGCA	0.332004
TCACAA	0.33151
TGTAAA	0.330921
AAGTTC	0.330497
CACATA	0.329938
AAATGC	0.329796
CCTCAA	0.329626
ATTGTC	0.329538
CAAAAC	0.329511
AGATTA	0.329397
CAACAC	0.329334
CGCTAA	0.328888
ATGTAC	0.328824
GTTCGT	0.328319
AATACT	0.327662
ACTAAT	0.327583
ACCTAA	0.327312
CAAATG	0.327002
ATATAT	0.326272
GATAAA	0.326242
TCGGTT	0.326037
GTCAAA	0.325723
AAAAGC	0.325556
ACTATA	0.325492
AACAGG	0.325482
GGAAAA	0.325462
CAAAGC	0.325034
AAGCTG	0.324989
CATTGA	0.324825
ACAGAT	0.324721
CTCTTA	0.32472
AAACTA	0.324666
CAAACG	0.324597
AACACT	0.324399
TCAACT	0.324013
ATTGTA	0.324009
AACGTT	0.32396
AACTAT	0.323653
AATTAC	0.323401
GATTTA	0.323289
CACAGC	0.323015
GAAAAC	0.322837
ACTGTG	0.322112
CAACGC	0.322057
ATCAAA	0.321961
ATTGCA	0.32182
ACAAGA	0.321592
ACGATA	0.321537
ACCTTA	0.321518
GTTTCC	0.321013
CAGAAA	0.321005
AACATA	0.320924
CACTTA	0.320512
AAAATC	0.320393
ACAGTG	0.320171
TCTGTG	0.319786
GTTGAA	0.319779
ACAAGG	0.319736
GGATAA	0.3189
TCCAAT	0.318535
ATCTTG	0.318312
TAACCC	0.318282
CCTGTA	0.318153
ATTATC	0.316989
ATATCC	0.316686
ATAACA	0.316221
ATAAGG	0.31601
AACCAT	0.31563
AACGAC	0.315602
ATACTG	0.315243
CTTTAC	0.315047
AACCCA	0.314197
AATGTC	0.314146
AACCTG	0.313944
TGTTAA	0.31382
AATGAT	0.313797
ACGCAA	0.313514
AACAGT	0.313342
AGGTTG	0.312888
GGCAAA	0.312723
TCCTAT	0.312646
GTCCAA	0.312512
AACTAC	0.311935
TACATA	0.311927
ATGCAA	0.311443
AACTGC	0.311277
AGGATA	0.311158
ATCACA	0.311126
GTAACA	0.310765
CTCATT	0.310679
TGCAAA	0.310573
TAATGA	0.310065
GTTGTA	0.309906
AATATA	0.309647
AATAAT	0.309447
GCCTTT	0.309356
AACGGA	0.309258
TGAAAA	0.30918
AAAGAC	0.309004
ACAGCT	0.30888
AACAGA	0.308155
ACCACA	0.308011
ATTGTG	0.30745
AGATAA	0.307003
ATAAGA	0.306964
CAGTTA	0.306923
ACGTAT	0.306708
TCCTTT	0.306596
ACAAAG	0.306401
GTCATA	0.306343
CTCAAC	0.305929
CAATTC	0.305818
CCGTTA	0.305603
GCTCAA	0.305021
CTTGTA	0.305008
CCAATT	0.304556
TCTAAC	0.304455
GTATTA	0.30442
AGCCAA	0.304213
ATGTTC	0.303874
CTGCAA	0.303711
ATAGTA	0.303648
GAAAAA	0.303602
TAACGA	0.303474
CGAAAA	0.303013
GGTATA	0.3026
ATGTCA	0.302523
TATTAA	0.302445
AAGATT	0.302047
AAAGGT	0.301983
TGGCAA	0.30196
ACTTAA	0.301959
ATTAAT	0.301665
ACTAAC	0.300802
CAAATC	0.300285
ATAATG	0.300206
CTTTAA	0.300172
AATGCT	0.300169
AATTGC	0.300083
AAAGTT	0.300061
AAGATA	0.300001
AGCTCA	0.29994
AACGCA	0.299101
AACGTG	0.298986
AACAGC	0.298337
AAGTGT	0.298083
AACATT	0.297951
ACACAG	0.297464
ACTACA	0.297388
ACCAAT	0.297038
AAGCTA	0.29662
CCAATA	0.296587
CTTGTC	0.296509
ACTGTC	0.296132
GACACA	0.295937
TTTCAC	0.295506
CAATTA	0.295464
TCTCAA	0.295241
ATAAAG	0.295136
CCTTTA	0.294939
AACCTT	0.294891
ACAGCG	0.294816
TATAGA	0.294674
CACAAG	0.294529
ACTCAA	0.294031
CAAAAG	0.293798
TAGAAA	0.293661
CGCAAT	0.293629
TCTTAA	0.293494
AAAACG	0.293319
GACAAA	0.293222
ATTTCA	0.293111
CCAACA	0.292268
CAGCAA	0.292046
CCACAA	0.291929
GGTTAA	0.291821
TAGCAA	0.291767
GTTCAA	0.291703
ATCAAC	0.29143
GCTAAA	0.291407
GCACAA	0.291028
TGAACA	0.290616
CAATAG	0.290568
AAAAAG	0.290405
AGTATA	0.28966
GATAAC	0.288944
AAACCT	0.288602
GATATA	0.288468
CTTTTA	0.288408
ATATCG	0.288016
AGCTAT	0.288012
ATGACA	0.287701
CCATTA	0.286137
CATTAA	0.286044
ATATGC	0.285653
GTATAA	0.285173
AGCTAA	0.28515
ATAATA	0.285131
ATACAG	0.285017
ATATCA	0.284771
AAATCG	0.28451
ACTAAA	0.284327
AAACTG	0.284295
AGCAAC	0.283691
ATAGCA	0.283585
TATAAA	0.283397
CTATAA	0.283329
AATCTG	0.282849
AATATG	0.282012
CGTATA	0.281913
TTCAAA	0.281828
CACATG	0.281034
AACGAA	0.281014
GTGTTA	0.280945
CTGTAA	0.280784
AAAGTA	0.280664
ATATAC	0.280292
ACAAGT	0.28002
GTTCTT	0.279641
CAACTG	0.279299
TACAAA	0.278816
AATTTG	0.278365
GTTTCA	0.278135
TGCTAA	0.27802
AATCTA	0.277833
AAACTT	0.27737
AGCACA	0.276834
ACATTA	0.276806
CGCTTT	0.276136
ACATGT	0.276092
AAAAAC	0.27567
CACACA	0.275349
AACTCT	0.274291
ACTTTA	0.272695
AAATGA	0.271366
AGTTAA	0.271283
AGACAA	0.271019
TTCACA	0.270296
ATTTTG	0.269839
GACATA	0.269155
ACACAT	0.26814
AATTAT	0.267916
CTAAAA	0.267449
CAAAAA	0.267224
GTTAAC	0.266811
CAATAC	0.265888
ATATTA	0.2656
AAATGT	0.26554
CTTATA	0.264974
GGACAA	0.26481
ACGACA	0.264082
AAAACA	0.263652
AAAACT	0.263543
ATTTTA	0.263489
ACGTTA	0.263483
TAACGC	0.26314
TGCCAA	0.262995
CAACTC	0.262051
CATATG	0.262016
CGGTTA	0.261662
CAACCA	0.261387
CATATA	0.261005
TAAAAA	0.260569
GACAAC	0.259888
AACTGA	0.258661
ATGTAA	0.258075
AACGAT	0.256457
TCAAAA	0.256189
AAACGT	0.254264
AAATTG	0.253995
AATATC	0.251147
AAAAGA	0.25108
AACTCA	0.24861
CAACAG	0.248554
CTATAC	0.247191
GTAAAA	0.244277
ACATTG	0.244206
CACAAC	0.243485
GCTATA	0.242517
ACAACG	0.241618
AATTAG	0.241189
GTTTTA	0.240827
AAAAAT	0.240646
AGAACA	0.240573
CAATTG	0.240342
ATTAAC	0.240142
AACAAC	0.239945
CGTTAA	0.238647
CTGTTA	0.237744
AAAGCT	0.237727
AGGTTA	0.237579
AAGTTG	0.237401
ACGTTG	0.237263
AATTGA	0.236653
ATAACG	0.234084
CTTAAC	0.232338
ATATAG	0.231076
ATAAAA	0.230647
GCAACA	0.22986
TTGAAA	0.229437
AAAAAA	0.226324
CATAAC	0.226255
AAGTTA	0.225228
TTTAAA	0.222824
AACTTA	0.218292
ATATAA	0.217749
TTATAA	0.214158
AACTGT	0.213359
TTAAAA	0.21168
AATTTA	0.210905
TAATTA	0.20712
GCAAAA	0.206798
AAAATG	0.205217
AAAACC	0.201859
AAATTA	0.196388
ATTATA	0.196324
AGTTAT	0.19369
AATGTA	0.193088
ACAACA	0.18958
AAAAGT	0.183412
ATTACA	0.180456
CAACAA	0.177656
ACAACT	0.173206
TAACAA	0.164687
ACAAAA	0.157216
AAATTT	0.15596
GTTACA	0.145776
AAAATT	0.101293

## Sheet: FOXC2_enrichment_pH7.8
Kmer	Enrichment Score
CCACC	1
GACGC	0.932969
GACCC	0.929439
GGACC	0.913051
CGTCC	0.899973
CCACG	0.891812
CTTCC	0.889586
CCTTC	0.855467
GGCCC	0.847924
CGAAG	0.844267
CGACC	0.843368
GCACC	0.835593
CCATC	0.824582
GACTC	0.814102
CGGTC	0.812757
CCAGG	0.808503
CTACC	0.807578
GATGC	0.803899
CGACG	0.785803
GAAGA	0.783504
CGTGC	0.780539
AGTGG	0.776921
CGTAG	0.768733
CCGTC	0.762683
CGCCC	0.752583
CCGCC	0.747464
GCGCC	0.73854
GGTAC	0.735896
GATGA	0.735261
GGTGA	0.734327
AGACC	0.731547
CGGCC	0.725643
GTGGA	0.724306
CCCAG	0.722401
GAAGC	0.721882
CCTAG	0.721373
CCCGG	0.715328
CATGG	0.709584
AGTCC	0.708726
AGAAG	0.708382
GACGA	0.707765
CCGCG	0.707702
CCTCC	0.706279
CCCCG	0.706015
AGGTC	0.700029
GATCC	0.696896
CACCC	0.689991
GGGGA	0.681307
GAATC	0.681239
AGACG	0.680842
CCAGA	0.676922
CGCGC	0.676395
CGCGA	0.676104
GACCA	0.672756
GGTCA	0.671951
CCCAC	0.6677
CCCCC	0.666726
GCCCC	0.662004
CGTAC	0.661673
AGTGC	0.660653
CGCCG	0.655648
CGTGA	0.655483
CGGGC	0.653746
CCTGC	0.652909
CGCAG	0.652837
GGCGA	0.652199
CCCGC	0.651515
CTGGC	0.650317
CACCG	0.649239
CCTCG	0.647946
GCCAC	0.647736
GGGAC	0.647044
CTCCC	0.644952
GGGTA	0.644622
CGATC	0.644519
CCGGC	0.641698
CGTCA	0.640084
CCCGA	0.640066
AGTCG	0.639231
CTAGA	0.638319
CGCAC	0.635169
ACTTC	0.634636
CTGCC	0.630545
AGTAG	0.629416
AGGCC	0.627499
CCCTC	0.624457
CATCC	0.624296
CCGAG	0.624003
CATGC	0.618642
CTGGA	0.618176
GGCAC	0.617177
CGGGA	0.616295
GCGTA	0.616208
GAGGC	0.61571
CACGC	0.615393
CAGTC	0.610976
GGCCA	0.610876
CTCTC	0.609653
CACGG	0.60783
CCGGA	0.607333
GCCGC	0.606818
CCTAC	0.606537
GGAGA	0.604284
CTCGC	0.601896
GCGAC	0.599631
GCGGA	0.597799
CGGAG	0.596387
CGAGA	0.591473
CCTGA	0.590195
CACTC	0.589912
AGTGA	0.589627
CATCG	0.587463
AGGGG	0.585785
GAGGA	0.585493
CGGAC	0.584876
AGGCG	0.581663
ACGTC	0.581489
GGGAA	0.581048
CCGAC	0.579007
AGACT	0.578958
GCCGA	0.575065
CGGTA	0.574512
CTCGA	0.572101
GCAGA	0.571981
AGAGG	0.571886
AGTAC	0.571846
GAGAC	0.571745
CATTC	0.571235
CCCCA	0.56918
ATGCC	0.56896
GGGCA	0.565519
CTTCA	0.565472
GACTA	0.565122
ACGCC	0.564276
ATGCG	0.562099
CACCA	0.561764
ACCCC	0.560326
AGATC	0.560176
CCAGC	0.559214
AGGGC	0.555229
CACGA	0.552602
TCCGA	0.551008
ACCAG	0.550097
CGCCA	0.549951
AGTCA	0.547218
ATGGG	0.545476
ACGCG	0.543437
GCCCA	0.543236
GAGTA	0.539775
ATGGC	0.538772
ACCAC	0.537236
GAGCC	0.535461
GTAGA	0.534236
ACTGG	0.532252
ACTAG	0.529538
GATCA	0.528169
CTCAG	0.527768
CTTTC	0.52672
AGGGA	0.526019
GCTGA	0.523343
CCGTA	0.522047
CTGAC	0.520869
ATGGA	0.520518
CGGAA	0.51904
TACGA	0.518459
CCGAA	0.516077
AGGAC	0.515073
CATCA	0.513506
CATGA	0.513092
CAGGG	0.511498
AGAGA	0.511455
CTAGC	0.509292
GAACC	0.509266
GCGCA	0.509107
AGGTG	0.50815
CGCTC	0.508124
ATCCC	0.507472
GGTAA	0.506247
ACCGG	0.505966
AGGTA	0.505212
TACCA	0.504942
GCTAC	0.504166
ACCTC	0.502712
AGCCC	0.502343
CCGCA	0.499377
ACCCG	0.496665
CTAAG	0.496275
ATTCC	0.495717
GTCGA	0.495541
TCGCA	0.491671
GCGAA	0.491228
GCTCC	0.491103
GTCCA	0.490543
CGGCA	0.490375
CAGAG	0.489002
AAGTC	0.488993
ACCGC	0.488881
ACTCC	0.487751
CGAGC	0.486487
CCAAG	0.486014
ACCGA	0.485424
TCAGA	0.4852
CCCTA	0.485109
ATCGC	0.484568
TCCCA	0.483697
ATCGG	0.476711
GAGAA	0.475935
GCAGC	0.471945
CAGGC	0.4703
ACTCG	0.47002
CAGAC	0.469009
ATCAG	0.466799
CGTTC	0.466437
GTCAC	0.46625
AGCAG	0.465648
AGCGG	0.463177
CTCAC	0.463077
AGATG	0.462456
ACTGC	0.462297
AGGAG	0.459509
AGCGC	0.459503
CACTG	0.458964
CTCCA	0.458703
ACTAC	0.456231
ACGGG	0.453209
GTCTA	0.452775
AGCAC	0.45241
TCGAA	0.451854
CAGGA	0.449048
CTTAC	0.447772
AGAGC	0.44739
ACGCA	0.447342
CACTA	0.446646
GCCTA	0.446179
CCTCA	0.444957
CTCTA	0.443713
CGTAA	0.442721
ACGAG	0.441256
ACCAT	0.437464
ACCCA	0.437305
AGCGA	0.436252
ATGAC	0.435999
CTGCA	0.435887
ATCTC	0.435669
ATCGA	0.435448
TGCCA	0.434951
ATCCG	0.433727
AGGCA	0.430948
CTTGC	0.430233
AGGAA	0.429863
ACGAC	0.429381
GTGCA	0.428617
ACGGA	0.426681
CCACA	0.426321
ATTCG	0.426
AGCCG	0.425753
ACCCT	0.424973
ATCAC	0.423227
AAGCA	0.423054
CTATC	0.422862
ACTGA	0.420706
TGGAA	0.419795
TAGGA	0.418472
ACGGC	0.415406
CAGCC	0.413128
ATACC	0.412917
AAGGG	0.412581
GGCTA	0.41086
GCTTA	0.410816
CTGAA	0.410157
ATCCA	0.409761
ACACC	0.408667
ATGCA	0.408288
TCTCA	0.407672
ACGTA	0.407099
GATAC	0.407091
AGCAT	0.406293
ACTCT	0.405294
GACAC	0.403842
CAGTA	0.401387
CAGCG	0.400275
GGAAA	0.400105
CCATA	0.399508
AAGGC	0.398416
ATACG	0.397514
ATGAG	0.395056
AGTAA	0.39221
CGCTA	0.391625
ACGTG	0.39134
AAGCC	0.389649
CAGAA	0.389011
GAGCA	0.388618
AGCCA	0.383776
AAGCG	0.38294
AAGTA	0.381989
GCATA	0.380218
ACGAA	0.379571
AAGAG	0.37897
AGGAT	0.378639
CTTGA	0.378048
AAGAC	0.377505
AATGG	0.376716
GGAAC	0.376672
AGCCT	0.375945
CATAG	0.375432
CTGTC	0.375221
TACTA	0.374728
GTGAA	0.374526
AGTTC	0.37354
ACACG	0.372629
ACATC	0.366935
ATCAT	0.366307
ACCTG	0.364796
AAGGA	0.364479
ACGCT	0.362188
ACCTA	0.361991
GTGTA	0.351989
AGAAT	0.350505
CAAGC	0.350126
ACTCA	0.34884
ACGAT	0.348821
CAAGG	0.348732
AAGTG	0.348015
GGACA	0.347766
CATAC	0.347217
CAGCA	0.346801
ACCGT	0.346789
AATCC	0.346034
TAGAA	0.344474
AATGC	0.340658
ATGAA	0.340115
CTACA	0.340079
CGAAA	0.339554
ATCTG	0.33742
GGATA	0.335075
GAATA	0.33459
AAGAA	0.334259
CCTAA	0.334189
AGCTC	0.334135
ATTTC	0.333712
GCTCA	0.33191
GAAAC	0.331054
ATGTC	0.331023
GTCAA	0.330635
CGAAC	0.330394
ATCTA	0.329439
GGCAA	0.32918
ATAGG	0.326942
ACACT	0.326025
AGTAT	0.325372
CCCAA	0.324754
AATCG	0.324665
AATCA	0.31931
CACAG	0.317608
GATTA	0.317173
AAGGT	0.315624
ATTCA	0.315317
CCTTA	0.314808
CAAGA	0.314213
CACAC	0.313699
CGCAA	0.313609
ATAGA	0.313117
CAATC	0.30974
AGAAA	0.307871
CGACA	0.306876
AACCC	0.305884
ATTGA	0.305707
TAGCA	0.304681
GCACA	0.302324
GCCAA	0.301818
AATGA	0.300556
CGATA	0.297072
AGAAC	0.296773
ACAGG	0.293069
TCTAA	0.290521
ATAAG	0.290282
GTTGA	0.289559
AATAG	0.287184
TATGA	0.286618
GTACA	0.284139
AAGAT	0.28312
AGACA	0.280727
ACAGA	0.278072
ATAGC	0.271819
AACGC	0.271091
AAAGA	0.270076
ATCAA	0.269489
ATTGG	0.269009
TAAGA	0.26831
ACATG	0.267263
TCCAA	0.266049
AGCAA	0.264461
AAAGG	0.26341
AACCG	0.261958
AATTC	0.25879
CTGTA	0.257894
AACCA	0.257283
TCACA	0.256518
ATTGC	0.256264
AATCT	0.255196
ATTAG	0.254565
ACTAA	0.251249
TGACA	0.251009
ACCAA	0.250532
AAGCT	0.24973
AGCTG	0.249586
CAAAG	0.248891
AGCTA	0.248806
AACTC	0.247302
CTCAA	0.246311
AATAC	0.245671
ATGTG	0.24509
ACTTA	0.24467
CAACC	0.244488
ATGTA	0.244154
TATCA	0.243914
ATTAC	0.243104
AGATA	0.242948
AACGG	0.241209
GCTAA	0.239785
GTAAA	0.239264
ACTTG	0.23875
ACTAT	0.234583
AACGA	0.234054
CAATG	0.232657
GATAA	0.230223
GCAAC	0.228378
CATAA	0.226845
AAAGC	0.225983
CCAAA	0.223173
TGAAA	0.222221
GTTCA	0.221968
AACCT	0.217771
CCAAC	0.217338
GGTTA	0.217304
ACAAG	0.217116
CTAAC	0.216968
ACAGC	0.21641
CTTTA	0.215008
GAAAA	0.208901
AAACC	0.208075
GTAAC	0.207888
CAACG	0.207279
TGCAA	0.204266
ACAGT	0.203638
AAATC	0.201892
CTAAA	0.201774
GCAAA	0.198916
CATTA	0.195129
TTCAA	0.194565
AAACG	0.193975
GAACA	0.192607
GACAA	0.191715
CTTAA	0.190802
CAATA	0.189938
AACAG	0.186929
AACTA	0.185357
GTTTA	0.182154
GTATA	0.182051
ATATC	0.181624
CGTTA	0.181261
AACGT	0.180413
ATACA	0.177831
AACAC	0.177041
CTATA	0.175113
AAAGT	0.174801
AGTTG	0.17443
AACTG	0.172967
CACAA	0.172757
ACATA	0.169974
ACACA	0.168873
AAATG	0.16735
AAATA	0.164914
AAACT	0.16401
CAAAC	0.163477
AATAA	0.161219
AATGT	0.160318
AACAT	0.158658
AGTTA	0.155749
ATTTA	0.154536
ATATG	0.15404
TGTAA	0.152326
TCAAA	0.150857
AACTT	0.150174
ATTTG	0.148818
ATAAT	0.136908
CAACA	0.133767
AAAAG	0.133527
TAATA	0.129343
TACAA	0.128991
AAACA	0.128775
ATAAA	0.124468
ATAAC	0.121657
AATAT	0.119485
ACAAT	0.111493
AATTG	0.104565
AATTA	0.103865
ATTAA	0.0988446
TAACA	0.0918467
ACAAC	0.0912569
ACAAA	0.0906095
AACAA	0.0835037
AAAAC	0.0759585
ATATA	0.0746595
GTTAA	0.0745933
TATAA	0.071183
CAAAA	0.0666095
AAAAT	0.0644453
AAATT	0.0635865
TTAAA	0.0619218
TAAAA	0.0474705
AAAAA	0.0334308
