# Supplementary material for: A role for pH dynamics regulating transcription factor DNA-binding selectivity
Source: Nucleic Acids Res. 2025 Jun 4;53(10):gkaf474. doi: 10.1093/nar/gkaf474 (PMC12135187; doi:10.1093/nar/gkaf474)
Supplement: gkaf474_Supplemental_Files [file gkaf474_supplemental_files.zip › Supplementary File 2.xlsx]

## Sheet: control_annotated_peaks
chr	start	end	strand	annotation	geneStart	geneEnd	geneStrand	geneId	transcriptId	distanceToTSS	gene_symbol	gene_name	gene_biotype	description
chr1	1776999	1777759	*	Promoter (<=1kb)	1756588	1778419	2	ENSG00000008130	ENST00000492768	660	NADK	NADK	protein_coding	NAD kinase [Source:HGNC Symbol;Acc:HGNC:29831]
chr1	1817100	1817695	*	Promoter (<=1kb)	1789061	1818386	2	ENSG00000078369	ENST00000471354	691	GNB1	GNB1	protein_coding	G protein subunit beta 1 [Source:HGNC Symbol;Acc:HGNC:4396]
chr1	1820474	1821037	*	Promoter (2-3kb)	1789061	1818386	2	ENSG00000078369	ENST00000471354	-2088	GNB1	GNB1	protein_coding	G protein subunit beta 1 [Source:HGNC Symbol;Acc:HGNC:4396]
chr1	3316543	3316872	*	Intron (ENST00000511072/ENSG00000142611, intron 3 of 15)	3306636	3310096	2	ENSG00000272235	ENST00000607061	-6447	NA	AL590438.1	lincRNA	novel transcript
chr1	6380906	6381725	*	Intron (ENST00000608083/ENSG00000097021, intron 1 of 8)	6264273	6385813	2	ENSG00000097021	ENST00000377855	4088	ACOT7	ACOT7	protein_coding	acyl-CoA thioesterase 7 [Source:HGNC Symbol;Acc:HGNC:24157]
chr1	6615484	6615841	*	Promoter (<=1kb)	6594081	6614607	2	ENSG00000162413	ENST00000463043	-877	KLHL21	KLHL21	protein_coding	kelch like family member 21 [Source:HGNC Symbol;Acc:HGNC:29041]
chr1	7492451	7493428	*	Intron (ENST00000303635/ENSG00000171735, intron 6 of 22)	7441096	7441554	2	ENSG00000225126	ENST00000440032	-50897	NA	AL365194.1	antisense	novel transcript
chr1	7705598	7706205	*	Intron (ENST00000303635/ENSG00000171735, intron 11 of 22)	7700704	7700970	2	ENSG00000269978	ENST00000602916	-4628	NA	AL359881.1	lincRNA	novel transcript
chr1	7782241	7782837	*	Promoter (1-2kb)	7784320	7803958	1	ENSG00000049246	ENST00000377541	-1483	PER3	PER3	protein_coding	period circadian regulator 3 [Source:HGNC Symbol;Acc:HGNC:8847]
chr1	7882494	7883242	*	Distal Intergenic	7843083	7853512	2	ENSG00000049247	ENST00000377516	-28982	UTS2	UTS2	protein_coding	urotensin 2 [Source:HGNC Symbol;Acc:HGNC:12636]
chr1	7976035	7976382	*	Intron (ENST00000493373/ENSG00000116288, intron 5 of 6)	7982881	7982983	2	ENSG00000200344	ENST00000363474	6601	NA	RF00019	misc_RNA	NA
chr1	8004682	8005506	*	Exon (ENST00000641354/ENSG00000284747, exon 6 of 6)	7998187	7999934	2	ENSG00000284716	ENST00000641100	-4748	NA	AL034417.3	lincRNA	novel transcript
chr1	8022148	8022676	*	Intron (ENST00000474874/ENSG00000116285, intron 1 of 2)	8004404	8026283	2	ENSG00000116285	ENST00000474874	3607	ERRFI1	ERRFI1	protein_coding	ERBB receptor feedback inhibitor 1 [Source:HGNC Symbol;Acc:HGNC:18185]
chr1	8024117	8025786	*	Promoter (<=1kb)	8004404	8026283	2	ENSG00000116285	ENST00000474874	497	ERRFI1	ERRFI1	protein_coding	ERBB receptor feedback inhibitor 1 [Source:HGNC Symbol;Acc:HGNC:18185]
chr1	8086076	8086686	*	Intron (ENST00000445300/ENSG00000238290, intron 2 of 2)	8057245	8058463	2	ENSG00000232848	ENST00000399343	-27613	NA	AL034417.1	processed_pseudogene	ribosomal protein L7a (RPL7A) pseudogene
chr1	8090156	8090678	*	Intron (ENST00000445300/ENSG00000238290, intron 2 of 2)	8057245	8058463	2	ENSG00000232848	ENST00000399343	-31693	NA	AL034417.1	processed_pseudogene	ribosomal protein L7a (RPL7A) pseudogene
chr1	8096507	8098080	*	Intron (ENST00000445300/ENSG00000238290, intron 2 of 2)	8057245	8058463	2	ENSG00000232848	ENST00000399343	-38044	NA	AL034417.1	processed_pseudogene	ribosomal protein L7a (RPL7A) pseudogene
chr1	8396703	8397279	*	Intron (ENST00000337907/ENSG00000142599, intron 13 of 23)	8365855	8423419	2	ENSG00000142599	ENST00000460659	26140	RERE	RERE	protein_coding	arginine-glutamic acid dipeptide repeats [Source:HGNC Symbol;Acc:HGNC:9965]
chr1	8595929	8596394	*	Intron (ENST00000337907/ENSG00000142599, intron 5 of 23)	8541224	8590841	2	ENSG00000142599	ENST00000469251	-5088	RERE	RERE	protein_coding	arginine-glutamic acid dipeptide repeats [Source:HGNC Symbol;Acc:HGNC:9965]
chr1	8674389	8675147	*	Intron (ENST00000337907/ENSG00000142599, intron 2 of 23)	8353943	8656371	2	ENSG00000142599	ENST00000400907	-18018	RERE	RERE	protein_coding	arginine-glutamic acid dipeptide repeats [Source:HGNC Symbol;Acc:HGNC:9965]
chr1	8875620	8876028	*	Promoter (1-2kb)	8875788	8878007	2	ENSG00000074800	ENST00000414948	1979	ENO1	ENO1	protein_coding	enolase 1 [Source:HGNC Symbol;Acc:HGNC:3350]
chr1	9257997	9261038	*	Intron (ENST00000377403/ENSG00000049239, intron 3 of 4)	9265530	9271337	1	ENSG00000049239	ENST00000495451	-4492	H6PD	H6PD	protein_coding	hexose-6-phosphate dehydrogenase/glucose 1-dehydrogenase [Source:HGNC Symbol;Acc:HGNC:4795]
chr1	9293718	9294687	*	Promoter (<=1kb)	9294528	9356497	1	ENSG00000171621	ENST00000450402	0	SPSB1	SPSB1	protein_coding	splA/ryanodine receptor domain and SOCS box containing 1 [Source:HGNC Symbol;Acc:HGNC:30628]
chr1	10211677	10212605	*	Promoter (<=1kb)	10211616	10381603	1	ENSG00000054523	ENST00000377086	61	KIF1B	KIF1B	protein_coding	kinesin family member 1B [Source:HGNC Symbol;Acc:HGNC:16636]
chr1	10258110	10258758	*	Exon (ENST00000377093/ENSG00000054523, exon 4 of 21)	10278558	10282383	1	ENSG00000054523	ENST00000495136	-19800	KIF1B	KIF1B	protein_coding	kinesin family member 1B [Source:HGNC Symbol;Acc:HGNC:16636]
chr1	10791624	10791975	*	Intron (ENST00000377022/ENSG00000130940, intron 1 of 20)	10636604	10796648	2	ENSG00000130940	ENST00000377022	4673	CASZ1	CASZ1	protein_coding	castor zinc finger 1 [Source:HGNC Symbol;Acc:HGNC:26002]
chr1	11018985	11019667	*	Promoter (<=1kb)	11018853	11024043	1	ENSG00000120948	ENST00000610369	132	TARDBP	TARDBP	protein_coding	TAR DNA binding protein [Source:HGNC Symbol;Acc:HGNC:11571]
chr1	11098309	11099478	*	Promoter (<=1kb)	11099675	11102051	1	ENSG00000230337	ENST00000447600	-197	EXOSC10-AS1	EXOSC10-AS1	antisense	EXOSC10 antisense RNA 1 [Source:HGNC Symbol;Acc:HGNC:40456]
chr1	11736489	11737127	*	Promoter (<=1kb)	11736175	11750633	1	ENSG00000177674	ENST00000510878	314	AGTRAP	AGTRAP	protein_coding	angiotensin II receptor associated protein [Source:HGNC Symbol;Acc:HGNC:13539]
chr1	11737164	11737552	*	Promoter (<=1kb)	11736175	11750633	1	ENSG00000177674	ENST00000510878	989	AGTRAP	AGTRAP	protein_coding	angiotensin II receptor associated protein [Source:HGNC Symbol;Acc:HGNC:13539]
chr1	12293991	12294452	*	Intron (ENST00000620676/ENSG00000048707, intron 24 of 69)	12299281	12373848	1	ENSG00000048707	ENST00000460333	-4829	VPS13D	VPS13D	protein_coding	vacuolar protein sorting 13 homolog D [Source:HGNC Symbol;Acc:HGNC:23595]
chr1	13583249	13583929	*	Promoter (<=1kb)	13583465	13617957	1	ENSG00000162493	ENST00000294489	0	PDPN	PDPN	protein_coding	podoplanin [Source:HGNC Symbol;Acc:HGNC:29602]
chr1	13700507	13701069	*	Promoter (<=1kb)	13700240	13825065	1	ENSG00000116731	ENST00000376048	267	PRDM2	PRDM2	protein_coding	PR/SET domain 2 [Source:HGNC Symbol;Acc:HGNC:9347]
chr1	14596173	14596687	*	Promoter (2-3kb)	14598704	15066560	1	ENSG00000189337	ENST00000491547	-2017	KAZN	KAZN	protein_coding	kazrin, periplakin interacting protein [Source:HGNC Symbol;Acc:HGNC:29173]
chr1	14742136	14742653	*	Intron (ENST00000636203/ENSG00000189337, intron 3 of 16)	14692129	14692613	2	ENSG00000235829	ENST00000416175	-49523	TBCAP2	TBCAP2	processed_pseudogene	tubulin folding cofactor A pseudogene 2 [Source:HGNC Symbol;Acc:HGNC:42631]
chr1	15038357	15038687	*	Intron (ENST00000636203/ENSG00000189337, intron 5 of 16)	14945919	15065797	1	ENSG00000189337	ENST00000400797	92438	KAZN	KAZN	protein_coding	kazrin, periplakin interacting protein [Source:HGNC Symbol;Acc:HGNC:29173]
chr1	15620080	15620743	*	Promoter (2-3kb)	15617615	15627066	1	ENSG00000197312	ENST00000546927	2465	DDI2	DDI2	protein_coding	DNA damage inducible 1 homolog 2 [Source:HGNC Symbol;Acc:HGNC:24578]
chr1	15685626	15686376	*	Promoter (1-2kb)	15684556	15734769	1	ENSG00000116786	ENST00000642363	1070	PLEKHM2	PLEKHM2	protein_coding	pleckstrin homology and RUN domain containing M2 [Source:HGNC Symbol;Acc:HGNC:29131]
chr1	15849125	15849748	*	Promoter (<=1kb)	15834474	15848147	2	ENSG00000179743	ENST00000317122	-978	NA	FLJ37453	antisense	uncharacterized LOC729614 [Source:NCBI gene;Acc:729614]
chr1	15902943	15903255	*	Intron (ENST00000375759/ENSG00000065526, intron 3 of 14)	15917698	15917908	2	ENSG00000270620	ENST00000604816	14653	NA	AL034555.1	unprocessed_pseudogene	cytochrome c oxidase subunit VIc (COX6C) pseudogene
chr1	15915931	15916650	*	Promoter (1-2kb)	15917698	15917908	2	ENSG00000270620	ENST00000604816	1258	NA	AL034555.1	unprocessed_pseudogene	cytochrome c oxidase subunit VIc (COX6C) pseudogene
chr1	15918553	15919305	*	Promoter (<=1kb)	15917698	15917908	2	ENSG00000270620	ENST00000604816	-645	NA	AL034555.1	unprocessed_pseudogene	cytochrome c oxidase subunit VIc (COX6C) pseudogene
chr1	15956010	15956396	*	Intron (ENST00000375743/ENSG00000116809, intron 2 of 15)	15945933	15952973	2	ENSG00000116809	ENST00000494020	-3037	ZBTB17	ZBTB17	protein_coding	zinc finger and BTB domain containing 17 [Source:HGNC Symbol;Acc:HGNC:12936]
chr1	15965163	15966069	*	Intron (ENST00000375743/ENSG00000116809, intron 2 of 15)	15969632	15970194	1	ENSG00000234607	ENST00000416882	-3563	NA	AL355994.4	processed_pseudogene	chromosome 16 open reading frame 52 (C16orf52) pseudogene
chr1	16612388	16612974	*	Promoter (<=1kb)	16562319	16613487	2	ENSG00000219481	ENST00000430580	513	NBPF1	NBPF1	protein_coding	NBPF member 1 [Source:HGNC Symbol;Acc:HGNC:26088]
chr1	16616877	16617486	*	Promoter (<=1kb)	16617391	16617729	1	ENSG00000271732	ENST00000607700	0	NA	AL137798.1	lincRNA	novel transcript
chr1	16641297	16641997	*	Promoter (1-2kb)	16642767	16643109	2	ENSG00000283773	ENST00000639399	1112	NA	AL137798.3	transcribed_unprocessed_pseudogene	ring finger protein 123 (RNF123) pseudogene
chr1	17433258	17433637	*	Intron (ENST00000375436/ENSG00000179051, intron 2 of 12)	17408676	17438561	2	ENSG00000179051	ENST00000375433	4924	RCC2	RCC2	protein_coding	regulator of chromosome condensation 2 [Source:HGNC Symbol;Acc:HGNC:30297]
chr1	18904332	18907838	*	Promoter (1-2kb)	18871432	18902781	2	ENSG00000159423	ENST00000375341	-1551	ALDH4A1	ALDH4A1	protein_coding	aldehyde dehydrogenase 4 family member A1 [Source:HGNC Symbol;Acc:HGNC:406]
chr1	19601702	19602508	*	Intron (ENST00000648702/ENSG00000173436, intron 1 of 3)	19597070	19626606	1	ENSG00000173436	ENST00000485362	4632	MINOS1	MINOS1	protein_coding	mitochondrial inner membrane organizing system 1 [Source:HGNC Symbol;Acc:HGNC:32068]
chr1	21022377	21023088	*	Intron (ENST00000374935/ENSG00000075151, intron 4 of 32)	21003550	21003934	2	ENSG00000233072	ENST00000420703	-18443	RPS15AP6	RPS15AP6	processed_pseudogene	ribosomal protein S15a pseudogene 6 [Source:HGNC Symbol;Acc:HGNC:35657]
chr1	21345760	21346275	*	Promoter (<=1kb)	21217281	21345572	2	ENSG00000117298	ENST00000649812	-188	ECE1	ECE1	protein_coding	endothelin converting enzyme 1 [Source:HGNC Symbol;Acc:HGNC:3146]
chr1	22054185	22054722	*	Promoter (<=1kb)	22053297	22086790	1	ENSG00000070831	ENST00000411827	888	CDC42	CDC42	protein_coding	cell division cycle 42 [Source:HGNC Symbol;Acc:HGNC:1736]
chr1	23198457	23198905	*	Distal Intergenic	23191895	23194729	2	ENSG00000179546	ENST00000374619	-3728	HTR1D	HTR1D	protein_coding	5-hydroxytryptamine receptor 1D [Source:HGNC Symbol;Acc:HGNC:5289]
chr1	26863155	26864439	*	Promoter (<=1kb)	26863138	26864457	1	ENSG00000175793	ENST00000339276	17	SFN	SFN	protein_coding	stratifin [Source:HGNC Symbol;Acc:HGNC:10773]
chr1	27773306	27774535	*	Promoter (<=1kb)	27773858	27774041	1	ENSG00000269971	ENST00000602607	0	NA	AL020997.2	sense_intronic	novel transcript, sense intronic to STX12
chr1	28058281	28058731	*	Promoter (<=1kb)	27973468	28058087	2	ENSG00000158161	ENST00000373864	-194	EYA3	EYA3	protein_coding	EYA transcriptional coactivator and phosphatase 3 [Source:HGNC Symbol;Acc:HGNC:3521]
chr1	28091271	28091639	*	Promoter (2-3kb)	27970344	28088696	2	ENSG00000158161	ENST00000373871	-2575	EYA3	EYA3	protein_coding	EYA transcriptional coactivator and phosphatase 3 [Source:HGNC Symbol;Acc:HGNC:3521]
chr1	28648790	28649350	*	Promoter (<=1kb)	28648600	28648733	1	ENSG00000274978	ENST00000387069	190	RNU11	RNU11	snRNA	RNA, U11 small nuclear [Source:HGNC Symbol;Acc:HGNC:10108]
chr1	28955918	28956619	*	Intron (ENST00000642260/ENSG00000159023, intron 1 of 20)	28982278	28982608	2	ENSG00000225616	ENST00000425821	25989	NA	AL138785.1	processed_pseudogene	ribosomal protein L27 (RPL27) pseudogene
chr1	29119388	29119991	*	Promoter (2-3kb)	29119434	29122501	2	ENSG00000253304	ENST00000420504	2510	TMEM200B	TMEM200B	protein_coding	transmembrane protein 200B [Source:HGNC Symbol;Acc:HGNC:33785]
chr1	29159862	29160662	*	Promoter (<=1kb)	29154697	29160563	2	ENSG00000116350	ENST00000497015	0	SRSF4	SRSF4	protein_coding	serine and arginine rich splicing factor 4 [Source:HGNC Symbol;Acc:HGNC:10786]
chr1	29161275	29161914	*	Promoter (<=1kb)	29154697	29160563	2	ENSG00000116350	ENST00000497015	-712	SRSF4	SRSF4	protein_coding	serine and arginine rich splicing factor 4 [Source:HGNC Symbol;Acc:HGNC:10786]
chr1	29164401	29164776	*	Intron (ENST00000373795/ENSG00000116350, intron 1 of 5)	29154697	29160563	2	ENSG00000116350	ENST00000497015	-3838	SRSF4	SRSF4	protein_coding	serine and arginine rich splicing factor 4 [Source:HGNC Symbol;Acc:HGNC:10786]
chr1	31013135	31013585	*	Intron (ENST00000424085/ENSG00000134644, intron 3 of 17)	30967225	30995104	2	ENSG00000134644	ENST00000532678	-18031	PUM1	PUM1	protein_coding	pumilio RNA binding family member 1 [Source:HGNC Symbol;Acc:HGNC:14957]
chr1	31019551	31020245	*	Intron (ENST00000424085/ENSG00000134644, intron 3 of 17)	31036734	31037240	1	ENSG00000237329	ENST00000417263	-16489	NA	AL356320.2	processed_pseudogene	TAF9 RNA polymerase II, TATA box binding protein (TBP)-associated factor, 32kDa (TAF9) pseudogene
chr1	31931402	31932207	*	Promoter (<=1kb)	31933020	31933975	1	ENSG00000228634	ENST00000447478	-813	NA	AL136115.1	lincRNA	novel transcript
chr1	33256825	33257158	*	Promoter (<=1kb)	33256619	33275248	1	ENSG00000160094	ENST00000490959	206	ZNF362	ZNF362	protein_coding	zinc finger protein 362 [Source:HGNC Symbol;Acc:HGNC:18079]
chr1	33267726	33268281	*	Promoter (2-3kb)	33270575	33300719	1	ENSG00000160094	ENST00000373428	-2294	ZNF362	ZNF362	protein_coding	zinc finger protein 362 [Source:HGNC Symbol;Acc:HGNC:18079]
chr1	33346680	33347116	*	Promoter (2-3kb)	33330071	33349650	2	ENSG00000134686	ENST00000486897	2534	PHC2	PHC2	protein_coding	polyhomeotic homolog 2 [Source:HGNC Symbol;Acc:HGNC:3183]
chr1	33412249	33412551	*	Intron (ENST00000484692/ENSG00000134686, intron 1 of 2)	33372326	33431052	2	ENSG00000134686	ENST00000484692	18501	PHC2	PHC2	protein_coding	polyhomeotic homolog 2 [Source:HGNC Symbol;Acc:HGNC:3183]
chr1	35182061	35183497	*	Promoter (<=1kb)	35176380	35181606	2	ENSG00000116560	ENST00000485365	-455	SFPQ	SFPQ	protein_coding	splicing factor proline and glutamine rich [Source:HGNC Symbol;Acc:HGNC:10774]
chr1	35637704	35638240	*	Intron (ENST00000373237/ENSG00000126067, intron 1 of 5)	35601584	35641844	2	ENSG00000126067	ENST00000373237	3604	PSMB2	PSMB2	protein_coding	proteasome subunit beta 2 [Source:HGNC Symbol;Acc:HGNC:9539]
chr1	35762433	35763245	*	Exon (ENST00000251195/ENSG00000092853, exon 4 of 25)	35736405	35769928	2	ENSG00000092853	ENST00000318121	6683	CLSPN	CLSPN	protein_coding	claspin [Source:HGNC Symbol;Acc:HGNC:19715]
chr1	35923814	35924436	*	3' UTR	35929720	35930115	2	ENSG00000271914	ENST00000606838	5679	NA	AL139286.2	lincRNA	novel transcript
chr1	35931849	35932306	*	Promoter (<=1kb)	35931258	36056462	1	ENSG00000126070	ENST00000246314	591	AGO3	AGO3	protein_coding	argonaute 3, RISC catalytic component [Source:HGNC Symbol;Acc:HGNC:18421]
chr1	36149555	36150736	*	Promoter (<=1kb)	36136570	36149514	2	ENSG00000054116	ENST00000616395	-41	TRAPPC3	TRAPPC3	protein_coding	trafficking protein particle complex 3 [Source:HGNC Symbol;Acc:HGNC:19942]
chr1	36386557	36387225	*	Promoter (<=1kb)	36339624	36385896	2	ENSG00000196182	ENST00000373132	-661	STK40	STK40	protein_coding	serine/threonine kinase 40 [Source:HGNC Symbol;Acc:HGNC:21373]
chr1	37536653	37537587	*	3' UTR	37536690	37541594	2	ENSG00000163877	ENST00000638725	4007	SNIP1	SNIP1	protein_coding	Smad nuclear interacting protein 1 [Source:HGNC Symbol;Acc:HGNC:30587]
chr1	37583093	37583516	*	Promoter (<=1kb)	37582276	37583346	2	ENSG00000134697	ENST00000489146	0	GNL2	GNL2	protein_coding	G protein nucleolar 2 [Source:HGNC Symbol;Acc:HGNC:29925]
chr1	37850390	37851032	*	Intron (ENST00000373036/ENSG00000188786, intron 2 of 10)	37857349	37858539	2	ENSG00000188786	ENST00000468190	7507	MTF1	MTF1	protein_coding	metal regulatory transcription factor 1 [Source:HGNC Symbol;Acc:HGNC:7428]
chr1	37862131	37862986	*	Promoter (1-2kb)	37860697	37861580	1	ENSG00000230955	ENST00000419993	1434	NA	AL929472.2	antisense	novel transcript
chr1	38020400	38020951	*	Intron (ENST00000373014/ENSG00000183520, intron 6 of 7)	38016583	38023801	1	ENSG00000183520	ENST00000488453	3817	UTP11	UTP11	protein_coding	UTP11, small subunit processome component [Source:HGNC Symbol;Acc:HGNC:24329]
chr1	38835307	38835880	*	Downstream (2-3kb)	38839349	38848074	2	ENSG00000116954	ENST00000474456	12194	RRAGC	RRAGC	protein_coding	Ras related GTP binding C [Source:HGNC Symbol;Acc:HGNC:19902]
chr1	38851678	38852292	*	Promoter (<=1kb)	38851512	38852695	2	ENSG00000116954	ENST00000496778	403	RRAGC	RRAGC	protein_coding	Ras related GTP binding C [Source:HGNC Symbol;Acc:HGNC:19902]
chr1	39110633	39111198	*	Intron (ENST00000567887/ENSG00000127603, intron 1 of 100)	39105429	39254648	1	ENSG00000127603	ENST00000467673	5204	MACF1	MACF1	protein_coding	microtubule-actin crosslinking factor 1 [Source:HGNC Symbol;Acc:HGNC:13664]
chr1	39117023	39117591	*	Intron (ENST00000567887/ENSG00000127603, intron 1 of 100)	39120940	39121043	2	ENSG00000206654	ENST00000383927	3452	RNU6-608P	RNU6-608P	snRNA	RNA, U6 small nuclear 608, pseudogene [Source:HGNC Symbol;Acc:HGNC:47571]
chr1	39118635	39119541	*	Promoter (1-2kb)	39120940	39121043	2	ENSG00000206654	ENST00000383927	1502	RNU6-608P	RNU6-608P	snRNA	RNA, U6 small nuclear 608, pseudogene [Source:HGNC Symbol;Acc:HGNC:47571]
chr1	39148455	39148887	*	Intron (ENST00000567887/ENSG00000127603, intron 1 of 100)	39154164	39154296	2	ENSG00000222378	ENST00000410446	5409	RNA5SP44	RNA5SP44	rRNA_pseudogene	RNA, 5S ribosomal pseudogene 44 [Source:HGNC Symbol;Acc:HGNC:42820]
chr1	39185532	39186028	*	Intron (ENST00000567887/ENSG00000127603, intron 1 of 100)	39204246	39487177	1	ENSG00000127603	ENST00000564288	-18218	MACF1	MACF1	protein_coding	microtubule-actin crosslinking factor 1 [Source:HGNC Symbol;Acc:HGNC:13664]
chr1	39272420	39272820	*	Intron (ENST00000567887/ENSG00000127603, intron 6 of 100)	39268527	39357775	1	ENSG00000127603	ENST00000530262	3893	MACF1	MACF1	protein_coding	microtubule-actin crosslinking factor 1 [Source:HGNC Symbol;Acc:HGNC:13664]
chr1	39277143	39278203	*	Intron (ENST00000567887/ENSG00000127603, intron 6 of 100)	39283126	39284220	1	ENSG00000127603	ENST00000485063	-4923	MACF1	MACF1	protein_coding	microtubule-actin crosslinking factor 1 [Source:HGNC Symbol;Acc:HGNC:13664]
chr1	39395148	39395698	*	Intron (ENST00000567887/ENSG00000127603, intron 58 of 100)	39409503	39428092	1	ENSG00000127603	ENST00000530275	-13805	MACF1	MACF1	protein_coding	microtubule-actin crosslinking factor 1 [Source:HGNC Symbol;Acc:HGNC:13664]
chr1	39418938	39419337	*	Intron (ENST00000567887/ENSG00000127603, intron 58 of 100)	39410266	39414549	1	ENSG00000127603	ENST00000641012	8672	MACF1	MACF1	protein_coding	microtubule-actin crosslinking factor 1 [Source:HGNC Symbol;Acc:HGNC:13664]
chr1	39428245	39428627	*	Exon (ENST00000567887/ENSG00000127603, exon 63 of 101)	39434485	39436007	1	ENSG00000127603	ENST00000473843	-5858	MACF1	MACF1	protein_coding	microtubule-actin crosslinking factor 1 [Source:HGNC Symbol;Acc:HGNC:13664]
chr1	39434830	39435214	*	Promoter (<=1kb)	39434485	39436007	1	ENSG00000127603	ENST00000473843	345	MACF1	MACF1	protein_coding	microtubule-actin crosslinking factor 1 [Source:HGNC Symbol;Acc:HGNC:13664]
chr1	39572291	39573233	*	Promoter (<=1kb)	39561687	39572484	2	ENSG00000090621	ENST00000421687	0	PABPC4	PABPC4	protein_coding	poly(A) binding protein cytoplasmic 4 [Source:HGNC Symbol;Acc:HGNC:8557]
chr1	39574300	39574941	*	Promoter (<=1kb)	39565106	39575781	2	ENSG00000090621	ENST00000470443	840	PABPC4	PABPC4	protein_coding	poly(A) binding protein cytoplasmic 4 [Source:HGNC Symbol;Acc:HGNC:8557]
chr1	39719870	39720898	*	Promoter (1-2kb)	39718028	39718595	1	ENSG00000225333	ENST00000497982	1842	NA	AL035404.1	processed_pseudogene	novel pseudogene
chr1	39740293	39740862	*	Promoter (1-2kb)	39738990	39745498	1	ENSG00000084072	ENST00000480169	1303	PPIE	PPIE	protein_coding	peptidylprolyl isomerase E [Source:HGNC Symbol;Acc:HGNC:9258]
chr1	39872419	39872884	*	Intron (ENST00000648678/ENSG00000043514, intron 1 of 11)	39881566	39881678	2	ENSG00000202222	ENST00000365352	8794	NA	RF00019	misc_RNA	NA
chr1	40015622	40016119	*	Distal Intergenic	40040233	40072649	1	ENSG00000131236	ENST00000372797	-24114	CAP1	CAP1	protein_coding	cyclase associated actin cytoskeleton regulatory protein 1 [Source:HGNC Symbol;Acc:HGNC:20040]
chr1	40039354	40039894	*	Promoter (<=1kb)	40040233	40072649	1	ENSG00000131236	ENST00000372797	-339	CAP1	CAP1	protein_coding	cyclase associated actin cytoskeleton regulatory protein 1 [Source:HGNC Symbol;Acc:HGNC:20040]
chr1	40092625	40093165	*	Promoter (1-2kb)	40073786	40091373	2	ENSG00000131238	ENST00000641381	-1252	PPT1	PPT1	protein_coding	palmitoyl-protein thioesterase 1 [Source:HGNC Symbol;Acc:HGNC:9325]
chr1	40162426	40163020	*	Promoter (1-2kb)	40161373	40240921	1	ENSG00000117000	ENST00000372771	1053	RLF	RLF	protein_coding	rearranged L-myc fusion [Source:HGNC Symbol;Acc:HGNC:10025]
chr1	40240331	40240735	*	3' UTR	40245947	40251683	1	ENSG00000188800	ENST00000468258	-5212	TMCO2	TMCO2	protein_coding	transmembrane and coiled-coil domains 2 [Source:HGNC Symbol;Acc:HGNC:23312]
chr1	40374833	40375511	*	Promoter (<=1kb)	40374648	40423326	1	ENSG00000084070	ENST00000372708	185	SMAP2	SMAP2	protein_coding	small ArfGAP2 [Source:HGNC Symbol;Acc:HGNC:25082]
chr1	40692903	40693441	*	Promoter (<=1kb)	40692290	40766687	1	ENSG00000066136	ENST00000372669	613	NFYC	NFYC	protein_coding	nuclear transcription factor Y subunit gamma [Source:HGNC Symbol;Acc:HGNC:7806]
chr1	40984139	40984594	*	Promoter (<=1kb)	40983287	41012549	1	ENSG00000171793	ENST00000650634	852	CTPS1	CTPS1	protein_coding	CTP synthase 1 [Source:HGNC Symbol;Acc:HGNC:2519]
chr1	42177479	42177927	*	3' UTR	42176539	42189809	2	ENSG00000198815	ENST00000372571	11882	FOXJ3	FOXJ3	protein_coding	forkhead box J3 [Source:HGNC Symbol;Acc:HGNC:29178]
chr1	42384215	42384724	*	Intron (ENST00000410070/ENSG00000177181, intron 1 of 4)	42380806	42422578	1	ENSG00000177181	ENST00000431473	3409	RIMKLA	RIMKLA	protein_coding	ribosomal modification protein rimK like family member A [Source:HGNC Symbol;Acc:HGNC:28725]
chr1	42463203	42464339	*	Promoter (<=1kb)	42463330	42482996	1	ENSG00000186409	ENST00000475614	0	CCDC30	CCDC30	protein_coding	coiled-coil domain containing 30 [Source:HGNC Symbol;Acc:HGNC:26103]
chr1	42484378	42484773	*	Promoter (1-2kb)	42482694	42537985	1	ENSG00000186409	ENST00000495044	1684	CCDC30	CCDC30	protein_coding	coiled-coil domain containing 30 [Source:HGNC Symbol;Acc:HGNC:26103]
chr1	42683135	42683755	*	Promoter (<=1kb)	42683156	42697211	1	ENSG00000065978	ENST00000467957	0	YBX1	YBX1	protein_coding	Y-box binding protein 1 [Source:HGNC Symbol;Acc:HGNC:8014]
chr1	42685884	42686955	*	Promoter (2-3kb)	42683156	42697211	1	ENSG00000065978	ENST00000467957	2728	YBX1	YBX1	protein_coding	Y-box binding protein 1 [Source:HGNC Symbol;Acc:HGNC:8014]
chr1	42693358	42694000	*	Exon (ENST00000321358/ENSG00000065978, exon 3 of 8)	42683156	42697211	1	ENSG00000065978	ENST00000467957	10202	YBX1	YBX1	protein_coding	Y-box binding protein 1 [Source:HGNC Symbol;Acc:HGNC:8014]
chr1	42701446	42702116	*	3' UTR	42683156	42697211	1	ENSG00000065978	ENST00000467957	18290	YBX1	YBX1	protein_coding	Y-box binding protein 1 [Source:HGNC Symbol;Acc:HGNC:8014]
chr1	42924987	42925420	*	3' UTR	42926796	42943238	2	ENSG00000117394	ENST00000475162	17818	SLC2A1	SLC2A1	protein_coding	solute carrier family 2 member 1 [Source:HGNC Symbol;Acc:HGNC:11005]
chr1	43036951	43037343	*	Distal Intergenic	43023549	43023637	2	ENSG00000283136	ENST00000636464	-13314	NA	RF00026	snRNA	NA
chr1	43265396	43265814	*	Intron (ENST00000461557/ENSG00000117395, intron 1 of 8)	43181682	43261910	2	ENSG00000117395	ENST00000466927	-3486	EBNA1BP2	EBNA1BP2	protein_coding	EBNA1 binding protein 2 [Source:HGNC Symbol;Acc:HGNC:15531]
chr1	43389933	43390532	*	Promoter (<=1kb)	43389951	43410577	1	ENSG00000198198	ENST00000357658	0	SZT2	SZT2	protein_coding	SZT2, KICSTOR complex subunit [Source:HGNC Symbol;Acc:HGNC:29040]
chr1	43473362	43473943	*	Distal Intergenic	43451003	43453989	2	ENSG00000178922	ENST00000583037	-19373	HYI	HYI	protein_coding	hydroxypyruvate isomerase (putative) [Source:HGNC Symbol;Acc:HGNC:26948]
chr1	43651327	43652002	*	Promoter (<=1kb)	43650536	43667021	1	ENSG00000066135	ENST00000463151	791	KDM4A	KDM4A	protein_coding	lysine demethylase 4A [Source:HGNC Symbol;Acc:HGNC:22978]
chr1	43710644	43711307	*	Promoter (2-3kb)	43699765	43708138	2	ENSG00000236200	ENST00000398804	-2506	KDM4A-AS1	KDM4A-AS1	antisense	KDM4A antisense RNA 1 [Source:HGNC Symbol;Acc:HGNC:40528]
chr1	43888086	43888525	*	Intron (ENST00000645057/ENSG00000284989, intron 19 of 25)	43894143	43931131	1	ENSG00000126091	ENST00000644016	-5618	ST3GAL3	ST3GAL3	protein_coding	ST3 beta-galactoside alpha-2,3-sialyltransferase 3 [Source:HGNC Symbol;Acc:HGNC:10866]
chr1	44354491	44355315	*	Promoter (<=1kb)	44221070	44355208	2	ENSG00000117419	ENST00000372257	0	ERI3	ERI3	protein_coding	ERI1 exoribonuclease family member 3 [Source:HGNC Symbol;Acc:HGNC:17276]
chr1	44605834	44606609	*	Intron (ENST00000355387/ENSG00000187147, intron 2 of 14)	44614265	44627057	1	ENSG00000187147	ENST00000496262	-7656	RNF220	RNF220	protein_coding	ring finger protein 220 [Source:HGNC Symbol;Acc:HGNC:25552]
chr1	45172200	45172858	*	Intron (ENST00000359600/ENSG00000162415, intron 1 of 13)	45016399	45206556	2	ENSG00000162415	ENST00000359600	33698	ZSWIM5	ZSWIM5	protein_coding	zinc finger SWIM-type containing 5 [Source:HGNC Symbol;Acc:HGNC:29299]
chr1	45521709	45522462	*	Promoter (<=1kb)	45511036	45521938	2	ENSG00000117450	ENST00000262746	0	PRDX1	PRDX1	protein_coding	peroxiredoxin 1 [Source:HGNC Symbol;Acc:HGNC:9352]
chr1	45595223	45596636	*	Promoter (2-3kb)	45592722	45592814	2	ENSG00000281112	ENST00000628958	-2409	NA	AL355480.2	pseudogene	NA
chr1	45606204	45606752	*	Promoter (<=1kb)	45605657	45605730	2	ENSG00000281825	ENST00000626823	-474	NA	AL355480.4	pseudogene	NA
chr1	45627811	45628403	*	Promoter (1-2kb)	45627957	45629715	2	ENSG00000159592	ENST00000467032	1312	GPBP1L1	GPBP1L1	protein_coding	GC-rich promoter binding protein 1 like 1 [Source:HGNC Symbol;Acc:HGNC:28843]
chr1	45645920	45646378	*	Promoter (<=1kb)	45645816	45646197	2	ENSG00000225447	ENST00000432472	0	RPS15AP10	RPS15AP10	processed_pseudogene	ribosomal protein S15a pseudogene 10 [Source:HGNC Symbol;Acc:HGNC:37001]
chr1	45746785	45747286	*	Intron (ENST00000359942/ENSG00000197429, intron 1 of 9)	45698711	45750649	2	ENSG00000197429	ENST00000396478	3363	IPP	IPP	protein_coding	intracisternal A particle-promoted polypeptide [Source:HGNC Symbol;Acc:HGNC:6108]
chr1	45866280	45866733	*	Intron (ENST00000470809/ENSG00000086015, intron 3 of 4)	45846994	45847594	2	ENSG00000232467	ENST00000413187	-18686	TMA16P2	TMA16P2	processed_pseudogene	translation machinery associated 16 homolog pseudogene 2 [Source:HGNC Symbol;Acc:HGNC:43781]
chr1	45880979	45881429	*	Intron (ENST00000470809/ENSG00000086015, intron 3 of 4)	45913588	46030759	1	ENSG00000086015	ENST00000372008	-32159	MAST2	MAST2	protein_coding	microtubule associated serine/threonine kinase 2 [Source:HGNC Symbol;Acc:HGNC:19035]
chr1	46716609	46717362	*	Promoter (1-2kb)	46675159	46719064	2	ENSG00000159658	ENST00000371933	1702	EFCAB14	EFCAB14	protein_coding	EF-hand calcium binding domain 14 [Source:HGNC Symbol;Acc:HGNC:29051]
chr1	51517224	51518450	*	Promoter (<=1kb)	51518309	51560961	1	ENSG00000227070	ENST00000415031	0	NA	AC104170.1	antisense	novel transcript
chr1	51690607	51691123	*	Intron (ENST00000371714/ENSG00000117859, intron 6 of 25)	51707138	51708137	2	ENSG00000236973	ENST00000426454	17014	GAPDHP51	GAPDHP51	processed_pseudogene	glyceraldehyde 3 phosphate dehydrogenase pseudogene 51 [Source:HGNC Symbol;Acc:HGNC:38557]
chr1	52194447	52195065	*	Intron (ENST00000287727/ENSG00000157077, intron 1 of 18)	52189916	52190309	2	ENSG00000236004	ENST00000454802	-4138	NA	AL139156.3	processed_pseudogene	pseudogene similar to part of ribosomal protein L9 (RPL9)
chr1	52551522	52551896	*	Promoter (1-2kb)	52423275	52552982	2	ENSG00000134744	ENST00000257177	1086	TUT4	TUT4	protein_coding	terminal uridylyl transferase 4 [Source:HGNC Symbol;Acc:HGNC:28981]
chr1	52552172	52552761	*	Promoter (<=1kb)	52423275	52552982	2	ENSG00000134744	ENST00000257177	221	TUT4	TUT4	protein_coding	terminal uridylyl transferase 4 [Source:HGNC Symbol;Acc:HGNC:28981]
chr1	53037247	53037563	*	Intron (ENST00000371514/ENSG00000116171, intron 13 of 15)	53014974	53051610	1	ENSG00000116171	ENST00000488965	22273	SCP2	SCP2	protein_coding	sterol carrier protein 2 [Source:HGNC Symbol;Acc:HGNC:10606]
chr1	53771607	53772046	*	Promoter (<=1kb)	53771018	53771153	2	ENSG00000201003	ENST00000364133	-454	NA	RF00418	snoRNA	NA
chr1	53888314	53889056	*	Promoter (<=1kb)	53851719	53889733	2	ENSG00000058799	ENST00000464950	677	YIPF1	YIPF1	protein_coding	Yip1 domain family member 1 [Source:HGNC Symbol;Acc:HGNC:25231]
chr1	53967892	53968530	*	3' UTR	53961953	53967733	1	ENSG00000116212	ENST00000477905	5939	LRRC42	LRRC42	protein_coding	leucine rich repeat containing 42 [Source:HGNC Symbol;Acc:HGNC:28792]
chr1	55101237	55101707	*	Exon (ENST00000294383/ENSG00000162402, exon 43 of 68)	55093553	55095319	2	ENSG00000162402	ENST00000482197	-5918	USP24	USP24	protein_coding	ubiquitin specific peptidase 24 [Source:HGNC Symbol;Acc:HGNC:12623]
chr1	56362994	56363310	*	Intron (ENST00000641611/ENSG00000260971, intron 1 of 7)	56248312	56375265	2	ENSG00000260971	ENST00000641502	11955	NA	AC119674.1	lincRNA	novel transcript
chr1	58575435	58577227	*	Promoter (<=1kb)	58575423	58577773	2	ENSG00000184292	ENST00000371225	546	TACSTD2	TACSTD2	protein_coding	tumor associated calcium signal transducer 2 [Source:HGNC Symbol;Acc:HGNC:11530]
chr1	58689078	58689764	*	Promoter (<=1kb)	58654740	58689662	2	ENSG00000162601	ENST00000493821	0	MYSM1	MYSM1	protein_coding	Myb like, SWIRM and MPN domains 1 [Source:HGNC Symbol;Acc:HGNC:29401]
chr1	58698710	58699298	*	Promoter (<=1kb)	58690188	58700072	2	ENSG00000162601	ENST00000483003	774	MYSM1	MYSM1	protein_coding	Myb like, SWIRM and MPN domains 1 [Source:HGNC Symbol;Acc:HGNC:29401]
chr1	59295759	59296737	*	Promoter (<=1kb)	59296638	59321712	1	ENSG00000172456	ENST00000582567	0	FGGY	FGGY	protein_coding	FGGY carbohydrate kinase domain containing [Source:HGNC Symbol;Acc:HGNC:25610]
chr1	59699344	59699942	*	3' UTR	59673686	59762727	1	ENSG00000172456	ENST00000471169	25658	FGGY	FGGY	protein_coding	FGGY carbohydrate kinase domain containing [Source:HGNC Symbol;Acc:HGNC:25610]
chr1	60094098	60094591	*	Promoter (2-3kb)	60097415	60097976	1	ENSG00000229332	ENST00000412993	-2824	PGBD4P8	PGBD4P8	processed_pseudogene	piggyBac transposable element derived 4 pseudogene 8 [Source:HGNC Symbol;Acc:HGNC:44075]
chr1	61056872	61057507	*	Intron (ENST00000371191/ENSG00000162599, intron 1 of 10)	61053830	61332586	1	ENSG00000162599	ENST00000476646	3042	NFIA	NFIA	protein_coding	nuclear factor I A [Source:HGNC Symbol;Acc:HGNC:7784]
chr1	61196619	61197126	*	Intron (ENST00000371191/ENSG00000162599, intron 2 of 10)	61248998	61253484	2	ENSG00000237853	ENST00000630199	56358	NFIA-AS1	NFIA-AS1	processed_transcript	NFIA antisense RNA 1 [Source:HGNC Symbol;Acc:HGNC:40402]
chr1	62997632	62998308	*	Intron (ENST00000641890/ENSG00000229537, intron 1 of 1)	63000497	63010925	2	ENSG00000229537	ENST00000420285	12617	LINC01739	LINC01739	lincRNA	long intergenic non-protein coding RNA 1739 [Source:HGNC Symbol;Acc:HGNC:52527]
chr1	63522825	63524332	*	Promoter (<=1kb)	63440773	63523194	2	ENSG00000142856	ENST00000371092	0	ITGB3BP	ITGB3BP	protein_coding	integrin subunit beta 3 binding protein [Source:HGNC Symbol;Acc:HGNC:6157]
chr1	64183901	64184663	*	Promoter (2-3kb)	64186791	64192685	1	ENSG00000284928	ENST00000646967	-2128	NA	AL445205.1	lincRNA	novel transcript
chr1	64745672	64746306	*	Promoter (<=1kb)	64745095	64833232	1	ENSG00000162437	ENST00000371072	577	RAVER2	RAVER2	protein_coding	ribonucleoprotein, PTB binding 2 [Source:HGNC Symbol;Acc:HGNC:25577]
chr1	64833868	64834935	*	3' UTR	64839496	64841258	2	ENSG00000162434	ENST00000481702	6323	JAK1	JAK1	protein_coding	Janus kinase 1 [Source:HGNC Symbol;Acc:HGNC:6190]
chr1	65067801	65068377	*	Promoter (<=1kb)	65066627	65067737	2	ENSG00000231485	ENST00000448344	-64	NA	AL357078.1	lincRNA	novel transcript
chr1	65420857	65421648	*	Promoter (<=1kb)	65420716	65436007	1	ENSG00000213625	ENST00000613538	141	LEPROT	LEPROT	protein_coding	leptin receptor overlapping transcript [Source:HGNC Symbol;Acc:HGNC:29477]
chr1	65958611	65959303	*	Intron (ENST00000329654/ENSG00000184588, intron 3 of 16)	65992422	66374573	1	ENSG00000184588	ENST00000423207	-33119	PDE4B	PDE4B	protein_coding	phosphodiesterase 4B [Source:HGNC Symbol;Acc:HGNC:8781]
chr1	66922900	66924176	*	Promoter (<=1kb)	66921243	66924696	2	ENSG00000152763	ENST00000474506	520	WDR78	WDR78	protein_coding	WD repeat domain 78 [Source:HGNC Symbol;Acc:HGNC:26252]
chr1	67404865	67405366	*	Downstream (2-3kb)	67417214	67417318	1	ENSG00000223263	ENST00000411331	-11848	RNU6-387P	RNU6-387P	snRNA	RNA, U6 small nuclear 387, pseudogene [Source:HGNC Symbol;Acc:HGNC:47350]
chr1	67420485	67421154	*	Promoter (<=1kb)	67415273	67420565	2	ENSG00000142864	ENST00000462814	0	SERBP1	SERBP1	protein_coding	SERPINE1 mRNA binding protein 1 [Source:HGNC Symbol;Acc:HGNC:17860]
chr1	67430813	67431895	*	Promoter (<=1kb)	67407810	67430415	2	ENSG00000142864	ENST00000370994	-398	SERBP1	SERBP1	protein_coding	SERPINE1 mRNA binding protein 1 [Source:HGNC Symbol;Acc:HGNC:17860]
chr1	67436577	67436947	*	Distal Intergenic	67407810	67430415	2	ENSG00000142864	ENST00000370994	-6162	SERBP1	SERBP1	protein_coding	SERPINE1 mRNA binding protein 1 [Source:HGNC Symbol;Acc:HGNC:17860]
chr1	67687810	67688831	*	Promoter (2-3kb)	67685676	67686586	1	ENSG00000116717	ENST00000484245	2134	GADD45A	GADD45A	protein_coding	growth arrest and DNA damage inducible alpha [Source:HGNC Symbol;Acc:HGNC:4095]
chr1	67831818	67832602	*	Promoter (<=1kb)	67832303	68202987	1	ENSG00000232284	ENST00000420587	0	GNG12-AS1	GNG12-AS1	antisense	GNG12, DIRAS3 and WLS antisense RNA 1 [Source:HGNC Symbol;Acc:HGNC:43938]
chr1	68197609	68198713	*	Intron (ENST00000420587/ENSG00000232284, intron 9 of 9)	68183518	68183610	2	ENSG00000221203	ENST00000408276	-13999	MIR1262	MIR1262	miRNA	microRNA 1262 [Source:HGNC Symbol;Acc:HGNC:35328]
chr1	68230349	68231088	*	Promoter (<=1kb)	68153517	68231687	2	ENSG00000116729	ENST00000533537	599	WLS	WLS	protein_coding	wntless Wnt ligand secretion mediator [Source:HGNC Symbol;Acc:HGNC:30238]
chr1	68269813	68270355	*	Distal Intergenic	68282388	68282622	1	ENSG00000225242	ENST00000430845	-12033	COX6B1P7	COX6B1P7	processed_pseudogene	cytochrome c oxidase subunit 6B1 pseudogene 7 [Source:HGNC Symbol;Acc:HGNC:37677]
chr1	70222746	70223290	*	Promoter (1-2kb)	70221724	70237550	1	ENSG00000116754	ENST00000486667	1022	SRSF11	SRSF11	protein_coding	serine and arginine rich splicing factor 11 [Source:HGNC Symbol;Acc:HGNC:10782]
chr1	70251621	70252506	*	Promoter (1-2kb)	70249742	70250946	1	ENSG00000116754	ENST00000489188	1879	SRSF11	SRSF11	protein_coding	serine and arginine rich splicing factor 11 [Source:HGNC Symbol;Acc:HGNC:10782]
chr1	70410298	70411196	*	Promoter (<=1kb)	70411218	70439851	1	ENSG00000116761	ENST00000411986	-22	CTH	CTH	protein_coding	cystathionine gamma-lyase [Source:HGNC Symbol;Acc:HGNC:2501]
chr1	71079587	71080220	*	Promoter (<=1kb)	71063337	71081011	2	ENSG00000132485	ENST00000254821	791	ZRANB2	ZRANB2	protein_coding	zinc finger RANBP2-type containing 2 [Source:HGNC Symbol;Acc:HGNC:13058]
chr1	72283516	72284038	*	Promoter (<=1kb)	71395940	72282734	2	ENSG00000172260	ENST00000357731	-782	NEGR1	NEGR1	protein_coding	neuronal growth regulator 1 [Source:HGNC Symbol;Acc:HGNC:17302]
chr1	75786883	75787974	*	Promoter (<=1kb)	75787496	75792250	1	ENSG00000137955	ENST00000461653	0	RABGGTB	RABGGTB	protein_coding	Rab geranylgeranyltransferase subunit beta [Source:HGNC Symbol;Acc:HGNC:9796]
chr1	77950037	77950359	*	Promoter (<=1kb)	77944055	77949267	2	ENSG00000162613	ENST00000488814	-770	FUBP1	FUBP1	protein_coding	far upstream element binding protein 1 [Source:HGNC Symbol;Acc:HGNC:4004]
chr1	77975472	77976413	*	Promoter (2-3kb)	77948405	77979086	2	ENSG00000162613	ENST00000370768	2673	FUBP1	FUBP1	protein_coding	far upstream element binding protein 1 [Source:HGNC Symbol;Acc:HGNC:4004]
chr1	78038322	78038951	*	Intron (ENST00000476882/ENSG00000137960, intron 1 of 2)	78043383	78044148	2	ENSG00000213561	ENST00000265259	5197	NA	AC103591.2	processed_pseudogene	Nit protein 2 (NIT2) pseudogene
chr1	86470962	86471383	*	Promoter (2-3kb)	86468843	86500289	1	ENSG00000016490	ENST00000394711	2119	CLCA1	CLCA1	protein_coding	chloride channel accessory 1 [Source:HGNC Symbol;Acc:HGNC:2015]
chr1	87335420	87336492	*	Intron (ENST00000370544/ENSG00000143013, intron 2 of 4)	87331781	87345015	1	ENSG00000143013	ENST00000489303	3639	LMO4	LMO4	protein_coding	LIM domain only 4 [Source:HGNC Symbol;Acc:HGNC:6644]
chr1	87473132	87473603	*	Distal Intergenic	87453240	87453373	2	ENSG00000199318	ENST00000362448	-19759	RNA5SP52	RNA5SP52	rRNA_pseudogene	RNA, 5S ribosomal pseudogene 52 [Source:HGNC Symbol;Acc:HGNC:42829]
chr1	88462413	88462739	*	Intron (ENST00000645056/ENSG00000237505, intron 3 of 5)	88477828	88478114	2	ENSG00000239504	ENST00000475692	15375	RN7SL583P	RN7SL583P	misc_RNA	RNA, 7SL, cytoplasmic 583, pseudogene [Source:HGNC Symbol;Acc:HGNC:46599]
chr1	88890353	88890944	*	Promoter (<=1kb)	88853224	88891496	2	ENSG00000137947	ENST00000448623	552	GTF2B	GTF2B	protein_coding	general transcription factor IIB [Source:HGNC Symbol;Acc:HGNC:4648]
chr1	88979736	88980291	*	3' UTR	88935773	88988355	2	ENSG00000137944	ENST00000446900	8064	KYAT3	KYAT3	protein_coding	kynurenine aminotransferase 3 [Source:HGNC Symbol;Acc:HGNC:33238]
chr1	89022159	89022994	*	Promoter (<=1kb)	89006666	89022882	2	ENSG00000117226	ENST00000370481	0	GBP3	GBP3	protein_coding	guanylate binding protein 3 [Source:HGNC Symbol;Acc:HGNC:4184]
chr1	89842596	89843301	*	Promoter (<=1kb)	89843048	89933418	1	ENSG00000171492	ENST00000414841	0	LRRC8D	LRRC8D	protein_coding	leucine rich repeat containing 8 VRAC subunit D [Source:HGNC Symbol;Acc:HGNC:16992]
chr1	89995581	89996398	*	Promoter (<=1kb)	89995137	90035531	1	ENSG00000162664	ENST00000370447	444	ZNF326	ZNF326	protein_coding	zinc finger protein 326 [Source:HGNC Symbol;Acc:HGNC:14104]
chr1	96721053	96721552	*	Promoter (<=1kb)	96721665	96813711	1	ENSG00000117569	ENST00000482253	-113	PTBP2	PTBP2	protein_coding	polypyrimidine tract binding protein 2 [Source:HGNC Symbol;Acc:HGNC:17662]
chr1	112529132	112529621	*	Promoter (2-3kb)	112525879	112526952	2	ENSG00000007341	ENST00000477682	-2180	ST7L	ST7L	protein_coding	suppression of tumorigenicity 7 like [Source:HGNC Symbol;Acc:HGNC:18441]
chr1	112557399	112557816	*	Promoter (1-2kb)	112525530	112555876	2	ENSG00000007341	ENST00000495109	-1523	ST7L	ST7L	protein_coding	suppression of tumorigenicity 7 like [Source:HGNC Symbol;Acc:HGNC:18441]
chr1	112633871	112634474	*	Promoter (<=1kb)	112634719	112634784	2	ENSG00000252750	ENST00000516941	310	RNU7-70P	RNU7-70P	snRNA	RNA, U7 small nuclear 70 pseudogene [Source:HGNC Symbol;Acc:HGNC:34166]
chr1	112749658	112750198	*	Promoter (1-2kb)	112748095	112748475	1	ENSG00000234790	ENST00000458353	1563	NUTF2P4	NUTF2P4	processed_pseudogene	nuclear transport factor 2 pseudogene 4 [Source:HGNC Symbol;Acc:HGNC:50453]
chr1	112955095	112955850	*	Promoter (<=1kb)	112911852	112956063	2	ENSG00000155380	ENST00000538576	213	SLC16A1	SLC16A1	protein_coding	solute carrier family 16 member 1 [Source:HGNC Symbol;Acc:HGNC:10922]
chr1	112957231	112957688	*	Promoter (<=1kb)	112917760	112957013	2	ENSG00000155380	ENST00000429288	-218	SLC16A1	SLC16A1	protein_coding	solute carrier family 16 member 1 [Source:HGNC Symbol;Acc:HGNC:10922]
chr1	114713832	114714620	*	Promoter (2-3kb)	114704469	114716894	2	ENSG00000213281	ENST00000369535	2274	NRAS	NRAS	protein_coding	NRAS proto-oncogene, GTPase [Source:HGNC Symbol;Acc:HGNC:7989]
chr1	119139948	119140724	*	Promoter (<=1kb)	119031216	119140648	2	ENSG00000116874	ENST00000369426	0	WARS2	WARS2	protein_coding	tryptophanyl tRNA synthetase 2, mitochondrial [Source:HGNC Symbol;Acc:HGNC:12730]
chr1	144551077	144552189	*	Promoter (<=1kb)	144551779	144551943	2	ENSG00000278099	ENST00000617626	0	NA	RF00003	snRNA	NA
chr1	145777345	145778324	*	Intron (ENST00000582693/ENSG00000265491, intron 3 of 8)	145746389	145773843	2	ENSG00000265491	ENST00000539368	-3502	RNF115	RNF115	protein_coding	ring finger protein 115 [Source:HGNC Symbol;Acc:HGNC:18154]
chr1	145956572	145957298	*	Promoter (<=1kb)	145933423	145958001	2	ENSG00000271601	ENST00000604000	703	LIX1L	LIX1L	protein_coding	limb and CNS expressed 1 like [Source:HGNC Symbol;Acc:HGNC:28715]
chr1	145991436	145994129	*	Promoter (<=1kb)	145993579	145994216	2	ENSG00000265972	ENST00000486597	87	TXNIP	TXNIP	protein_coding	thioredoxin interacting protein [Source:HGNC Symbol;Acc:HGNC:16952]
chr1	145995449	145995897	*	Promoter (<=1kb)	145993839	145995763	2	ENSG00000265972	ENST00000425134	0	TXNIP	TXNIP	protein_coding	thioredoxin interacting protein [Source:HGNC Symbol;Acc:HGNC:16952]
chr1	146035855	146036665	*	Promoter (<=1kb)	146017547	146036746	2	ENSG00000168509	ENST00000636675	81	HJV	HJV	protein_coding	hemojuvelin BMP co-receptor [Source:HGNC Symbol;Acc:HGNC:4887]
chr1	146037128	146037553	*	Promoter (<=1kb)	146017547	146036746	2	ENSG00000168509	ENST00000636675	-382	HJV	HJV	protein_coding	hemojuvelin BMP co-receptor [Source:HGNC Symbol;Acc:HGNC:4887]
chr1	146376937	146377448	*	Promoter (<=1kb)	146376807	146376970	1	ENSG00000273768	ENST00000615842	130	NA	RF00003	snRNA	NA
chr1	147083974	147084672	*	Promoter (<=1kb)	147082338	147083578	2	ENSG00000230832	ENST00000438469	-396	NA	AC241584.1	processed_pseudogene	Sjogren syndrome antigen B (autoantigen La) (SSB) pseudogene
chr1	147244200	147244669	*	Promoter (1-2kb)	147175351	147243050	2	ENSG00000131781	ENST00000527849	-1150	FMO5	FMO5	protein_coding	flavin containing monooxygenase 5 [Source:HGNC Symbol;Acc:HGNC:3773]
chr1	147615639	147615975	*	Exon (ENST00000234739/ENSG00000116128, exon 7 of 10)	147611613	147615902	1	ENSG00000116128	ENST00000473292	4026	BCL9	BCL9	protein_coding	B cell CLL/lymphoma 9 [Source:HGNC Symbol;Acc:HGNC:1008]
chr1	148388310	148388954	*	Promoter (<=1kb)	148388490	148388651	2	ENSG00000238825	ENST00000384499	0	RNU1-13P	RNU1-13P	snRNA	RNA, U1 small nuclear 13, pseudogene [Source:HGNC Symbol;Acc:HGNC:10138]
chr1	148402306	148403144	*	Promoter (<=1kb)	148402715	148402875	1	ENSG00000201183	ENST00000364313	0	RNVU1-3	RNVU1-3	snRNA	RNA, variant U1 small nuclear 3 [Source:HGNC Symbol;Acc:HGNC:48311]
chr1	149636353	149637120	*	Promoter (<=1kb)	149636766	149636929	1	ENSG00000206828	ENST00000384101	0	NA	RF00003	snRNA	NA
chr1	149843331	149846365	*	Promoter (<=1kb)	149843041	149843533	1	ENSG00000220323	ENST00000369385	290	HIST2H2BD	HIST2H2BD	transcribed_unprocessed_pseudogene	histone cluster 2 H2B family member d (pseudogene) [Source:HGNC Symbol;Acc:HGNC:20517]
chr1	149848253	149850482	*	Promoter (<=1kb)	149850193	149850772	2	ENSG00000261716	ENST00000498492	290	NA	AC239868.1	transcribed_unprocessed_pseudogene	NA
chr1	149884286	149888867	*	Promoter (<=1kb)	149887890	149900491	1	ENSG00000178096	ENST00000369153	0	BOLA1	BOLA1	protein_coding	bolA family member 1 [Source:HGNC Symbol;Acc:HGNC:24263]
chr1	149893752	149894317	*	Intron (ENST00000369153/ENSG00000178096, intron 1 of 2)	149899597	149900792	1	ENSG00000178096	ENST00000369152	-5280	BOLA1	BOLA1	protein_coding	bolA family member 1 [Source:HGNC Symbol;Acc:HGNC:24263]
chr1	149963041	149963806	*	Exon (ENST00000619871/ENSG00000264522, exon 4 of 4)	149960927	149971261	2	ENSG00000264522	ENST00000619871	7455	OTUD7B	OTUD7B	protein_coding	OTU deubiquitinase 7B [Source:HGNC Symbol;Acc:HGNC:16683]
chr1	149996676	149997394	*	Intron (ENST00000581312/ENSG00000264522, intron 1 of 11)	149947291	150010675	2	ENSG00000264522	ENST00000417191	13281	OTUD7B	OTUD7B	protein_coding	OTU deubiquitinase 7B [Source:HGNC Symbol;Acc:HGNC:16683]
chr1	150009653	150010239	*	Promoter (<=1kb)	149947291	150010675	2	ENSG00000264522	ENST00000417191	436	OTUD7B	OTUD7B	protein_coding	OTU deubiquitinase 7B [Source:HGNC Symbol;Acc:HGNC:16683]
chr1	150010672	150011722	*	Promoter (<=1kb)	149937812	150010676	2	ENSG00000264522	ENST00000581312	0	OTUD7B	OTUD7B	protein_coding	OTU deubiquitinase 7B [Source:HGNC Symbol;Acc:HGNC:16683]
chr1	150020756	150021365	*	Distal Intergenic	149937812	150010676	2	ENSG00000264522	ENST00000581312	-10080	OTUD7B	OTUD7B	protein_coding	OTU deubiquitinase 7B [Source:HGNC Symbol;Acc:HGNC:16683]
chr1	150050443	150050917	*	Promoter (2-3kb)	150053864	150055034	1	ENSG00000223945	ENST00000426826	-2947	NA	AC244033.1	processed_pseudogene	ribosomal protein L6 (RPL6) pseudogene
chr1	150052519	150053219	*	Promoter (<=1kb)	150053864	150055034	1	ENSG00000223945	ENST00000426826	-645	NA	AC244033.1	processed_pseudogene	ribosomal protein L6 (RPL6) pseudogene
chr1	150064835	150065790	*	Promoter (1-2kb)	150047688	150067165	2	ENSG00000285184	ENST00000642888	1375	NA	AC244033.2	bidirectional_promoter_lncRNA	novel transcript
chr1	150111717	150112213	*	Promoter (2-3kb)	150109175	150144925	1	ENSG00000136631	ENST00000618148	2542	VPS45	VPS45	protein_coding	vacuolar protein sorting 45 homolog [Source:HGNC Symbol;Acc:HGNC:14579]
chr1	150224732	150225238	*	Promoter (1-2kb)	150220378	150226730	2	ENSG00000143401	ENST00000534437	1492	ANP32E	ANP32E	protein_coding	acidic nuclear phosphoprotein 32 family member E [Source:HGNC Symbol;Acc:HGNC:16673]
chr1	150235866	150236945	*	Promoter (<=1kb)	150218417	150236156	2	ENSG00000143401	ENST00000583931	0	ANP32E	ANP32E	protein_coding	acidic nuclear phosphoprotein 32 family member E [Source:HGNC Symbol;Acc:HGNC:16673]
chr1	150292902	150293502	*	Promoter (<=1kb)	150293720	150308979	1	ENSG00000266472	ENST00000614145	-218	MRPS21	MRPS21	protein_coding	mitochondrial ribosomal protein S21 [Source:HGNC Symbol;Acc:HGNC:14046]
chr1	150293764	150294632	*	Promoter (<=1kb)	150293920	150308979	1	ENSG00000266472	ENST00000581066	0	MRPS21	MRPS21	protein_coding	mitochondrial ribosomal protein S21 [Source:HGNC Symbol;Acc:HGNC:14046]
chr1	150311552	150311913	*	Distal Intergenic	150321476	150353195	1	ENSG00000117360	ENST00000324862	-9563	PRPF3	PRPF3	protein_coding	pre-mRNA processing factor 3 [Source:HGNC Symbol;Acc:HGNC:17348]
chr1	150325840	150326447	*	Promoter (1-2kb)	150327775	150353195	1	ENSG00000117360	ENST00000467329	-1328	PRPF3	PRPF3	protein_coding	pre-mRNA processing factor 3 [Source:HGNC Symbol;Acc:HGNC:17348]
chr1	150362960	150364848	*	Promoter (<=1kb)	150363091	150473556	1	ENSG00000163125	ENST00000492220	0	RPRD2	RPRD2	protein_coding	regulation of nuclear pre-mRNA domain containing 2 [Source:HGNC Symbol;Acc:HGNC:29039]
chr1	150366164	150367315	*	Promoter (1-2kb)	150364711	150473556	1	ENSG00000163125	ENST00000369068	1453	RPRD2	RPRD2	protein_coding	regulation of nuclear pre-mRNA domain containing 2 [Source:HGNC Symbol;Acc:HGNC:29039]
chr1	150408571	150409267	*	Exon (ENST00000492220/ENSG00000163125, exon 2 of 11)	150364711	150473556	1	ENSG00000163125	ENST00000369068	43860	RPRD2	RPRD2	protein_coding	regulation of nuclear pre-mRNA domain containing 2 [Source:HGNC Symbol;Acc:HGNC:29039]
chr1	150473825	150474549	*	3' UTR	150487364	150507609	1	ENSG00000143374	ENST00000438568	-12815	TARS2	TARS2	protein_coding	threonyl-tRNA synthetase 2, mitochondrial [Source:HGNC Symbol;Acc:HGNC:30740]
chr1	150487394	150488475	*	Promoter (<=1kb)	150487414	150507258	1	ENSG00000143374	ENST00000369054	0	TARS2	TARS2	protein_coding	threonyl-tRNA synthetase 2, mitochondrial [Source:HGNC Symbol;Acc:HGNC:30740]
chr1	150574590	150579453	*	Promoter (<=1kb)	150576927	150578777	2	ENSG00000143384	ENST00000464132	0	MCL1	MCL1	protein_coding	MCL1, BCL2 family apoptosis regulator [Source:HGNC Symbol;Acc:HGNC:6943]
chr1	150619452	150620188	*	Intron (ENST00000369016/ENSG00000143420, intron 4 of 4)	150624622	150629116	2	ENSG00000143420	ENST00000513281	8928	ENSA	ENSA	protein_coding	endosulfine alpha [Source:HGNC Symbol;Acc:HGNC:3360]
chr1	150627660	150628928	*	Promoter (<=1kb)	150624622	150629116	2	ENSG00000143420	ENST00000513281	188	ENSA	ENSA	protein_coding	endosulfine alpha [Source:HGNC Symbol;Acc:HGNC:3360]
chr1	150787260	150788145	*	Distal Intergenic	150780272	150780644	1	ENSG00000236713	ENST00000283110	6988	NA	AL356292.1	processed_pseudogene	pseudogene similar to part of short coiled-coil protein (SCOC)
chr1	150874378	150875793	*	Promoter (<=1kb)	150836424	150876568	2	ENSG00000143437	ENST00000497108	775	ARNT	ARNT	protein_coding	aryl hydrocarbon receptor nuclear translocator [Source:HGNC Symbol;Acc:HGNC:700]
chr1	151007968	151008719	*	Promoter (<=1kb)	151008420	151028953	1	ENSG00000143363	ENST00000467771	0	PRUNE1	PRUNE1	protein_coding	prune exopolyphosphatase 1 [Source:HGNC Symbol;Acc:HGNC:13420]
chr1	151048631	151049192	*	Promoter (<=1kb)	151048663	151049713	1	ENSG00000143443	ENST00000473308	0	C1orf56	C1orf56	protein_coding	chromosome 1 open reading frame 56 [Source:HGNC Symbol;Acc:HGNC:26045]
chr1	151069019	151069478	*	Promoter (<=1kb)	151050971	151070325	2	ENSG00000197622	ENST00000439374	847	CDC42SE1	CDC42SE1	protein_coding	CDC42 small effector 1 [Source:HGNC Symbol;Acc:HGNC:17719]
chr1	151195243	151195679	*	Promoter (<=1kb)	151185540	151195321	2	ENSG00000163159	ENST00000463470	0	VPS72	VPS72	protein_coding	vacuolar protein sorting 72 homolog [Source:HGNC Symbol;Acc:HGNC:11644]
chr1	151196234	151196619	*	Promoter (<=1kb)	151185540	151195321	2	ENSG00000163159	ENST00000463470	-913	VPS72	VPS72	protein_coding	vacuolar protein sorting 72 homolog [Source:HGNC Symbol;Acc:HGNC:11644]
chr1	151200334	151200801	*	Promoter (1-2kb)	151198725	151227361	1	ENSG00000143398	ENST00000454769	1609	PIP5K1A	PIP5K1A	protein_coding	phosphatidylinositol-4-phosphate 5-kinase type 1 alpha [Source:HGNC Symbol;Acc:HGNC:8994]
chr1	151458304	151458654	*	Promoter (<=1kb)	151402724	151459178	2	ENSG00000143442	ENST00000358476	524	POGZ	POGZ	protein_coding	pogo transposable element derived with ZNF domain [Source:HGNC Symbol;Acc:HGNC:18801]
chr1	151673902	151674558	*	Promoter (1-2kb)	151675856	151694485	1	ENSG00000143376	ENST00000647551	-1298	SNX27	SNX27	protein_coding	sorting nexin family member 27 [Source:HGNC Symbol;Acc:HGNC:20073]
chr1	151680555	151681054	*	Intron (ENST00000642376/ENSG00000143376, intron 6 of 10)	151675856	151694485	1	ENSG00000143376	ENST00000647551	4699	SNX27	SNX27	protein_coding	sorting nexin family member 27 [Source:HGNC Symbol;Acc:HGNC:20073]
chr1	151791030	151792358	*	Promoter (<=1kb)	151773494	151791416	2	ENSG00000182134	ENST00000368822	0	TDRKH	TDRKH	protein_coding	tudor and KH domain containing [Source:HGNC Symbol;Acc:HGNC:11713]
chr1	151941191	151941727	*	Distal Intergenic	151949523	151950912	2	ENSG00000223810	ENST00000433288	9185	KRT8P28	KRT8P28	processed_pseudogene	keratin 8 pseudogene 28 [Source:HGNC Symbol;Acc:HGNC:33380]
chr1	151945678	151946150	*	Distal Intergenic	151949523	151950912	2	ENSG00000223810	ENST00000433288	4762	KRT8P28	KRT8P28	processed_pseudogene	keratin 8 pseudogene 28 [Source:HGNC Symbol;Acc:HGNC:33380]
chr1	151969367	151969859	*	Distal Intergenic	151949523	151950912	2	ENSG00000223810	ENST00000433288	-18455	KRT8P28	KRT8P28	processed_pseudogene	keratin 8 pseudogene 28 [Source:HGNC Symbol;Acc:HGNC:33380]
chr1	152029622	152030145	*	Intron (ENST00000432386/ENSG00000229021, intron 12 of 12)	152032506	152037035	2	ENSG00000163191	ENST00000271638	6890	S100A11	S100A11	protein_coding	S100 calcium binding protein A11 [Source:HGNC Symbol;Acc:HGNC:10488]
chr1	152047306	152048637	*	Promoter (<=1kb)	152032506	152047907	2	ENSG00000163191	ENST00000478109	0	S100A11	S100A11	protein_coding	S100 calcium binding protein A11 [Source:HGNC Symbol;Acc:HGNC:10488]
chr1	152049702	152050129	*	Promoter (1-2kb)	152032506	152047907	2	ENSG00000163191	ENST00000478109	-1795	S100A11	S100A11	protein_coding	S100 calcium binding protein A11 [Source:HGNC Symbol;Acc:HGNC:10488]
chr1	152244661	152245077	*	Intron (ENST00000593011/ENSG00000237975, intron 1 of 3)	152249003	152271094	1	ENSG00000237975	ENST00000382265	-3926	FLG-AS1	FLG-AS1	antisense	FLG antisense RNA 1 [Source:HGNC Symbol;Acc:HGNC:27913]
chr1	152302201	152303567	*	3' UTR	152313459	152365575	1	ENSG00000237975	ENST00000392688	-9892	FLG-AS1	FLG-AS1	antisense	FLG antisense RNA 1 [Source:HGNC Symbol;Acc:HGNC:27913]
chr1	152515356	152515991	*	Promoter (<=1kb)	152514502	152516010	1	ENSG00000169509	ENST00000368790	854	CRCT1	CRCT1	protein_coding	cysteine rich C-terminal 1 [Source:HGNC Symbol;Acc:HGNC:29875]
chr1	152582661	152583046	*	Promoter (2-3kb)	152579381	152580504	2	ENSG00000163202	ENST00000368787	-2157	LCE3D	LCE3D	protein_coding	late cornified envelope 3D [Source:HGNC Symbol;Acc:HGNC:16615]
chr1	152752056	152752730	*	Distal Intergenic	152759561	152762052	1	ENSG00000203786	ENST00000606109	-6831	KPRP	KPRP	protein_coding	keratinocyte proline rich protein [Source:HGNC Symbol;Acc:HGNC:31823]
chr1	153087433	153088231	*	Distal Intergenic	153093135	153094525	2	ENSG00000203785	ENST00000368750	6294	SPRR2E	SPRR2E	protein_coding	small proline rich protein 2E [Source:HGNC Symbol;Acc:HGNC:11265]
chr1	153093136	153093769	*	Promoter (<=1kb)	153093135	153094525	2	ENSG00000203785	ENST00000368750	756	SPRR2E	SPRR2E	protein_coding	small proline rich protein 2E [Source:HGNC Symbol;Acc:HGNC:11265]
chr1	153149585	153150142	*	Promoter (<=1kb)	153149582	153150869	2	ENSG00000159516	ENST00000368748	727	SPRR2G	SPRR2G	protein_coding	small proline rich protein 2G [Source:HGNC Symbol;Acc:HGNC:11267]
chr1	153637540	153638206	*	Promoter (<=1kb)	153638084	153645470	1	ENSG00000160679	ENST00000368687	0	CHTOP	CHTOP	protein_coding	chromatin target of PRMT1 [Source:HGNC Symbol;Acc:HGNC:24511]
chr1	153640694	153641577	*	Promoter (2-3kb)	153638342	153644385	1	ENSG00000160679	ENST00000368686	2352	CHTOP	CHTOP	protein_coding	chromatin target of PRMT1 [Source:HGNC Symbol;Acc:HGNC:24511]
chr1	153643859	153644416	*	3' UTR	153638342	153644385	1	ENSG00000160679	ENST00000368686	5517	CHTOP	CHTOP	protein_coding	chromatin target of PRMT1 [Source:HGNC Symbol;Acc:HGNC:24511]
chr1	153783233	153783859	*	Promoter (1-2kb)	153785720	153785821	2	ENSG00000207039	ENST00000384312	1962	NA	RF00019	misc_RNA	NA
chr1	153919014	153920202	*	Promoter (1-2kb)	153809810	153922030	2	ENSG00000143614	ENST00000634544	1828	GATAD2B	GATAD2B	protein_coding	GATA zinc finger domain containing 2B [Source:HGNC Symbol;Acc:HGNC:30778]
chr1	153921053	153921924	*	Promoter (<=1kb)	153809810	153922030	2	ENSG00000143614	ENST00000634544	106	GATAD2B	GATAD2B	protein_coding	GATA zinc finger domain containing 2B [Source:HGNC Symbol;Acc:HGNC:30778]
chr1	154070523	154070877	*	Intron (ENST00000368559/ENSG00000143552, intron 16 of 39)	154078866	154079963	1	ENSG00000231837	ENST00000435134	-7989	RPS7P2	RPS7P2	processed_pseudogene	ribosomal protein S7 pseudogene 2 [Source:HGNC Symbol;Acc:HGNC:36079]
chr1	154145367	154145957	*	Intron (ENST00000368559/ENSG00000143552, intron 2 of 39)	153992685	154155116	2	ENSG00000143552	ENST00000368559	9159	NUP210L	NUP210L	protein_coding	nucleoporin 210 like [Source:HGNC Symbol;Acc:HGNC:29915]
chr1	154177977	154178686	*	Promoter (<=1kb)	154157583	154178183	2	ENSG00000143549	ENST00000302206	0	TPM3	TPM3	protein_coding	tropomyosin 3 [Source:HGNC Symbol;Acc:HGNC:12012]
chr1	154237087	154237617	*	Exon (ENST00000343815/ENSG00000143569, exon 8 of 25)	154242930	154251100	1	ENSG00000143569	ENST00000466173	-5313	UBAP2L	UBAP2L	protein_coding	ubiquitin associated protein 2 like [Source:HGNC Symbol;Acc:HGNC:29877]
chr1	154595841	154596180	*	Intron (ENST00000368474/ENSG00000160710, intron 6 of 14)	154584350	154589777	2	ENSG00000160710	ENST00000649408	-6064	ADAR	ADAR	protein_coding	adenosine deaminase, RNA specific [Source:HGNC Symbol;Acc:HGNC:225]
chr1	154607464	154608181	*	Promoter (<=1kb)	154582230	154608170	2	ENSG00000160710	ENST00000529168	0	ADAR	ADAR	protein_coding	adenosine deaminase, RNA specific [Source:HGNC Symbol;Acc:HGNC:225]
chr1	154608603	154609033	*	Promoter (<=1kb)	154582107	154608797	2	ENSG00000160710	ENST00000649749	0	ADAR	ADAR	protein_coding	adenosine deaminase, RNA specific [Source:HGNC Symbol;Acc:HGNC:225]
chr1	154960497	154961467	*	Promoter (<=1kb)	154957026	154961748	2	ENSG00000163348	ENST00000368457	281	PYGO2	PYGO2	protein_coding	pygopus family PHD finger 2 [Source:HGNC Symbol;Acc:HGNC:30257]
chr1	154975511	154977104	*	Promoter (<=1kb)	154975531	154979241	1	ENSG00000173207	ENST00000474215	0	CKS1B	CKS1B	protein_coding	CDC28 protein kinase regulatory subunit 1B [Source:HGNC Symbol;Acc:HGNC:19083]
chr1	154979184	154979678	*	Promoter (1-2kb)	154977299	154979074	1	ENSG00000173207	ENST00000471245	1885	CKS1B	CKS1B	protein_coding	CDC28 protein kinase regulatory subunit 1B [Source:HGNC Symbol;Acc:HGNC:19083]
chr1	155334888	155335554	*	3' UTR	155343451	155344591	2	ENSG00000116539	ENST00000548566	9037	ASH1L	ASH1L	protein_coding	ASH1 like histone lysine methyltransferase [Source:HGNC Symbol;Acc:HGNC:19088]
chr1	155563204	155564146	*	Promoter (<=1kb)	155481411	155562807	2	ENSG00000116539	ENST00000548830	-397	ASH1L	ASH1L	protein_coding	ASH1 like histone lysine methyltransferase [Source:HGNC Symbol;Acc:HGNC:19088]
chr1	155564415	155564932	*	Promoter (1-2kb)	155566050	155566306	2	ENSG00000271267	ENST00000604995	1374	NA	AL353807.4	processed_pseudogene	ATP synthase, H+ transporting, mitochondrial Fo complex, subunit F2 (ATP5J2) pseudogene
chr1	155677610	155678444	*	Promoter (1-2kb)	155672726	155679464	2	ENSG00000163374	ENST00000466366	1020	YY1AP1	YY1AP1	protein_coding	YY1 associated protein 1 [Source:HGNC Symbol;Acc:HGNC:30935]
chr1	155712930	155713662	*	Promoter (2-3kb)	155710098	155710563	2	ENSG00000227673	ENST00000432858	-2367	NA	AL162734.1	antisense	novel transcript, antisense to DAP3
chr1	155781944	155782697	*	Promoter (1-2kb)	155776395	155784389	2	ENSG00000116580	ENST00000466224	1692	GON4L	GON4L	protein_coding	gon-4 like [Source:HGNC Symbol;Acc:HGNC:25973]
chr1	155821516	155822067	*	Promoter (<=1kb)	155784375	155821520	2	ENSG00000116580	ENST00000467009	0	GON4L	GON4L	protein_coding	gon-4 like [Source:HGNC Symbol;Acc:HGNC:25973]
chr1	155860141	155860977	*	Promoter (<=1kb)	155859509	155885199	1	ENSG00000132718	ENST00000368324	632	SYT11	SYT11	protein_coding	synaptotagmin 11 [Source:HGNC Symbol;Acc:HGNC:19239]
chr1	155898829	155899490	*	3' UTR	155894281	155894386	1	ENSG00000283442	ENST00000638126	4548	NA	RF00015	snRNA	NA
chr1	155910133	155910594	*	Promoter (<=1kb)	155910095	155910791	2	ENSG00000143622	ENST00000462687	197	RIT1	RIT1	protein_coding	Ras like without CAAX 1 [Source:HGNC Symbol;Acc:HGNC:10023]
chr1	155911175	155912281	*	Promoter (<=1kb)	155897808	155911404	2	ENSG00000143622	ENST00000368323	0	RIT1	RIT1	protein_coding	Ras like without CAAX 1 [Source:HGNC Symbol;Acc:HGNC:10023]
chr1	155912878	155913774	*	Promoter (1-2kb)	155897808	155911404	2	ENSG00000143622	ENST00000368323	-1474	RIT1	RIT1	protein_coding	Ras like without CAAX 1 [Source:HGNC Symbol;Acc:HGNC:10023]
chr1	155932105	155933356	*	Promoter (1-2kb)	155921385	155934373	2	ENSG00000132680	ENST00000368319	1017	KHDC4	KHDC4	protein_coding	KH domain containing 4, pre-mRNA splicing factor [Source:HGNC Symbol;Acc:HGNC:29145]
chr1	155933725	155935092	*	Promoter (<=1kb)	155913043	155934397	2	ENSG00000132680	ENST00000368321	0	KHDC4	KHDC4	protein_coding	KH domain containing 4, pre-mRNA splicing factor [Source:HGNC Symbol;Acc:HGNC:29145]
chr1	156191298	156191888	*	Promoter (<=1kb)	156192063	156192203	2	ENSG00000252236	ENST00000516427	315	NA	RF00568	snoRNA	NA
chr1	156335138	156336180	*	Promoter (<=1kb)	156320840	156336007	2	ENSG00000163468	ENST00000490221	0	CCT3	CCT3	protein_coding	chaperonin containing TCP1 subunit 3 [Source:HGNC Symbol;Acc:HGNC:1616]
chr1	156336834	156337361	*	Promoter (<=1kb)	156337314	156346995	1	ENSG00000163467	ENST00000368255	0	TSACC	TSACC	protein_coding	TSSK6 activating cochaperone [Source:HGNC Symbol;Acc:HGNC:30636]
chr1	156571065	156572016	*	Promoter (<=1kb)	156525405	156572540	2	ENSG00000183856	ENST00000361170	524	IQGAP3	IQGAP3	protein_coding	IQ motif containing GTPase activating protein 3 [Source:HGNC Symbol;Acc:HGNC:20669]
chr1	156870822	156871259	*	Promoter (2-3kb)	156874153	156876199	1	ENSG00000198400	ENST00000534682	-2894	NTRK1	NTRK1	protein_coding	neurotrophic receptor tyrosine kinase 1 [Source:HGNC Symbol;Acc:HGNC:8031]
chr1	157323700	157324201	*	Distal Intergenic	157287703	157288053	2	ENSG00000237189	ENST00000434098	-35647	NA	AL138900.2	lincRNA	novel transcript
chr1	157931995	157932611	*	Promoter (2-3kb)	157929531	157943196	1	ENSG00000236957	ENST00000422062	2464	NA	AL139010.1	transcribed_unprocessed_pseudogene	NA
chr1	159853633	159854569	*	Promoter (<=1kb)	159854870	159867685	1	ENSG00000272668	ENST00000608430	-301	NA	AL590560.2	antisense	uncharacterized LOC107985216 [Source:NCBI gene;Acc:107985216]
chr1	160030522	160031408	*	Promoter (<=1kb)	160024953	160031991	2	ENSG00000143315	ENST00000368090	583	PIGM	PIGM	protein_coding	phosphatidylinositol glycan anchor biosynthesis class M [Source:HGNC Symbol;Acc:HGNC:18858]
chr1	160101128	160102400	*	Promoter (2-3kb)	160093710	160098943	2	ENSG00000162729	ENST00000448417	-2185	IGSF8	IGSF8	protein_coding	immunoglobulin superfamily member 8 [Source:HGNC Symbol;Acc:HGNC:17813]
chr1	160261288	160263155	*	Promoter (<=1kb)	160215715	160262451	2	ENSG00000132716	ENST00000368073	0	DCAF8	DCAF8	protein_coding	DDB1 and CUL4 associated factor 8 [Source:HGNC Symbol;Acc:HGNC:24891]
chr1	161013684	161014443	*	Intron (ENST00000621309/ENSG00000158769, intron 1 of 10)	160998402	161021096	2	ENSG00000158769	ENST00000537746	6653	F11R	F11R	protein_coding	F11 receptor [Source:HGNC Symbol;Acc:HGNC:14685]
chr1	161153380	161154676	*	Promoter (<=1kb)	161153752	161158856	1	ENSG00000143222	ENST00000368003	0	UFC1	UFC1	protein_coding	ubiquitin-fold modifier conjugating enzyme 1 [Source:HGNC Symbol;Acc:HGNC:26941]
chr1	161530705	161531654	*	Intron (ENST00000537821/ENSG00000273112, intron 3 of 4)	161524540	161526910	1	ENSG00000173110	ENST00000309758	6165	HSPA6	HSPA6	protein_coding	heat shock protein family A (Hsp70) member 6 [Source:HGNC Symbol;Acc:HGNC:5239]
chr1	161765233	161765773	*	Promoter (<=1kb)	161765325	161766227	2	ENSG00000226889	ENST00000431097	454	NA	AL359541.1	antisense	novel transcript
chr1	162560663	162561157	*	Promoter (<=1kb)	162560227	162561308	2	ENSG00000259788	ENST00000563991	151	NA	AL596325.1	antisense	novel transcript, antisense to UAP1
chr1	162562433	162563293	*	Promoter (<=1kb)	162561722	162562544	1	ENSG00000117143	ENST00000476240	711	UAP1	UAP1	protein_coding	UDP-N-acetylglucosamine pyrophosphorylase 1 [Source:HGNC Symbol;Acc:HGNC:12457]
chr1	163315686	163316451	*	Intron (ENST00000534289/ENSG00000143228, intron 2 of 6)	163300558	163321704	2	ENSG00000232995	ENST00000528019	5253	NA	RGS5	antisense	regulator of G protein signaling 5 [Source:NCBI gene;Acc:8490]
chr1	164558580	164560307	*	Promoter (<=1kb)	164559200	164560357	1	ENSG00000185630	ENST00000485769	0	PBX1	PBX1	protein_coding	PBX homeobox 1 [Source:HGNC Symbol;Acc:HGNC:8632]
chr1	165768280	165768722	*	Promoter (<=1kb)	165743169	165768837	2	ENSG00000143183	ENST00000481278	115	TMCO1	TMCO1	protein_coding	transmembrane and coiled-coil domains 1 [Source:HGNC Symbol;Acc:HGNC:18188]
chr1	167222112	167222661	*	Promoter (1-2kb)	167220898	167427345	1	ENSG00000143190	ENST00000541643	1214	POU2F1	POU2F1	protein_coding	POU class 2 homeobox 1 [Source:HGNC Symbol;Acc:HGNC:9212]
chr1	171581416	171581860	*	Intron (ENST00000367742/ENSG00000117523, intron 28 of 33)	171587073	171592223	1	ENSG00000117523	ENST00000498596	-5213	PRRC2C	PRRC2C	protein_coding	proline rich coiled-coil 2C [Source:HGNC Symbol;Acc:HGNC:24903]
chr1	173475078	173476279	*	Promoter (<=1kb)	173477266	173488807	1	ENSG00000117592	ENST00000340385	-987	PRDX6	PRDX6	protein_coding	peroxiredoxin 6 [Source:HGNC Symbol;Acc:HGNC:16753]
chr1	180631618	180633070	*	Promoter (<=1kb)	180632004	180890251	1	ENSG00000143324	ENST00000367590	0	XPR1	XPR1	protein_coding	xenotropic and polytropic retrovirus receptor 1 [Source:HGNC Symbol;Acc:HGNC:12827]
chr1	181021715	181022397	*	Promoter (<=1kb)	180972725	181022911	2	ENSG00000135823	ENST00000258301	514	STX6	STX6	protein_coding	syntaxin 6 [Source:HGNC Symbol;Acc:HGNC:11441]
chr1	182847672	182848394	*	Intron (ENST00000367549/ENSG00000135829, intron 3 of 27)	182854041	182856572	1	ENSG00000135829	ENST00000479271	-5647	DHX9	DHX9	protein_coding	DExH-box helicase 9 [Source:HGNC Symbol;Acc:HGNC:2750]
chr1	182855129	182855960	*	Promoter (1-2kb)	182854041	182856572	1	ENSG00000135829	ENST00000479271	1088	DHX9	DHX9	protein_coding	DExH-box helicase 9 [Source:HGNC Symbol;Acc:HGNC:2750]
chr1	182856370	182858400	*	Promoter (<=1kb)	182858830	182860305	1	ENSG00000135829	ENST00000477802	-430	DHX9	DHX9	protein_coding	DExH-box helicase 9 [Source:HGNC Symbol;Acc:HGNC:2750]
chr1	182860738	182861474	*	Promoter (1-2kb)	182858830	182860305	1	ENSG00000135829	ENST00000477802	1908	DHX9	DHX9	protein_coding	DExH-box helicase 9 [Source:HGNC Symbol;Acc:HGNC:2750]
chr1	182864768	182866688	*	Exon (ENST00000367549/ENSG00000135829, exon 13 of 28)	182858830	182860305	1	ENSG00000135829	ENST00000477802	5938	DHX9	DHX9	protein_coding	DExH-box helicase 9 [Source:HGNC Symbol;Acc:HGNC:2750]
chr1	182867114	182867981	*	Intron (ENST00000367549/ENSG00000135829, intron 14 of 27)	182876129	182876749	1	ENSG00000135829	ENST00000490519	-8148	DHX9	DHX9	protein_coding	DExH-box helicase 9 [Source:HGNC Symbol;Acc:HGNC:2750]
chr1	182869917	182871516	*	Intron (ENST00000367549/ENSG00000135829, intron 14 of 27)	182876129	182876749	1	ENSG00000135829	ENST00000490519	-4613	DHX9	DHX9	protein_coding	DExH-box helicase 9 [Source:HGNC Symbol;Acc:HGNC:2750]
chr1	182875132	182876068	*	Promoter (<=1kb)	182876129	182876749	1	ENSG00000135829	ENST00000490519	-61	DHX9	DHX9	protein_coding	DExH-box helicase 9 [Source:HGNC Symbol;Acc:HGNC:2750]
chr1	182878991	182879805	*	Promoter (1-2kb)	182881285	182887747	1	ENSG00000135829	ENST00000473076	-1480	DHX9	DHX9	protein_coding	DExH-box helicase 9 [Source:HGNC Symbol;Acc:HGNC:2750]
chr1	182882548	182883423	*	Promoter (1-2kb)	182881285	182887747	1	ENSG00000135829	ENST00000473076	1263	DHX9	DHX9	protein_coding	DExH-box helicase 9 [Source:HGNC Symbol;Acc:HGNC:2750]
chr1	182884940	182885697	*	Intron (ENST00000367549/ENSG00000135829, intron 27 of 27)	182881285	182887747	1	ENSG00000135829	ENST00000473076	3655	DHX9	DHX9	protein_coding	DExH-box helicase 9 [Source:HGNC Symbol;Acc:HGNC:2750]
chr1	182887073	182888166	*	3' UTR	182881285	182887747	1	ENSG00000135829	ENST00000473076	5788	DHX9	DHX9	protein_coding	DExH-box helicase 9 [Source:HGNC Symbol;Acc:HGNC:2750]
chr1	183804949	183805288	*	Promoter (<=1kb)	183805120	183928531	1	ENSG00000143344	ENST00000360851	0	RGL1	RGL1	protein_coding	ral guanine nucleotide dissociation stimulator like 1 [Source:HGNC Symbol;Acc:HGNC:30281]
chr1	184755117	184755489	*	Promoter (<=1kb)	184690231	184754913	2	ENSG00000116406	ENST00000318130	-204	EDEM3	EDEM3	protein_coding	ER degradation enhancing alpha-mannosidase like protein 3 [Source:HGNC Symbol;Acc:HGNC:16787]
chr1	184838605	184839033	*	Intron (ENST00000367511/ENSG00000135842, intron 5 of 13)	184821428	184821489	2	ENSG00000252222	ENST00000516413	-17116	RNU7-13P	RNU7-13P	snRNA	RNA, U7 small nuclear 13 pseudogene [Source:HGNC Symbol;Acc:HGNC:34109]
chr1	184890457	184890902	*	Promoter (<=1kb)	184887739	184890185	2	ENSG00000135842	ENST00000496299	-272	FAM129A	FAM129A	protein_coding	family with sequence similarity 129 member A [Source:HGNC Symbol;Acc:HGNC:16784]
chr1	185046604	185047447	*	Promoter (<=1kb)	185046096	185098344	1	ENSG00000121481	ENST00000453650	508	RNF2	RNF2	protein_coding	ring finger protein 2 [Source:HGNC Symbol;Acc:HGNC:10061]
chr1	185156730	185157759	*	Promoter (<=1kb)	185157080	185291007	1	ENSG00000116668	ENST00000367501	0	SWT1	SWT1	protein_coding	SWT1, RNA endoribonuclease homolog [Source:HGNC Symbol;Acc:HGNC:16785]
chr1	185311693	185312427	*	Promoter (<=1kb)	185307680	185311127	2	ENSG00000116679	ENST00000367497	-566	IVNS1ABP	IVNS1ABP	protein_coding	influenza virus NS1A binding protein [Source:HGNC Symbol;Acc:HGNC:16951]
chr1	185313921	185316017	*	Promoter (1-2kb)	185297015	185317273	2	ENSG00000116679	ENST00000459929	1256	IVNS1ABP	IVNS1ABP	protein_coding	influenza virus NS1A binding protein [Source:HGNC Symbol;Acc:HGNC:16951]
chr1	185533177	185533985	*	Distal Intergenic	185518651	185520986	1	ENSG00000279401	ENST00000622958	14526	NA	AL133383.2	TEC	TEC
chr1	185566851	185567602	*	Promoter (1-2kb)	185558372	185565631	2	ENSG00000228309	ENST00000439633	-1220	LINC01350	LINC01350	lincRNA	long intergenic non-protein coding RNA 1350 [Source:HGNC Symbol;Acc:HGNC:50575]
chr1	185597620	185598606	*	Intron (ENST00000608417/ENSG00000228309, intron 2 of 3)	185558382	185628488	2	ENSG00000228309	ENST00000608417	29882	LINC01350	LINC01350	lincRNA	long intergenic non-protein coding RNA 1350 [Source:HGNC Symbol;Acc:HGNC:50575]
chr1	185629927	185630632	*	Promoter (<=1kb)	185630428	185630528	2	ENSG00000207108	ENST00000384380	0	NA	RF00019	misc_RNA	NA
chr1	185790042	185790568	*	Intron (ENST00000271588/ENSG00000143341, intron 1 of 106)	185734551	186190949	1	ENSG00000143341	ENST00000271588	55491	HMCN1	HMCN1	protein_coding	hemicentin 1 [Source:HGNC Symbol;Acc:HGNC:19194]
chr1	186334773	186335332	*	Exon (ENST00000367478/ENSG00000047410, exon 35 of 51)	186325519	186326220	2	ENSG00000047410	ENST00000492973	-8553	TPR	TPR	protein_coding	translocated promoter region, nuclear basket protein [Source:HGNC Symbol;Acc:HGNC:12017]
chr1	196995801	196996358	*	Exon (ENST00000256785/ENSG00000134389, exon 5 of 10)	196977556	197009674	1	ENSG00000134389	ENST00000256785	18245	CFHR5	CFHR5	protein_coding	complement factor H related 5 [Source:HGNC Symbol;Acc:HGNC:24668]
chr1	197146075	197147349	*	Promoter (<=1kb)	197084128	197146694	2	ENSG00000066279	ENST00000294732	0	ASPM	ASPM	protein_coding	abnormal spindle microtubule assembly [Source:HGNC Symbol;Acc:HGNC:19048]
chr1	197179153	197179583	*	Intron (ENST00000367405/ENSG00000177888, intron 5 of 9)	197158442	197200521	2	ENSG00000177888	ENST00000467322	20938	ZBTB41	ZBTB41	protein_coding	zinc finger and BTB domain containing 41 [Source:HGNC Symbol;Acc:HGNC:24819]
chr1	197557519	197557980	*	Intron (ENST00000620048/ENSG00000213047, intron 15 of 22)	197545567	197546773	2	ENSG00000213047	ENST00000463124	-10746	DENND1B	DENND1B	protein_coding	DENN domain containing 1B [Source:HGNC Symbol;Acc:HGNC:28404]
chr1	197916867	197917537	*	Promoter (<=1kb)	197917355	197918766	1	ENSG00000143355	ENST00000367388	0	LHX9	LHX9	protein_coding	LIM homeobox 9 [Source:HGNC Symbol;Acc:HGNC:14222]
chr1	197934404	197935066	*	3' UTR	197917399	197935476	1	ENSG00000143355	ENST00000367387	17005	LHX9	LHX9	protein_coding	LIM homeobox 9 [Source:HGNC Symbol;Acc:HGNC:14222]
chr1	198158208	198159083	*	Promoter (1-2kb)	198157121	198256531	1	ENSG00000151414	ENST00000367383	1087	NEK7	NEK7	protein_coding	NIMA related kinase 7 [Source:HGNC Symbol;Acc:HGNC:13386]
chr1	198254407	198254796	*	Intron (ENST00000367385/ENSG00000151414, intron 3 of 9)	198277704	198319749	1	ENSG00000151414	ENST00000493790	-22908	NEK7	NEK7	protein_coding	NIMA related kinase 7 [Source:HGNC Symbol;Acc:HGNC:13386]
chr1	198534573	198535028	*	Intron (ENST00000367382/ENSG00000151418, intron 1 of 2)	198523341	198540674	2	ENSG00000151418	ENST00000489986	5646	ATP6V1G3	ATP6V1G3	protein_coding	ATPase H+ transporting V1 subunit G3 [Source:HGNC Symbol;Acc:HGNC:18265]
chr1	198673249	198673673	*	Intron (ENST00000367379/ENSG00000081237, intron 2 of 6)	198657553	198667061	2	ENSG00000261573	ENST00000566394	-6188	NA	AL157402.2	antisense	novel transcript
chr1	198697621	198698055	*	Promoter (<=1kb)	198696881	198700146	1	ENSG00000081237	ENST00000484135	740	PTPRC	PTPRC	protein_coding	protein tyrosine phosphatase, receptor type C [Source:HGNC Symbol;Acc:HGNC:9666]
chr1	198762969	198763568	*	Distal Intergenic	198752355	198754457	1	ENSG00000081237	ENST00000646230	10614	PTPRC	PTPRC	protein_coding	protein tyrosine phosphatase, receptor type C [Source:HGNC Symbol;Acc:HGNC:9666]
chr1	198850283	198850821	*	Intron (ENST00000432296/ENSG00000229989, intron 2 of 2)	198858873	198858982	2	ENSG00000207975	ENST00000385240	8161	MIR181B1	MIR181B1	miRNA	microRNA 181b-1 [Source:HGNC Symbol;Acc:HGNC:31550]
chr1	198881147	198881584	*	Intron (ENST00000432296/ENSG00000229989, intron 2 of 2)	198859044	198859153	2	ENSG00000207759	ENST00000385026	-21994	MIR181A1	MIR181A1	miRNA	microRNA 181a-1 [Source:HGNC Symbol;Acc:HGNC:31590]
chr1	199272690	199273181	*	Intron (ENST00000452199/ENSG00000231718, intron 3 of 3)	199371877	199372297	1	ENSG00000228190	ENST00000441715	-98696	RPL23AP16	RPL23AP16	processed_pseudogene	ribosomal protein L23a pseudogene 16 [Source:HGNC Symbol;Acc:HGNC:36652]
chr1	199759190	199759806	*	Distal Intergenic	199752491	199752890	1	ENSG00000231984	ENST00000448132	6699	NA	AL596266.1	processed_pseudogene	translational inhibitor protein p14.5 (UK114) pseudogene
chr1	200076149	200076785	*	Intron (ENST00000367362/ENSG00000116833, intron 5 of 7)	200054061	200054165	1	ENSG00000252860	ENST00000517051	22088	RNU6-570P	RNU6-570P	snRNA	RNA, U6 small nuclear 570, pseudogene [Source:HGNC Symbol;Acc:HGNC:47533]
chr1	200172441	200173196	*	Intron (ENST00000367362/ENSG00000116833, intron 7 of 7)	200147531	200148279	2	ENSG00000229220	ENST00000422446	-24162	NA	AC096633.1	processed_pseudogene	collagen, type XXII, alpha 1 (COL22A1) pseudogene
chr1	200301531	200302439	*	Intron (ENST00000636153/ENSG00000203721, intron 4 of 4)	200315435	200315967	2	ENSG00000273093	ENST00000608159	13528	NA	AC097065.2	lincRNA	novel transcript
chr1	200307274	200307672	*	Intron (ENST00000636153/ENSG00000203721, intron 4 of 4)	200315435	200315967	2	ENSG00000273093	ENST00000608159	8295	NA	AC097065.2	lincRNA	novel transcript
chr1	200336208	200336953	*	Intron (ENST00000637430/ENSG00000230623, intron 1 of 5)	200333193	200478022	1	ENSG00000230623	ENST00000637430	3015	NA	AC104461.1	processed_transcript	novel transcript, antisense to ZNF281
chr1	200415662	200416441	*	Intron (ENST00000637430/ENSG00000230623, intron 4 of 5)	200411830	200415550	1	ENSG00000230623	ENST00000635220	3832	NA	AC104461.1	processed_transcript	novel transcript, antisense to ZNF281
chr1	200640680	200641375	*	3' UTR	200640811	200649149	2	ENSG00000118197	ENST00000452560	7774	DDX59	DDX59	protein_coding	DEAD-box helicase 59 [Source:HGNC Symbol;Acc:HGNC:25360]
chr1	200670424	200671059	*	Promoter (<=1kb)	200644039	200669969	2	ENSG00000118197	ENST00000331314	-455	DDX59	DDX59	protein_coding	DEAD-box helicase 59 [Source:HGNC Symbol;Acc:HGNC:25360]
chr1	200741020	200741638	*	Promoter (1-2kb)	200739779	200860701	1	ENSG00000118200	ENST00000236925	1241	CAMSAP2	CAMSAP2	protein_coding	calmodulin regulated spectrin associated protein family member 2 [Source:HGNC Symbol;Acc:HGNC:29188]
chr1	200858377	200858945	*	Promoter (2-3kb)	200856094	200857724	1	ENSG00000118200	ENST00000475326	2283	CAMSAP2	CAMSAP2	protein_coding	calmodulin regulated spectrin associated protein family member 2 [Source:HGNC Symbol;Acc:HGNC:29188]
chr1	201266574	201267477	*	Distal Intergenic	201283452	201332993	1	ENSG00000081277	ENST00000263946	-15975	PKP1	PKP1	protein_coding	plakophilin 1 [Source:HGNC Symbol;Acc:HGNC:9023]
chr1	201864020	201864736	*	Promoter (<=1kb)	201863373	201863447	1	ENSG00000277681	ENST00000622461	647	MIR6739	MIR6739	miRNA	microRNA 6739 [Source:HGNC Symbol;Acc:HGNC:50165]
chr1	202349334	202349776	*	Promoter (<=1kb)	202348728	202438242	1	ENSG00000077157	ENST00000476364	606	PPP1R12B	PPP1R12B	protein_coding	protein phosphatase 1 regulatory subunit 12B [Source:HGNC Symbol;Acc:HGNC:7619]
chr1	202727958	202728662	*	Promoter (1-2kb)	202724714	202729715	2	ENSG00000117139	ENST00000648676	1053	KDM5B	KDM5B	protein_coding	lysine demethylase 5B [Source:HGNC Symbol;Acc:HGNC:18039]
chr1	202732272	202732814	*	Promoter (<=1kb)	202728204	202732056	2	ENSG00000117139	ENST00000491153	-216	KDM5B	KDM5B	protein_coding	lysine demethylase 5B [Source:HGNC Symbol;Acc:HGNC:18039]
chr1	202758371	202758822	*	Promoter (<=1kb)	202753031	202758952	2	ENSG00000117139	ENST00000456180	130	KDM5B	KDM5B	protein_coding	lysine demethylase 5B [Source:HGNC Symbol;Acc:HGNC:18039]
chr1	202915228	202915695	*	Promoter (<=1kb)	202914880	202914980	2	ENSG00000199471	ENST00000362601	-248	NA	RF00019	misc_RNA	NA
chr1	202939009	202939663	*	Downstream (1-2kb)	202940826	202944796	2	ENSG00000159346	ENST00000495562	5133	ADIPOR1	ADIPOR1	protein_coding	adiponectin receptor 1 [Source:HGNC Symbol;Acc:HGNC:24040]
chr1	202954562	202955099	*	Intron (ENST00000340990/ENSG00000159346, intron 1 of 7)	202941490	202958264	2	ENSG00000159346	ENST00000367254	3165	ADIPOR1	ADIPOR1	protein_coding	adiponectin receptor 1 [Source:HGNC Symbol;Acc:HGNC:24040]
chr1	203307512	203309677	*	Promoter (1-2kb)	203305536	203309602	1	ENSG00000159388	ENST00000290551	1976	BTG2	BTG2	protein_coding	BTG anti-proliferation factor 2 [Source:HGNC Symbol;Acc:HGNC:1131]
chr1	203625670	203626213	*	Promoter (<=1kb)	203626561	203744081	1	ENSG00000058668	ENST00000357681	-348	ATP2B4	ATP2B4	protein_coding	ATPase plasma membrane Ca2+ transporting 4 [Source:HGNC Symbol;Acc:HGNC:817]
chr1	203795144	203795596	*	Promoter (<=1kb)	203795654	203802173	1	ENSG00000058673	ENST00000466470	-58	ZC3H11A	ZC3H11A	protein_coding	zinc finger CCCH-type containing 11A [Source:HGNC Symbol;Acc:HGNC:29093]
chr1	203801774	203802202	*	Promoter (2-3kb)	203799335	203854118	1	ENSG00000257315	ENST00000545588	2439	ZBED6	ZBED6	protein_coding	zinc finger BED-type containing 6 [Source:HGNC Symbol;Acc:HGNC:33273]
chr1	203843197	203843749	*	Intron (ENST00000453771/ENSG00000058673, intron 12 of 12)	203850174	203851122	1	ENSG00000058673	ENST00000488411	-6425	ZC3H11A	ZC3H11A	protein_coding	zinc finger CCCH-type containing 11A [Source:HGNC Symbol;Acc:HGNC:29093]
chr1	203888996	203889963	*	Distal Intergenic	203903723	203904013	2	ENSG00000232917	ENST00000479457	14050	HSPE1P6	HSPE1P6	processed_pseudogene	heat shock protein family E (Hsp10) member 1 pseudogene 6 [Source:HGNC Symbol;Acc:HGNC:49325]
chr1	204401218	204402333	*	Intron (ENST00000443515/ENSG00000226330, intron 1 of 2)	204394541	204394774	1	ENSG00000237848	ENST00000433886	6677	NA	AL606489.2	processed_pseudogene	small nuclear ribonucleoprotein polypeptide F (SNRPF) pseudogene
chr1	204408777	204409356	*	Promoter (2-3kb)	204403387	204411791	2	ENSG00000158615	ENST00000367188	2435	PPP1R15B	PPP1R15B	protein_coding	protein phosphatase 1 regulatory subunit 15B [Source:HGNC Symbol;Acc:HGNC:14951]
chr1	205090200	205090824	*	Promoter (<=1kb)	205091163	205091946	1	ENSG00000271580	ENST00000603227	-339	NA	AL583832.1	processed_pseudogene	glycogenin 2 (GYG2) pseudogene
chr1	205122204	205123164	*	Promoter (<=1kb)	205086142	205122015	2	ENSG00000117222	ENST00000367164	-189	RBBP5	RBBP5	protein_coding	RB binding protein 5, histone lysine methyltransferase complex subunit [Source:HGNC Symbol;Acc:HGNC:9888]
chr1	205188186	205188580	*	Intron (ENST00000367161/ENSG00000133059, intron 1 of 11)	205202191	205202742	1	ENSG00000213041	ENST00000448403	-13611	NA	AC093422.1	processed_pseudogene	ribosomal protein L17 (RPL17) pseudogene
chr1	205630380	205631363	*	Promoter (<=1kb)	205597556	205631893	2	ENSG00000158711	ENST00000616704	530	ELK4	ELK4	protein_coding	ELK4, ETS transcription factor [Source:HGNC Symbol;Acc:HGNC:3326]
chr1	205710402	205710982	*	Downstream (1-2kb)	205718452	205719726	2	ENSG00000069275	ENST00000464938	8744	NUCKS1	NUCKS1	protein_coding	nuclear casein kinase and cyclin dependent kinase substrate 1 [Source:HGNC Symbol;Acc:HGNC:29923]
chr1	205713906	205714746	*	3' UTR	205718452	205719726	2	ENSG00000069275	ENST00000464938	4980	NUCKS1	NUCKS1	protein_coding	nuclear casein kinase and cyclin dependent kinase substrate 1 [Source:HGNC Symbol;Acc:HGNC:29923]
chr1	205735110	205735872	*	Intron (ENST00000367142/ENSG00000069275, intron 1 of 6)	205731221	205731352	2	ENSG00000201944	ENST00000365074	-3758	NA	RF00139	snoRNA	NA
chr1	206635882	206636923	*	Promoter (<=1kb)	206635829	206649114	1	ENSG00000143479	ENST00000367106	53	DYRK3	DYRK3	protein_coding	dual specificity tyrosine phosphorylation regulated kinase 3 [Source:HGNC Symbol;Acc:HGNC:3094]
chr1	207049540	207050283	*	Promoter (<=1kb)	207043849	207051077	2	ENSG00000180667	ENST00000315927	794	YOD1	YOD1	protein_coding	YOD1 deubiquitinase [Source:HGNC Symbol;Acc:HGNC:25035]
chr1	207050455	207051671	*	Promoter (<=1kb)	207043849	207051077	2	ENSG00000180667	ENST00000315927	0	YOD1	YOD1	protein_coding	YOD1 deubiquitinase [Source:HGNC Symbol;Acc:HGNC:25035]
chr1	207205287	207205900	*	Distal Intergenic	207225798	207229202	1	ENSG00000232621	ENST00000428434	-19898	C4BPAP2	C4BPAP2	unprocessed_pseudogene	complement component 4 binding protein, alpha pseudogene 2 [Source:HGNC Symbol;Acc:HGNC:1327]
chr1	207320709	207322020	*	Promoter (<=1kb)	207321376	207360966	1	ENSG00000196352	ENST00000367064	0	CD55	CD55	protein_coding	CD55 molecule (Cromer blood group) [Source:HGNC Symbol;Acc:HGNC:2665]
chr1	209039347	209039718	*	Distal Intergenic	209001338	209001476	1	ENSG00000278684	ENST00000611365	38009	NA	AC104465.1	unprocessed_pseudogene	vacuole membrane protein 1 (VMP1) pseudogene
chr1	209601703	209602928	*	Intron (ENST00000009105/ENSG00000008118, intron 3 of 12)	209607794	209611944	1	ENSG00000008118	ENST00000494990	-4866	CAMK1G	CAMK1G	protein_coding	calcium/calmodulin dependent protein kinase IG [Source:HGNC Symbol;Acc:HGNC:14585]
chr1	209938623	209939509	*	Promoter (<=1kb)	209938260	210171315	1	ENSG00000143469	ENST00000399639	363	SYT14	SYT14	protein_coding	synaptotagmin 14 [Source:HGNC Symbol;Acc:HGNC:23143]
chr1	211257848	211258575	*	Promoter (<=1kb)	211258377	211276335	1	ENSG00000117625	ENST00000534478	0	RCOR3	RCOR3	protein_coding	REST corepressor 3 [Source:HGNC Symbol;Acc:HGNC:25594]
chr1	211273392	211274049	*	Intron (ENST00000534478/ENSG00000117625, intron 4 of 5)	211279238	211313474	1	ENSG00000117625	ENST00000534460	-5189	RCOR3	RCOR3	protein_coding	REST corepressor 3 [Source:HGNC Symbol;Acc:HGNC:25594]
chr1	211301616	211302302	*	Promoter (<=1kb)	211301461	211314587	1	ENSG00000117625	ENST00000486666	155	RCOR3	RCOR3	protein_coding	REST corepressor 3 [Source:HGNC Symbol;Acc:HGNC:25594]
chr1	211382431	211383162	*	Promoter (<=1kb)	211382803	211435333	1	ENSG00000153363	ENST00000423222	0	LINC00467	LINC00467	lincRNA	long intergenic non-protein coding RNA 467 [Source:HGNC Symbol;Acc:HGNC:28227]
chr1	211415921	211416514	*	Promoter (<=1kb)	211417025	211417934	1	ENSG00000236809	ENST00000441817	-511	SNX25P1	SNX25P1	unprocessed_pseudogene	sorting nexin 25 pseudogene 1 [Source:HGNC Symbol;Acc:HGNC:41509]
chr1	211577237	211578015	*	Promoter (<=1kb)	211571568	211578742	2	ENSG00000170385	ENST00000367001	727	SLC30A1	SLC30A1	protein_coding	solute carrier family 30 member 1 [Source:HGNC Symbol;Acc:HGNC:11012]
chr1	211592406	211592931	*	Distal Intergenic	211583015	211583725	2	ENSG00000261314	ENST00000567907	-8681	NA	AC105275.2	sense_overlapping	novel transcript, sense overlapping SLC30A1
chr1	211680716	211681390	*	Promoter (<=1kb)	211681764	211687459	1	ENSG00000231057	ENST00000421933	-374	NA	AC096637.2	antisense	NA
chr1	211728638	211728943	*	Distal Intergenic	211715928	211725402	2	ENSG00000226868	ENST00000458662	-3236	NA	AC096637.1	lincRNA	novel transcript
chr1	211821749	211822331	*	Intron (ENST00000366997/ENSG00000123684, intron 2 of 7)	211829846	211846441	1	ENSG00000229258	ENST00000457272	-7515	LPGAT1-AS1	LPGAT1-AS1	antisense	LPGAT1 antisense RNA 1 [Source:HGNC Symbol;Acc:HGNC:41221]
chr1	211827300	211827928	*	Promoter (1-2kb)	211829846	211846441	1	ENSG00000229258	ENST00000457272	-1918	LPGAT1-AS1	LPGAT1-AS1	antisense	LPGAT1 antisense RNA 1 [Source:HGNC Symbol;Acc:HGNC:41221]
chr1	211984798	211985281	*	Intron (ENST00000469606/ENSG00000143493, intron 9 of 20)	211944955	211976658	2	ENSG00000143493	ENST00000475798	-8140	INTS7	INTS7	protein_coding	integrator complex subunit 7 [Source:HGNC Symbol;Acc:HGNC:24484]
chr1	212004516	212005387	*	Intron (ENST00000469606/ENSG00000143493, intron 8 of 20)	212006665	212011627	2	ENSG00000143493	ENST00000460867	6240	INTS7	INTS7	protein_coding	integrator complex subunit 7 [Source:HGNC Symbol;Acc:HGNC:24484]
chr1	212007602	212008361	*	Intron (ENST00000469606/ENSG00000143493, intron 6 of 20)	212006665	212011627	2	ENSG00000143493	ENST00000460867	3266	INTS7	INTS7	protein_coding	integrator complex subunit 7 [Source:HGNC Symbol;Acc:HGNC:24484]
chr1	212015967	212016604	*	Intron (ENST00000469606/ENSG00000143493, intron 5 of 20)	212006665	212011627	2	ENSG00000143493	ENST00000460867	-4340	INTS7	INTS7	protein_coding	integrator complex subunit 7 [Source:HGNC Symbol;Acc:HGNC:24484]
chr1	212019797	212020328	*	3' UTR	212025561	212025682	1	ENSG00000212187	ENST00000390885	-5233	NA	RF00568	snoRNA	NA
chr1	212036937	212037833	*	Promoter (1-2kb)	212035846	212104594	1	ENSG00000143476	ENST00000475419	1091	DTL	DTL	protein_coding	denticleless E3 ubiquitin protein ligase homolog [Source:HGNC Symbol;Acc:HGNC:30288]
chr1	212057504	212058337	*	Intron (ENST00000542077/ENSG00000143476, intron 4 of 13)	212051524	212052006	2	ENSG00000220749	ENST00000401418	-5498	RPL21P28	RPL21P28	processed_pseudogene	ribosomal protein L21 pseudogene 28 [Source:HGNC Symbol;Acc:HGNC:36258]
chr1	212060754	212062125	*	Intron (ENST00000542077/ENSG00000143476, intron 4 of 13)	212051524	212052006	2	ENSG00000220749	ENST00000401418	-8748	RPL21P28	RPL21P28	processed_pseudogene	ribosomal protein L21 pseudogene 28 [Source:HGNC Symbol;Acc:HGNC:36258]
chr1	212080814	212081268	*	Promoter (<=1kb)	212080369	212100426	1	ENSG00000143476	ENST00000463791	445	DTL	DTL	protein_coding	denticleless E3 ubiquitin protein ligase homolog [Source:HGNC Symbol;Acc:HGNC:30288]
chr1	212292906	212293326	*	Intron (ENST00000261461/ENSG00000066027, intron 1 of 12)	212297448	212299579	1	ENSG00000230063	ENST00000446847	-4122	NA	AL360091.2	sense_intronic	novel transcript, sense intronic to PPP2R5A
chr1	212665523	212666135	*	Promoter (<=1kb)	212653999	212665434	2	ENSG00000237980	ENST00000446962	-89	NA	AL590648.3	lincRNA	novel transcript
chr1	212753342	212753908	*	Intron (ENST00000366978/ENSG00000117697, intron 4 of 4)	212726153	212791581	2	ENSG00000117697	ENST00000366978	37673	NSL1	NSL1	protein_coding	NSL1, MIS12 kinetochore complex component [Source:HGNC Symbol;Acc:HGNC:24548]
chr1	212868733	212869140	*	Intron (ENST00000366971/ENSG00000162769, intron 2 of 9)	212864412	212885565	1	ENSG00000162769	ENST00000474693	4321	FLVCR1	FLVCR1	protein_coding	feline leukemia virus subgroup C cellular receptor 1 [Source:HGNC Symbol;Acc:HGNC:24682]
chr1	212995035	212995755	*	3' UTR	212997200	213000570	2	ENSG00000174606	ENST00000498650	4815	ANGEL2	ANGEL2	protein_coding	angel homolog 2 [Source:HGNC Symbol;Acc:HGNC:30534]
chr1	213014590	213015303	*	Promoter (<=1kb)	213008210	213015493	2	ENSG00000174606	ENST00000481918	190	ANGEL2	ANGEL2	protein_coding	angel homolog 2 [Source:HGNC Symbol;Acc:HGNC:30534]
chr1	213069856	213070436	*	Promoter (2-3kb)	213072938	213274773	1	ENSG00000136643	ENST00000490299	-2502	RPS6KC1	RPS6KC1	protein_coding	ribosomal protein S6 kinase C1 [Source:HGNC Symbol;Acc:HGNC:10439]
chr1	214373868	214374625	*	Promoter (1-2kb)	214372246	214376406	2	ENSG00000152104	ENST00000473261	1781	PTPN14	PTPN14	protein_coding	protein tyrosine phosphatase, non-receptor type 14 [Source:HGNC Symbol;Acc:HGNC:9647]
chr1	214390171	214390524	*	Intron (ENST00000366956/ENSG00000152104, intron 11 of 18)	214372246	214376406	2	ENSG00000152104	ENST00000473261	-13765	PTPN14	PTPN14	protein_coding	protein tyrosine phosphatase, non-receptor type 14 [Source:HGNC Symbol;Acc:HGNC:9647]
chr1	214394578	214395138	*	3' UTR	214372246	214376406	2	ENSG00000152104	ENST00000473261	-18172	PTPN14	PTPN14	protein_coding	protein tyrosine phosphatase, non-receptor type 14 [Source:HGNC Symbol;Acc:HGNC:9647]
chr1	214520646	214521202	*	Intron (ENST00000366956/ENSG00000152104, intron 1 of 18)	214532195	214533467	1	ENSG00000215819	ENST00000425245	-10993	KRT18P12	KRT18P12	processed_pseudogene	keratin 18 pseudogene 12 [Source:HGNC Symbol;Acc:HGNC:33410]
chr1	214567476	214567853	*	Distal Intergenic	214464702	214552449	2	ENSG00000152104	ENST00000486173	-15027	PTPN14	PTPN14	protein_coding	protein tyrosine phosphatase, non-receptor type 14 [Source:HGNC Symbol;Acc:HGNC:9647]
chr1	214570130	214570802	*	Distal Intergenic	214464702	214552449	2	ENSG00000152104	ENST00000486173	-17681	PTPN14	PTPN14	protein_coding	protein tyrosine phosphatase, non-receptor type 14 [Source:HGNC Symbol;Acc:HGNC:9647]
chr1	214604505	214604889	*	Promoter (1-2kb)	214603484	214613893	1	ENSG00000117724	ENST00000495259	1021	CENPF	CENPF	protein_coding	centromere protein F [Source:HGNC Symbol;Acc:HGNC:1857]
chr1	214614739	214615480	*	Promoter (1-2kb)	214612960	214613398	2	ENSG00000224584	ENST00000436983	-1341	UBE2V1P13	UBE2V1P13	processed_pseudogene	ubiquitin conjugating enzyme E2 V1 pseudogene 13 [Source:HGNC Symbol;Acc:HGNC:52411]
chr1	214623387	214623895	*	Intron (ENST00000366955/ENSG00000117724, intron 7 of 19)	214612960	214613398	2	ENSG00000224584	ENST00000436983	-9989	UBE2V1P13	UBE2V1P13	processed_pseudogene	ubiquitin conjugating enzyme E2 V1 pseudogene 13 [Source:HGNC Symbol;Acc:HGNC:52411]
chr1	215567790	215568422	*	Promoter (<=1kb)	215567392	215621807	1	ENSG00000136636	ENST00000259154	398	KCTD3	KCTD3	protein_coding	potassium channel tetramerization domain containing 3 [Source:HGNC Symbol;Acc:HGNC:21305]
chr1	219173501	219174377	*	Promoter (<=1kb)	219173844	219212865	1	ENSG00000143353	ENST00000366928	0	LYPLAL1	LYPLAL1	protein_coding	lysophospholipase like 1 [Source:HGNC Symbol;Acc:HGNC:20440]
chr1	220046491	220046956	*	Promoter (<=1kb)	219968601	220046658	2	ENSG00000136628	ENST00000366923	0	EPRS	EPRS	protein_coding	glutamyl-prolyl-tRNA synthetase [Source:HGNC Symbol;Acc:HGNC:3418]
chr1	220290859	220291263	*	Distal Intergenic	220148293	220272454	2	ENSG00000118873	ENST00000358951	-18405	RAB3GAP2	RAB3GAP2	protein_coding	RAB3 GTPase activating non-catalytic protein subunit 2 [Source:HGNC Symbol;Acc:HGNC:17168]
chr1	220300401	220300737	*	Distal Intergenic	220313945	220315565	2	ENSG00000230318	ENST00000422187	14828	XRCC6P3	XRCC6P3	processed_pseudogene	X-ray repair cross complementing 6 pseudogene 3 [Source:HGNC Symbol;Acc:HGNC:45185]
chr1	220523752	220524292	*	Distal Intergenic	220528183	220664456	1	ENSG00000116141	ENST00000402574	-3891	MARK1	MARK1	protein_coding	microtubule affinity regulating kinase 1 [Source:HGNC Symbol;Acc:HGNC:6896]
chr1	221439416	221440451	*	Distal Intergenic	221508559	221510979	1	ENSG00000232436	ENST00000440104	-68108	NA	AL360013.2	lincRNA	novel transcript
chr1	221741987	221742523	*	Promoter (<=1kb)	221701424	221742176	2	ENSG00000143507	ENST00000366899	0	DUSP10	DUSP10	protein_coding	dual specificity phosphatase 10 [Source:HGNC Symbol;Acc:HGNC:3065]
chr1	222582370	222582914	*	Intron (ENST00000366890/ENSG00000143498, intron 2 of 10)	222563285	222589759	2	ENSG00000143498	ENST00000391883	6845	TAF1A	TAF1A	protein_coding	TATA-box binding protein associated factor, RNA polymerase I subunit A [Source:HGNC Symbol;Acc:HGNC:11532]
chr1	222618369	222619844	*	Promoter (<=1kb)	222618108	222666147	1	ENSG00000154305	ENST00000344507	261	MIA3	MIA3	protein_coding	MIA SH3 domain ER export factor 3 [Source:HGNC Symbol;Acc:HGNC:24008]
chr1	222644219	222645579	*	Promoter (<=1kb)	222644303	222665823	1	ENSG00000154305	ENST00000340535	0	MIA3	MIA3	protein_coding	MIA SH3 domain ER export factor 3 [Source:HGNC Symbol;Acc:HGNC:24008]
chr1	222660949	222661711	*	Promoter (<=1kb)	222658867	222661512	2	ENSG00000272750	ENST00000608771	0	NA	AL592148.3	antisense	novel transcript, antisense to MIA3
chr1	222665821	222666405	*	Promoter (1-2kb)	222663971	222665531	1	ENSG00000154305	ENST00000477519	1850	MIA3	MIA3	protein_coding	MIA SH3 domain ER export factor 3 [Source:HGNC Symbol;Acc:HGNC:24008]
chr1	223711358	223711975	*	Promoter (<=1kb)	223712332	223776018	1	ENSG00000162909	ENST00000295006	-357	CAPN2	CAPN2	protein_coding	calpain 2 [Source:HGNC Symbol;Acc:HGNC:1479]
chr1	223713425	223714329	*	Promoter (1-2kb)	223712332	223776018	1	ENSG00000162909	ENST00000295006	1093	CAPN2	CAPN2	protein_coding	calpain 2 [Source:HGNC Symbol;Acc:HGNC:1479]
chr1	223719519	223719952	*	Intron (ENST00000433674/ENSG00000162909, intron 2 of 20)	223712332	223776018	1	ENSG00000162909	ENST00000295006	7187	CAPN2	CAPN2	protein_coding	calpain 2 [Source:HGNC Symbol;Acc:HGNC:1479]
chr1	223771039	223772138	*	Promoter (<=1kb)	223770623	223776018	1	ENSG00000162909	ENST00000463997	416	CAPN2	CAPN2	protein_coding	calpain 2 [Source:HGNC Symbol;Acc:HGNC:1479]
chr1	223774795	223776255	*	3' UTR	223770623	223776018	1	ENSG00000162909	ENST00000463997	4172	CAPN2	CAPN2	protein_coding	calpain 2 [Source:HGNC Symbol;Acc:HGNC:1479]
chr1	223779898	223780229	*	3' UTR	223770623	223776018	1	ENSG00000162909	ENST00000463997	9275	CAPN2	CAPN2	protein_coding	calpain 2 [Source:HGNC Symbol;Acc:HGNC:1479]
chr1	223785969	223786523	*	Intron (ENST00000391878/ENSG00000143514, intron 17 of 18)	223780645	223800726	2	ENSG00000143514	ENST00000483398	14203	TP53BP2	TP53BP2	protein_coding	tumor protein p53 binding protein 2 [Source:HGNC Symbol;Acc:HGNC:12000]
chr1	223796460	223796910	*	3' UTR	223780645	223800726	2	ENSG00000143514	ENST00000483398	3816	TP53BP2	TP53BP2	protein_coding	tumor protein p53 binding protein 2 [Source:HGNC Symbol;Acc:HGNC:12000]
chr1	223811537	223812134	*	Promoter (2-3kb)	223795838	223814328	2	ENSG00000143514	ENST00000494100	2194	TP53BP2	TP53BP2	protein_coding	tumor protein p53 binding protein 2 [Source:HGNC Symbol;Acc:HGNC:12000]
chr1	223814894	223815405	*	Promoter (<=1kb)	223795838	223814328	2	ENSG00000143514	ENST00000494100	-566	TP53BP2	TP53BP2	protein_coding	tumor protein p53 binding protein 2 [Source:HGNC Symbol;Acc:HGNC:12000]
chr1	223887564	223888303	*	Distal Intergenic	223863726	223864851	2	ENSG00000188460	ENST00000436287	-22713	ACTBP11	ACTBP11	processed_pseudogene	actin, beta pseudogene 11 [Source:HGNC Symbol;Acc:HGNC:33971]
chr1	224115217	224115861	*	Promoter (<=1kb)	224114218	224131021	1	ENSG00000143756	ENST00000519894	999	FBXO28	FBXO28	protein_coding	F-box protein 28 [Source:HGNC Symbol;Acc:HGNC:29046]
chr1	224166454	224166828	*	Distal Intergenic	224175476	224175706	2	ENSG00000236773	ENST00000415453	8878	NA	AC092809.3	processed_pseudogene	novel pseudogene
chr1	224192001	224193211	*	Promoter (1-2kb)	224190136	224192440	1	ENSG00000143753	ENST00000498813	1865	DEGS1	DEGS1	protein_coding	delta 4-desaturase, sphingolipid 1 [Source:HGNC Symbol;Acc:HGNC:13709]
chr1	224329883	224331067	*	Promoter (<=1kb)	224227334	224330121	2	ENSG00000143748	ENST00000469968	0	NVL	NVL	protein_coding	nuclear VCP-like [Source:HGNC Symbol;Acc:HGNC:8070]
chr1	224408053	224408638	*	Promoter (2-3kb)	224385666	224411484	2	ENSG00000162923	ENST00000480676	2846	WDR26	WDR26	protein_coding	WD repeat domain 26 [Source:HGNC Symbol;Acc:HGNC:21208]
chr1	224549665	224550691	*	Intron (ENST00000471578/ENSG00000143786, intron 3 of 5)	224565365	224588555	1	ENSG00000143786	ENST00000492470	-14674	CNIH3	CNIH3	protein_coding	cornichon family AMPA receptor auxiliary protein 3 [Source:HGNC Symbol;Acc:HGNC:26802]
chr1	224701666	224702246	*	Intron (ENST00000498382/ENSG00000143786, intron 3 of 5)	224717504	224730662	2	ENSG00000229400	ENST00000431691	28416	NA	AL596330.1	antisense	novel transcript
chr1	224770158	224770666	*	Intron (ENST00000416908/ENSG00000225334, intron 1 of 1)	224766900	224773341	1	ENSG00000225334	ENST00000416908	3258	NA	AL391811.1	antisense	novel transcript
chr1	225408693	225409826	*	Promoter (1-2kb)	225406562	225411417	2	ENSG00000143815	ENST00000424022	1591	LBR	LBR	protein_coding	lamin B receptor [Source:HGNC Symbol;Acc:HGNC:6518]
chr1	225428253	225429308	*	Promoter (<=1kb)	225401503	225428855	2	ENSG00000143815	ENST00000338179	0	LBR	LBR	protein_coding	lamin B receptor [Source:HGNC Symbol;Acc:HGNC:6518]
chr1	225454067	225454771	*	Intron (ENST00000428642/ENSG00000234476, intron 1 of 1)	225465021	225473837	1	ENSG00000282418	ENST00000632561	-10250	NA	AC092811.2	lincRNA	novel transcript
chr1	225508469	225508872	*	Promoter (<=1kb)	225497634	225508583	2	ENSG00000154380	ENST00000483952	0	ENAH	ENAH	protein_coding	ENAH, actin regulator [Source:HGNC Symbol;Acc:HGNC:18271]
chr1	225522302	225522693	*	Intron (ENST00000366844/ENSG00000154380, intron 4 of 14)	225495480	225515397	2	ENSG00000154380	ENST00000358675	-6905	ENAH	ENAH	protein_coding	ENAH, actin regulator [Source:HGNC Symbol;Acc:HGNC:18271]
chr1	225569027	225569540	*	Promoter (1-2kb)	225519044	225567270	2	ENSG00000154380	ENST00000497899	-1757	ENAH	ENAH	protein_coding	ENAH, actin regulator [Source:HGNC Symbol;Acc:HGNC:18271]
chr1	225602505	225603214	*	Intron (ENST00000366844/ENSG00000154380, intron 1 of 14)	225519198	225580257	2	ENSG00000154380	ENST00000391874	-22248	ENAH	ENAH	protein_coding	ENAH, actin regulator [Source:HGNC Symbol;Acc:HGNC:18271]
chr1	225603583	225604357	*	Intron (ENST00000366844/ENSG00000154380, intron 1 of 14)	225519198	225580257	2	ENSG00000154380	ENST00000391874	-23326	ENAH	ENAH	protein_coding	ENAH, actin regulator [Source:HGNC Symbol;Acc:HGNC:18271]
chr1	225612781	225613844	*	Intron (ENST00000366844/ENSG00000154380, intron 1 of 14)	225519198	225580257	2	ENSG00000154380	ENST00000391874	-32524	ENAH	ENAH	protein_coding	ENAH, actin regulator [Source:HGNC Symbol;Acc:HGNC:18271]
chr1	225626658	225627302	*	Intron (ENST00000366844/ENSG00000154380, intron 1 of 14)	225496885	225652699	2	ENSG00000154380	ENST00000635051	25397	ENAH	ENAH	protein_coding	ENAH, actin regulator [Source:HGNC Symbol;Acc:HGNC:18271]
chr1	225661895	225662342	*	Distal Intergenic	225486835	225653142	2	ENSG00000154380	ENST00000366844	-8753	ENAH	ENAH	protein_coding	ENAH, actin regulator [Source:HGNC Symbol;Acc:HGNC:18271]
chr1	225699870	225700847	*	Promoter (<=1kb)	225700604	225752243	1	ENSG00000227496	ENST00000448264	0	NA	AC099066.2	antisense	novel transcript
chr1	225782768	225783989	*	Exon (ENST00000619790/ENSG00000143742, exon 2 of 3)	225777935	225789524	1	ENSG00000143742	ENST00000366838	4833	SRP9	SRP9	protein_coding	signal recognition particle 9 [Source:HGNC Symbol;Acc:HGNC:11304]
chr1	225880758	225881573	*	Promoter (<=1kb)	225845536	225882369	2	ENSG00000196187	ENST00000366835	796	TMEM63A	TMEM63A	protein_coding	transmembrane protein 63A [Source:HGNC Symbol;Acc:HGNC:29118]
chr1	225996877	225997424	*	Promoter (1-2kb)	225982702	225999331	2	ENSG00000143751	ENST00000272091	1907	SDE2	SDE2	protein_coding	SDE2 telomere maintenance homolog [Source:HGNC Symbol;Acc:HGNC:26643]
chr1	225998086	225998722	*	Promoter (<=1kb)	225982702	225999331	2	ENSG00000143751	ENST00000272091	609	SDE2	SDE2	protein_coding	SDE2 telomere maintenance homolog [Source:HGNC Symbol;Acc:HGNC:26643]
chr1	226061072	226062000	*	Promoter (<=1kb)	226061851	226071523	1	ENSG00000163041	ENST00000366816	0	H3F3A	H3F3A	protein_coding	H3 histone family member 3A [Source:HGNC Symbol;Acc:HGNC:4764]
chr1	226063477	226064378	*	Promoter (<=1kb)	226063977	226072001	1	ENSG00000163041	ENST00000366813	0	H3F3A	H3F3A	protein_coding	H3 histone family member 3A [Source:HGNC Symbol;Acc:HGNC:4764]
chr1	226064815	226066070	*	Promoter (<=1kb)	226063977	226072001	1	ENSG00000163041	ENST00000366813	838	H3F3A	H3F3A	protein_coding	H3 histone family member 3A [Source:HGNC Symbol;Acc:HGNC:4764]
chr1	226066419	226068555	*	Promoter (2-3kb)	226063977	226072001	1	ENSG00000163041	ENST00000366813	2442	H3F3A	H3F3A	protein_coding	H3 histone family member 3A [Source:HGNC Symbol;Acc:HGNC:4764]
chr1	226145238	226145690	*	Promoter (2-3kb)	226148003	226155071	1	ENSG00000234478	ENST00000440540	-2313	ACBD3-AS1	ACBD3-AS1	antisense	ACBD3 antisense RNA 1 [Source:HGNC Symbol;Acc:HGNC:40701]
chr1	226167795	226168850	*	Intron (ENST00000366812/ENSG00000182827, intron 1 of 7)	226154642	226161632	2	ENSG00000182827	ENST00000464927	-6163	ACBD3	ACBD3	protein_coding	acyl-CoA binding domain containing 3 [Source:HGNC Symbol;Acc:HGNC:15453]
chr1	226268805	226269623	*	Intron (ENST00000460719/ENSG00000183814, intron 6 of 13)	226287693	226309071	2	ENSG00000183814	ENST00000359525	39448	LIN9	LIN9	protein_coding	lin-9 DREAM MuvB core complex component [Source:HGNC Symbol;Acc:HGNC:30830]
chr1	226276136	226276742	*	Intron (ENST00000460719/ENSG00000183814, intron 6 of 13)	226287693	226309071	2	ENSG00000183814	ENST00000359525	32329	LIN9	LIN9	protein_coding	lin-9 DREAM MuvB core complex component [Source:HGNC Symbol;Acc:HGNC:30830]
chr1	226281992	226282656	*	Intron (ENST00000460719/ENSG00000183814, intron 5 of 13)	226287693	226309071	2	ENSG00000183814	ENST00000359525	26415	LIN9	LIN9	protein_coding	lin-9 DREAM MuvB core complex component [Source:HGNC Symbol;Acc:HGNC:30830]
chr1	226392793	226393404	*	Promoter (<=1kb)	226388698	226392792	2	ENSG00000143799	ENST00000469663	-1	PARP1	PARP1	protein_coding	poly(ADP-ribose) polymerase 1 [Source:HGNC Symbol;Acc:HGNC:270]
chr1	226407409	226408322	*	Promoter (<=1kb)	226360691	226408073	2	ENSG00000143799	ENST00000366794	0	PARP1	PARP1	protein_coding	poly(ADP-ribose) polymerase 1 [Source:HGNC Symbol;Acc:HGNC:270]
chr1	226408559	226409443	*	Promoter (<=1kb)	226392940	226408079	2	ENSG00000143799	ENST00000629232	-480	PARP1	PARP1	protein_coding	poly(ADP-ribose) polymerase 1 [Source:HGNC Symbol;Acc:HGNC:270]
chr1	226547381	226548068	*	Promoter (<=1kb)	226548800	226605602	1	ENSG00000203685	ENST00000366789	-732	STUM	STUM	protein_coding	stum, mechanosensory transduction mediator homolog [Source:HGNC Symbol;Acc:HGNC:30491]
chr1	226875911	226876492	*	Intron (ENST00000524196/ENSG00000143801, intron 3 of 3)	226880646	226896105	1	ENSG00000143801	ENST00000626989	-4154	PSEN2	PSEN2	protein_coding	presenilin 2 [Source:HGNC Symbol;Acc:HGNC:9509]
chr1	227017198	227017560	*	Intron (ENST00000366767/ENSG00000143776, intron 30 of 34)	227004055	227034717	2	ENSG00000143776	ENST00000429440	17157	CDC42BPA	CDC42BPA	protein_coding	CDC42 binding protein kinase alpha [Source:HGNC Symbol;Acc:HGNC:1737]
chr1	227059089	227059658	*	Exon (ENST00000334218/ENSG00000143776, exon 22 of 37)	227023263	227074364	2	ENSG00000143776	ENST00000441725	14706	CDC42BPA	CDC42BPA	protein_coding	CDC42 binding protein kinase alpha [Source:HGNC Symbol;Acc:HGNC:1737]
chr1	227094225	227094499	*	Intron (ENST00000366767/ENSG00000143776, intron 14 of 34)	226993627	227101120	2	ENSG00000143776	ENST00000442054	6621	CDC42BPA	CDC42BPA	protein_coding	CDC42 binding protein kinase alpha [Source:HGNC Symbol;Acc:HGNC:1737]
chr1	227152447	227152947	*	Intron (ENST00000366767/ENSG00000143776, intron 6 of 34)	227178333	227183444	1	ENSG00000228625	ENST00000424451	-25386	NA	AL451047.1	antisense	novel transcript
chr1	227316599	227317548	*	Promoter (<=1kb)	226989865	227317182	2	ENSG00000143776	ENST00000366767	0	CDC42BPA	CDC42BPA	protein_coding	CDC42 binding protein kinase alpha [Source:HGNC Symbol;Acc:HGNC:1737]
chr1	228458371	228459696	*	Promoter (<=1kb)	228458107	228460470	1	ENSG00000196890	ENST00000620438	264	HIST3H2BB	HIST3H2BB	protein_coding	histone cluster 3 H2B family member b [Source:HGNC Symbol;Acc:HGNC:20514]
chr1	228496311	228497143	*	Distal Intergenic	228488222	228495766	1	ENSG00000168159	ENST00000482739	8089	RNF187	RNF187	protein_coding	ring finger protein 187 [Source:HGNC Symbol;Acc:HGNC:27146]
chr1	228646708	228648558	*	Promoter (<=1kb)	228647912	228648032	2	ENSG00000212237	ENST00000390935	0	RNA5SP18	RNA5SP18	rRNA_pseudogene	RNA, 5S ribosomal pseudogene 18 [Source:HGNC Symbol;Acc:HGNC:42586]
chr1	229085603	229086314	*	Distal Intergenic	229092815	229094905	2	ENSG00000236975	ENST00000433734	8591	NA	AL137793.1	lincRNA	novel transcript
chr1	229230539	229231196	*	Promoter (2-3kb)	229223461	229227562	2	ENSG00000233920	ENST00000430677	-2977	NA	AL162595.2	antisense	novel transcript
chr1	229271459	229272225	*	Promoter (<=1kb)	229271194	229303894	1	ENSG00000168118	ENST00000473894	265	RAB4A	RAB4A	protein_coding	RAB4A, member RAS oncogene family [Source:HGNC Symbol;Acc:HGNC:9781]
chr1	229557607	229558176	*	Promoter (<=1kb)	229516582	229558695	2	ENSG00000135776	ENST00000344517	519	ABCB10	ABCB10	protein_coding	ATP binding cassette subfamily B member 10 [Source:HGNC Symbol;Acc:HGNC:41]
chr1	229626501	229627852	*	Promoter (<=1kb)	229626234	229660199	1	ENSG00000135763	ENST00000258243	267	URB2	URB2	protein_coding	URB2 ribosome biogenesis homolog [Source:HGNC Symbol;Acc:HGNC:28967]
chr1	230104675	230105258	*	Intron (ENST00000494106/ENSG00000143641, intron 1 of 6)	230067259	230092033	1	ENSG00000143641	ENST00000488903	37416	GALNT2	GALNT2	protein_coding	polypeptide N-acetylgalactosaminyltransferase 2 [Source:HGNC Symbol;Acc:HGNC:4124]
chr1	230274519	230276261	*	Exon (ENST00000366672/ENSG00000143641, exon 15 of 16)	230280312	230281893	2	ENSG00000224407	ENST00000414640	5632	NA	AL136988.1	antisense	novel transcript
chr1	230866581	230868124	*	Promoter (<=1kb)	230837119	230868653	2	ENSG00000119280	ENST00000366663	529	C1orf198	C1orf198	protein_coding	chromosome 1 open reading frame 198 [Source:HGNC Symbol;Acc:HGNC:25900]
chr1	231338899	231339681	*	Promoter (<=1kb)	231339427	231352764	1	ENSG00000010072	ENST00000366644	0	SPRTN	SPRTN	protein_coding	SprT-like N-terminal domain [Source:HGNC Symbol;Acc:HGNC:25356]
chr1	231340319	231341240	*	Promoter (<=1kb)	231339427	231352764	1	ENSG00000010072	ENST00000366644	892	SPRTN	SPRTN	protein_coding	SprT-like N-terminal domain [Source:HGNC Symbol;Acc:HGNC:25356]
chr1	231357645	231358410	*	Distal Intergenic	231347677	231352754	1	ENSG00000010072	ENST00000469904	9968	SPRTN	SPRTN	protein_coding	SprT-like N-terminal domain [Source:HGNC Symbol;Acc:HGNC:25356]
chr1	231389869	231390702	*	Intron (ENST00000366641/ENSG00000135766, intron 1 of 4)	231366140	231420343	2	ENSG00000135766	ENST00000476717	29641	EGLN1	EGLN1	protein_coding	egl-9 family hypoxia inducible factor 1 [Source:HGNC Symbol;Acc:HGNC:1232]
chr1	231418546	231419138	*	Promoter (1-2kb)	231366140	231420343	2	ENSG00000135766	ENST00000476717	1205	EGLN1	EGLN1	protein_coding	egl-9 family hypoxia inducible factor 1 [Source:HGNC Symbol;Acc:HGNC:1232]
chr1	231419700	231420963	*	Promoter (<=1kb)	231366140	231420343	2	ENSG00000135766	ENST00000476717	0	EGLN1	EGLN1	protein_coding	egl-9 family hypoxia inducible factor 1 [Source:HGNC Symbol;Acc:HGNC:1232]
chr1	231436901	231437354	*	Distal Intergenic	231363751	231425044	2	ENSG00000135766	ENST00000366641	-11857	EGLN1	EGLN1	protein_coding	egl-9 family hypoxia inducible factor 1 [Source:HGNC Symbol;Acc:HGNC:1232]
chr1	232039120	232039611	*	3' UTR	231925834	231945233	1	ENSG00000226758	ENST00000456782	113286	DISC1-IT1	DISC1-IT1	sense_intronic	DISC1 intronic transcript 1 [Source:HGNC Symbol;Acc:HGNC:41325]
chr1	232163670	232164887	*	Intron (ENST00000428673/ENSG00000235152, intron 1 of 2)	232160091	232185643	1	ENSG00000235152	ENST00000428673	3579	NA	AL353052.1	lincRNA	novel transcript
chr1	232236683	232237119	*	Distal Intergenic	232222866	232223145	1	ENSG00000242794	ENST00000464573	13817	RN7SL299P	RN7SL299P	misc_RNA	RNA, 7SL, cytoplasmic 299, pseudogene [Source:HGNC Symbol;Acc:HGNC:46315]
chr1	232627931	232628304	*	Distal Intergenic	232397965	232561558	2	ENSG00000116991	ENST00000366630	-66373	SIPA1L2	SIPA1L2	protein_coding	signal induced proliferation associated 1 like 2 [Source:HGNC Symbol;Acc:HGNC:23800]
chr1	232704554	232705228	*	Distal Intergenic	232700204	232700308	1	ENSG00000238382	ENST00000459179	4350	RNU6-1211P	RNU6-1211P	snRNA	RNA, U6 small nuclear 1211, pseudogene [Source:HGNC Symbol;Acc:HGNC:48174]
chr1	232921175	232921611	*	Distal Intergenic	232917235	232918018	1	ENSG00000232175	ENST00000435206	3940	NA	AL122003.1	processed_pseudogene	chromosome 9 open reading frame 78 (C9orf78) pseudogene
chr1	233105340	233105744	*	Intron (ENST00000258229/ENSG00000135749, intron 21 of 33)	233089851	233135188	2	ENSG00000135749	ENST00000484041	29444	PCNX2	PCNX2	protein_coding	pecanex 2 [Source:HGNC Symbol;Acc:HGNC:8736]
chr1	233113017	233113727	*	Intron (ENST00000258229/ENSG00000135749, intron 21 of 33)	233089851	233135188	2	ENSG00000135749	ENST00000484041	21461	PCNX2	PCNX2	protein_coding	pecanex 2 [Source:HGNC Symbol;Acc:HGNC:8736]
chr1	233115666	233116311	*	Intron (ENST00000258229/ENSG00000135749, intron 21 of 33)	233089851	233135188	2	ENSG00000135749	ENST00000484041	18877	PCNX2	PCNX2	protein_coding	pecanex 2 [Source:HGNC Symbol;Acc:HGNC:8736]
chr1	233241904	233242201	*	Intron (ENST00000258229/ENSG00000135749, intron 8 of 33)	233201492	233252687	2	ENSG00000135749	ENST00000324142	10486	PCNX2	PCNX2	protein_coding	pecanex 2 [Source:HGNC Symbol;Acc:HGNC:8736]
chr1	233294663	233295255	*	Promoter (<=1kb)	232983435	233295713	2	ENSG00000135749	ENST00000258229	458	PCNX2	PCNX2	protein_coding	pecanex 2 [Source:HGNC Symbol;Acc:HGNC:8736]
chr1	233394874	233395368	*	Distal Intergenic	233375783	233385147	1	ENSG00000143674	ENST00000366622	19091	MAP3K21	MAP3K21	protein_coding	mitogen-activated protein kinase kinase kinase 21 [Source:HGNC Symbol;Acc:HGNC:29798]
chr1	233612872	233614096	*	Promoter (<=1kb)	233614004	233672512	1	ENSG00000135750	ENST00000366621	0	KCNK1	KCNK1	protein_coding	potassium two pore domain channel subfamily K member 1 [Source:HGNC Symbol;Acc:HGNC:6272]
chr1	233917022	233917454	*	Intron (ENST00000366618/ENSG00000183780, intron 2 of 7)	233904933	234324516	1	ENSG00000183780	ENST00000366618	12089	SLC35F3	SLC35F3	protein_coding	solute carrier family 35 member F3 [Source:HGNC Symbol;Acc:HGNC:23616]
chr1	234315125	234315638	*	Intron (ENST00000366618/ENSG00000183780, intron 4 of 7)	234306467	234306539	1	ENSG00000264377	ENST00000583284	8658	MIR4671	MIR4671	miRNA	microRNA 4671 [Source:HGNC Symbol;Acc:HGNC:41598]
chr1	234372917	234373969	*	Promoter (<=1kb)	234373456	234384049	1	ENSG00000168275	ENST00000366615	0	COA6	COA6	protein_coding	cytochrome c oxidase assembly factor 6 [Source:HGNC Symbol;Acc:HGNC:18025]
chr1	234544222	234544799	*	Distal Intergenic	234527891	234531779	2	ENSG00000231768	ENST00000435574	-12443	LINC01354	LINC01354	lincRNA	long intergenic non-protein coding RNA 1354 [Source:HGNC Symbol;Acc:HGNC:50581]
chr1	234602564	234603314	*	Downstream (<1kb)	234607008	234609483	1	ENSG00000228830	ENST00000436039	-3694	NA	AL160408.2	antisense	novel transcript
chr1	234604375	234605592	*	Promoter (1-2kb)	234607008	234609483	1	ENSG00000228830	ENST00000436039	-1416	NA	AL160408.2	antisense	novel transcript
chr1	234605777	234606544	*	Promoter (<=1kb)	234607008	234609483	1	ENSG00000228830	ENST00000436039	-464	NA	AL160408.2	antisense	novel transcript
chr1	234608105	234609046	*	Promoter (<=1kb)	234607231	234608094	2	ENSG00000168264	ENST00000491430	-11	IRF2BP2	IRF2BP2	protein_coding	interferon regulatory factor 2 binding protein 2 [Source:HGNC Symbol;Acc:HGNC:21729]
chr1	234723570	234724561	*	Promoter (<=1kb)	234724042	234731643	1	ENSG00000227630	ENST00000437601	0	LINC01132	LINC01132	lincRNA	long intergenic non-protein coding RNA 1132 [Source:HGNC Symbol;Acc:HGNC:49444]
chr1	235147327	235147929	*	Intron (ENST00000408888/ENSG00000188739, intron 6 of 10)	235131649	235136114	2	ENSG00000188739	ENST00000495224	-11213	RBM34	RBM34	protein_coding	RNA binding motif protein 34 [Source:HGNC Symbol;Acc:HGNC:28965]
chr1	235167206	235167732	*	3' UTR	235131183	235161457	2	ENSG00000188739	ENST00000408888	-5749	RBM34	RBM34	protein_coding	RNA binding motif protein 34 [Source:HGNC Symbol;Acc:HGNC:28965]
chr1	235177211	235177790	*	Promoter (1-2kb)	235172647	235175643	2	ENSG00000054267	ENST00000474401	-1568	ARID4B	ARID4B	protein_coding	AT-rich interaction domain 4B [Source:HGNC Symbol;Acc:HGNC:15550]
chr1	235204378	235204913	*	Intron (ENST00000366603/ENSG00000054267, intron 17 of 23)	235177787	235213916	2	ENSG00000054267	ENST00000444620	9003	ARID4B	ARID4B	protein_coding	AT-rich interaction domain 4B [Source:HGNC Symbol;Acc:HGNC:15550]
chr1	235314144	235314751	*	Intron (ENST00000366603/ENSG00000054267, intron 2 of 23)	235327350	235343093	1	ENSG00000152904	ENST00000488594	-12599	GGPS1	GGPS1	protein_coding	geranylgeranyl diphosphate synthase 1 [Source:HGNC Symbol;Acc:HGNC:4249]
chr1	235469013	235469498	*	Promoter (1-2kb)	235454287	235470930	2	ENSG00000162885	ENST00000462374	1432	B3GALNT2	B3GALNT2	protein_coding	beta-1,3-N-acetylgalactosaminyltransferase 2 [Source:HGNC Symbol;Acc:HGNC:28596]
chr1	235473704	235474218	*	Promoter (2-3kb)	235454287	235470930	2	ENSG00000162885	ENST00000462374	-2774	B3GALNT2	B3GALNT2	protein_coding	beta-1,3-N-acetylgalactosaminyltransferase 2 [Source:HGNC Symbol;Acc:HGNC:28596]
chr1	235503363	235504091	*	Promoter (<=1kb)	235463458	235504254	2	ENSG00000162885	ENST00000612859	163	B3GALNT2	B3GALNT2	protein_coding	beta-1,3-N-acetylgalactosaminyltransferase 2 [Source:HGNC Symbol;Acc:HGNC:28596]
chr1	235506166	235506646	*	Promoter (1-2kb)	235449923	235504481	2	ENSG00000162885	ENST00000366600	-1685	B3GALNT2	B3GALNT2	protein_coding	beta-1,3-N-acetylgalactosaminyltransferase 2 [Source:HGNC Symbol;Acc:HGNC:28596]
chr1	235802304	235803103	*	Exon (ENST00000389793/ENSG00000143669, exon 8 of 53)	235787070	235788848	2	ENSG00000143669	ENST00000492844	-13456	LYST	LYST	protein_coding	lysosomal trafficking regulator [Source:HGNC Symbol;Acc:HGNC:1968]
chr1	236575342	236576254	*	Promoter (<=1kb)	236573996	236574775	2	ENSG00000119285	ENST00000490339	-567	HEATR1	HEATR1	protein_coding	HEAT repeat containing 1 [Source:HGNC Symbol;Acc:HGNC:25517]
chr1	236796268	236797081	*	Promoter (<=1kb)	236795615	236853088	1	ENSG00000116984	ENST00000463959	653	MTR	MTR	protein_coding	5-methyltetrahydrofolate-homocysteine methyltransferase [Source:HGNC Symbol;Acc:HGNC:7468]
chr1	236845685	236846134	*	Intron (ENST00000535889/ENSG00000116984, intron 15 of 31)	236835616	236900418	1	ENSG00000116984	ENST00000366576	10069	MTR	MTR	protein_coding	5-methyltetrahydrofolate-homocysteine methyltransferase [Source:HGNC Symbol;Acc:HGNC:7468]
chr1	243264937	243265462	*	Promoter (2-3kb)	243267257	243268119	2	ENSG00000224727	ENST00000451185	2657	FCF1P7	FCF1P7	processed_pseudogene	FCF1 pseudogene 7 [Source:HGNC Symbol;Acc:HGNC:44619]
chr1	243848626	243849503	*	Promoter (<=1kb)	243501763	243850128	2	ENSG00000117020	ENST00000366539	625	AKT3	AKT3	protein_coding	AKT serine/threonine kinase 3 [Source:HGNC Symbol;Acc:HGNC:393]
chr1	243850956	243851770	*	Promoter (<=1kb)	243645905	243851079	2	ENSG00000117020	ENST00000552631	0	AKT3	AKT3	protein_coding	AKT serine/threonine kinase 3 [Source:HGNC Symbol;Acc:HGNC:393]
chr1	243881769	243882295	*	Distal Intergenic	243645905	243851079	2	ENSG00000117020	ENST00000552631	-30690	AKT3	AKT3	protein_coding	AKT serine/threonine kinase 3 [Source:HGNC Symbol;Acc:HGNC:393]
chr1	244107340	244107899	*	Promoter (<=1kb)	244107365	244109011	1	ENSG00000237759	ENST00000440148	0	NA	AL590483.2	lincRNA	novel transcript
chr1	244431419	244432246	*	Intron (ENST00000366535/ENSG00000035687, intron 4 of 12)	244418894	244424914	2	ENSG00000035687	ENST00000462358	-6505	ADSS	ADSS	protein_coding	adenylosuccinate synthase [Source:HGNC Symbol;Acc:HGNC:292]
chr1	244836306	244837216	*	Promoter (<=1kb)	244835659	244845057	1	ENSG00000203667	ENST00000498262	647	COX20	COX20	protein_coding	cytochrome c oxidase assembly factor COX20 [Source:HGNC Symbol;Acc:HGNC:26970]
chr1	244841042	244841643	*	Promoter (1-2kb)	244839747	244843280	1	ENSG00000203667	ENST00000464757	1295	COX20	COX20	protein_coding	cytochrome c oxidase assembly factor COX20 [Source:HGNC Symbol;Acc:HGNC:26970]
chr1	244842918	244844277	*	3' UTR	244839747	244843280	1	ENSG00000203667	ENST00000464757	3171	COX20	COX20	protein_coding	cytochrome c oxidase assembly factor COX20 [Source:HGNC Symbol;Acc:HGNC:26970]
chr1	244850059	244850489	*	Promoter (1-2kb)	244843768	244848889	2	ENSG00000153187	ENST00000640657	-1170	HNRNPU	HNRNPU	protein_coding	heterogeneous nuclear ribonucleoprotein U [Source:HGNC Symbol;Acc:HGNC:5048]
chr1	244852771	244853143	*	Promoter (1-2kb)	244845252	244854503	2	ENSG00000153187	ENST00000489705	1360	HNRNPU	HNRNPU	protein_coding	heterogeneous nuclear ribonucleoprotein U [Source:HGNC Symbol;Acc:HGNC:5048]
chr1	244856007	244856632	*	Promoter (<=1kb)	244840638	244856057	2	ENSG00000153187	ENST00000475997	0	HNRNPU	HNRNPU	protein_coding	heterogeneous nuclear ribonucleoprotein U [Source:HGNC Symbol;Acc:HGNC:5048]
chr1	244860199	244860762	*	Promoter (<=1kb)	244843124	244860461	2	ENSG00000153187	ENST00000638230	0	HNRNPU	HNRNPU	protein_coding	heterogeneous nuclear ribonucleoprotein U [Source:HGNC Symbol;Acc:HGNC:5048]
chr1	244918516	244919170	*	Distal Intergenic	244943910	244944216	1	ENSG00000201758	ENST00000364888	-24740	RN7SKP55	RN7SKP55	misc_RNA	RNA, 7SK small nuclear pseudogene 55 [Source:HGNC Symbol;Acc:HGNC:45779]
chr1	244969552	244970859	*	Promoter (<=1kb)	244969705	245091789	1	ENSG00000203666	ENST00000391837	0	EFCAB2	EFCAB2	protein_coding	EF-hand calcium binding domain 2 [Source:HGNC Symbol;Acc:HGNC:28166]
chr1	244971262	244971765	*	Promoter (<=1kb)	244969350	244971088	2	ENSG00000272195	ENST00000607453	-174	NA	AL356512.1	antisense	novel transcript, antisense to EFCAB2
chr1	246825378	246826072	*	Intron (ENST00000504864/ENSG00000223519, intron 2 of 22)	246818076	246818180	1	ENSG00000235386	ENST00000433897	7302	NA	AC113174.1	unprocessed_pseudogene	pseudogene similar to part of microfibrillar-associated protein 2 (MFAP2)
chr1	246930925	246931343	*	Promoter (<=1kb)	246839098	246931363	2	ENSG00000153207	ENST00000366508	20	AHCTF1	AHCTF1	protein_coding	AT-hook containing transcription factor 1 [Source:HGNC Symbol;Acc:HGNC:24618]
chr10	930139	931047	*	Promoter (<=1kb)	864154	931476	2	ENSG00000107929	ENST00000481118	429	LARP4B	LARP4B	protein_coding	La ribonucleoprotein domain family member 4B [Source:HGNC Symbol;Acc:HGNC:28987]
chr10	3776708	3779480	*	Promoter (<=1kb)	3775996	3780217	2	ENSG00000067082	ENST00000461124	737	KLF6	KLF6	protein_coding	Kruppel like factor 6 [Source:HGNC Symbol;Acc:HGNC:2235]
chr10	5498779	5499547	*	Promoter (<=1kb)	5498697	5499555	2	ENSG00000178372	ENST00000380332	8	CALML5	CALML5	protein_coding	calmodulin like 5 [Source:HGNC Symbol;Acc:HGNC:18180]
chr10	5886843	5887286	*	Promoter (<=1kb)	5882703	5887970	2	ENSG00000134461	ENST00000492368	684	ANKRD16	ANKRD16	protein_coding	ankyrin repeat domain 16 [Source:HGNC Symbol;Acc:HGNC:23471]
chr10	6090218	6090751	*	Promoter (<=1kb)	6089346	6117457	1	ENSG00000134453	ENST00000446108	872	RBM17	RBM17	protein_coding	RNA binding motif protein 17 [Source:HGNC Symbol;Acc:HGNC:16944]
chr10	6102242	6102845	*	Promoter (2-3kb)	6104946	6106377	1	ENSG00000134453	ENST00000467214	-2101	RBM17	RBM17	protein_coding	RNA binding motif protein 17 [Source:HGNC Symbol;Acc:HGNC:16944]
chr10	7311239	7311718	*	Intron (ENST00000361972/ENSG00000198879, intron 4 of 20)	7295106	7295290	2	ENSG00000235141	ENST00000421389	-15949	COX6CP17	COX6CP17	processed_pseudogene	cytochrome c oxidase subunit 6C pseudogene 17 [Source:HGNC Symbol;Acc:HGNC:49369]
chr10	21292925	21293507	*	Distal Intergenic	21321961	21322067	1	ENSG00000207264	ENST00000384534	-28454	RNU6-15P	RNU6-15P	snRNA	RNA, U6 small nuclear 15, pseudogene [Source:HGNC Symbol;Acc:HGNC:34259]
chr10	21525039	21526352	*	Promoter (<=1kb)	21513478	21525682	2	ENSG00000180592	ENST00000449193	0	SKIDA1	SKIDA1	protein_coding	SKI/DACH domain containing 1 [Source:HGNC Symbol;Acc:HGNC:32697]
chr10	21527191	21528146	*	Promoter (<=1kb)	21518566	21526368	2	ENSG00000180592	ENST00000633225	-823	SKIDA1	SKIDA1	protein_coding	SKI/DACH domain containing 1 [Source:HGNC Symbol;Acc:HGNC:32697]
chr10	21538598	21539291	*	Exon (ENST00000631589/ENSG00000078403, exon 3 of 23)	21534749	21595384	1	ENSG00000078403	ENST00000480415	3849	MLLT10	MLLT10	protein_coding	MLLT10, histone lysine methyltransferase DOT1L cofactor [Source:HGNC Symbol;Acc:HGNC:16063]
chr10	22230504	22230962	*	Distal Intergenic	22225698	22226024	1	ENSG00000227462	ENST00000426373	4806	PSME2P6	PSME2P6	processed_pseudogene	proteasome activator subunit 2 pseudogene 6 [Source:HGNC Symbol;Acc:HGNC:30159]
chr10	22314844	22316135	*	Promoter (<=1kb)	22315974	22320308	1	ENSG00000148444	ENST00000376836	0	COMMD3	COMMD3	protein_coding	COMM domain containing 3 [Source:HGNC Symbol;Acc:HGNC:23332]
chr10	22325740	22326237	*	Promoter (<=1kb)	22325933	22326831	1	ENSG00000168283	ENST00000602524	0	BMI1	BMI1	protein_coding	BMI1 proto-oncogene, polycomb ring finger [Source:HGNC Symbol;Acc:HGNC:1066]
chr10	22624108	22624656	*	Intron (ENST00000376573/ENSG00000150867, intron 1 of 9)	22607818	22609717	2	ENSG00000150867	ENST00000432610	-14391	PIP4K2A	PIP4K2A	protein_coding	phosphatidylinositol-5-phosphate 4-kinase type 2 alpha [Source:HGNC Symbol;Acc:HGNC:8997]
chr10	23440769	23441376	*	Promoter (1-2kb)	23439458	23442390	1	ENSG00000165312	ENST00000376495	1311	OTUD1	OTUD1	protein_coding	OTU deubiquitinase 1 [Source:HGNC Symbol;Acc:HGNC:27346]
chr10	24466110	24466631	*	Promoter (<=1kb)	24466531	24545316	1	ENSG00000120549	ENST00000396446	0	KIAA1217	KIAA1217	protein_coding	KIAA1217 [Source:HGNC Symbol;Acc:HGNC:25428]
chr10	25465788	25466272	*	Promoter (<=1kb)	25466190	25475949	1	ENSG00000151025	ENST00000482641	0	GPR158	GPR158	protein_coding	G protein-coupled receptor 158 [Source:HGNC Symbol;Acc:HGNC:23689]
chr10	26622420	26622749	*	Promoter (<=1kb)	26577791	26622338	2	ENSG00000236894	ENST00000637960	-82	NA	AL160287.1	transcribed_unprocessed_pseudogene	novel pseudogene
chr10	26746710	26747405	*	3' UTR	26734651	26746782	1	ENSG00000148459	ENST00000470978	12059	PDSS1	PDSS1	protein_coding	decaprenyl diphosphate synthase subunit 1 [Source:HGNC Symbol;Acc:HGNC:17759]
chr10	26859188	26859952	*	Promoter (<=1kb)	26748570	26860863	2	ENSG00000136754	ENST00000376140	911	ABI1	ABI1	protein_coding	abl interactor 1 [Source:HGNC Symbol;Acc:HGNC:11320]
chr10	27123782	27125208	*	Intron (ENST00000613434/ENSG00000136758, intron 8 of 17)	27123547	27136337	2	ENSG00000136758	ENST00000463270	11129	YME1L1	YME1L1	protein_coding	YME1 like 1 ATPase [Source:HGNC Symbol;Acc:HGNC:12843]
chr10	27360638	27361069	*	Distal Intergenic	27349717	27350290	2	ENSG00000213770	ENST00000445714	-10348	FAM210CP	FAM210CP	processed_pseudogene	family with sequence similarity 210 member C, pseudogene [Source:HGNC Symbol;Acc:HGNC:44938]
chr10	27859561	27860008	*	Intron (ENST00000305242/ENSG00000169126, intron 19 of 19)	27812164	27836163	2	ENSG00000169126	ENST00000481659	-23398	ARMC4	ARMC4	protein_coding	armadillo repeat containing 4 [Source:HGNC Symbol;Acc:HGNC:25583]
chr10	28200693	28201167	*	Promoter (2-3kb)	28125010	28203232	2	ENSG00000150054	ENST00000474731	2065	MPP7	MPP7	protein_coding	membrane palmitoylated protein 7 [Source:HGNC Symbol;Acc:HGNC:26542]
chr10	28291768	28292231	*	Promoter (2-3kb)	28289258	28289350	2	ENSG00000275036	ENST00000621498	-2418	MIR8086	MIR8086	miRNA	microRNA 8086 [Source:HGNC Symbol;Acc:HGNC:50107]
chr10	28534630	28535761	*	Promoter (<=1kb)	28535266	28619960	1	ENSG00000095787	ENST00000628285	0	WAC	WAC	protein_coding	WW domain containing adaptor with coiled-coil [Source:HGNC Symbol;Acc:HGNC:17327]
chr10	28539888	28540954	*	Intron (ENST00000375664/ENSG00000095787, intron 3 of 13)	28535686	28619960	1	ENSG00000095787	ENST00000345541	4202	WAC	WAC	protein_coding	WW domain containing adaptor with coiled-coil [Source:HGNC Symbol;Acc:HGNC:17327]
chr10	28556608	28557192	*	Intron (ENST00000375664/ENSG00000095787, intron 3 of 13)	28535686	28619960	1	ENSG00000095787	ENST00000345541	20922	WAC	WAC	protein_coding	WW domain containing adaptor with coiled-coil [Source:HGNC Symbol;Acc:HGNC:17327]
chr10	28569802	28570235	*	Intron (ENST00000375664/ENSG00000095787, intron 3 of 13)	28588737	28591833	1	ENSG00000095787	ENST00000472862	-18502	WAC	WAC	protein_coding	WW domain containing adaptor with coiled-coil [Source:HGNC Symbol;Acc:HGNC:17327]
chr10	28575016	28576636	*	Intron (ENST00000375664/ENSG00000095787, intron 3 of 13)	28588737	28591833	1	ENSG00000095787	ENST00000472862	-12101	WAC	WAC	protein_coding	WW domain containing adaptor with coiled-coil [Source:HGNC Symbol;Acc:HGNC:17327]
chr10	28592678	28593248	*	Promoter (2-3kb)	28595927	28608593	1	ENSG00000095787	ENST00000476046	-2679	WAC	WAC	protein_coding	WW domain containing adaptor with coiled-coil [Source:HGNC Symbol;Acc:HGNC:17327]
chr10	28601565	28602688	*	Intron (ENST00000375664/ENSG00000095787, intron 7 of 13)	28595927	28608593	1	ENSG00000095787	ENST00000476046	5638	WAC	WAC	protein_coding	WW domain containing adaptor with coiled-coil [Source:HGNC Symbol;Acc:HGNC:17327]
chr10	28903558	28904211	*	Intron (ENST00000646289/ENSG00000232624, intron 2 of 7)	28898996	28899484	2	ENSG00000229605	ENST00000480465	-4074	RPL21P93	RPL21P93	processed_pseudogene	ribosomal protein L21 pseudogene 93 [Source:HGNC Symbol;Acc:HGNC:35646]
chr10	29589003	29589503	*	Intron (ENST00000375400/ENSG00000197321, intron 3 of 35)	29602264	29602346	2	ENSG00000216035	ENST00000401216	12843	MIR938	MIR938	miRNA	microRNA 938 [Source:HGNC Symbol;Acc:HGNC:33681]
chr10	29658802	29659397	*	Intron (ENST00000375400/ENSG00000197321, intron 2 of 35)	29555090	29647255	2	ENSG00000197321	ENST00000483758	-11547	SVIL	SVIL	protein_coding	supervillin [Source:HGNC Symbol;Acc:HGNC:11480]
chr10	30051049	30051566	*	Intron (ENST00000375377/ENSG00000165757, intron 1 of 3)	30012800	30059524	2	ENSG00000165757	ENST00000375377	7958	JCAD	JCAD	protein_coding	junctional cadherin 5 associated [Source:HGNC Symbol;Acc:HGNC:29283]
chr10	30315641	30316183	*	Exon (ENST00000263063/ENSG00000107951, exon 7 of 9)	30309803	30312026	1	ENSG00000285824	ENST00000650129	5838	NA	AL353796.2	antisense	novel transcript, antisense to MTPAP
chr10	30348116	30349162	*	Promoter (<=1kb)	30326564	30348977	2	ENSG00000107951	ENST00000417581	0	MTPAP	MTPAP	protein_coding	mitochondrial poly(A) polymerase [Source:HGNC Symbol;Acc:HGNC:25532]
chr10	30437962	30439352	*	Promoter (<=1kb)	30438822	30461833	1	ENSG00000107968	ENST00000375321	0	MAP3K8	MAP3K8	protein_coding	mitogen-activated protein kinase kinase kinase 8 [Source:HGNC Symbol;Acc:HGNC:6860]
chr10	30447186	30447854	*	Exon (ENST00000263056/ENSG00000107968, exon 4 of 9)	30439177	30450638	1	ENSG00000107968	ENST00000430603	8009	MAP3K8	MAP3K8	protein_coding	mitogen-activated protein kinase kinase kinase 8 [Source:HGNC Symbol;Acc:HGNC:6860]
chr10	30458101	30458698	*	Exon (ENST00000263056/ENSG00000107968, exon 7 of 9)	30439177	30450638	1	ENSG00000107968	ENST00000430603	18924	MAP3K8	MAP3K8	protein_coding	mitogen-activated protein kinase kinase kinase 8 [Source:HGNC Symbol;Acc:HGNC:6860]
chr10	30695406	30696077	*	Promoter (1-2kb)	30693662	30698463	1	ENSG00000234814	ENST00000435645	1744	SVIL2P	SVIL2P	transcribed_unprocessed_pseudogene	supervillin family member 2, pseudogene [Source:HGNC Symbol;Acc:HGNC:44959]
chr10	30985727	30986665	*	Promoter (1-2kb)	30844634	30984426	2	ENSG00000183621	ENST00000361310	-1301	ZNF438	ZNF438	protein_coding	zinc finger protein 438 [Source:HGNC Symbol;Acc:HGNC:21029]
chr10	31101031	31101509	*	Distal Intergenic	30844638	31031937	2	ENSG00000183621	ENST00000452305	-69094	ZNF438	ZNF438	protein_coding	zinc finger protein 438 [Source:HGNC Symbol;Acc:HGNC:21029]
chr10	43386364	43387320	*	3' UTR	43387643	43396817	2	ENSG00000169813	ENST00000498176	9497	HNRNPF	HNRNPF	protein_coding	heterogeneous nuclear ribonucleoprotein F [Source:HGNC Symbol;Acc:HGNC:5039]
chr10	43402502	43403041	*	Intron (ENST00000357065/ENSG00000169813, intron 1 of 3)	43385617	43407819	2	ENSG00000169813	ENST00000357065	4778	HNRNPF	HNRNPF	protein_coding	heterogeneous nuclear ribonucleoprotein F [Source:HGNC Symbol;Acc:HGNC:5039]
chr10	45998179	45998824	*	Intron (ENST00000580018/ENSG00000265354, intron 6 of 6)	45984610	45984810	1	ENSG00000265733	ENST00000580726	13569	SNORA74C-1	SNORA74C-1	snoRNA	small nucleolar RNA, H/ACA box 74C-1 [Source:HGNC Symbol;Acc:HGNC:52217]
chr10	46005864	46006667	*	3' UTR	46006295	46019537	2	ENSG00000266412	ENST00000583565	12870	NCOA4	NCOA4	protein_coding	nuclear receptor coactivator 4 [Source:HGNC Symbol;Acc:HGNC:7671]
chr10	46029561	46030341	*	Promoter (<=1kb)	46006378	46030592	2	ENSG00000266412	ENST00000580070	251	NCOA4	NCOA4	protein_coding	nuclear receptor coactivator 4 [Source:HGNC Symbol;Acc:HGNC:7671]
chr10	50417904	50418612	*	Promoter (<=1kb)	50344136	50418478	2	ENSG00000198964	ENST00000492601	0	SGMS1	SGMS1	protein_coding	sphingomyelin synthase 1 [Source:HGNC Symbol;Acc:HGNC:29799]
chr10	50621727	50622803	*	Promoter (1-2kb)	50305586	50623977	2	ENSG00000198964	ENST00000429490	1174	SGMS1	SGMS1	protein_coding	sphingomyelin synthase 1 [Source:HGNC Symbol;Acc:HGNC:29799]
chr10	51109921	51110640	*	Intron (ENST00000401604/ENSG00000185532, intron 1 of 17)	51074570	52062856	1	ENSG00000185532	ENST00000373976	35351	PRKG1	PRKG1	protein_coding	protein kinase cGMP-dependent 1 [Source:HGNC Symbol;Acc:HGNC:9414]
chr10	51381702	51382044	*	Intron (ENST00000401604/ENSG00000185532, intron 2 of 17)	51319826	51320660	1	ENSG00000213659	ENST00000412878	61876	RSU1P3	RSU1P3	processed_pseudogene	Ras suppressor protein 1 pseudogene 3 [Source:HGNC Symbol;Acc:HGNC:44392]
chr10	52443196	52444130	*	Distal Intergenic	52450874	52455272	2	ENSG00000231131	ENST00000435813	11142	LNCAROD	LNCAROD	lincRNA	lncRNA activating regulator of DKK1 [Source:HGNC Symbol;Acc:HGNC:50913]
chr10	58335394	58336493	*	Promoter (<=1kb)	58334979	58370751	1	ENSG00000072401	ENST00000615793	415	UBE2D1	UBE2D1	protein_coding	ubiquitin conjugating enzyme E2 D1 [Source:HGNC Symbol;Acc:HGNC:12474]
chr10	58386042	58386701	*	Promoter (<=1kb)	58385604	58394539	1	ENSG00000108064	ENST00000395377	438	TFAM	TFAM	protein_coding	transcription factor A, mitochondrial [Source:HGNC Symbol;Acc:HGNC:11741]
chr10	58817172	58818193	*	Exon (ENST00000373886/ENSG00000122870, exon 19 of 21)	58793535	58814314	1	ENSG00000122870	ENST00000263103	23637	BICC1	BICC1	protein_coding	BicC family RNA binding protein 1 [Source:HGNC Symbol;Acc:HGNC:19351]
chr10	59791508	59791910	*	3' UTR	59791752	59805576	2	ENSG00000108091	ENST00000491922	13666	CCDC6	CCDC6	protein_coding	coiled-coil domain containing 6 [Source:HGNC Symbol;Acc:HGNC:18782]
chr10	59906634	59908202	*	Promoter (<=1kb)	59788763	59906656	2	ENSG00000108091	ENST00000263102	0	CCDC6	CCDC6	protein_coding	coiled-coil domain containing 6 [Source:HGNC Symbol;Acc:HGNC:18782]
chr10	60788705	60789606	*	Promoter (1-2kb)	60787671	60791927	1	ENSG00000170312	ENST00000487784	1034	CDK1	CDK1	protein_coding	cyclin dependent kinase 1 [Source:HGNC Symbol;Acc:HGNC:1722]
chr10	60801138	60802151	*	Distal Intergenic	60787671	60791927	1	ENSG00000170312	ENST00000487784	13467	CDK1	CDK1	protein_coding	cyclin dependent kinase 1 [Source:HGNC Symbol;Acc:HGNC:1722]
chr10	60942646	60942960	*	Promoter (1-2kb)	60869438	60944247	2	ENSG00000072422	ENST00000337910	1287	RHOBTB1	RHOBTB1	protein_coding	Rho related BTB domain containing 1 [Source:HGNC Symbol;Acc:HGNC:18738]
chr10	61899696	61901151	*	Promoter (<=1kb)	61901300	62096944	1	ENSG00000150347	ENST00000279873	-149	ARID5B	ARID5B	protein_coding	AT-rich interaction domain 5B [Source:HGNC Symbol;Acc:HGNC:17362]
chr10	61902120	61904813	*	Promoter (<=1kb)	61901684	62025352	1	ENSG00000150347	ENST00000644638	436	ARID5B	ARID5B	protein_coding	AT-rich interaction domain 5B [Source:HGNC Symbol;Acc:HGNC:17362]
chr10	61937363	61938410	*	Intron (ENST00000279873/ENSG00000150347, intron 2 of 9)	61901684	62025352	1	ENSG00000150347	ENST00000644638	35679	ARID5B	ARID5B	protein_coding	AT-rich interaction domain 5B [Source:HGNC Symbol;Acc:HGNC:17362]
chr10	61992433	61993755	*	Intron (ENST00000279873/ENSG00000150347, intron 3 of 9)	62046662	62057268	1	ENSG00000150347	ENST00000647323	-52907	ARID5B	ARID5B	protein_coding	AT-rich interaction domain 5B [Source:HGNC Symbol;Acc:HGNC:17362]
chr10	62026612	62027097	*	Intron (ENST00000279873/ENSG00000150347, intron 4 of 9)	62046662	62057268	1	ENSG00000150347	ENST00000647323	-19565	ARID5B	ARID5B	protein_coding	AT-rich interaction domain 5B [Source:HGNC Symbol;Acc:HGNC:17362]
chr10	62045985	62046713	*	Promoter (<=1kb)	62046662	62057268	1	ENSG00000150347	ENST00000647323	0	ARID5B	ARID5B	protein_coding	AT-rich interaction domain 5B [Source:HGNC Symbol;Acc:HGNC:17362]
chr10	62049813	62050733	*	Promoter (<=1kb)	62049211	62093064	1	ENSG00000150347	ENST00000309334	602	ARID5B	ARID5B	protein_coding	AT-rich interaction domain 5B [Source:HGNC Symbol;Acc:HGNC:17362]
chr10	62816193	62817664	*	Promoter (<=1kb)	62811996	62816275	2	ENSG00000122877	ENST00000639815	0	EGR2	EGR2	protein_coding	early growth response 2 [Source:HGNC Symbol;Acc:HGNC:3239]
chr10	63267579	63268220	*	Promoter (<=1kb)	63215424	63268875	2	ENSG00000171988	ENST00000469152	655	JMJD1C	JMJD1C	protein_coding	jumonji domain containing 1C [Source:HGNC Symbol;Acc:HGNC:12313]
chr10	63269146	63269464	*	Promoter (<=1kb)	63167348	63269187	2	ENSG00000171988	ENST00000402544	0	JMJD1C	JMJD1C	protein_coding	jumonji domain containing 1C [Source:HGNC Symbol;Acc:HGNC:12313]
chr10	63464992	63466813	*	Promoter (<=1kb)	63167221	63465881	2	ENSG00000171988	ENST00000399262	0	JMJD1C	JMJD1C	protein_coding	jumonji domain containing 1C [Source:HGNC Symbol;Acc:HGNC:12313]
chr10	63629230	63630272	*	Distal Intergenic	63634317	63634827	2	ENSG00000232075	ENST00000448009	4555	MRPL35P2	MRPL35P2	processed_pseudogene	mitochondrial ribosomal protein L35 pseudogene 2 [Source:HGNC Symbol;Acc:HGNC:29706]
chr10	67920822	67921413	*	Downstream (<1kb)	67906050	67918386	1	ENSG00000096717	ENST00000403579	14772	SIRT1	SIRT1	protein_coding	sirtuin 1 [Source:HGNC Symbol;Acc:HGNC:14929]
chr10	67923870	67924568	*	Intron (ENST00000277817/ENSG00000148634, intron 22 of 22)	67906050	67918386	1	ENSG00000096717	ENST00000403579	17820	SIRT1	SIRT1	protein_coding	sirtuin 1 [Source:HGNC Symbol;Acc:HGNC:14929]
chr10	67980499	67981531	*	Intron (ENST00000277817/ENSG00000148634, intron 12 of 22)	67964792	67990241	2	ENSG00000148634	ENST00000460168	8710	HERC4	HERC4	protein_coding	HECT and RLD domain containing E3 ubiquitin protein ligase 4 [Source:HGNC Symbol;Acc:HGNC:24521]
chr10	68074282	68074856	*	Promoter (<=1kb)	68067182	68074857	2	ENSG00000148634	ENST00000505760	1	HERC4	HERC4	protein_coding	HECT and RLD domain containing E3 ubiquitin protein ligase 4 [Source:HGNC Symbol;Acc:HGNC:24521]
chr10	68106491	68107019	*	Promoter (<=1kb)	68106155	68211699	1	ENSG00000138347	ENST00000354393	336	MYPN	MYPN	protein_coding	myopalladin [Source:HGNC Symbol;Acc:HGNC:23246]
chr10	68135380	68136852	*	5' UTR	68158079	68158408	1	ENSG00000222371	ENST00000410439	-21227	RN7SKP202	RN7SKP202	misc_RNA	RNA, 7SK small nuclear pseudogene 202 [Source:HGNC Symbol;Acc:HGNC:45926]
chr10	68176092	68176518	*	Intron (ENST00000540630/ENSG00000138347, intron 13 of 20)	68158079	68158408	1	ENSG00000222371	ENST00000410439	18013	RN7SKP202	RN7SKP202	misc_RNA	RNA, 7SK small nuclear pseudogene 202 [Source:HGNC Symbol;Acc:HGNC:45926]
chr10	68221018	68221400	*	Distal Intergenic	68230624	68232103	2	ENSG00000179774	ENST00000373673	10703	ATOH7	ATOH7	protein_coding	atonal bHLH transcription factor 7 [Source:HGNC Symbol;Acc:HGNC:13907]
chr10	68343092	68343455	*	3' UTR	68343406	68346724	2	ENSG00000204130	ENST00000466187	3269	RUFY2	RUFY2	protein_coding	RUN and FYVE domain containing 2 [Source:HGNC Symbol;Acc:HGNC:19761]
chr10	68471340	68472073	*	Promoter (<=1kb)	68414064	68471886	2	ENSG00000138346	ENST00000551118	0	DNA2	DNA2	protein_coding	DNA replication helicase/nuclease 2 [Source:HGNC Symbol;Acc:HGNC:2939]
chr10	68699441	68700077	*	Promoter (<=1kb)	68698500	68700794	1	ENSG00000260400	ENST00000562082	941	NA	AL513534.1	sense_overlapping	novel transcript, overlapping to TET1
chr10	68721949	68722871	*	Promoter (<=1kb)	68721255	68791355	1	ENSG00000060339	ENST00000540210	694	CCAR1	CCAR1	protein_coding	cell division cycle and apoptosis regulator 1 [Source:HGNC Symbol;Acc:HGNC:24236]
chr10	69408969	69409615	*	Promoter (<=1kb)	69403903	69409282	2	ENSG00000075073	ENST00000373307	0	TACR2	TACR2	protein_coding	tachykinin receptor 2 [Source:HGNC Symbol;Acc:HGNC:11527]
chr10	70130747	70131412	*	Promoter (1-2kb)	70112270	70132934	2	ENSG00000042286	ENST00000613322	1522	AIFM2	AIFM2	protein_coding	apoptosis inducing factor, mitochondria associated 2 [Source:HGNC Symbol;Acc:HGNC:21411]
chr10	70147128	70147891	*	Promoter (<=1kb)	70137983	70146676	2	ENSG00000156521	ENST00000479086	-452	TYSND1	TYSND1	protein_coding	trypsin domain containing 1 [Source:HGNC Symbol;Acc:HGNC:28531]
chr10	70165819	70166440	*	Promoter (2-3kb)	70163685	70164124	1	ENSG00000229097	ENST00000428512	2134	CALM2P2	CALM2P2	processed_pseudogene	calmodulin 2 pseudogene 2 [Source:HGNC Symbol;Acc:HGNC:1447]
chr10	70191430	70192612	*	Distal Intergenic	70198988	70199239	2	ENSG00000232142	ENST00000435591	6627	RPS25P9	RPS25P9	processed_pseudogene	ribosomal protein S25 pseudogene 9 [Source:HGNC Symbol;Acc:HGNC:36936]
chr10	70219103	70219509	*	Intron (ENST00000373232/ENSG00000180817, intron 2 of 10)	70203589	70210250	2	ENSG00000180817	ENST00000610026	-8853	PPA1	PPA1	protein_coding	pyrophosphatase (inorganic) 1 [Source:HGNC Symbol;Acc:HGNC:9226]
chr10	70826802	70827420	*	Intron (ENST00000373202/ENSG00000166224, intron 2 of 14)	70815970	70881173	1	ENSG00000166224	ENST00000373202	10832	SGPL1	SGPL1	protein_coding	sphingosine-1-phosphate lyase 1 [Source:HGNC Symbol;Acc:HGNC:10817]
chr10	70858804	70859271	*	Promoter (1-2kb)	70857603	70870026	1	ENSG00000166224	ENST00000613857	1201	SGPL1	SGPL1	protein_coding	sphingosine-1-phosphate lyase 1 [Source:HGNC Symbol;Acc:HGNC:10817]
chr10	70888543	70889392	*	Promoter (<=1kb)	70883510	70888784	2	ENSG00000166228	ENST00000299299	0	PCBD1	PCBD1	protein_coding	pterin-4 alpha-carbinolamine dehydratase 1 [Source:HGNC Symbol;Acc:HGNC:8646]
chr10	71515732	71516366	*	Intron (ENST00000398809/ENSG00000107736, intron 6 of 31)	71512113	71646782	1	ENSG00000107736	ENST00000643732	3619	CDH23	CDH23	protein_coding	cadherin related 23 [Source:HGNC Symbol;Acc:HGNC:13733]
chr10	71756318	71757155	*	Promoter (<=1kb)	71750916	71757630	2	ENSG00000107738	ENST00000470317	475	VSIR	VSIR	protein_coding	V-set immunoregulatory receptor [Source:HGNC Symbol;Acc:HGNC:30085]
chr10	71845237	71846368	*	Promoter (<=1kb)	71844735	71844794	2	ENSG00000238446	ENST00000459501	-443	RNU7-38P	RNU7-38P	snRNA	RNA, U7 small nuclear 38 pseudogene [Source:HGNC Symbol;Acc:HGNC:34134]
chr10	71850348	71851431	*	Promoter (<=1kb)	71816298	71851375	2	ENSG00000197746	ENST00000394936	0	PSAP	PSAP	protein_coding	prosaposin [Source:HGNC Symbol;Acc:HGNC:9498]
chr10	72524738	72525671	*	Promoter (<=1kb)	72423248	72523975	2	ENSG00000107745	ENST00000489666	-763	MICU1	MICU1	protein_coding	mitochondrial calcium uptake 1 [Source:HGNC Symbol;Acc:HGNC:1530]
chr10	72549994	72550733	*	Promoter (<=1kb)	72367340	72551198	2	ENSG00000107745	ENST00000476605	465	MICU1	MICU1	protein_coding	mitochondrial calcium uptake 1 [Source:HGNC Symbol;Acc:HGNC:1530]
chr10	72626029	72626631	*	Promoter (<=1kb)	72367327	72626191	2	ENSG00000107745	ENST00000398761	0	MICU1	MICU1	protein_coding	mitochondrial calcium uptake 1 [Source:HGNC Symbol;Acc:HGNC:1530]
chr10	72691668	72692193	*	Promoter (<=1kb)	72692131	72887694	1	ENSG00000156026	ENST00000373053	0	MCU	MCU	protein_coding	mitochondrial calcium uniporter [Source:HGNC Symbol;Acc:HGNC:23526]
chr10	73113454	73113839	*	Promoter (2-3kb)	73110530	73131828	1	ENSG00000166321	ENST00000372997	2924	NUDT13	NUDT13	protein_coding	nudix hydrolase 13 [Source:HGNC Symbol;Acc:HGNC:18827]
chr10	73234055	73234948	*	Promoter (<=1kb)	73234108	73242181	1	ENSG00000138286	ENST00000468462	0	FAM149B1	FAM149B1	protein_coding	family with sequence similarity 149 member B1 [Source:HGNC Symbol;Acc:HGNC:29162]
chr10	73244622	73245012	*	Promoter (<=1kb)	73183362	73245981	2	ENSG00000213551	ENST00000469143	969	DNAJC9	DNAJC9	protein_coding	DnaJ heat shock protein family (Hsp40) member C9 [Source:HGNC Symbol;Acc:HGNC:19123]
chr10	73359070	73359688	*	Promoter (<=1kb)	73253759	73358859	2	ENSG00000156042	ENST00000310715	-211	CFAP70	CFAP70	protein_coding	cilia and flagella associated protein 70 [Source:HGNC Symbol;Acc:HGNC:30726]
chr10	73479894	73480256	*	Intron (ENST00000360663/ENSG00000107758, intron 1 of 13)	73466958	73471577	2	ENSG00000107758	ENST00000495897	-8317	PPP3CB	PPP3CB	protein_coding	protein phosphatase 3 catalytic subunit beta [Source:HGNC Symbol;Acc:HGNC:9315]
chr10	73493706	73494155	*	Promoter (1-2kb)	73495525	73496778	1	ENSG00000221817	ENST00000422977	-1370	PPP3CB-AS1	PPP3CB-AS1	processed_transcript	PPP3CB antisense RNA 1 (head to head) [Source:HGNC Symbol;Acc:HGNC:50750]
chr10	73494662	73495177	*	Promoter (<=1kb)	73495525	73496778	1	ENSG00000221817	ENST00000422977	-348	PPP3CB-AS1	PPP3CB-AS1	processed_transcript	PPP3CB antisense RNA 1 (head to head) [Source:HGNC Symbol;Acc:HGNC:50750]
chr10	73624705	73625234	*	Promoter (<=1kb)	73497538	73625650	2	ENSG00000166348	ENST00000339859	416	USP54	USP54	protein_coding	ubiquitin specific peptidase 54 [Source:HGNC Symbol;Acc:HGNC:23513]
chr10	73773624	73774278	*	Promoter (<=1kb)	73773605	73780251	1	ENSG00000196968	ENST00000489264	19	FUT11	FUT11	protein_coding	fucosyltransferase 11 [Source:HGNC Symbol;Acc:HGNC:19233]
chr10	73780643	73781209	*	Promoter (<=1kb)	73782047	73783371	1	ENSG00000172586	ENST00000372837	-838	CHCHD1	CHCHD1	protein_coding	coiled-coil-helix-coiled-coil-helix domain containing 1 [Source:HGNC Symbol;Acc:HGNC:23518]
chr10	73977447	73977750	*	Distal Intergenic	73995193	74120160	1	ENSG00000035403	ENST00000623461	-17443	VCL	VCL	protein_coding	vinculin [Source:HGNC Symbol;Acc:HGNC:12665]
chr10	74055952	74056855	*	Intron (ENST00000623461/ENSG00000035403, intron 4 of 22)	74043091	74063890	1	ENSG00000035403	ENST00000461383	12861	VCL	VCL	protein_coding	vinculin [Source:HGNC Symbol;Acc:HGNC:12665]
chr10	74145030	74146143	*	Intron (ENST00000355264/ENSG00000185009, intron 1 of 8)	74138256	74150757	2	ENSG00000185009	ENST00000487653	4614	AP3M1	AP3M1	protein_coding	adaptor related protein complex 3 subunit mu 1 [Source:HGNC Symbol;Acc:HGNC:569]
chr10	74178211	74179045	*	Promoter (1-2kb)	74176686	74709303	1	ENSG00000156110	ENST00000372734	1525	ADK	ADK	protein_coding	adenosine kinase [Source:HGNC Symbol;Acc:HGNC:257]
chr10	74355570	74355934	*	Intron (ENST00000539909/ENSG00000156110, intron 4 of 9)	74344550	74344805	2	ENSG00000236900	ENST00000436122	-10765	TIMM9P1	TIMM9P1	processed_pseudogene	TIMM9 pseudogene 1 [Source:HGNC Symbol;Acc:HGNC:39928]
chr10	75229255	75230358	*	Promoter (<=1kb)	75229310	75231275	1	ENSG00000165637	ENST00000460044	0	VDAC2	VDAC2	protein_coding	voltage dependent anion channel 2 [Source:HGNC Symbol;Acc:HGNC:12672]
chr10	75304200	75304729	*	Intron (ENST00000524517/ENSG00000226051, intron 1 of 5)	75296497	75360804	1	ENSG00000226051	ENST00000533822	7703	ZNF503-AS1	ZNF503-AS1	lincRNA	ZNF503 antisense RNA 1 [Source:HGNC Symbol;Acc:HGNC:27370]
chr10	75600787	75601216	*	Promoter (<=1kb)	75601240	76036136	1	ENSG00000148655	ENST00000593817	-24	LRMDA	LRMDA	protein_coding	leucine rich melanocyte differentiation associated [Source:HGNC Symbol;Acc:HGNC:23405]
chr10	75622618	75623204	*	Intron (ENST00000611255/ENSG00000148655, intron 2 of 6)	75642476	75643106	1	ENSG00000268659	ENST00000595383	-19272	NA	AL589863.1	sense_intronic	novel transcript, sense intronic to C10orf11
chr10	75677796	75678312	*	Intron (ENST00000611255/ENSG00000148655, intron 2 of 6)	75647509	76557377	1	ENSG00000148655	ENST00000593699	30287	LRMDA	LRMDA	protein_coding	leucine rich melanocyte differentiation associated [Source:HGNC Symbol;Acc:HGNC:23405]
chr10	75959262	75959917	*	Intron (ENST00000611255/ENSG00000148655, intron 2 of 6)	76036006	76058789	1	ENSG00000148655	ENST00000611306	-76089	LRMDA	LRMDA	protein_coding	leucine rich melanocyte differentiation associated [Source:HGNC Symbol;Acc:HGNC:23405]
chr10	75974162	75974469	*	Intron (ENST00000611255/ENSG00000148655, intron 2 of 6)	76036006	76058789	1	ENSG00000148655	ENST00000611306	-61537	LRMDA	LRMDA	protein_coding	leucine rich melanocyte differentiation associated [Source:HGNC Symbol;Acc:HGNC:23405]
chr10	77160640	77161056	*	Intron (ENST00000604624/ENSG00000156113, intron 4 of 27)	77148292	77150100	1	ENSG00000225497	ENST00000430464	12348	KCNMA1-AS2	KCNMA1-AS2	antisense	KCNMA1 antisense RNA 2 [Source:HGNC Symbol;Acc:HGNC:51214]
chr10	77803119	77803668	*	Intron (ENST00000424842/ENSG00000151208, intron 15 of 19)	77806796	77807977	2	ENSG00000151208	ENST00000484525	4309	DLG5	DLG5	protein_coding	discs large MAGUK scaffold protein 5 [Source:HGNC Symbol;Acc:HGNC:2904]
chr10	79981125	79981695	*	Promoter (<=1kb)	79981839	79982212	1	ENSG00000235924	ENST00000424200	-144	ZNRF2P3	ZNRF2P3	processed_pseudogene	zinc and ring finger 2 pseudogene 3 [Source:HGNC Symbol;Acc:HGNC:45113]
chr10	80069190	80069763	*	Intron (ENST00000412298/ENSG00000230091, intron 1 of 5)	80078646	80090412	1	ENSG00000133678	ENST00000372277	-8883	TMEM254	TMEM254	protein_coding	transmembrane protein 254 [Source:HGNC Symbol;Acc:HGNC:25804]
chr10	80348165	80348590	*	Intron (ENST00000372198/ENSG00000133665, intron 1 of 3)	80344759	80368073	1	ENSG00000133665	ENST00000372197	3406	DYDC2	DYDC2	protein_coding	DPY30 domain containing 2 [Source:HGNC Symbol;Acc:HGNC:23468]
chr10	87092263	87092717	*	Promoter (1-2kb)	87094161	87151634	1	ENSG00000122376	ENST00000437629	-1444	SHLD2	SHLD2	protein_coding	shieldin complex subunit 2 [Source:HGNC Symbol;Acc:HGNC:28773]
chr10	93498415	93498788	*	Promoter (1-2kb)	93496632	93529092	1	ENSG00000138180	ENST00000371485	1783	CEP55	CEP55	protein_coding	centrosomal protein 55 [Source:HGNC Symbol;Acc:HGNC:1161]
chr10	94591103	94591638	*	Promoter (<=1kb)	94590742	94592514	1	ENSG00000119969	ENST00000464030	361	HELLS	HELLS	protein_coding	helicase, lymphoid specific [Source:HGNC Symbol;Acc:HGNC:4861]
chr10	95279443	95279930	*	Intron (ENST00000329399/ENSG00000107438, intron 1 of 6)	95263876	95273406	2	ENSG00000107438	ENST00000493949	-6037	PDLIM1	PDLIM1	protein_coding	PDZ and LIM domain 1 [Source:HGNC Symbol;Acc:HGNC:2067]
chr10	96119145	96119655	*	Distal Intergenic	96112747	96112851	1	ENSG00000200728	ENST00000363858	6398	RNU6-271P	RNU6-271P	snRNA	RNA, U6 small nuclear 271, pseudogene [Source:HGNC Symbol;Acc:HGNC:47234]
chr10	97732018	97732381	*	Distal Intergenic	97737121	97760906	1	ENSG00000155256	ENST00000337540	-4740	ZFYVE27	ZFYVE27	protein_coding	zinc finger FYVE-type containing 27 [Source:HGNC Symbol;Acc:HGNC:26559]
chr10	98044182	98044773	*	Distal Intergenic	97879629	98030828	2	ENSG00000095713	ENST00000370591	-13354	CRTAC1	CRTAC1	protein_coding	cartilage acidic protein 1 [Source:HGNC Symbol;Acc:HGNC:14882]
chr10	102503040	102504097	*	Promoter (<=1kb)	102503987	102633535	1	ENSG00000107882	ENST00000369902	0	SUFU	SUFU	protein_coding	SUFU negative regulator of hedgehog signaling [Source:HGNC Symbol;Acc:HGNC:16466]
chr10	110075375	110076065	*	Promoter (<=1kb)	110077005	110112906	1	ENSG00000148700	ENST00000473669	-940	ADD3	ADD3	protein_coding	adducin 3 [Source:HGNC Symbol;Acc:HGNC:245]
chr10	110105551	110106089	*	Exon (ENST00000487085/ENSG00000148700, exon 3 of 5)	110119315	110119690	1	ENSG00000148700	ENST00000488104	-13226	ADD3	ADD3	protein_coding	adducin 3 [Source:HGNC Symbol;Acc:HGNC:245]
chr10	110220495	110221150	*	Intron (ENST00000332674/ENSG00000119950, intron 1 of 5)	110225993	110286506	1	ENSG00000119950	ENST00000239007	-4843	MXI1	MXI1	protein_coding	MAX interactor 1, dimerization protein [Source:HGNC Symbol;Acc:HGNC:7534]
chr10	110221772	110222389	*	Intron (ENST00000332674/ENSG00000119950, intron 1 of 5)	110225993	110286506	1	ENSG00000119950	ENST00000239007	-3604	MXI1	MXI1	protein_coding	MAX interactor 1, dimerization protein [Source:HGNC Symbol;Acc:HGNC:7534]
chr10	110232700	110233253	*	Intron (ENST00000332674/ENSG00000119950, intron 2 of 5)	110227679	110285048	1	ENSG00000119950	ENST00000369612	5021	MXI1	MXI1	protein_coding	MAX interactor 1, dimerization protein [Source:HGNC Symbol;Acc:HGNC:7534]
chr10	110286661	110287355	*	3' UTR	110298677	110304131	2	ENSG00000119953	ENST00000477763	16776	SMNDC1	SMNDC1	protein_coding	survival motor neuron domain containing 1 [Source:HGNC Symbol;Acc:HGNC:16900]
chr10	110305105	110305808	*	Promoter (<=1kb)	110290730	110304951	2	ENSG00000119953	ENST00000369603	-154	SMNDC1	SMNDC1	protein_coding	survival motor neuron domain containing 1 [Source:HGNC Symbol;Acc:HGNC:16900]
chr10	110336136	110336676	*	Distal Intergenic	110290730	110304951	2	ENSG00000119953	ENST00000369603	-31185	SMNDC1	SMNDC1	protein_coding	survival motor neuron domain containing 1 [Source:HGNC Symbol;Acc:HGNC:16900]
chr10	110566774	110567515	*	Promoter (<=1kb)	110567691	110604636	1	ENSG00000108055	ENST00000361804	-176	SMC3	SMC3	protein_coding	structural maintenance of chromosomes 3 [Source:HGNC Symbol;Acc:HGNC:2468]
chr10	110568888	110570101	*	Promoter (<=1kb)	110568327	110582006	1	ENSG00000108055	ENST00000462899	561	SMC3	SMC3	protein_coding	structural maintenance of chromosomes 3 [Source:HGNC Symbol;Acc:HGNC:2468]
chr10	110589692	110590241	*	Exon (ENST00000361804/ENSG00000108055, exon 14 of 29)	110568327	110582006	1	ENSG00000108055	ENST00000462899	21365	SMC3	SMC3	protein_coding	structural maintenance of chromosomes 3 [Source:HGNC Symbol;Acc:HGNC:2468]
chr10	110599654	110600190	*	Exon (ENST00000361804/ENSG00000108055, exon 21 of 29)	110568327	110582006	1	ENSG00000108055	ENST00000462899	31327	SMC3	SMC3	protein_coding	structural maintenance of chromosomes 3 [Source:HGNC Symbol;Acc:HGNC:2468]
chr10	110920107	110920902	*	Promoter (<=1kb)	110920003	110964729	1	ENSG00000108061	ENST00000489783	104	SHOC2	SHOC2	protein_coding	SHOC2, leucine rich repeat scaffold protein [Source:HGNC Symbol;Acc:HGNC:15454]
chr10	112183717	112184813	*	Promoter (<=1kb)	112149864	112183763	2	ENSG00000119927	ENST00000348367	0	GPAM	GPAM	protein_coding	glycerol-3-phosphate acyltransferase, mitochondrial [Source:HGNC Symbol;Acc:HGNC:24865]
chr10	112394465	112395039	*	5' UTR	112395813	112409458	2	ENSG00000232934	ENST00000627339	14419	NA	AL157786.1	antisense	novel transcript, antisense to ACSL5
chr10	112545569	112546317	*	Promoter (2-3kb)	112548632	112548872	2	ENSG00000234017	ENST00000430685	2555	NA	AC022018.1	processed_pseudogene	pseudogene similar to part of eukaryotic translation elongation factor 1 alpha 1 (EEF1A1)
chr10	112638150	112638450	*	Intron (ENST00000432306/ENSG00000151532, intron 5 of 7)	112634170	112634254	1	ENSG00000264763	ENST00000585286	3980	MIR4295	MIR4295	miRNA	microRNA 4295 [Source:HGNC Symbol;Acc:HGNC:38220]
chr10	113087297	113087796	*	Intron (ENST00000355995/ENSG00000148737, intron 5 of 14)	113125536	113146096	1	ENSG00000148737	ENST00000349937	-37740	TCF7L2	TCF7L2	protein_coding	transcription factor 7 like 2 [Source:HGNC Symbol;Acc:HGNC:11641]
chr10	113121503	113121840	*	Intron (ENST00000355995/ENSG00000148737, intron 5 of 14)	113125536	113146096	1	ENSG00000148737	ENST00000349937	-3696	TCF7L2	TCF7L2	protein_coding	transcription factor 7 like 2 [Source:HGNC Symbol;Acc:HGNC:11641]
chr10	113131454	113132090	*	Promoter (<=1kb)	113132022	113151758	1	ENSG00000148737	ENST00000636309	0	TCF7L2	TCF7L2	protein_coding	transcription factor 7 like 2 [Source:HGNC Symbol;Acc:HGNC:11641]
chr10	113644415	113644808	*	Intron (ENST00000369360/ENSG00000197893, intron 11 of 40)	113588716	113664046	2	ENSG00000197893	ENST00000369360	19238	NRAP	NRAP	protein_coding	nebulin related anchoring protein [Source:HGNC Symbol;Acc:HGNC:7988]
chr10	113680832	113681246	*	Promoter (<=1kb)	113679940	113730903	1	ENSG00000165806	ENST00000369315	892	CASP7	CASP7	protein_coding	caspase 7 [Source:HGNC Symbol;Acc:HGNC:1508]
chr10	113856153	113856804	*	Promoter (1-2kb)	113854824	113858852	1	ENSG00000196865	ENST00000468890	1329	NHLRC2	NHLRC2	protein_coding	NHL repeat containing 2 [Source:HGNC Symbol;Acc:HGNC:24731]
chr10	113880341	113880873	*	Intron (ENST00000369301/ENSG00000196865, intron 4 of 10)	113854824	113858852	1	ENSG00000196865	ENST00000468890	25517	NHLRC2	NHLRC2	protein_coding	NHL repeat containing 2 [Source:HGNC Symbol;Acc:HGNC:24731]
chr10	114042708	114043401	*	Promoter (<=1kb)	114044056	114046908	1	ENSG00000043591	ENST00000369295	-655	ADRB1	ADRB1	protein_coding	adrenoceptor beta 1 [Source:HGNC Symbol;Acc:HGNC:285]
chr10	114172983	114174591	*	Promoter (<=1kb)	114120862	114174220	2	ENSG00000165813	ENST00000369287	0	CCDC186	CCDC186	protein_coding	coiled-coil domain containing 186 [Source:HGNC Symbol;Acc:HGNC:24349]
chr10	114633186	114633933	*	Intron (ENST00000392955/ENSG00000099204, intron 1 of 22)	114595002	114610717	2	ENSG00000099204	ENST00000477638	-22469	ABLIM1	ABLIM1	protein_coding	actin binding LIM protein 1 [Source:HGNC Symbol;Acc:HGNC:78]
chr10	114682343	114682759	*	Promoter (1-2kb)	114431113	114684457	2	ENSG00000099204	ENST00000392955	1698	ABLIM1	ABLIM1	protein_coding	actin binding LIM protein 1 [Source:HGNC Symbol;Acc:HGNC:78]
chr10	114691731	114692254	*	Promoter (1-2kb)	114690143	114690634	2	ENSG00000228169	ENST00000486414	-1097	PPIAP19	PPIAP19	processed_pseudogene	peptidylprolyl isomerase A pseudogene 19 [Source:HGNC Symbol;Acc:HGNC:31663]
chr10	114708995	114709998	*	Distal Intergenic	114690143	114690634	2	ENSG00000228169	ENST00000486414	-18361	PPIAP19	PPIAP19	processed_pseudogene	peptidylprolyl isomerase A pseudogene 19 [Source:HGNC Symbol;Acc:HGNC:31663]
chr10	114822525	114823434	*	Promoter (<=1kb)	114821770	114833465	1	ENSG00000151553	ENST00000369246	755	FAM160B1	FAM160B1	protein_coding	family with sequence similarity 160 member B1 [Source:HGNC Symbol;Acc:HGNC:29320]
chr10	114855684	114856882	*	Intron (ENST00000369248/ENSG00000151553, intron 14 of 16)	114860791	114863914	1	ENSG00000151553	ENST00000411414	-3909	FAM160B1	FAM160B1	protein_coding	family with sequence similarity 160 member B1 [Source:HGNC Symbol;Acc:HGNC:29320]
chr10	114868877	114869587	*	Intron (ENST00000369250/ENSG00000151553, intron 16 of 16)	114860791	114863914	1	ENSG00000151553	ENST00000411414	8086	FAM160B1	FAM160B1	protein_coding	family with sequence similarity 160 member B1 [Source:HGNC Symbol;Acc:HGNC:29320]
chr10	114881742	114882106	*	Intron (ENST00000369250/ENSG00000151553, intron 16 of 16)	114900722	114901366	1	ENSG00000226428	ENST00000414329	-18616	RPL15P13	RPL15P13	processed_pseudogene	ribosomal protein L15 pseudogene 13 [Source:HGNC Symbol;Acc:HGNC:35915]
chr10	114952588	114953140	*	Intron (ENST00000298746/ENSG00000165832, intron 3 of 7)	114938386	114960000	1	ENSG00000165832	ENST00000485065	14202	TRUB1	TRUB1	protein_coding	TruB pseudouridine synthase family member 1 [Source:HGNC Symbol;Acc:HGNC:16060]
chr10	115653370	115653852	*	Intron (ENST00000355044/ENSG00000107518, intron 26 of 28)	115819842	115820487	2	ENSG00000270965	ENST00000603150	166635	NTAN1P1	NTAN1P1	processed_pseudogene	N-terminal asparagine amidase pseudogene 1 [Source:HGNC Symbol;Acc:HGNC:45261]
chr10	116383756	116384165	*	Distal Intergenic	116409256	116409475	1	ENSG00000205433	ENST00000451124	-25091	SNRPGP6	SNRPGP6	processed_pseudogene	small nuclear ribonucleoprotein polypeptide G pseudogene 6 [Source:HGNC Symbol;Acc:HGNC:39325]
chr10	116788146	116788773	*	Intron (ENST00000635765/ENSG00000165868, intron 2 of 12)	116749905	116751261	1	ENSG00000228195	ENST00000437011	38241	RPL5P27	RPL5P27	processed_pseudogene	ribosomal protein L5 pseudogene 27 [Source:HGNC Symbol;Acc:HGNC:36172]
chr10	116952538	116953231	*	Intron (ENST00000615301/ENSG00000187164, intron 5 of 14)	116954049	116960331	2	ENSG00000187164	ENST00000490615	7100	SHTN1	SHTN1	protein_coding	shootin 1 [Source:HGNC Symbol;Acc:HGNC:29319]
chr10	117282602	117283596	*	3' UTR	117267116	117268668	2	ENSG00000277879	ENST00000614747	-13934	NA	AL391988.1	antisense	novel transcript, antisense to SLC18A2
chr10	117318852	117319435	*	Promoter (<=1kb)	117285108	117318978	2	ENSG00000165650	ENST00000489302	0	PDZD8	PDZD8	protein_coding	PDZ domain containing 8 [Source:HGNC Symbol;Acc:HGNC:26974]
chr10	118064552	118065186	*	Intron (ENST00000414722/ENSG00000177640, intron 3 of 3)	118049614	118207820	1	ENSG00000177640	ENST00000439517	14938	CASC2	CASC2	antisense	cancer susceptibility 2 [Source:HGNC Symbol;Acc:HGNC:22933]
chr10	119178769	119179364	*	Promoter (<=1kb)	119167703	119178833	2	ENSG00000165672	ENST00000298510	0	PRDX3	PRDX3	protein_coding	peroxiredoxin 3 [Source:HGNC Symbol;Acc:HGNC:9354]
chr10	119594111	119594604	*	Promoter (<=1kb)	119575425	119593513	2	ENSG00000151923	ENST00000470781	-598	TIAL1	TIAL1	protein_coding	TIA1 cytotoxic granule associated RNA binding protein like 1 [Source:HGNC Symbol;Acc:HGNC:11804]
chr10	119651995	119652827	*	Promoter (<=1kb)	119651370	119677819	1	ENSG00000151929	ENST00000369085	625	BAG3	BAG3	protein_coding	BCL2 associated athanogene 3 [Source:HGNC Symbol;Acc:HGNC:939]
chr10	119686752	119687187	*	Promoter (2-3kb)	119683127	119683823	2	ENSG00000232823	ENST00000441872	-2929	TXNP1	TXNP1	processed_pseudogene	thioredoxin pseudogene 1 [Source:HGNC Symbol;Acc:HGNC:49481]
chr10	119734652	119735718	*	Intron (ENST00000649297/ENSG00000198825, intron 2 of 20)	119726530	119828993	1	ENSG00000198825	ENST00000649454	8122	INPP5F	INPP5F	protein_coding	inositol polyphosphate-5-phosphatase F [Source:HGNC Symbol;Acc:HGNC:17054]
chr10	119821249	119821826	*	Promoter (1-2kb)	119819507	119823897	1	ENSG00000198825	ENST00000490818	1742	INPP5F	INPP5F	protein_coding	inositol polyphosphate-5-phosphatase F [Source:HGNC Symbol;Acc:HGNC:17054]
chr10	119841090	119841955	*	Intron (ENST00000360003/ENSG00000197771, intron 10 of 15)	119842782	119858237	2	ENSG00000197771	ENST00000495407	16282	MCMBP	MCMBP	protein_coding	minichromosome maintenance complex binding protein [Source:HGNC Symbol;Acc:HGNC:25782]
chr10	119849559	119850201	*	Exon (ENST00000360003/ENSG00000197771, exon 7 of 16)	119842782	119858237	2	ENSG00000197771	ENST00000495407	8036	MCMBP	MCMBP	protein_coding	minichromosome maintenance complex binding protein [Source:HGNC Symbol;Acc:HGNC:25782]
chr10	122063189	122063701	*	Intron (ENST00000369005/ENSG00000138162, intron 3 of 22)	122021993	122083007	1	ENSG00000138162	ENST00000491540	41196	TACC2	TACC2	protein_coding	transforming acidic coiled-coil containing protein 2 [Source:HGNC Symbol;Acc:HGNC:11523]
chr10	122244940	122245651	*	Promoter (<=1kb)	122246473	122254540	1	ENSG00000138162	ENST00000465600	-822	TACC2	TACC2	protein_coding	transforming acidic coiled-coil containing protein 2 [Source:HGNC Symbol;Acc:HGNC:11523]
chr10	122375294	122376156	*	Promoter (<=1kb)	122374834	122412976	1	ENSG00000107679	ENST00000463663	460	PLEKHA1	PLEKHA1	protein_coding	pleckstrin homology domain containing A1 [Source:HGNC Symbol;Acc:HGNC:14335]
chr10	123004326	123004618	*	Intron (ENST00000368886/ENSG00000095574, intron 2 of 4)	122990808	123008687	2	ENSG00000095574	ENST00000617859	4069	IKZF5	IKZF5	protein_coding	IKAROS family zinc finger 5 [Source:HGNC Symbol;Acc:HGNC:14283]
chr10	123006203	123006882	*	Promoter (1-2kb)	122990808	123008687	2	ENSG00000095574	ENST00000617859	1805	IKZF5	IKZF5	protein_coding	IKAROS family zinc finger 5 [Source:HGNC Symbol;Acc:HGNC:14283]
chr10	123009559	123010051	*	Promoter (<=1kb)	123009016	123058311	1	ENSG00000196177	ENST00000358776	543	ACADSB	ACADSB	protein_coding	acyl-CoA dehydrogenase short/branched chain [Source:HGNC Symbol;Acc:HGNC:91]
chr10	123140656	123141254	*	Distal Intergenic	123135962	123137741	1	ENSG00000188620	ENST00000357878	4694	HMX3	HMX3	protein_coding	H6 family homeobox 3 [Source:HGNC Symbol;Acc:HGNC:5019]
chr10	123155312	123156000	*	Promoter (<=1kb)	123154859	123162693	1	ENSG00000154473	ENST00000407911	453	BUB3	BUB3	protein_coding	BUB3, mitotic checkpoint protein [Source:HGNC Symbol;Acc:HGNC:1151]
chr10	124744532	124745195	*	Promoter (<=1kb)	124667190	124744269	2	ENSG00000189319	ENST00000280780	-263	FAM53B	FAM53B	protein_coding	family with sequence similarity 53 member B [Source:HGNC Symbol;Acc:HGNC:28968]
chr10	124763428	124763834	*	Promoter (1-2kb)	124760474	124765791	2	ENSG00000203791	ENST00000468738	1957	EEF1AKMT2	EEF1AKMT2	protein_coding	EEF1A lysine methyltransferase 2 [Source:HGNC Symbol;Acc:HGNC:33787]
chr10	125084541	125085343	*	Intron (ENST00000337195/ENSG00000175029, intron 2 of 10)	125032783	125032870	2	ENSG00000264572	ENST00000581038	-51671	MIR4296	MIR4296	miRNA	microRNA 4296 [Source:HGNC Symbol;Acc:HGNC:38178]
chr10	125722169	125723283	*	Promoter (2-3kb)	125719703	125764139	1	ENSG00000107938	ENST00000337623	2466	EDRF1	EDRF1	protein_coding	erythroid differentiation regulatory factor 1 [Source:HGNC Symbol;Acc:HGNC:24640]
chr10	125830621	125831245	*	Exon (ENST00000278100/ENSG00000107949, exon 4 of 7)	125825494	125831537	1	ENSG00000107949	ENST00000478798	5127	BCCIP	BCCIP	protein_coding	BRCA2 and CDKN1A interacting protein [Source:HGNC Symbol;Acc:HGNC:978]
chr10	127148245	127149066	*	Intron (ENST00000280333/ENSG00000150760, intron 27 of 51)	127136194	127177009	2	ENSG00000188916	ENST00000424811	27943	INSYN2	INSYN2	protein_coding	inhibitory synaptic factor 2A [Source:HGNC Symbol;Acc:HGNC:33859]
chr10	128125343	128125783	*	Promoter (<=1kb)	128096659	128126204	2	ENSG00000148773	ENST00000368653	421	MKI67	MKI67	protein_coding	marker of proliferation Ki-67 [Source:HGNC Symbol;Acc:HGNC:7107]
chr10	130133655	130134510	*	Promoter (1-2kb)	130131770	130132241	2	ENSG00000233319	ENST00000449940	-1414	PPIAP32	PPIAP32	processed_pseudogene	peptidylprolyl isomerase A pseudogene 32 [Source:HGNC Symbol;Acc:HGNC:49531]
chr10	131486403	131487397	*	Distal Intergenic	131092391	131311721	2	ENSG00000176769	ENST00000368642	-174682	TCERG1L	TCERG1L	protein_coding	transcription elongation regulator 1 like [Source:HGNC Symbol;Acc:HGNC:23533]
chr10	131913783	131914212	*	Intron (ENST00000455566/ENSG00000175470, intron 2 of 8)	131901291	131959827	1	ENSG00000175470	ENST00000470416	12492	PPP2R2D	PPP2R2D	protein_coding	protein phosphatase 2 regulatory subunit Bdelta [Source:HGNC Symbol;Acc:HGNC:23732]
chr10	131954913	131955657	*	Intron (ENST00000455566/ENSG00000175470, intron 8 of 8)	131940607	131945925	1	ENSG00000175470	ENST00000472664	14306	PPP2R2D	PPP2R2D	protein_coding	protein phosphatase 2 regulatory subunit Bdelta [Source:HGNC Symbol;Acc:HGNC:23732]
chr10	131979759	131980453	*	Promoter (<=1kb)	131980240	131981337	1	ENSG00000273521	ENST00000617191	0	NA	AL162274.1	antisense	novel transcript, antisense to BNIP3
chr10	131983385	131984103	*	Promoter (1-2kb)	131966455	131982013	2	ENSG00000176171	ENST00000368636	-1372	BNIP3	BNIP3	protein_coding	BCL2 interacting protein 3 [Source:HGNC Symbol;Acc:HGNC:1084]
chr10	132297579	132298135	*	Intron (ENST00000368622/ENSG00000165752, intron 1 of 11)	132207492	132307214	2	ENSG00000165752	ENST00000368622	9079	STK32C	STK32C	protein_coding	serine/threonine kinase 32C [Source:HGNC Symbol;Acc:HGNC:21332]
chr10	132536294	132537019	*	Promoter (<=1kb)	132537820	132783480	1	ENSG00000068383	ENST00000368594	-801	INPP5A	INPP5A	protein_coding	inositol polyphosphate-5-phosphatase A [Source:HGNC Symbol;Acc:HGNC:6076]
chr10	132572467	132572911	*	Intron (ENST00000368594/ENSG00000068383, intron 1 of 15)	132538139	132710456	1	ENSG00000068383	ENST00000423490	34328	INPP5A	INPP5A	protein_coding	inositol polyphosphate-5-phosphatase A [Source:HGNC Symbol;Acc:HGNC:6076]
chr10	132763264	132764132	*	Promoter (1-2kb)	132765824	132782405	1	ENSG00000068383	ENST00000445580	-1692	INPP5A	INPP5A	protein_coding	inositol polyphosphate-5-phosphatase A [Source:HGNC Symbol;Acc:HGNC:6076]
chr10	133036045	133036467	*	Distal Intergenic	133070929	133131675	1	ENSG00000197177	ENST00000607359	-34462	ADGRA1	ADGRA1	protein_coding	adhesion G protein-coupled receptor A1 [Source:HGNC Symbol;Acc:HGNC:13838]
chr10	133156785	133157276	*	Distal Intergenic	133160447	133226412	1	ENSG00000171798	ENST00000304613	-3171	KNDC1	KNDC1	protein_coding	kinase non-catalytic C-lobe domain containing 1 [Source:HGNC Symbol;Acc:HGNC:29374]
chr10	133285876	133286999	*	Intron (ENST00000252936/ENSG00000130640, intron 10 of 16)	133279641	133291034	2	ENSG00000130640	ENST00000368562	4035	TUBGCP2	TUBGCP2	protein_coding	tubulin gamma complex associated protein 2 [Source:HGNC Symbol;Acc:HGNC:18599]
chr10	133405378	133406135	*	Intron (ENST00000468317/ENSG00000254536, intron 10 of 11)	133401423	133402839	1	ENSG00000148824	ENST00000492266	3955	MTG1	MTG1	protein_coding	mitochondrial ribosome associated GTPase 1 [Source:HGNC Symbol;Acc:HGNC:32159]
chr10	133511113	133511787	*	Intron (ENST00000488261/ENSG00000214279, intron 13 of 13)	133520406	133539122	1	ENSG00000130649	ENST00000463117	-8619	CYP2E1	CYP2E1	protein_coding	cytochrome P450 family 2 subfamily E member 1 [Source:HGNC Symbol;Acc:HGNC:2631]
chr11	1299684	1300081	*	Promoter (2-3kb)	1274372	1302790	2	ENSG00000078902	ENST00000527886	2709	TOLLIP	TOLLIP	protein_coding	toll interacting protein [Source:HGNC Symbol;Acc:HGNC:16476]
chr11	8686861	8687230	*	Promoter (1-2kb)	8685439	8685569	1	ENSG00000212607	ENST00000391305	1422	SNORA3B	SNORA3B	snoRNA	small nucleolar RNA, H/ACA box 3B [Source:HGNC Symbol;Acc:HGNC:32638]
chr11	8870291	8870716	*	Promoter (<=1kb)	8730955	8870917	2	ENSG00000166444	ENST00000527347	201	ST5	ST5	protein_coding	suppression of tumorigenicity 5 [Source:HGNC Symbol;Acc:HGNC:11350]
chr11	8962784	8963258	*	Promoter (<=1kb)	8953262	8964180	2	ENSG00000175348	ENST00000530136	922	TMEM9B	TMEM9B	protein_coding	TMEM9 domain family member B [Source:HGNC Symbol;Acc:HGNC:1168]
chr11	9409694	9410105	*	Promoter (<=1kb)	9410069	9414591	1	ENSG00000205339	ENST00000528833	0	IPO7	IPO7	protein_coding	importin 7 [Source:HGNC Symbol;Acc:HGNC:9852]
chr11	9445914	9446976	*	3' UTR	9430356	9433486	2	ENSG00000254397	ENST00000531111	-12428	NA	AC132192.1	antisense	novel transcript
chr11	9565807	9566457	*	Distal Intergenic	9573681	9589207	1	ENSG00000166483	ENST00000450114	-7224	WEE1	WEE1	protein_coding	WEE1 G2 checkpoint kinase [Source:HGNC Symbol;Acc:HGNC:12761]
chr11	10454830	10455537	*	Promoter (<=1kb)	10455320	10507126	1	ENSG00000133805	ENST00000396553	0	AMPD3	AMPD3	protein_coding	adenosine monophosphate deaminase 3 [Source:HGNC Symbol;Acc:HGNC:470]
chr11	16788141	16788641	*	Promoter (1-2kb)	16786293	16789857	2	ENSG00000166689	ENST00000533901	1216	PLEKHA7	PLEKHA7	protein_coding	pleckstrin homology domain containing A7 [Source:HGNC Symbol;Acc:HGNC:27049]
chr11	18407181	18407822	*	Promoter (1-2kb)	18405609	18406731	1	ENSG00000256006	ENST00000496975	1572	NA	AC084117.1	sense_intronic	novel transcript
chr11	33258090	33259065	*	Promoter (<=1kb)	33258331	33286643	1	ENSG00000110422	ENST00000531504	0	HIPK3	HIPK3	protein_coding	homeodomain interacting protein kinase 3 [Source:HGNC Symbol;Acc:HGNC:4915]
chr11	35040042	35041166	*	Distal Intergenic	34984633	35020591	1	ENSG00000110435	ENST00000477173	55409	PDHX	PDHX	protein_coding	pyruvate dehydrogenase complex component X [Source:HGNC Symbol;Acc:HGNC:21350]
chr11	35337015	35337515	*	Intron (ENST00000278379/ENSG00000110436, intron 1 of 10)	35286816	35352360	2	ENSG00000110436	ENST00000645892	14845	SLC1A2	SLC1A2	protein_coding	solute carrier family 1 member 2 [Source:HGNC Symbol;Acc:HGNC:10940]
chr11	35616424	35617098	*	Promoter (1-2kb)	35618419	35620868	1	ENSG00000179431	ENST00000317811	-1321	FJX1	FJX1	protein_coding	four-jointed box kinase 1 [Source:HGNC Symbol;Acc:HGNC:17166]
chr11	35624293	35624925	*	Distal Intergenic	35619688	35620852	1	ENSG00000179431	ENST00000532914	4605	FJX1	FJX1	protein_coding	four-jointed box kinase 1 [Source:HGNC Symbol;Acc:HGNC:17166]
chr11	36500403	36500975	*	Intron (ENST00000526995/ENSG00000175104, intron 2 of 6)	36490377	36496510	2	ENSG00000175104	ENST00000529150	-3893	TRAF6	TRAF6	protein_coding	TNF receptor associated factor 6 [Source:HGNC Symbol;Acc:HGNC:12036]
chr11	36508437	36509449	*	Promoter (<=1kb)	36489173	36510256	2	ENSG00000175104	ENST00000348124	807	TRAF6	TRAF6	protein_coding	TNF receptor associated factor 6 [Source:HGNC Symbol;Acc:HGNC:12036]
chr11	37504242	37504667	*	Distal Intergenic	37702125	37702220	2	ENSG00000251838	ENST00000516029	197553	NA	RF00322	snoRNA	NA
chr11	43830830	43831299	*	Promoter (<=1kb)	43830063	43856404	1	ENSG00000149084	ENST00000533090	767	HSD17B12	HSD17B12	protein_coding	hydroxysteroid 17-beta dehydrogenase 12 [Source:HGNC Symbol;Acc:HGNC:18646]
chr11	43923260	43923970	*	Promoter (1-2kb)	43925342	43943273	1	ENSG00000254409	ENST00000339446	-1372	NA	AC087521.3	sense_overlapping	novel transcript, sense overlapping C11orf96
chr11	45003158	45003759	*	Distal Intergenic	44973902	44978028	1	ENSG00000254654	ENST00000525114	29256	NA	AC068858.1	lincRNA	NA
chr11	45737027	45737469	*	Promoter (1-2kb)	45733994	45735766	2	ENSG00000255426	ENST00000532068	-1261	NA	AC044839.3	lincRNA	novel transcript
chr11	45771094	45771469	*	Promoter (<=1kb)	45771432	45772358	1	ENSG00000205106	ENST00000378779	0	NA	DKFZp779M0652	lincRNA	uncharacterized DKFZp779M0652 [Source:NCBI gene;Acc:374387]
chr11	47521356	47521949	*	Promoter (1-2kb)	47488983	47523537	2	ENSG00000149187	ENST00000526277	1588	CELF1	CELF1	protein_coding	CUGBP Elav-like family member 1 [Source:HGNC Symbol;Acc:HGNC:2549]
chr11	47523458	47524572	*	Promoter (<=1kb)	47470318	47523988	2	ENSG00000149187	ENST00000532048	0	CELF1	CELF1	protein_coding	CUGBP Elav-like family member 1 [Source:HGNC Symbol;Acc:HGNC:2549]
chr11	47540226	47541275	*	Intron (ENST00000310513/ENSG00000149187, intron 1 of 13)	47465933	47553117	2	ENSG00000149187	ENST00000310513	11842	CELF1	CELF1	protein_coding	CUGBP Elav-like family member 1 [Source:HGNC Symbol;Acc:HGNC:2549]
chr11	47549278	47549883	*	Intron (ENST00000310513/ENSG00000149187, intron 1 of 13)	47465933	47553117	2	ENSG00000149187	ENST00000310513	3234	CELF1	CELF1	protein_coding	CUGBP Elav-like family member 1 [Source:HGNC Symbol;Acc:HGNC:2549]
chr11	47553343	47554524	*	Promoter (<=1kb)	47470316	47553117	2	ENSG00000149187	ENST00000531165	-226	CELF1	CELF1	protein_coding	CUGBP Elav-like family member 1 [Source:HGNC Symbol;Acc:HGNC:2549]
chr11	47802942	47803875	*	Promoter (<=1kb)	47804296	47804402	2	ENSG00000252941	ENST00000517132	527	RNA5SP340	RNA5SP340	rRNA_pseudogene	RNA, 5S ribosomal pseudogene 340 [Source:HGNC Symbol;Acc:HGNC:43240]
chr11	57712627	57713462	*	Promoter (<=1kb)	57712625	57738187	1	ENSG00000213593	ENST00000528042	2	TMX2	TMX2	protein_coding	thioredoxin related transmembrane protein 2 [Source:HGNC Symbol;Acc:HGNC:30739]
chr11	57800589	57801289	*	Promoter (<=1kb)	57801995	57803990	1	ENSG00000198561	ENST00000527599	-706	CTNND1	CTNND1	protein_coding	catenin delta 1 [Source:HGNC Symbol;Acc:HGNC:2515]
chr11	57808800	57809463	*	Promoter (<=1kb)	57810145	57816011	1	ENSG00000198561	ENST00000531007	-682	CTNND1	CTNND1	protein_coding	catenin delta 1 [Source:HGNC Symbol;Acc:HGNC:2515]
chr11	57926872	57927432	*	Distal Intergenic	57917297	57918239	2	ENSG00000180714	ENST00000527448	-8633	OR5AZ1P	OR5AZ1P	unprocessed_pseudogene	olfactory receptor family 5 subfamily AZ member 1 pseudogene [Source:HGNC Symbol;Acc:HGNC:15262]
chr11	58640239	58640568	*	3' UTR	58627435	58628528	1	ENSG00000280010	ENST00000625104	12804	NA	AP001350.2	TEC	TEC
chr11	59545344	59546272	*	Distal Intergenic	59531754	59532695	1	ENSG00000254770	ENST00000534196	13590	OR4D7P	OR4D7P	unprocessed_pseudogene	olfactory receptor family 4 subfamily D member 7 pseudogene [Source:HGNC Symbol;Acc:HGNC:15176]
chr11	59548829	59549808	*	Distal Intergenic	59561146	59566074	2	ENSG00000255008	ENST00000533552	16266	NA	AP000442.1	lincRNA	novel transcript
chr11	59550213	59550779	*	Distal Intergenic	59561146	59566074	2	ENSG00000255008	ENST00000533552	15295	NA	AP000442.1	lincRNA	novel transcript
chr11	59551803	59552454	*	Distal Intergenic	59561146	59566074	2	ENSG00000255008	ENST00000533552	13620	NA	AP000442.1	lincRNA	novel transcript
chr11	59560893	59561627	*	Exon (ENST00000533552/ENSG00000255008, exon 6 of 6)	59561146	59566074	2	ENSG00000255008	ENST00000533552	4447	NA	AP000442.1	lincRNA	novel transcript
chr11	59643774	59644356	*	Intron (ENST00000300146/ENSG00000166889, intron 15 of 18)	59642674	59647886	2	ENSG00000166889	ENST00000531919	3530	PATL1	PATL1	protein_coding	PAT1 homolog 1, processing body mRNA decay factor [Source:HGNC Symbol;Acc:HGNC:26721]
chr11	60906156	60906548	*	Promoter (<=1kb)	60901499	60906541	2	ENSG00000110107	ENST00000546152	0	PRPF19	PRPF19	protein_coding	pre-mRNA processing factor 19 [Source:HGNC Symbol;Acc:HGNC:17896]
chr11	60914920	60915630	*	Promoter (<=1kb)	60913166	60914052	2	ENSG00000256944	ENST00000543275	-868	NA	AP003721.3	antisense	novel transcript
chr11	61327636	61328276	*	Promoter (<=1kb)	61314453	61327551	2	ENSG00000167986	ENST00000545930	-85	DDB1	DDB1	protein_coding	damage specific DNA binding protein 1 [Source:HGNC Symbol;Acc:HGNC:2717]
chr11	61385469	61385976	*	Distal Intergenic	61391687	61398851	1	ENSG00000187049	ENST00000515837	-5711	TMEM216	TMEM216	protein_coding	transmembrane protein 216 [Source:HGNC Symbol;Acc:HGNC:25018]
chr11	61421627	61422160	*	Intron (ENST00000340437/ENSG00000149532, intron 2 of 9)	61426448	61427325	2	ENSG00000279632	ENST00000623917	5165	NA	AP003108.4	TEC	novel transcript
chr11	61430462	61430828	*	Promoter (<=1kb)	61430150	61482398	1	ENSG00000256591	ENST00000543044	312	NA	AP003108.2	protein_coding	novel transcript
chr11	61432113	61432768	*	Promoter (1-2kb)	61430150	61482398	1	ENSG00000256591	ENST00000543044	1963	NA	AP003108.2	protein_coding	novel transcript
chr11	62025370	62025745	*	Distal Intergenic	62011751	62012602	2	ENSG00000244176	ENST00000491725	-12768	NA	AP003733.1	processed_pseudogene	ribosomal protein S2 (RPS2) pseudogene
chr11	62427736	62428134	*	Promoter (1-2kb)	62421845	62426724	2	ENSG00000255446	ENST00000528983	-1012	NA	AP003064.2	antisense	novel transcript
chr11	62515964	62519351	*	Promoter (<=1kb)	62433547	62517357	2	ENSG00000124942	ENST00000525875	0	AHNAK	AHNAK	protein_coding	AHNAK nucleoprotein [Source:HGNC Symbol;Acc:HGNC:347]
chr11	62560596	62561102	*	Intron (ENST00000329251/ENSG00000254772, intron 7 of 9)	62533984	62556235	2	ENSG00000124942	ENST00000530285	-4361	AHNAK	AHNAK	protein_coding	AHNAK nucleoprotein [Source:HGNC Symbol;Acc:HGNC:347]
chr11	62565060	62565997	*	Promoter (1-2kb)	62567011	62567071	2	ENSG00000276102	ENST00000617193	1074	MIR6747	MIR6747	miRNA	microRNA 6747 [Source:HGNC Symbol;Acc:HGNC:50027]
chr11	62566266	62566700	*	Promoter (<=1kb)	62567011	62567071	2	ENSG00000276102	ENST00000617193	371	MIR6747	MIR6747	miRNA	microRNA 6747 [Source:HGNC Symbol;Acc:HGNC:50027]
chr11	62670267	62670989	*	Promoter (<=1kb)	62667404	62670685	2	ENSG00000162194	ENST00000526490	0	LBHD1	LBHD1	protein_coding	LBH domain containing 1 [Source:HGNC Symbol;Acc:HGNC:28351]
chr11	62712395	62713314	*	Promoter (2-3kb)	62707111	62709845	2	ENSG00000168000	ENST00000530009	-2550	BSCL2	BSCL2	protein_coding	BSCL2, seipin lipid droplet biogenesis associated [Source:HGNC Symbol;Acc:HGNC:15832]
chr11	62724700	62725595	*	Promoter (<=1kb)	62722864	62723985	2	ENSG00000214753	ENST00000540127	-715	HNRNPUL2	HNRNPUL2	protein_coding	heterogeneous nuclear ribonucleoprotein U like 2 [Source:HGNC Symbol;Acc:HGNC:25451]
chr11	62747682	62748443	*	3' UTR	62748319	62752099	2	ENSG00000185670	ENST00000530112	3656	ZBTB3	ZBTB3	protein_coding	zinc finger and BTB domain containing 3 [Source:HGNC Symbol;Acc:HGNC:22918]
chr11	62841285	62842248	*	Promoter (<=1kb)	62832912	62841809	2	ENSG00000133316	ENST00000525239	0	WDR74	WDR74	protein_coding	WD repeat domain 74 [Source:HGNC Symbol;Acc:HGNC:25529]
chr11	62851867	62852607	*	Promoter (<=1kb)	62852910	62853035	2	ENSG00000277194	ENST00000384756	428	SNORD22	SNORD22	snoRNA	small nucleolar RNA, C/D box 22 [Source:HGNC Symbol;Acc:HGNC:10145]
chr11	63220800	63221395	*	Intron (ENST00000525620/ENSG00000184999, intron 5 of 10)	63163827	63229647	2	ENSG00000196600	ENST00000527057	8252	SLC22A25	SLC22A25	protein_coding	solute carrier family 22 member 25 [Source:HGNC Symbol;Acc:HGNC:32935]
chr11	63841145	63841802	*	Promoter (1-2kb)	63839295	63909573	1	ENSG00000072518	ENST00000502399	1850	MARK2	MARK2	protein_coding	microtubule affinity regulating kinase 2 [Source:HGNC Symbol;Acc:HGNC:3332]
chr11	63940561	63941176	*	Promoter (1-2kb)	63939248	63954519	1	ENSG00000110583	ENST00000542163	1313	NAA40	NAA40	protein_coding	N(alpha)-acetyltransferase 40, NatD catalytic subunit [Source:HGNC Symbol;Acc:HGNC:25845]
chr11	64785061	64785434	*	3' UTR	64778954	64779405	1	ENSG00000269038	ENST00000594089	6107	NA	AP001462.1	lincRNA	novel transcript
chr11	64865906	64866535	*	Intron (ENST00000320631/ENSG00000110047, intron 2 of 4)	64855052	64860045	2	ENSG00000110047	ENST00000498472	-5861	EHD1	EHD1	protein_coding	EH domain containing 1 [Source:HGNC Symbol;Acc:HGNC:3242]
chr11	64885459	64886308	*	Promoter (1-2kb)	64874478	64888296	2	ENSG00000110047	ENST00000457202	1988	EHD1	EHD1	protein_coding	EH domain containing 1 [Source:HGNC Symbol;Acc:HGNC:3242]
chr11	65281480	65282054	*	Promoter (<=1kb)	65282507	65305589	1	ENSG00000014138	ENST00000525924	-453	POLA2	POLA2	protein_coding	DNA polymerase alpha 2, accessory subunit [Source:HGNC Symbol;Acc:HGNC:30073]
chr11	65292126	65293077	*	Promoter (1-2kb)	65294178	65297552	1	ENSG00000014138	ENST00000534785	-1101	POLA2	POLA2	protein_coding	DNA polymerase alpha 2, accessory subunit [Source:HGNC Symbol;Acc:HGNC:30073]
chr11	65353301	65354723	*	Promoter (<=1kb)	65354767	65357613	1	ENSG00000173825	ENST00000309880	-44	TIGD3	TIGD3	protein_coding	tigger transposable element derived 3 [Source:HGNC Symbol;Acc:HGNC:18334]
chr11	65422774	65427938	*	Promoter (<=1kb)	65422774	65426457	1	ENSG00000245532	ENST00000499732	0	NEAT1	NEAT1	lincRNA	nuclear paraspeckle assembly transcript 1 [Source:HGNC Symbol;Acc:HGNC:30815]
chr11	65428287	65429074	*	Promoter (2-3kb)	65425551	65426385	1	ENSG00000245532	ENST00000616315	2736	NEAT1	NEAT1	lincRNA	nuclear paraspeckle assembly transcript 1 [Source:HGNC Symbol;Acc:HGNC:30815]
chr11	65429097	65430947	*	Exon (ENST00000501122/ENSG00000245532, exon 1 of 1)	65425551	65426385	1	ENSG00000245532	ENST00000616315	3546	NEAT1	NEAT1	lincRNA	nuclear paraspeckle assembly transcript 1 [Source:HGNC Symbol;Acc:HGNC:30815]
chr11	65431056	65431964	*	Exon (ENST00000501122/ENSG00000245532, exon 1 of 1)	65425551	65426385	1	ENSG00000245532	ENST00000616315	5505	NEAT1	NEAT1	lincRNA	nuclear paraspeckle assembly transcript 1 [Source:HGNC Symbol;Acc:HGNC:30815]
chr11	65434068	65434619	*	Exon (ENST00000501122/ENSG00000245532, exon 1 of 1)	65425551	65426385	1	ENSG00000245532	ENST00000616315	8517	NEAT1	NEAT1	lincRNA	nuclear paraspeckle assembly transcript 1 [Source:HGNC Symbol;Acc:HGNC:30815]
chr11	65436583	65437047	*	Exon (ENST00000501122/ENSG00000245532, exon 1 of 1)	65444458	65444557	1	ENSG00000283791	ENST00000384994	-7411	MIR612	MIR612	miRNA	microRNA 612 [Source:HGNC Symbol;Acc:HGNC:32868]
chr11	65438621	65442469	*	Promoter (1-2kb)	65444458	65444557	1	ENSG00000283791	ENST00000384994	-1989	MIR612	MIR612	miRNA	microRNA 612 [Source:HGNC Symbol;Acc:HGNC:32868]
chr11	65492819	65493356	*	Distal Intergenic	65497688	65506431	1	ENSG00000251562	ENST00000619449	-4332	MALAT1	MALAT1	lincRNA	metastasis associated lung adenocarcinoma transcript 1 [Source:HGNC Symbol;Acc:HGNC:29665]
chr11	65496614	65497887	*	Promoter (<=1kb)	65497688	65506431	1	ENSG00000251562	ENST00000619449	0	MALAT1	MALAT1	lincRNA	metastasis associated lung adenocarcinoma transcript 1 [Source:HGNC Symbol;Acc:HGNC:29665]
chr11	65498541	65505716	*	Promoter (<=1kb)	65499042	65499706	1	ENSG00000251562	ENST00000620902	0	MALAT1	MALAT1	lincRNA	metastasis associated lung adenocarcinoma transcript 1 [Source:HGNC Symbol;Acc:HGNC:29665]
chr11	65505796	65506756	*	Promoter (<=1kb)	65506117	65506173	1	ENSG00000274072	ENST00000611300	0	NA	RF01684	sRNA	NA
chr11	65822819	65823161	*	Promoter (<=1kb)	65823022	65824103	2	ENSG00000172757	ENST00000530157	942	CFL1	CFL1	protein_coding	cofilin 1 [Source:HGNC Symbol;Acc:HGNC:1874]
chr11	66618900	66619525	*	Promoter (<=1kb)	66619045	66624222	1	ENSG00000239306	ENST00000496694	0	RBM14	RBM14	protein_coding	RNA binding motif protein 14 [Source:HGNC Symbol;Acc:HGNC:14219]
chr11	67116894	67117916	*	Promoter (1-2kb)	67119269	67257665	1	ENSG00000173120	ENST00000398645	-1353	KDM2A	KDM2A	protein_coding	lysine demethylase 2A [Source:HGNC Symbol;Acc:HGNC:13606]
chr11	69653414	69654215	*	3' UTR	69653076	69658430	2	ENSG00000149716	ENST00000542515	4215	LTO1	LTO1	protein_coding	LTO1, ABCE1 maturation factor [Source:HGNC Symbol;Acc:HGNC:17589]
chr11	72728805	72729167	*	Intron (ENST00000359373/ENSG00000186635, intron 2 of 33)	72685075	72722358	2	ENSG00000186635	ENST00000334211	-6447	ARAP1	ARAP1	protein_coding	ArfGAP with RhoGAP domain, ankyrin repeat and PH domain 1 [Source:HGNC Symbol;Acc:HGNC:16925]
chr11	75404010	75404467	*	Promoter (<=1kb)	75404421	75404566	1	ENSG00000207445	ENST00000384714	0	SNORD15B	SNORD15B	snoRNA	small nucleolar RNA, C/D box 15B [Source:HGNC Symbol;Acc:HGNC:16649]
chr11	75803452	75804098	*	Promoter (<=1kb)	75800877	75803415	2	ENSG00000254814	ENST00000534354	-37	NA	AP003031.1	antisense	novel transcript
chr11	75874279	75874863	*	Intron (ENST00000356136/ENSG00000198382, intron 3 of 14)	75878404	75961549	1	ENSG00000198382	ENST00000528264	-3541	UVRAG	UVRAG	protein_coding	UV radiation resistance associated [Source:HGNC Symbol;Acc:HGNC:12640]
chr11	75900752	75901644	*	Intron (ENST00000356136/ENSG00000198382, intron 5 of 14)	75911204	75911628	2	ENSG00000255255	ENST00000525622	9984	PPP1R1AP1	PPP1R1AP1	processed_pseudogene	protein phosphatase 1 regulatory inhibitor subunit 1A pseudogene 1 [Source:HGNC Symbol;Acc:HGNC:16316]
chr11	75930314	75930920	*	Promoter (<=1kb)	75930860	76141500	1	ENSG00000198382	ENST00000533454	0	UVRAG	UVRAG	protein_coding	UV radiation resistance associated [Source:HGNC Symbol;Acc:HGNC:12640]
chr11	76380109	76380513	*	Promoter (<=1kb)	76349956	76380942	2	ENSG00000137492	ENST00000260045	429	THAP12	THAP12	protein_coding	THAP domain containing 12 [Source:HGNC Symbol;Acc:HGNC:9440]
chr11	77020281	77020726	*	Promoter (<=1kb)	77019537	77020600	1	ENSG00000078124	ENST00000530921	744	ACER3	ACER3	protein_coding	alkaline ceramidase 3 [Source:HGNC Symbol;Acc:HGNC:16066]
chr11	82854397	82854908	*	Intron (ENST00000313010/ENSG00000137509, intron 2 of 8)	82853194	82858771	2	ENSG00000137509	ENST00000534264	3863	PRCP	PRCP	protein_coding	prolylcarboxypeptidase [Source:HGNC Symbol;Acc:HGNC:9344]
chr11	83051717	83052366	*	Intron (ENST00000612684/ENSG00000137502, intron 1 of 4)	83041464	83041598	2	ENSG00000207221	ENST00000384492	-10119	SNORA70E	SNORA70E	snoRNA	small nucleolar RNA, H/ACA box 70E [Source:HGNC Symbol;Acc:HGNC:34357]
chr11	83070465	83072177	*	Promoter (<=1kb)	82973133	83071462	2	ENSG00000137502	ENST00000612684	0	RAB30	RAB30	protein_coding	RAB30, member RAS oncogene family [Source:HGNC Symbol;Acc:HGNC:9770]
chr11	83105094	83105653	*	Promoter (1-2kb)	83106580	83106961	2	ENSG00000255010	ENST00000527291	1308	NA	AP001767.2	processed_pseudogene	cytochrome c oxidase subunit Vb (COX5B) pseudogene
chr11	83180502	83181186	*	Promoter (<=1kb)	83180422	83183059	1	ENSG00000165494	ENST00000528336	80	PCF11	PCF11	protein_coding	PCF11, cleavage and polyadenylation factor subunit [Source:HGNC Symbol;Acc:HGNC:30097]
chr11	83818168	83818739	*	Promoter (2-3kb)	83814571	83815263	2	ENSG00000250257	ENST00000513668	-2905	LDHAL6DP	LDHAL6DP	unprocessed_pseudogene	lactate dehydrogenase A like 6D, pseudogene [Source:HGNC Symbol;Acc:HGNC:44239]
chr11	85628981	85629593	*	Promoter (<=1kb)	85628630	85636159	1	ENSG00000171204	ENST00000531274	351	TMEM126B	TMEM126B	protein_coding	transmembrane protein 126B [Source:HGNC Symbol;Acc:HGNC:30883]
chr11	85662077	85662515	*	Promoter (1-2kb)	85661953	85663859	2	ENSG00000137504	ENST00000528889	1344	CREBZF	CREBZF	protein_coding	CREB/ATF bZIP transcription factor [Source:HGNC Symbol;Acc:HGNC:24905]
chr11	85664762	85666180	*	Promoter (<=1kb)	85659708	85665102	2	ENSG00000137504	ENST00000490820	0	CREBZF	CREBZF	protein_coding	CREB/ATF bZIP transcription factor [Source:HGNC Symbol;Acc:HGNC:24905]
chr11	86003871	86004549	*	Promoter (<=1kb)	86001031	86003778	2	ENSG00000073921	ENST00000533350	-93	PICALM	PICALM	protein_coding	phosphatidylinositol binding clathrin assembly protein [Source:HGNC Symbol;Acc:HGNC:15514]
chr11	86029357	86029873	*	Intron (ENST00000532317/ENSG00000073921, intron 2 of 19)	86007369	86022469	2	ENSG00000073921	ENST00000531771	-6888	PICALM	PICALM	protein_coding	phosphatidylinositol binding clathrin assembly protein [Source:HGNC Symbol;Acc:HGNC:15514]
chr11	86065646	86066603	*	Promoter (2-3kb)	85958987	86068780	2	ENSG00000073921	ENST00000356360	2177	PICALM	PICALM	protein_coding	phosphatidylinositol binding clathrin assembly protein [Source:HGNC Symbol;Acc:HGNC:15514]
chr11	86067575	86068594	*	Promoter (<=1kb)	85958987	86068780	2	ENSG00000073921	ENST00000356360	186	PICALM	PICALM	protein_coding	phosphatidylinositol binding clathrin assembly protein [Source:HGNC Symbol;Acc:HGNC:15514]
chr11	86069063	86070182	*	Promoter (<=1kb)	85957688	86069097	2	ENSG00000073921	ENST00000526033	0	PICALM	PICALM	protein_coding	phosphatidylinositol binding clathrin assembly protein [Source:HGNC Symbol;Acc:HGNC:15514]
chr11	93197291	93197698	*	Promoter (<=1kb)	93148315	93197455	2	ENSG00000180773	ENST00000529184	0	SLC36A4	SLC36A4	protein_coding	solute carrier family 36 member 4 [Source:HGNC Symbol;Acc:HGNC:19660]
chr11	96091973	96092409	*	Promoter (<=1kb)	96092374	96137827	1	ENSG00000285921	ENST00000648443	0	NA	AP000779.1	lincRNA	novel transcript
chr11	102111580	102112258	*	Promoter (<=1kb)	102112514	102230152	1	ENSG00000137693	ENST00000524575	-256	YAP1	YAP1	protein_coding	Yes associated protein 1 [Source:HGNC Symbol;Acc:HGNC:16262]
chr11	102348829	102349411	*	Promoter (<=1kb)	102349975	102363679	1	ENSG00000110330	ENST00000528344	-564	BIRC2	BIRC2	protein_coding	baculoviral IAP repeat containing 2 [Source:HGNC Symbol;Acc:HGNC:590]
chr11	106076673	106077283	*	Promoter (<=1kb)	106054353	106076700	2	ENSG00000182359	ENST00000532662	0	KBTBD3	KBTBD3	protein_coding	kelch repeat and BTB domain containing 3 [Source:HGNC Symbol;Acc:HGNC:22934]
chr11	108593633	108594092	*	Promoter (<=1kb)	108505431	108593647	2	ENSG00000110723	ENST00000265843	0	EXPH5	EXPH5	protein_coding	exophilin 5 [Source:HGNC Symbol;Acc:HGNC:30578]
chr11	110429734	110430058	*	Promoter (<=1kb)	110429883	110464881	1	ENSG00000137714	ENST00000260270	0	FDX1	FDX1	protein_coding	ferredoxin 1 [Source:HGNC Symbol;Acc:HGNC:3638]
chr11	111936622	111937300	*	Promoter (<=1kb)	111937203	112022584	1	ENSG00000150764	ENST00000440460	0	DIXDC1	DIXDC1	protein_coding	DIX domain containing 1 [Source:HGNC Symbol;Acc:HGNC:23695]
chr11	118925852	118926379	*	Promoter (<=1kb)	118897746	118925608	2	ENSG00000186174	ENST00000526143	-244	BCL9L	BCL9L	protein_coding	B cell CLL/lymphoma 9 like [Source:HGNC Symbol;Acc:HGNC:23688]
chr11	119727894	119728388	*	Promoter (<=1kb)	119638098	119728553	2	ENSG00000110400	ENST00000341398	165	NECTIN1	NECTIN1	protein_coding	nectin cell adhesion molecule 1 [Source:HGNC Symbol;Acc:HGNC:9706]
chr11	120335137	120335890	*	Promoter (1-2kb)	120336914	120487060	1	ENSG00000196914	ENST00000356641	-1024	ARHGEF12	ARHGEF12	protein_coding	Rho guanine nucleotide exchange factor 12 [Source:HGNC Symbol;Acc:HGNC:14193]
chr11	121427260	121427638	*	Promoter (<=1kb)	121426645	121427416	2	ENSG00000271022	ENST00000603448	0	NA	AP002365.1	processed_pseudogene	programmed cell death 2, pseudogene
chr11	123063262	123064238	*	Promoter (<=1kb)	123060118	123063230	2	ENSG00000109971	ENST00000525624	-32	HSPA8	HSPA8	protein_coding	heat shock protein family A (Hsp70) member 8 [Source:HGNC Symbol;Acc:HGNC:5241]
chr11	124740680	124740983	*	Promoter (<=1kb)	124740045	124747206	1	ENSG00000154146	ENST00000412681	635	NRGN	NRGN	protein_coding	neurogranin [Source:HGNC Symbol;Acc:HGNC:8000]
chr11	134254004	134254311	*	Promoter (<=1kb)	134253617	134262527	1	ENSG00000151498	ENST00000524547	387	ACAD8	ACAD8	protein_coding	acyl-CoA dehydrogenase family member 8 [Source:HGNC Symbol;Acc:HGNC:87]
chr12	332578	333173	*	Promoter (1-2kb)	333068	334328	2	ENSG00000073614	ENST00000544777	1155	KDM5A	KDM5A	protein_coding	lysine demethylase 5A [Source:HGNC Symbol;Acc:HGNC:9886]
chr12	755032	755546	*	Promoter (1-2kb)	753056	827501	1	ENSG00000060237	ENST00000447667	1976	WNK1	WNK1	protein_coding	WNK lysine deficient protein kinase 1 [Source:HGNC Symbol;Acc:HGNC:14540]
chr12	777467	778057	*	Intron (ENST00000535572/ENSG00000060237, intron 1 of 25)	781133	781258	1	ENSG00000221439	ENST00000408512	-3076	RNU4ATAC16P	RNU4ATAC16P	snRNA	RNA, U4atac small nuclear 16, pseudogene [Source:HGNC Symbol;Acc:HGNC:46902]
chr12	779757	780521	*	Promoter (<=1kb)	781133	781258	1	ENSG00000221439	ENST00000408512	-612	RNU4ATAC16P	RNU4ATAC16P	snRNA	RNA, U4atac small nuclear 16, pseudogene [Source:HGNC Symbol;Acc:HGNC:46902]
chr12	780970	781684	*	Promoter (<=1kb)	781133	781258	1	ENSG00000221439	ENST00000408512	0	RNU4ATAC16P	RNU4ATAC16P	snRNA	RNA, U4atac small nuclear 16, pseudogene [Source:HGNC Symbol;Acc:HGNC:46902]
chr12	802236	803442	*	Intron (ENST00000535572/ENSG00000060237, intron 1 of 25)	781133	781258	1	ENSG00000221439	ENST00000408512	21103	RNU4ATAC16P	RNU4ATAC16P	snRNA	RNA, U4atac small nuclear 16, pseudogene [Source:HGNC Symbol;Acc:HGNC:46902]
chr12	811383	812257	*	Intron (ENST00000535572/ENSG00000060237, intron 1 of 25)	829925	861135	1	ENSG00000060237	ENST00000540360	-17668	WNK1	WNK1	protein_coding	WNK lysine deficient protein kinase 1 [Source:HGNC Symbol;Acc:HGNC:14540]
chr12	815833	817008	*	Intron (ENST00000535572/ENSG00000060237, intron 2 of 25)	829925	861135	1	ENSG00000060237	ENST00000540360	-12917	WNK1	WNK1	protein_coding	WNK lysine deficient protein kinase 1 [Source:HGNC Symbol;Acc:HGNC:14540]
chr12	821406	821799	*	Intron (ENST00000535572/ENSG00000060237, intron 2 of 25)	829925	861135	1	ENSG00000060237	ENST00000540360	-8126	WNK1	WNK1	protein_coding	WNK lysine deficient protein kinase 1 [Source:HGNC Symbol;Acc:HGNC:14540]
chr12	851209	853125	*	Promoter (<=1kb)	851424	859375	1	ENSG00000060237	ENST00000538787	0	WNK1	WNK1	protein_coding	WNK lysine deficient protein kinase 1 [Source:HGNC Symbol;Acc:HGNC:14540]
chr12	857424	857782	*	Intron (ENST00000535572/ENSG00000060237, intron 5 of 25)	862081	882994	1	ENSG00000060237	ENST00000544965	-4299	WNK1	WNK1	protein_coding	WNK lysine deficient protein kinase 1 [Source:HGNC Symbol;Acc:HGNC:14540]
chr12	862499	863248	*	Promoter (<=1kb)	862235	880814	1	ENSG00000060237	ENST00000535698	264	WNK1	WNK1	protein_coding	WNK lysine deficient protein kinase 1 [Source:HGNC Symbol;Acc:HGNC:14540]
chr12	864883	865396	*	Promoter (1-2kb)	865288	867139	2	ENSG00000285704	ENST00000648642	1743	NA	AC004765.1	antisense	novel transcript, antisense to WNK1
chr12	883511	884569	*	Promoter (1-2kb)	881764	884688	1	ENSG00000060237	ENST00000534872	1747	WNK1	WNK1	protein_coding	WNK lysine deficient protein kinase 1 [Source:HGNC Symbol;Acc:HGNC:14540]
chr12	914279	914742	*	Promoter (<=1kb)	913359	914198	2	ENSG00000002016	ENST00000542297	-81	RAD52	RAD52	protein_coding	RAD52 homolog, DNA repair protein [Source:HGNC Symbol;Acc:HGNC:9824]
chr12	946222	947058	*	Promoter (2-3kb)	929772	949519	2	ENSG00000002016	ENST00000397230	2461	RAD52	RAD52	protein_coding	RAD52 homolog, DNA repair protein [Source:HGNC Symbol;Acc:HGNC:9824]
chr12	953313	954030	*	Intron (ENST00000430095/ENSG00000002016, intron 1 of 11)	912077	949722	2	ENSG00000002016	ENST00000358495	-3591	RAD52	RAD52	protein_coding	RAD52 homolog, DNA repair protein [Source:HGNC Symbol;Acc:HGNC:9824]
chr12	1052181	1052571	*	Intron (ENST00000543086/ENSG00000082805, intron 2 of 17)	1027772	1492487	1	ENSG00000082805	ENST00000355446	24409	ERC1	ERC1	protein_coding	ELKS/RAB6-interacting/CAST family member 1 [Source:HGNC Symbol;Acc:HGNC:17072]
chr12	1053463	1053966	*	Intron (ENST00000543086/ENSG00000082805, intron 2 of 17)	1027772	1492487	1	ENSG00000082805	ENST00000355446	25691	ERC1	ERC1	protein_coding	ELKS/RAB6-interacting/CAST family member 1 [Source:HGNC Symbol;Acc:HGNC:17072]
chr12	1594849	1595689	*	Promoter (<=1kb)	1565993	1594165	2	ENSG00000171823	ENST00000339235	-684	FBXL14	FBXL14	protein_coding	F-box and leucine rich repeat protein 14 [Source:HGNC Symbol;Acc:HGNC:28624]
chr12	1770115	1770699	*	Promoter (2-3kb)	1772714	1780518	1	ENSG00000006831	ENST00000535774	-2015	ADIPOR2	ADIPOR2	protein_coding	adiponectin receptor 2 [Source:HGNC Symbol;Acc:HGNC:24041]
chr12	1994003	1994538	*	Intron (ENST00000543114/ENSG00000151067, intron 1 of 1)	1961316	2004427	2	ENSG00000151065	ENST00000537725	9889	DCP1B	DCP1B	protein_coding	decapping mRNA 1B [Source:HGNC Symbol;Acc:HGNC:24451]
chr12	1999401	2000055	*	Intron (ENST00000543114/ENSG00000151067, intron 1 of 1)	1961316	2004427	2	ENSG00000151065	ENST00000537725	4372	DCP1B	DCP1B	protein_coding	decapping mRNA 1B [Source:HGNC Symbol;Acc:HGNC:24451]
chr12	2198194	2198918	*	Intron (ENST00000335762/ENSG00000151067, intron 3 of 47)	2217462	2217920	2	ENSG00000278255	ENST00000613391	19002	NA	AC005344.1	antisense	novel transcript, antisense to CACNA1C
chr12	2336174	2336836	*	Promoter (<=1kb)	2332861	2335702	2	ENSG00000285555	ENST00000648763	-472	NA	AC005293.1	antisense	novel transcript, antisense to CACNA1C
chr12	2368622	2369014	*	Intron (ENST00000335762/ENSG00000151067, intron 3 of 47)	2332861	2335702	2	ENSG00000285555	ENST00000648763	-32920	NA	AC005293.1	antisense	novel transcript, antisense to CACNA1C
chr12	2812517	2813537	*	Promoter (<=1kb)	2812622	2825071	1	ENSG00000111203	ENST00000228799	0	ITFG2	ITFG2	protein_coding	integrin alpha FG-GAP repeat containing 2 [Source:HGNC Symbol;Acc:HGNC:30879]
chr12	2902178	2902686	*	Intron (ENST00000540184/ENSG00000078246, intron 1 of 8)	2890907	2941130	1	ENSG00000078246	ENST00000397132	11271	TULP3	TULP3	protein_coding	tubby like protein 3 [Source:HGNC Symbol;Acc:HGNC:12425]
chr12	2957931	2958637	*	Promoter (<=1kb)	2959330	3040665	1	ENSG00000197905	ENST00000358409	-693	TEAD4	TEAD4	protein_coding	TEA domain transcription factor 4 [Source:HGNC Symbol;Acc:HGNC:11717]
chr12	3170638	3171321	*	Promoter (<=1kb)	3171657	3174056	1	ENSG00000275850	ENST00000619492	-336	NA	AC005912.2	sense_intronic	novel transcript
chr12	3873039	3873952	*	Promoter (<=1kb)	3791047	3873436	2	ENSG00000111224	ENST00000416739	0	PARP11	PARP11	protein_coding	poly(ADP-ribose) polymerase family member 11 [Source:HGNC Symbol;Acc:HGNC:1186]
chr12	4525082	4525510	*	Exon (ENST00000261250/ENSG00000047621, exon 5 of 14)	4524935	4529895	2	ENSG00000047621	ENST00000535887	4385	C12orf4	C12orf4	protein_coding	chromosome 12 open reading frame 4 [Source:HGNC Symbol;Acc:HGNC:1184]
chr12	4537428	4538131	*	Promoter (<=1kb)	4517106	4538443	2	ENSG00000047621	ENST00000544697	312	C12orf4	C12orf4	protein_coding	chromosome 12 open reading frame 4 [Source:HGNC Symbol;Acc:HGNC:1184]
chr12	6103898	6104315	*	Intron (ENST00000261405/ENSG00000110799, intron 5 of 51)	6095699	6095970	2	ENSG00000240533	ENST00000468423	-7928	RN7SL69P	RN7SL69P	misc_RNA	RNA, 7SL, cytoplasmic 69, pseudogene [Source:HGNC Symbol;Acc:HGNC:46085]
chr12	6229609	6230204	*	Promoter (1-2kb)	6232186	6236262	1	ENSG00000010278	ENST00000540891	-1982	CD9	CD9	protein_coding	CD9 molecule [Source:HGNC Symbol;Acc:HGNC:1709]
chr12	6279947	6280367	*	Distal Intergenic	6270168	6270425	2	ENSG00000256103	ENST00000537967	-9522	ATP5MFP5	ATP5MFP5	processed_pseudogene	ATP synthase membrane subunit f pseudogene 5 [Source:HGNC Symbol;Acc:HGNC:33611]
chr12	6469555	6470449	*	Promoter (<=1kb)	6462380	6470614	2	ENSG00000139190	ENST00000544432	165	VAMP1	VAMP1	protein_coding	vesicle associated membrane protein 1 [Source:HGNC Symbol;Acc:HGNC:12642]
chr12	6686832	6688005	*	Promoter (<=1kb)	6678261	6688569	2	ENSG00000126746	ENST00000535485	564	ZNF384	ZNF384	protein_coding	zinc finger protein 384 [Source:HGNC Symbol;Acc:HGNC:11955]
chr12	6689644	6690322	*	Promoter (<=1kb)	6679220	6689572	2	ENSG00000126746	ENST00000542605	-72	ZNF384	ZNF384	protein_coding	zinc finger protein 384 [Source:HGNC Symbol;Acc:HGNC:11955]
chr12	6972420	6972878	*	Promoter (1-2kb)	6971061	6975977	1	ENSG00000126749	ENST00000539196	1359	EMG1	EMG1	protein_coding	EMG1, N1-specific pseudouridine methyltransferase [Source:HGNC Symbol;Acc:HGNC:16912]
chr12	7016600	7018151	*	Promoter (<=1kb)	6977647	7018474	2	ENSG00000111684	ENST00000540090	323	LPCAT3	LPCAT3	protein_coding	lysophosphatidylcholine acyltransferase 3 [Source:HGNC Symbol;Acc:HGNC:30244]
chr12	8032136	8032625	*	Promoter (<=1kb)	8032703	8055503	1	ENSG00000065970	ENST00000162391	-78	FOXJ2	FOXJ2	protein_coding	forkhead box J2 [Source:HGNC Symbol;Acc:HGNC:24818]
chr12	8084185	8084723	*	Promoter (1-2kb)	8082787	8095700	1	ENSG00000089818	ENST00000540083	1398	NECAP1	NECAP1	protein_coding	NECAP endocytosis associated 1 [Source:HGNC Symbol;Acc:HGNC:24539]
chr12	8452093	8452394	*	Distal Intergenic	8455926	8478330	1	ENSG00000205846	ENST00000382073	-3532	CLEC6A	CLEC6A	protein_coding	C-type lectin domain containing 6A [Source:HGNC Symbol;Acc:HGNC:14556]
chr12	8916258	8916817	*	Promoter (<=1kb)	8915760	8941467	1	ENSG00000111752	ENST00000540574	498	PHC1	PHC1	protein_coding	polyhomeotic homolog 1 [Source:HGNC Symbol;Acc:HGNC:3182]
chr12	8949892	8951049	*	Promoter (<=1kb)	8940365	8949955	2	ENSG00000003056	ENST00000000412	0	M6PR	M6PR	protein_coding	mannose-6-phosphate receptor, cation dependent [Source:HGNC Symbol;Acc:HGNC:6752]
chr12	9928673	9929310	*	Intron (ENST00000339766/ENSG00000188393, intron 1 of 4)	9898673	9932347	2	ENSG00000188393	ENST00000339766	3037	CLEC2A	CLEC2A	protein_coding	C-type lectin domain family 2 member A [Source:HGNC Symbol;Acc:HGNC:24191]
chr12	10613866	10614676	*	Promoter (<=1kb)	10604190	10613623	2	ENSG00000111196	ENST00000320756	-243	MAGOHB	MAGOHB	protein_coding	mago homolog B, exon junction complex subunit [Source:HGNC Symbol;Acc:HGNC:25504]
chr12	10721410	10722169	*	Promoter (<=1kb)	10713229	10722046	2	ENSG00000060138	ENST00000546298	0	YBX3	YBX3	protein_coding	Y-box binding protein 3 [Source:HGNC Symbol;Acc:HGNC:2428]
chr12	10723282	10724120	*	Promoter (<=1kb)	10699089	10723307	2	ENSG00000060138	ENST00000279550	0	YBX3	YBX3	protein_coding	Y-box binding protein 3 [Source:HGNC Symbol;Acc:HGNC:2428]
chr12	11172191	11172850	*	Promoter (<=1kb)	11047013	11171608	2	ENSG00000231887	ENST00000546265	-583	PRH1	PRH1	protein_coding	proline rich protein HaeIII subfamily 1 [Source:HGNC Symbol;Acc:HGNC:9366]
chr12	11646363	11646883	*	Promoter (2-3kb)	11649854	11895402	1	ENSG00000139083	ENST00000396373	-2971	ETV6	ETV6	protein_coding	ETS variant 6 [Source:HGNC Symbol;Acc:HGNC:3495]
chr12	11648619	11650397	*	Promoter (<=1kb)	11649854	11895402	1	ENSG00000139083	ENST00000396373	0	ETV6	ETV6	protein_coding	ETS variant 6 [Source:HGNC Symbol;Acc:HGNC:3495]
chr12	11650688	11652447	*	Promoter (<=1kb)	11650011	11752875	1	ENSG00000139083	ENST00000544715	677	ETV6	ETV6	protein_coding	ETS variant 6 [Source:HGNC Symbol;Acc:HGNC:3495]
chr12	11663527	11664271	*	Intron (ENST00000396373/ENSG00000139083, intron 1 of 7)	11650011	11752875	1	ENSG00000139083	ENST00000544715	13516	ETV6	ETV6	protein_coding	ETS variant 6 [Source:HGNC Symbol;Acc:HGNC:3495]
chr12	11684244	11685127	*	Intron (ENST00000396373/ENSG00000139083, intron 1 of 7)	11650011	11752875	1	ENSG00000139083	ENST00000544715	34233	ETV6	ETV6	protein_coding	ETS variant 6 [Source:HGNC Symbol;Acc:HGNC:3495]
chr12	11704994	11705642	*	Intron (ENST00000396373/ENSG00000139083, intron 1 of 7)	11752501	11840868	1	ENSG00000139083	ENST00000545027	-46859	ETV6	ETV6	protein_coding	ETS variant 6 [Source:HGNC Symbol;Acc:HGNC:3495]
chr12	11741612	11742199	*	Intron (ENST00000396373/ENSG00000139083, intron 1 of 7)	11752501	11840868	1	ENSG00000139083	ENST00000545027	-10302	ETV6	ETV6	protein_coding	ETS variant 6 [Source:HGNC Symbol;Acc:HGNC:3495]
chr12	11934361	11934887	*	Distal Intergenic	11885937	11891610	1	ENSG00000139083	ENST00000266427	48424	ETV6	ETV6	protein_coding	ETS variant 6 [Source:HGNC Symbol;Acc:HGNC:3495]
chr12	12139799	12140279	*	Intron (ENST00000298566/ENSG00000121380, intron 5 of 6)	12125362	12135228	2	ENSG00000070018	ENST00000540415	-4571	LRP6	LRP6	protein_coding	LDL receptor related protein 6 [Source:HGNC Symbol;Acc:HGNC:6698]
chr12	12238596	12239039	*	Intron (ENST00000261349/ENSG00000070018, intron 2 of 22)	12116029	12244304	2	ENSG00000070018	ENST00000538239	5265	LRP6	LRP6	protein_coding	LDL receptor related protein 6 [Source:HGNC Symbol;Acc:HGNC:6698]
chr12	12243103	12243555	*	Promoter (<=1kb)	12116029	12244304	2	ENSG00000070018	ENST00000538239	749	LRP6	LRP6	protein_coding	LDL receptor related protein 6 [Source:HGNC Symbol;Acc:HGNC:6698]
chr12	12244440	12245416	*	Promoter (<=1kb)	12116029	12244304	2	ENSG00000070018	ENST00000538239	-136	LRP6	LRP6	protein_coding	LDL receptor related protein 6 [Source:HGNC Symbol;Acc:HGNC:6698]
chr12	12259522	12260057	*	Intron (ENST00000261349/ENSG00000070018, intron 1 of 22)	12121093	12266769	2	ENSG00000070018	ENST00000543091	6712	LRP6	LRP6	protein_coding	LDL receptor related protein 6 [Source:HGNC Symbol;Acc:HGNC:6698]
chr12	12264716	12266072	*	Promoter (<=1kb)	12121093	12266769	2	ENSG00000070018	ENST00000543091	697	LRP6	LRP6	protein_coding	LDL receptor related protein 6 [Source:HGNC Symbol;Acc:HGNC:6698]
chr12	12356638	12358372	*	Promoter (<=1kb)	12357079	12465783	1	ENSG00000165714	ENST00000542728	0	BORCS5	BORCS5	protein_coding	BLOC-1 related complex subunit 5 [Source:HGNC Symbol;Acc:HGNC:17950]
chr12	12366698	12367121	*	Intron (ENST00000542728/ENSG00000165714, intron 2 of 3)	12357418	12465844	1	ENSG00000165714	ENST00000298571	9280	BORCS5	BORCS5	protein_coding	BLOC-1 related complex subunit 5 [Source:HGNC Symbol;Acc:HGNC:17950]
chr12	12368814	12369305	*	Intron (ENST00000542728/ENSG00000165714, intron 2 of 3)	12357418	12465844	1	ENSG00000165714	ENST00000298571	11396	BORCS5	BORCS5	protein_coding	BLOC-1 related complex subunit 5 [Source:HGNC Symbol;Acc:HGNC:17950]
chr12	12384142	12384686	*	Intron (ENST00000542728/ENSG00000165714, intron 2 of 3)	12357418	12465844	1	ENSG00000165714	ENST00000298571	26724	BORCS5	BORCS5	protein_coding	BLOC-1 related complex subunit 5 [Source:HGNC Symbol;Acc:HGNC:17950]
chr12	12397759	12398712	*	Intron (ENST00000542728/ENSG00000165714, intron 2 of 3)	12357418	12465844	1	ENSG00000165714	ENST00000298571	40341	BORCS5	BORCS5	protein_coding	BLOC-1 related complex subunit 5 [Source:HGNC Symbol;Acc:HGNC:17950]
chr12	12415608	12416222	*	Intron (ENST00000542728/ENSG00000165714, intron 2 of 3)	12452103	12452481	2	ENSG00000271370	ENST00000605743	36259	NA	AC007619.2	processed_pseudogene	adaptor-related protein complex 3, sigma 1 subunit (AP3S1) pseudogene
chr12	12430824	12431246	*	Intron (ENST00000542728/ENSG00000165714, intron 2 of 3)	12452103	12452481	2	ENSG00000271370	ENST00000605743	21235	NA	AC007619.2	processed_pseudogene	adaptor-related protein complex 3, sigma 1 subunit (AP3S1) pseudogene
chr12	12439759	12440158	*	Intron (ENST00000542728/ENSG00000165714, intron 3 of 3)	12452103	12452481	2	ENSG00000271370	ENST00000605743	12323	NA	AC007619.2	processed_pseudogene	adaptor-related protein complex 3, sigma 1 subunit (AP3S1) pseudogene
chr12	12498762	12499445	*	Intron (ENST00000298573/ENSG00000111266, intron 4 of 6)	12477886	12506187	2	ENSG00000111266	ENST00000545864	6742	DUSP16	DUSP16	protein_coding	dual specificity phosphatase 16 [Source:HGNC Symbol;Acc:HGNC:17909]
chr12	12506687	12507262	*	Promoter (<=1kb)	12477886	12506187	2	ENSG00000111266	ENST00000545864	-500	DUSP16	DUSP16	protein_coding	dual specificity phosphatase 16 [Source:HGNC Symbol;Acc:HGNC:17909]
chr12	12529699	12530264	*	Intron (ENST00000298573/ENSG00000111266, intron 1 of 6)	12477886	12506187	2	ENSG00000111266	ENST00000545864	-23512	DUSP16	DUSP16	protein_coding	dual specificity phosphatase 16 [Source:HGNC Symbol;Acc:HGNC:17909]
chr12	12560920	12561915	*	Promoter (<=1kb)	12521024	12561125	2	ENSG00000111266	ENST00000539940	0	DUSP16	DUSP16	protein_coding	dual specificity phosphatase 16 [Source:HGNC Symbol;Acc:HGNC:17909]
chr12	12611357	12612602	*	Promoter (<=1kb)	12611827	12637574	1	ENSG00000111269	ENST00000540224	0	CREBL2	CREBL2	protein_coding	cAMP responsive element binding protein like 2 [Source:HGNC Symbol;Acc:HGNC:2350]
chr12	12687026	12687405	*	Promoter (2-3kb)	12660891	12684521	2	ENSG00000183150	ENST00000540510	-2505	GPR19	GPR19	protein_coding	G protein-coupled receptor 19 [Source:HGNC Symbol;Acc:HGNC:4473]
chr12	12696545	12697021	*	Promoter (<=1kb)	12662271	12696207	2	ENSG00000183150	ENST00000540796	-338	GPR19	GPR19	protein_coding	G protein-coupled receptor 19 [Source:HGNC Symbol;Acc:HGNC:4473]
chr12	12719419	12720051	*	Promoter (<=1kb)	12718973	12719521	1	ENSG00000275560	ENST00000614874	446	NA	AC008115.3	sense_intronic	novel transcript
chr12	12720930	12722513	*	Promoter (1-2kb)	12723297	12724011	2	ENSG00000256658	ENST00000542291	1498	NA	AC008115.1	antisense	novel transcript
chr12	12725072	12726123	*	Promoter (<=1kb)	12725917	12814199	1	ENSG00000178878	ENST00000540583	0	APOLD1	APOLD1	protein_coding	apolipoprotein L domain containing 1 [Source:HGNC Symbol;Acc:HGNC:25268]
chr12	12803228	12803821	*	Intron (ENST00000540583/ENSG00000178878, intron 2 of 3)	12813316	12825107	1	ENSG00000213782	ENST00000541537	-9495	DDX47	DDX47	protein_coding	DEAD-box helicase 47 [Source:HGNC Symbol;Acc:HGNC:18682]
chr12	12836378	12837779	*	Distal Intergenic	12840804	12841079	2	ENSG00000242329	ENST00000464893	3300	NA	AC007215.1	processed_pseudogene	ribosomal protein L37a (RPL37A) pseudogene
chr12	13211246	13211782	*	Promoter (<=1kb)	13211511	13216773	1	ENSG00000134531	ENST00000537612	0	EMP1	EMP1	protein_coding	epithelial membrane protein 1 [Source:HGNC Symbol;Acc:HGNC:3333]
chr12	14365403	14366104	*	Promoter (<=1kb)	14365632	14502935	1	ENSG00000171681	ENST00000261168	0	ATF7IP	ATF7IP	protein_coding	activating transcription factor 7 interacting protein [Source:HGNC Symbol;Acc:HGNC:20092]
chr12	14773842	14774853	*	Promoter (<=1kb)	14774383	14775026	1	ENSG00000246705	ENST00000544848	0	H2AFJ	H2AFJ	protein_coding	H2A histone family member J [Source:HGNC Symbol;Acc:HGNC:14456]
chr12	15540132	15540546	*	Intron (ENST00000281171/ENSG00000151490, intron 12 of 26)	15546352	15597399	1	ENSG00000151490	ENST00000442921	-5806	PTPRO	PTPRO	protein_coding	protein tyrosine phosphatase, receptor type O [Source:HGNC Symbol;Acc:HGNC:9678]
chr12	15628460	15629233	*	Promoter (2-3kb)	15623220	15631762	2	ENSG00000151491	ENST00000545610	2529	EPS8	EPS8	protein_coding	epidermal growth factor receptor pathway substrate 8 [Source:HGNC Symbol;Acc:HGNC:3420]
chr12	15909918	15910463	*	Promoter (<=1kb)	15911172	16037282	1	ENSG00000023697	ENST00000428559	-709	DERA	DERA	protein_coding	deoxyribose-phosphate aldolase [Source:HGNC Symbol;Acc:HGNC:24269]
chr12	16375339	16375706	*	Intron (ENST00000539036/ENSG00000008394, intron 3 of 4)	16382827	16438761	1	ENSG00000008394	ENST00000359720	-7121	MGST1	MGST1	protein_coding	microsomal glutathione S-transferase 1 [Source:HGNC Symbol;Acc:HGNC:7061]
chr12	16605797	16606238	*	Promoter (<=1kb)	16548373	16605970	2	ENSG00000048540	ENST00000541295	0	LMO3	LMO3	protein_coding	LIM domain only 3 [Source:HGNC Symbol;Acc:HGNC:6643]
chr12	17218993	17219369	*	Distal Intergenic	17083531	17167790	2	ENSG00000285724	ENST00000649143	-51203	NA	AC092110.1	lincRNA	novel transcript
chr12	18595147	18595632	*	Intron (ENST00000433979/ENSG00000139144, intron 29 of 31)	18692762	18694096	1	ENSG00000255993	ENST00000396338	-97130	PSMC1P9	PSMC1P9	processed_pseudogene	proteasome 26S subunit, ATPase 1 pseudogene 9 [Source:HGNC Symbol;Acc:HGNC:39784]
chr12	19146340	19146717	*	Promoter (<=1kb)	19147074	19154659	1	ENSG00000253284	ENST00000501211	-357	NA	AC092828.1	sense_intronic	novel transcript
chr12	19182695	19183350	*	Intron (ENST00000540972/ENSG00000052126, intron 3 of 3)	19176288	19176589	2	ENSG00000240993	ENST00000481078	-6106	RN7SL459P	RN7SL459P	misc_RNA	RNA, 7SL, cytoplasmic 459, pseudogene [Source:HGNC Symbol;Acc:HGNC:46475]
chr12	19288182	19289155	*	Intron (ENST00000429027/ENSG00000052126, intron 13 of 31)	19283637	19320585	1	ENSG00000052126	ENST00000538677	4545	PLEKHA5	PLEKHA5	protein_coding	pleckstrin homology domain containing A5 [Source:HGNC Symbol;Acc:HGNC:30036]
chr12	19294697	19295339	*	Intron (ENST00000429027/ENSG00000052126, intron 15 of 31)	19303480	19303775	1	ENSG00000243854	ENST00000492147	-8141	RN7SL67P	RN7SL67P	misc_RNA	RNA, 7SL, cytoplasmic 67, pseudogene [Source:HGNC Symbol;Acc:HGNC:46083]
chr12	19438796	19439429	*	Promoter (<=1kb)	19439674	19522239	1	ENSG00000139154	ENST00000398864	-245	AEBP2	AEBP2	protein_coding	AE binding protein 2 [Source:HGNC Symbol;Acc:HGNC:24051]
chr12	19817763	19818087	*	Intron (ENST00000535764/ENSG00000255910, intron 1 of 4)	19775451	20009937	1	ENSG00000255910	ENST00000535764	42312	NA	AC024901.1	lincRNA	novel transcript
chr12	19953234	19953781	*	Intron (ENST00000535764/ENSG00000255910, intron 3 of 4)	19941521	19943018	1	ENSG00000256849	ENST00000414406	11713	TCP1P3	TCP1P3	processed_pseudogene	t-complex 1 pseudogene 3 [Source:HGNC Symbol;Acc:HGNC:21630]
chr12	19985690	19986140	*	Intron (ENST00000535764/ENSG00000255910, intron 3 of 4)	20014780	20098868	1	ENSG00000256287	ENST00000536666	-28640	LINC02398	LINC02398	lincRNA	long intergenic non-protein coding RNA 2398 [Source:HGNC Symbol;Acc:HGNC:53325]
chr12	25386976	25387442	*	Promoter (<=1kb)	25385670	25386241	2	ENSG00000278743	ENST00000622671	-735	NA	AC087239.1	lincRNA	novel transcript
chr12	26833833	26834273	*	Promoter (<=1kb)	26336515	26833198	2	ENSG00000123104	ENST00000381340	-635	ITPR2	ITPR2	protein_coding	inositol 1,4,5-trisphosphate receptor type 2 [Source:HGNC Symbol;Acc:HGNC:6181]
chr12	27333363	27333886	*	Promoter (<=1kb)	27333055	27420894	1	ENSG00000029153	ENST00000266503	308	ARNTL2	ARNTL2	protein_coding	aryl hydrocarbon receptor nuclear translocator like 2 [Source:HGNC Symbol;Acc:HGNC:18984]
chr12	28189528	28190067	*	Promoter (<=1kb)	28163298	28190366	2	ENSG00000247934	ENST00000473753	299	NA	AC022364.1	antisense	novel transcript, antisense to CCDC91
chr12	29380083	29380612	*	Promoter (<=1kb)	29349145	29381150	2	ENSG00000087502	ENST00000546839	538	ERGIC2	ERGIC2	protein_coding	ERGIC and golgi 2 [Source:HGNC Symbol;Acc:HGNC:30208]
chr12	30695888	30696355	*	Promoter (<=1kb)	30628988	30695986	2	ENSG00000133704	ENST00000256079	0	IPO8	IPO8	protein_coding	importin 8 [Source:HGNC Symbol;Acc:HGNC:9853]
chr12	31317450	31318377	*	Intron (ENST00000539409/ENSG00000139146, intron 1 of 2)	31282062	31324162	2	ENSG00000139146	ENST00000454658	5785	SINHCAF	SINHCAF	protein_coding	SIN3-HDAC complex associated factor [Source:HGNC Symbol;Acc:HGNC:30702]
chr12	31602883	31603576	*	Intron (ENST00000536397/ENSG00000255867, intron 2 of 2)	31597114	31597409	2	ENSG00000231788	ENST00000471002	-5474	RPL31P50	RPL31P50	processed_pseudogene	ribosomal protein L31 pseudogene 50 [Source:HGNC Symbol;Acc:HGNC:36799]
chr12	31732701	31733208	*	Distal Intergenic	31671137	31729174	2	ENSG00000151743	ENST00000281471	-3527	AMN1	AMN1	protein_coding	antagonist of mitotic exit network 1 homolog [Source:HGNC Symbol;Acc:HGNC:27281]
chr12	39441922	39442965	*	Promoter (<=1kb)	39293229	39442943	2	ENSG00000139116	ENST00000636569	0	KIF21A	KIF21A	protein_coding	kinesin family member 21A [Source:HGNC Symbol;Acc:HGNC:19349]
chr12	39443225	39444318	*	Promoter (<=1kb)	39293229	39443390	2	ENSG00000139116	ENST00000361961	0	KIF21A	KIF21A	protein_coding	kinesin family member 21A [Source:HGNC Symbol;Acc:HGNC:19349]
chr12	43805030	43805470	*	Promoter (<=1kb)	43795493	43806249	2	ENSG00000151239	ENST00000548315	779	TWF1	TWF1	protein_coding	twinfilin actin binding protein 1 [Source:HGNC Symbol;Acc:HGNC:9620]
chr12	45727469	45727926	*	Promoter (<=1kb)	45718046	45727775	2	ENSG00000273015	ENST00000609803	0	NA	AC008124.1	lincRNA	novel transcript
chr12	46358608	46360064	*	Promoter (2-3kb)	46361853	46362542	2	ENSG00000134294	ENST00000548785	2478	SLC38A2	SLC38A2	protein_coding	solute carrier family 38 member 2 [Source:HGNC Symbol;Acc:HGNC:13448]
chr12	46664993	46665574	*	Intron (ENST00000611243/ENSG00000257261, intron 1 of 1)	46682071	46682713	2	ENSG00000271642	ENST00000604796	17139	MARK3P1	MARK3P1	processed_pseudogene	microtubule affinity regulating kinase 3 pseudogene 1 [Source:HGNC Symbol;Acc:HGNC:50312]
chr12	49032645	49033202	*	Promoter (1-2kb)	49030280	49031404	2	ENSG00000167548	ENST00000552391	-1241	KMT2D	KMT2D	protein_coding	lysine methyltransferase 2D [Source:HGNC Symbol;Acc:HGNC:7133]
chr12	50597444	50597814	*	Intron (ENST00000549620/ENSG00000066084, intron 1 of 7)	50633273	50633376	1	ENSG00000207136	ENST00000384407	-35459	RNU6-769P	RNU6-769P	snRNA	RNA, U6 small nuclear 769, pseudogene [Source:HGNC Symbol;Acc:HGNC:47732]
chr12	52487181	52488544	*	Promoter (2-3kb)	52489896	52490622	2	ENSG00000205420	ENST00000548735	2078	KRT6A	KRT6A	protein_coding	keratin 6A [Source:HGNC Symbol;Acc:HGNC:6443]
chr12	52491525	52493245	*	Promoter (<=1kb)	52489977	52492709	2	ENSG00000205420	ENST00000549898	0	KRT6A	KRT6A	protein_coding	keratin 6A [Source:HGNC Symbol;Acc:HGNC:6443]
chr12	52514574	52517745	*	Promoter (<=1kb)	52514996	52516196	2	ENSG00000186081	ENST00000552952	0	KRT5	KRT5	protein_coding	keratin 5 [Source:HGNC Symbol;Acc:HGNC:6442]
chr12	52518660	52520383	*	Promoter (<=1kb)	52517157	52519617	2	ENSG00000186081	ENST00000551013	0	KRT5	KRT5	protein_coding	keratin 5 [Source:HGNC Symbol;Acc:HGNC:6442]
chr12	52674731	52676500	*	Promoter (1-2kb)	52675723	52677517	2	ENSG00000167768	ENST00000548765	1017	KRT1	KRT1	protein_coding	keratin 1 [Source:HGNC Symbol;Acc:HGNC:6412]
chr12	52678530	52680398	*	Promoter (<=1kb)	52674736	52680407	2	ENSG00000167768	ENST00000252244	9	KRT1	KRT1	protein_coding	keratin 1 [Source:HGNC Symbol;Acc:HGNC:6412]
chr12	53011667	53012142	*	Promoter (<=1kb)	53012104	53013921	1	ENSG00000257475	ENST00000435621	0	NA	AC068888.2	sense_intronic	novel transcript
chr12	54283846	54284882	*	Promoter (<=1kb)	54283723	54284371	1	ENSG00000135486	ENST00000551679	123	HNRNPA1	HNRNPA1	protein_coding	heterogeneous nuclear ribonucleoprotein A1 [Source:HGNC Symbol;Acc:HGNC:5031]
chr12	57430256	57430610	*	Promoter (<=1kb)	57310340	57430790	2	ENSG00000179912	ENST00000448732	180	R3HDM2	R3HDM2	protein_coding	R3H domain containing 2 [Source:HGNC Symbol;Acc:HGNC:29167]
chr12	65823662	65824023	*	Promoter (<=1kb)	65824131	65966295	1	ENSG00000149948	ENST00000403681	-108	HMGA2	HMGA2	protein_coding	high mobility group AT-hook 2 [Source:HGNC Symbol;Acc:HGNC:5009]
chr12	67270600	67272179	*	Promoter (<=1kb)	67269901	67292644	1	ENSG00000111530	ENST00000540525	699	CAND1	CAND1	protein_coding	cullin associated and neddylation dissociated 1 [Source:HGNC Symbol;Acc:HGNC:30688]
chr12	67294690	67295313	*	Promoter (<=1kb)	67294955	67297848	1	ENSG00000111530	ENST00000535146	0	CAND1	CAND1	protein_coding	cullin associated and neddylation dissociated 1 [Source:HGNC Symbol;Acc:HGNC:30688]
chr12	67370232	67370832	*	Distal Intergenic	67351436	67352039	1	ENSG00000256037	ENST00000542687	18796	MRPL40P1	MRPL40P1	processed_pseudogene	mitochondrial ribosomal protein L40 pseudogene 1 [Source:HGNC Symbol;Acc:HGNC:44532]
chr12	68224750	68225181	*	Promoter (<=1kb)	68201351	68225821	2	ENSG00000111536	ENST00000229134	640	IL26	IL26	protein_coding	interleukin 26 [Source:HGNC Symbol;Acc:HGNC:17119]
chr12	68332498	68332869	*	Promoter (<=1kb)	68325121	68332381	2	ENSG00000111554	ENST00000430606	-117	MDM1	MDM1	protein_coding	Mdm1 nuclear protein [Source:HGNC Symbol;Acc:HGNC:29917]
chr12	68614345	68615186	*	Intron (ENST00000250559/ENSG00000127314, intron 1 of 7)	68611025	68656637	1	ENSG00000127314	ENST00000541216	3320	RAP1B	RAP1B	protein_coding	RAP1B, member of RAS oncogene family [Source:HGNC Symbol;Acc:HGNC:9857]
chr12	68645556	68646103	*	Promoter (2-3kb)	68642519	68642993	2	ENSG00000234925	ENST00000414313	-2563	ATP5PDP4	ATP5PDP4	processed_pseudogene	ATP synthase peripheral stalk subunit d pseudogene 4 [Source:HGNC Symbol;Acc:HGNC:49626]
chr12	68734882	68735321	*	Promoter (2-3kb)	68732573	68740218	1	ENSG00000111581	ENST00000401003	2309	NUP107	NUP107	protein_coding	nucleoporin 107 [Source:HGNC Symbol;Acc:HGNC:29914]
chr12	68807709	68808197	*	Promoter (<=1kb)	68808176	68850686	1	ENSG00000135679	ENST00000258149	0	MDM2	MDM2	protein_coding	MDM2 proto-oncogene [Source:HGNC Symbol;Acc:HGNC:6973]
chr12	68808753	68809359	*	Promoter (<=1kb)	68809002	68840807	1	ENSG00000135679	ENST00000539479	0	MDM2	MDM2	protein_coding	MDM2 proto-oncogene [Source:HGNC Symbol;Acc:HGNC:6973]
chr12	68823767	68824208	*	Promoter (<=1kb)	68824203	68824758	1	ENSG00000135679	ENST00000543046	0	MDM2	MDM2	protein_coding	MDM2 proto-oncogene [Source:HGNC Symbol;Acc:HGNC:6973]
chr12	69378088	69378832	*	Intron (ENST00000247843/ENSG00000127337, intron 6 of 6)	69359779	69370971	1	ENSG00000127337	ENST00000552955	18309	YEATS4	YEATS4	protein_coding	YEATS domain containing 4 [Source:HGNC Symbol;Acc:HGNC:24859]
chr12	69469774	69471261	*	Promoter (<=1kb)	69470349	69570372	1	ENSG00000166225	ENST00000547219	0	FRS2	FRS2	protein_coding	fibroblast growth factor receptor substrate 2 [Source:HGNC Symbol;Acc:HGNC:16971]
chr12	70200818	70201230	*	Intron (ENST00000552324/ENSG00000257139, intron 2 of 2)	70180338	70202004	1	ENSG00000257139	ENST00000552324	20480	NA	AC084032.1	lincRNA	novel transcript
chr12	70645300	70646333	*	Intron (ENST00000440835/ENSG00000153233, intron 9 of 9)	70591734	70637440	2	ENSG00000127329	ENST00000552253	-7860	PTPRB	PTPRB	protein_coding	protein tyrosine phosphatase, receptor type B [Source:HGNC Symbol;Acc:HGNC:9665]
chr12	70661349	70662098	*	Promoter (2-3kb)	70638082	70664372	2	ENSG00000153233	ENST00000547752	2274	PTPRR	PTPRR	protein_coding	protein tyrosine phosphatase, receptor type R [Source:HGNC Symbol;Acc:HGNC:9680]
chr12	71839450	71840980	*	Promoter (<=1kb)	71839707	71893324	1	ENSG00000121749	ENST00000482439	0	TBC1D15	TBC1D15	protein_coding	TBC1 domain family member 15 [Source:HGNC Symbol;Acc:HGNC:25694]
chr12	72280881	72281485	*	Intron (ENST00000548156/ENSG00000072657, intron 2 of 4)	72262547	72274907	2	ENSG00000236333	ENST00000426250	-5974	TRHDE-AS1	TRHDE-AS1	processed_transcript	TRHDE antisense RNA 1 [Source:HGNC Symbol;Acc:HGNC:27471]
chr12	74228033	74228499	*	Intron (ENST00000549905/ENSG00000251138, intron 3 of 6)	74274952	74275231	1	ENSG00000257113	ENST00000549267	-46453	NA	AC090502.2	processed_pseudogene	DnaJ (Hsp40) homolog, subfamily C, member 1 (DNAJC1) pseudogene
chr12	75334279	75334757	*	Promoter (<=1kb)	75334639	75370242	1	ENSG00000173401	ENST00000378695	0	GLIPR1L1	GLIPR1L1	protein_coding	GLIPR1 like 1 [Source:HGNC Symbol;Acc:HGNC:28392]
chr12	75480692	75481776	*	Promoter (<=1kb)	75480753	75499293	1	ENSG00000139278	ENST00000536703	0	GLIPR1	GLIPR1	protein_coding	GLI pathogenesis related 1 [Source:HGNC Symbol;Acc:HGNC:17001]
chr12	75706058	75706670	*	Intron (ENST00000552856/ENSG00000258077, intron 2 of 4)	75694010	75698816	2	ENSG00000258088	ENST00000548702	-7242	NA	AC078820.1	lincRNA	novel transcript
chr12	75862756	75863527	*	Intron (ENST00000552856/ENSG00000258077, intron 1 of 4)	75926213	75926467	1	ENSG00000258091	ENST00000547483	-62686	NA	AC011611.6	processed_pseudogene	transmembrane protein 141 (TMEM141) pseudogene
chr12	75943991	75944726	*	Intron (ENST00000552856/ENSG00000258077, intron 1 of 4)	75957833	75958130	2	ENSG00000243420	ENST00000460858	13404	RN7SL734P	RN7SL734P	misc_RNA	RNA, 7SL, cytoplasmic 734, pseudogene [Source:HGNC Symbol;Acc:HGNC:46750]
chr12	76020448	76021223	*	Distal Intergenic	76030494	76031378	1	ENSG00000257453	ENST00000552367	-9271	NA	AC011611.3	antisense	novel transcript, antisense to PHLDA1
chr12	76033670	76034731	*	Promoter (<=1kb)	76025447	76033932	2	ENSG00000139289	ENST00000266671	0	PHLDA1	PHLDA1	protein_coding	pleckstrin homology like domain family A member 1 [Source:HGNC Symbol;Acc:HGNC:8933]
chr12	76068038	76068860	*	Promoter (<=1kb)	76046904	76068993	2	ENSG00000187109	ENST00000552056	133	NAP1L1	NAP1L1	protein_coding	nucleosome assembly protein 1 like 1 [Source:HGNC Symbol;Acc:HGNC:7637]
chr12	76455239	76455968	*	Intron (ENST00000393249/ENSG00000091039, intron 5 of 25)	76397856	76486108	2	ENSG00000091039	ENST00000548341	30140	OSBPL8	OSBPL8	protein_coding	oxysterol binding protein like 8 [Source:HGNC Symbol;Acc:HGNC:16396]
chr12	76456351	76457113	*	Intron (ENST00000393249/ENSG00000091039, intron 5 of 25)	76397856	76486108	2	ENSG00000091039	ENST00000548341	28995	OSBPL8	OSBPL8	protein_coding	oxysterol binding protein like 8 [Source:HGNC Symbol;Acc:HGNC:16396]
chr12	77064317	77064949	*	Promoter (<=1kb)	77055878	77065550	2	ENSG00000165891	ENST00000547316	601	E2F7	E2F7	protein_coding	E2F transcription factor 7 [Source:HGNC Symbol;Acc:HGNC:23820]
chr12	79451808	79452322	*	3' UTR	79392252	79455460	2	ENSG00000257894	ENST00000550268	3138	NA	AC027288.3	lincRNA	novel transcript
chr12	79643762	79644260	*	Intron (ENST00000328827/ENSG00000177425, intron 2 of 6)	79589792	79632162	2	ENSG00000177425	ENST00000549050	-11600	PAWR	PAWR	protein_coding	pro-apoptotic WT1 regulator [Source:HGNC Symbol;Acc:HGNC:8614]
chr12	79688839	79689355	*	Promoter (<=1kb)	79667979	79690030	2	ENSG00000177425	ENST00000547571	675	PAWR	PAWR	protein_coding	pro-apoptotic WT1 regulator [Source:HGNC Symbol;Acc:HGNC:8614]
chr12	105331506	105332005	*	Promoter (<=1kb)	105330868	105370680	1	ENSG00000235162	ENST00000549934	638	C12orf75	C12orf75	protein_coding	chromosome 12 open reading frame 75 [Source:HGNC Symbol;Acc:HGNC:35164]
chr12	106956976	106957362	*	Promoter (<=1kb)	106956785	106971502	1	ENSG00000151135	ENST00000547081	191	TMEM263	TMEM263	protein_coding	transmembrane protein 263 [Source:HGNC Symbol;Acc:HGNC:28281]
chr12	109153957	109154801	*	Promoter (<=1kb)	109154682	109172311	1	ENSG00000076555	ENST00000544726	0	ACACB	ACACB	protein_coding	acetyl-CoA carboxylase beta [Source:HGNC Symbol;Acc:HGNC:85]
chr12	109851001	109852681	*	3' UTR	109859767	109860420	2	ENSG00000256351	ENST00000536310	7739	NA	AC007834.2	processed_pseudogene	chromosome 8 open reading frame 59 (C8orf59) pseudogene
chr12	110038890	110039382	*	Promoter (2-3kb)	110036215	110038006	1	ENSG00000076513	ENST00000553246	2675	ANKRD13A	ANKRD13A	protein_coding	ankyrin repeat domain 13A [Source:HGNC Symbol;Acc:HGNC:21268]
chr12	112406356	112407395	*	Promoter (<=1kb)	112405190	112406344	2	ENSG00000089009	ENST00000553205	-12	RPL6	RPL6	protein_coding	ribosomal protein L6 [Source:HGNC Symbol;Acc:HGNC:10362]
chr12	115790558	115790907	*	Intron (ENST00000549163/ENSG00000257781, intron 2 of 2)	115755262	115799936	1	ENSG00000257781	ENST00000549163	35296	NA	AC009387.1	lincRNA	novel transcript
chr12	115981521	115982489	*	Promoter (<=1kb)	115980481	115982590	2	ENSG00000123066	ENST00000552340	101	MED13L	MED13L	protein_coding	mediator complex subunit 13 like [Source:HGNC Symbol;Acc:HGNC:22962]
chr12	116014421	116014936	*	Intron (ENST00000281928/ENSG00000123066, intron 8 of 30)	116007460	116010972	2	ENSG00000123066	ENST00000649762	-3449	MED13L	MED13L	protein_coding	mediator complex subunit 13 like [Source:HGNC Symbol;Acc:HGNC:22962]
chr12	116140299	116141469	*	Intron (ENST00000281928/ENSG00000123066, intron 2 of 30)	116148560	116148654	2	ENSG00000207967	ENST00000385232	7185	MIR620	MIR620	miRNA	microRNA 620 [Source:HGNC Symbol;Acc:HGNC:32876]
chr12	116275713	116276401	*	Promoter (<=1kb)	116237499	116276295	2	ENSG00000123066	ENST00000650375	0	MED13L	MED13L	protein_coding	mediator complex subunit 13 like [Source:HGNC Symbol;Acc:HGNC:22962]
chr12	116642414	116642907	*	Distal Intergenic	116661582	116698065	1	ENSG00000257883	ENST00000546835	-18675	NA	AC125603.2	lincRNA	novel transcript
chr12	116712866	116713790	*	3' UTR	116717336	116720127	2	ENSG00000111412	ENST00000548356	6337	C12orf49	C12orf49	protein_coding	chromosome 12 open reading frame 49 [Source:HGNC Symbol;Acc:HGNC:26128]
chr12	117142854	117143621	*	3' UTR	117154250	117158028	2	ENSG00000135108	ENST00000547806	14407	FBXO21	FBXO21	protein_coding	F-box protein 21 [Source:HGNC Symbol;Acc:HGNC:13592]
chr12	117503681	117504128	*	Intron (ENST00000425217/ENSG00000171435, intron 14 of 19)	117453012	117456986	1	ENSG00000255686	ENST00000540161	50669	NA	AC073864.1	lincRNA	novel transcript
chr12	118211898	118212470	*	Promoter (1-2kb)	118198390	118214171	2	ENSG00000135090	ENST00000536584	1701	TAOK3	TAOK3	protein_coding	TAO kinase 3 [Source:HGNC Symbol;Acc:HGNC:18133]
chr12	118360870	118361293	*	Promoter (1-2kb)	118244901	118359720	2	ENSG00000135090	ENST00000541878	-1150	TAOK3	TAOK3	protein_coding	TAO kinase 3 [Source:HGNC Symbol;Acc:HGNC:18133]
chr12	120118039	120118437	*	Promoter (<=1kb)	120096366	120117502	2	ENSG00000111737	ENST00000544304	-537	RAB35	RAB35	protein_coding	RAB35, member RAS oncogene family [Source:HGNC Symbol;Acc:HGNC:9774]
chr12	120119676	120120176	*	Promoter (2-3kb)	120096366	120117502	2	ENSG00000111737	ENST00000544304	-2174	RAB35	RAB35	protein_coding	RAB35, member RAS oncogene family [Source:HGNC Symbol;Acc:HGNC:9774]
chr12	120262731	120263478	*	Promoter (2-3kb)	120212314	120265629	2	ENSG00000089159	ENST00000637617	2151	PXN	PXN	protein_coding	paxillin [Source:HGNC Symbol;Acc:HGNC:9718]
chr12	120292065	120293393	*	Promoter (<=1kb)	120293097	120293237	2	ENSG00000200795	ENST00000363925	0	RNU4-1	RNU4-1	snRNA	RNA, U4 small nuclear 1 [Source:HGNC Symbol;Acc:HGNC:10192]
chr12	120471718	120472095	*	Promoter (1-2kb)	120469883	120498237	1	ENSG00000088986	ENST00000548342	1835	DYNLL1	DYNLL1	protein_coding	dynein light chain LC8-type 1 [Source:HGNC Symbol;Acc:HGNC:15476]
chr12	120869565	120869996	*	Intron (ENST00000353487/ENSG00000157837, intron 1 of 10)	120845110	120845647	2	ENSG00000213137	ENST00000392493	-23918	ARF1P2	ARF1P2	processed_pseudogene	ADP ribosylation factor 1 pseudogene 2 [Source:HGNC Symbol;Acc:HGNC:39883]
chr12	121801322	121802397	*	Promoter (<=1kb)	121799431	121801442	2	ENSG00000212694	ENST00000535614	0	LINC01089	LINC01089	lincRNA	long intergenic non-protein coding RNA 1089 [Source:HGNC Symbol;Acc:HGNC:27886]
chr12	121888715	121889559	*	Promoter (<=1kb)	121888731	121918297	1	ENSG00000110801	ENST00000541212	0	PSMD9	PSMD9	protein_coding	proteasome 26S subunit, non-ATPase 9 [Source:HGNC Symbol;Acc:HGNC:9567]
chr12	122095166	122095962	*	Intron (ENST00000319080/ENSG00000175727, intron 1 of 16)	122078722	122147347	1	ENSG00000175727	ENST00000319080	16444	MLXIP	MLXIP	protein_coding	MLX interacting protein [Source:HGNC Symbol;Acc:HGNC:17055]
chr12	122308764	122309309	*	Intron (ENST00000361654/ENSG00000130779, intron 18 of 23)	122319232	122328162	2	ENSG00000130779	ENST00000537123	18853	CLIP1	CLIP1	protein_coding	CAP-Gly domain containing linker protein 1 [Source:HGNC Symbol;Acc:HGNC:10461]
chr12	122318779	122319208	*	Intron (ENST00000361654/ENSG00000130779, intron 16 of 23)	122319232	122328162	2	ENSG00000130779	ENST00000537123	8954	CLIP1	CLIP1	protein_coding	CAP-Gly domain containing linker protein 1 [Source:HGNC Symbol;Acc:HGNC:10461]
chr12	122360930	122361505	*	Promoter (2-3kb)	122271434	122364017	2	ENSG00000130779	ENST00000545889	2512	CLIP1	CLIP1	protein_coding	CAP-Gly domain containing linker protein 1 [Source:HGNC Symbol;Acc:HGNC:10461]
chr12	122421495	122422019	*	Promoter (<=1kb)	122271434	122422569	2	ENSG00000130779	ENST00000358808	550	CLIP1	CLIP1	protein_coding	CAP-Gly domain containing linker protein 1 [Source:HGNC Symbol;Acc:HGNC:10461]
chr12	122489049	122489695	*	Promoter (2-3kb)	122492113	122492241	2	ENSG00000252192	ENST00000516383	2546	NA	RF00411	snoRNA	NA
chr12	122522150	122522850	*	Promoter (<=1kb)	122518930	122522442	2	ENSG00000111011	ENST00000531639	0	RSRC2	RSRC2	protein_coding	arginine and serine rich coiled-coil 2 [Source:HGNC Symbol;Acc:HGNC:30559]
chr12	122765488	122765981	*	Promoter (2-3kb)	122768099	122768200	1	ENSG00000206914	ENST00000384187	-2118	NA	RF00019	misc_RNA	NA
chr12	122893512	122894370	*	Promoter (1-2kb)	122867154	122896127	2	ENSG00000139722	ENST00000535765	1757	VPS37B	VPS37B	protein_coding	VPS37B, ESCRT-I subunit [Source:HGNC Symbol;Acc:HGNC:25754]
chr12	123034832	123035203	*	Promoter (<=1kb)	122983481	123034654	2	ENSG00000090975	ENST00000542749	-178	PITPNM2	PITPNM2	protein_coding	phosphatidylinositol transfer protein membrane associated 2 [Source:HGNC Symbol;Acc:HGNC:21044]
chr12	123062806	123063354	*	Intron (ENST00000320201/ENSG00000090975, intron 1 of 24)	123034545	123076095	2	ENSG00000090975	ENST00000541244	12741	PITPNM2	PITPNM2	protein_coding	phosphatidylinositol transfer protein membrane associated 2 [Source:HGNC Symbol;Acc:HGNC:21044]
chr12	123115424	123115800	*	Intron (ENST00000542210/ENSG00000090975, intron 1 of 3)	122983480	123110495	2	ENSG00000090975	ENST00000280562	-4929	PITPNM2	PITPNM2	protein_coding	phosphatidylinositol transfer protein membrane associated 2 [Source:HGNC Symbol;Acc:HGNC:21044]
chr12	123152090	123152585	*	Promoter (<=1kb)	123152324	123153377	2	ENSG00000280120	ENST00000625082	792	NA	AC073857.1	TEC	novel transcript
chr12	123231417	123232355	*	Promoter (<=1kb)	123232916	123257959	1	ENSG00000130921	ENST00000253233	-561	C12orf65	C12orf65	protein_coding	chromosome 12 open reading frame 65 [Source:HGNC Symbol;Acc:HGNC:26784]
chr12	123329683	123330337	*	Intron (ENST00000420886/ENSG00000139697, intron 8 of 30)	123348999	123349100	2	ENSG00000207189	ENST00000384460	18763	NA	RF00019	misc_RNA	NA
chr12	123587474	123588112	*	Promoter (1-2kb)	123585562	123597093	1	ENSG00000086598	ENST00000509052	1912	TMED2	TMED2	protein_coding	transmembrane p24 trafficking protein 2 [Source:HGNC Symbol;Acc:HGNC:16996]
chr12	123589019	123589443	*	Intron (ENST00000262225/ENSG00000086598, intron 2 of 3)	123585562	123597093	1	ENSG00000086598	ENST00000509052	3457	TMED2	TMED2	protein_coding	transmembrane p24 trafficking protein 2 [Source:HGNC Symbol;Acc:HGNC:16996]
chr12	123596599	123597598	*	3' UTR	123602077	123619716	1	ENSG00000111364	ENST00000542286	-4479	DDX55	DDX55	protein_coding	DEAD-box helicase 55 [Source:HGNC Symbol;Acc:HGNC:20085]
chr12	123620854	123621366	*	Promoter (2-3kb)	123618016	123620422	1	ENSG00000111364	ENST00000421670	2838	DDX55	DDX55	protein_coding	DEAD-box helicase 55 [Source:HGNC Symbol;Acc:HGNC:20085]
chr12	123653828	123654964	*	Promoter (<=1kb)	123655528	123656128	1	ENSG00000278861	ENST00000623811	-564	NA	AC117503.2	TEC	novel transcript
chr12	123696303	123697105	*	Promoter (1-2kb)	123695040	123707235	1	ENSG00000168778	ENST00000543998	1263	TCTN2	TCTN2	protein_coding	tectonic family member 2 [Source:HGNC Symbol;Acc:HGNC:25774]
chr12	123971089	123972190	*	Promoter (<=1kb)	123937688	123972051	2	ENSG00000119242	ENST00000539761	0	CCDC92	CCDC92	protein_coding	coiled-coil domain containing 92 [Source:HGNC Symbol;Acc:HGNC:29563]
chr12	124633320	124633884	*	Distal Intergenic	124637999	124638444	2	ENSG00000279087	ENST00000623827	4560	NA	AC073592.4	TEC	novel transcript
chr12	124875781	124876592	*	Intron (ENST00000535005/ENSG00000073060, intron 1 of 12)	124782683	124880461	2	ENSG00000073060	ENST00000535005	3869	SCARB1	SCARB1	protein_coding	scavenger receptor class B member 1 [Source:HGNC Symbol;Acc:HGNC:1664]
chr12	124916422	124917819	*	Promoter (<=1kb)	124913587	124917368	2	ENSG00000150991	ENST00000542416	0	UBC	UBC	protein_coding	ubiquitin C [Source:HGNC Symbol;Acc:HGNC:12468]
chr12	124922431	124923177	*	Distal Intergenic	124913587	124917368	2	ENSG00000150991	ENST00000542416	-5063	UBC	UBC	protein_coding	ubiquitin C [Source:HGNC Symbol;Acc:HGNC:12468]
chr12	124992687	124993068	*	Promoter (<=1kb)	124993700	125031231	1	ENSG00000184992	ENST00000341446	-632	BRI3BP	BRI3BP	protein_coding	BRI3 binding protein [Source:HGNC Symbol;Acc:HGNC:14251]
chr12	132658004	132658712	*	Promoter (2-3kb)	132649321	132660913	2	ENSG00000177084	ENST00000536445	2201	POLE	POLE	protein_coding	DNA polymerase epsilon, catalytic subunit [Source:HGNC Symbol;Acc:HGNC:9177]
chr13	23579814	23580245	*	Promoter (<=1kb)	23579380	23676093	1	ENSG00000127863	ENST00000382263	434	TNFRSF19	TNFRSF19	protein_coding	TNF receptor superfamily member 19 [Source:HGNC Symbol;Acc:HGNC:11915]
chr13	24511517	24512631	*	Promoter (<=1kb)	24420926	24512810	2	ENSG00000102699	ENST00000381989	179	PARP4	PARP4	protein_coding	poly(ADP-ribose) polymerase family member 4 [Source:HGNC Symbol;Acc:HGNC:271]
chr13	24889401	24889819	*	Promoter (<=1kb)	24884330	24889355	2	ENSG00000151849	ENST00000471870	-46	CENPJ	CENPJ	protein_coding	centromere protein J [Source:HGNC Symbol;Acc:HGNC:17272]
chr13	25372756	25373305	*	Promoter (<=1kb)	25372071	26025851	1	ENSG00000132932	ENST00000381655	685	ATP8A2	ATP8A2	protein_coding	ATPase phospholipid transporting 8A2 [Source:HGNC Symbol;Acc:HGNC:13533]
chr13	30422228	30422765	*	Promoter (<=1kb)	30419519	30422237	2	ENSG00000225039	ENST00000420694	0	LINC01058	LINC01058	lincRNA	long intergenic non-protein coding RNA 1058 [Source:HGNC Symbol;Acc:HGNC:49061]
chr13	31162234	31163138	*	Promoter (<=1kb)	31134974	31162388	2	ENSG00000120694	ENST00000445273	0	HSPH1	HSPH1	protein_coding	heat shock protein family H (Hsp110) member 1 [Source:HGNC Symbol;Acc:HGNC:16969]
chr13	41059947	41060548	*	Promoter (<=1kb)	41061274	41084006	1	ENSG00000120688	ENST00000379487	-726	WBP4	WBP4	protein_coding	WW domain binding protein 4 [Source:HGNC Symbol;Acc:HGNC:12739]
chr13	48642136	48642475	*	Distal Intergenic	48653711	48708176	1	ENSG00000152207	ENST00000614739	-11236	CYSLTR2	CYSLTR2	protein_coding	cysteinyl leukotriene receptor 2 [Source:HGNC Symbol;Acc:HGNC:18274]
chr13	97997789	97998196	*	Intron (ENST00000261574/ENSG00000065150, intron 12 of 28)	98001646	98022503	1	ENSG00000065150	ENST00000491555	-3450	IPO5	IPO5	protein_coding	importin 5 [Source:HGNC Symbol;Acc:HGNC:6402]
chr13	98910355	98910791	*	Intron (ENST00000448493/ENSG00000088387, intron 9 of 52)	98888135	98888685	2	ENSG00000088387	ENST00000473165	-21670	DOCK9	DOCK9	protein_coding	dedicator of cytokinesis 9 [Source:HGNC Symbol;Acc:HGNC:14132]
chr13	98957126	98957494	*	Intron (ENST00000448493/ENSG00000088387, intron 1 of 52)	98949719	98950447	2	ENSG00000231981	ENST00000417594	-6679	RPL7L1P12	RPL7L1P12	processed_pseudogene	ribosomal protein L7 like 1 pseudogene 12 [Source:HGNC Symbol;Acc:HGNC:39811]
chr13	99467484	99468245	*	Intron (ENST00000642146/ENSG00000125304, intron 3 of 4)	99446311	99501645	1	ENSG00000125304	ENST00000642146	21173	TM9SF2	TM9SF2	protein_coding	transmembrane 9 superfamily member 2 [Source:HGNC Symbol;Acc:HGNC:11865]
chr13	99562780	99563124	*	3' UTR	99577112	99580368	1	ENSG00000234168	ENST00000437113	-13988	LINC01039	LINC01039	lincRNA	long intergenic non-protein coding RNA 1039 [Source:HGNC Symbol;Acc:HGNC:49027]
chr13	99966850	99967754	*	Intron (ENST00000267294/ENSG00000139800, intron 1 of 1)	99962964	99971909	2	ENSG00000139800	ENST00000267294	4155	ZIC5	ZIC5	protein_coding	Zic family member 5 [Source:HGNC Symbol;Acc:HGNC:20322]
chr13	99986241	99986578	*	Promoter (<=1kb)	99985494	99985904	1	ENSG00000043355	ENST00000481565	747	ZIC2	ZIC2	protein_coding	Zic family member 2 [Source:HGNC Symbol;Acc:HGNC:12873]
chr13	100089346	100089924	*	Promoter (<=1kb)	100089100	100530421	1	ENSG00000175198	ENST00000647303	246	PCCA	PCCA	protein_coding	propionyl-CoA carboxylase subunit alpha [Source:HGNC Symbol;Acc:HGNC:8653]
chr13	100676083	100676486	*	Promoter (<=1kb)	100668579	100675093	2	ENSG00000125247	ENST00000475272	-990	TMTC4	TMTC4	protein_coding	transmembrane and tetratricopeptide repeat containing 4 [Source:HGNC Symbol;Acc:HGNC:25904]
chr13	101640813	101641359	*	Intron (ENST00000618057/ENSG00000198542, intron 6 of 9)	101598146	101692944	1	ENSG00000198542	ENST00000474233	42667	ITGBL1	ITGBL1	protein_coding	integrin subunit beta like 1 [Source:HGNC Symbol;Acc:HGNC:6164]
chr13	102401241	102401584	*	Promoter (<=1kb)	101710804	102401774	2	ENSG00000102466	ENST00000376131	190	FGF14	FGF14	protein_coding	fibroblast growth factor 14 [Source:HGNC Symbol;Acc:HGNC:3671]
chr13	102595673	102596841	*	Promoter (<=1kb)	102597003	102678461	1	ENSG00000134900	ENST00000376065	-162	TPP2	TPP2	protein_coding	tripeptidyl peptidase 2 [Source:HGNC Symbol;Acc:HGNC:12016]
chr13	102617641	102618483	*	Intron (ENST00000376065/ENSG00000134900, intron 4 of 28)	102626900	102627912	1	ENSG00000134900	ENST00000496126	-8417	TPP2	TPP2	protein_coding	tripeptidyl peptidase 2 [Source:HGNC Symbol;Acc:HGNC:12016]
chr13	105174787	105175331	*	Distal Intergenic	105459815	105460015	1	ENSG00000275968	ENST00000613021	-284484	NA	RF02090	misc_RNA	NA
chr13	106132704	106133306	*	Distal Intergenic	106155372	106155490	2	ENSG00000222682	ENST00000410750	22184	RNA5SP38	RNA5SP38	rRNA_pseudogene	RNA, 5S ribosomal pseudogene 38 [Source:HGNC Symbol;Acc:HGNC:42614]
chr13	106151125	106151485	*	Distal Intergenic	106155372	106155490	2	ENSG00000222682	ENST00000410750	4005	RNA5SP38	RNA5SP38	rRNA_pseudogene	RNA, 5S ribosomal pseudogene 38 [Source:HGNC Symbol;Acc:HGNC:42614]
chr13	106542880	106543607	*	3' UTR	106489745	106535662	2	ENSG00000125266	ENST00000646441	-7218	EFNB2	EFNB2	protein_coding	ephrin B2 [Source:HGNC Symbol;Acc:HGNC:3227]
chr13	106557416	106557952	*	Exon (ENST00000472226/ENSG00000134884, exon 2 of 3)	106543828	106561951	2	ENSG00000134884	ENST00000375926	3999	ARGLU1	ARGLU1	protein_coding	arginine and glutamate rich 1 [Source:HGNC Symbol;Acc:HGNC:25482]
chr13	106565713	106567144	*	Promoter (<=1kb)	106557106	106567623	2	ENSG00000134884	ENST00000360629	479	ARGLU1	ARGLU1	protein_coding	arginine and glutamate rich 1 [Source:HGNC Symbol;Acc:HGNC:25482]
chr13	109743725	109744053	*	Distal Intergenic	109478739	109731700	2	ENSG00000285534	ENST00000650264	-12025	NA	AL163541.1	lincRNA	novel transcript
chr13	109791271	109791972	*	Intron (ENST00000615635/ENSG00000275741, intron 1 of 2)	109752698	109786568	2	ENSG00000185950	ENST00000375856	-4703	IRS2	IRS2	protein_coding	insulin receptor substrate 2 [Source:HGNC Symbol;Acc:HGNC:6126]
chr13	110311854	110312689	*	Intron (ENST00000400163/ENSG00000134871, intron 3 of 4)	110307357	110448678	1	ENSG00000134871	ENST00000650540	4497	COL4A2	COL4A2	protein_coding	collagen type IV alpha 2 chain [Source:HGNC Symbol;Acc:HGNC:2203]
chr13	110717532	110718479	*	Promoter (2-3kb)	110715437	110719476	1	ENSG00000153487	ENST00000464141	2095	ING1	ING1	protein_coding	inhibitor of growth family member 1 [Source:HGNC Symbol;Acc:HGNC:6062]
chr13	112688763	112689442	*	Promoter (<=1kb)	112686769	112689815	2	ENSG00000274922	ENST00000612143	373	NA	AL139384.1	lincRNA	novel transcript
chr13	113178041	113179028	*	Promoter (<=1kb)	113177612	113178375	2	ENSG00000126226	ENST00000463102	0	PCID2	PCID2	protein_coding	PCI domain containing 2 [Source:HGNC Symbol;Acc:HGNC:25653]
chr13	113193094	113193582	*	Intron (ENST00000622406/ENSG00000126226, intron 6 of 14)	113177612	113188608	2	ENSG00000126226	ENST00000493650	-4486	PCID2	PCID2	protein_coding	PCI domain containing 2 [Source:HGNC Symbol;Acc:HGNC:25653]
chr13	113207206	113208816	*	Promoter (<=1kb)	113177539	113208715	2	ENSG00000126226	ENST00000622406	0	PCID2	PCID2	protein_coding	PCI domain containing 2 [Source:HGNC Symbol;Acc:HGNC:25653]
chr13	113209993	113210674	*	Promoter (<=1kb)	113209883	113235145	1	ENSG00000139842	ENST00000498562	110	CUL4A	CUL4A	protein_coding	cullin 4A [Source:HGNC Symbol;Acc:HGNC:2554]
chr13	113517588	113517927	*	Promoter (2-3kb)	113520546	113539482	1	ENSG00000150403	ENST00000465556	-2619	TMCO3	TMCO3	protein_coding	transmembrane and coiled-coil domains 3 [Source:HGNC Symbol;Acc:HGNC:20329]
chr13	113640374	113640964	*	3' UTR	113637151	113640684	1	ENSG00000198176	ENST00000494812	3223	TFDP1	TFDP1	protein_coding	transcription factor Dp-1 [Source:HGNC Symbol;Acc:HGNC:11749]
chr13	114128786	114129588	*	Intron (ENST00000334062/ENSG00000185989, intron 1 of 23)	113977783	114132611	2	ENSG00000185989	ENST00000334062	3023	RASA3	RASA3	protein_coding	RAS p21 protein activator 3 [Source:HGNC Symbol;Acc:HGNC:20331]
chr13	114131063	114132070	*	Promoter (<=1kb)	113977783	114132611	2	ENSG00000185989	ENST00000334062	541	RASA3	RASA3	protein_coding	RAS p21 protein activator 3 [Source:HGNC Symbol;Acc:HGNC:20331]
chr13	114235283	114235834	*	Promoter (<=1kb)	114235081	114272723	1	ENSG00000130177	ENST00000252458	202	CDC16	CDC16	protein_coding	cell division cycle 16 [Source:HGNC Symbol;Acc:HGNC:1720]
chr13	114259370	114260315	*	Exon (ENST00000360383/ENSG00000130177, exon 14 of 19)	114264212	114272485	1	ENSG00000130177	ENST00000461716	-3897	CDC16	CDC16	protein_coding	cell division cycle 16 [Source:HGNC Symbol;Acc:HGNC:1720]
chr13	114280566	114281055	*	Promoter (<=1kb)	114281584	114305817	1	ENSG00000169062	ENST00000375299	-529	UPF3A	UPF3A	protein_coding	UPF3A, regulator of nonsense mediated mRNA decay [Source:HGNC Symbol;Acc:HGNC:20332]
chr13	114325851	114326579	*	3' UTR	114322200	114327321	1	ENSG00000198824	ENST00000643483	3651	CHAMP1	CHAMP1	protein_coding	chromosome alignment maintaining phosphoprotein 1 [Source:HGNC Symbol;Acc:HGNC:20311]
chr13	114327306	114327677	*	3' UTR	114322200	114327321	1	ENSG00000198824	ENST00000643483	5106	CHAMP1	CHAMP1	protein_coding	chromosome alignment maintaining phosphoprotein 1 [Source:HGNC Symbol;Acc:HGNC:20311]
chr14	20054953	20055478	*	Distal Intergenic	20060045	20060983	1	ENSG00000176246	ENST00000315683	-4567	OR4L1	OR4L1	protein_coding	olfactory receptor family 4 subfamily L member 1 [Source:HGNC Symbol;Acc:HGNC:15356]
chr14	20308528	20309283	*	Promoter (2-3kb)	20286228	20305994	2	ENSG00000136319	ENST00000258821	-2534	TTC5	TTC5	protein_coding	tetratricopeptide repeat domain 5 [Source:HGNC Symbol;Acc:HGNC:19274]
chr14	20456136	20456823	*	Promoter (<=1kb)	20456007	20457222	1	ENSG00000100823	ENST00000438886	129	APEX1	APEX1	protein_coding	apurinic/apyrimidinic endodeoxyribonuclease 1 [Source:HGNC Symbol;Acc:HGNC:587]
chr14	20461077	20461846	*	Promoter (<=1kb)	20457719	20461612	2	ENSG00000165782	ENST00000250489	0	PIP4P1	PIP4P1	protein_coding	phosphatidylinositol-4,5-bisphosphate 4-phosphatase 1 [Source:HGNC Symbol;Acc:HGNC:19299]
chr14	20612849	20613738	*	Promoter (2-3kb)	20584047	20609884	2	ENSG00000173464	ENST00000413502	-2965	RNASE11	RNASE11	protein_coding	ribonuclease A family member 11 (inactive) [Source:HGNC Symbol;Acc:HGNC:19269]
chr14	20989584	20990414	*	Promoter (<=1kb)	20989770	20997035	1	ENSG00000165792	ENST00000339374	0	METTL17	METTL17	protein_coding	methyltransferase like 17 [Source:HGNC Symbol;Acc:HGNC:19280]
chr14	21200319	21201468	*	Exon (ENST00000555379/ENSG00000258441, exon 1 of 1)	21200079	21205503	2	ENSG00000258441	ENST00000555379	4035	LINC00641	LINC00641	processed_transcript	long intergenic non-protein coding RNA 641 [Source:HGNC Symbol;Acc:HGNC:27511]
chr14	21209334	21210633	*	Promoter (1-2kb)	21210937	21212002	2	ENSG00000092199	ENST00000553444	1369	HNRNPC	HNRNPC	protein_coding	heterogeneous nuclear ribonucleoprotein C (C1/C2) [Source:HGNC Symbol;Acc:HGNC:5035]
chr14	21229642	21230908	*	Promoter (<=1kb)	21211490	21230660	2	ENSG00000092199	ENST00000554417	0	HNRNPC	HNRNPC	protein_coding	heterogeneous nuclear ribonucleoprotein C (C1/C2) [Source:HGNC Symbol;Acc:HGNC:5035]
chr14	21236974	21237542	*	Promoter (2-3kb)	21210556	21234245	2	ENSG00000092199	ENST00000449098	-2729	HNRNPC	HNRNPC	protein_coding	heterogeneous nuclear ribonucleoprotein C (C1/C2) [Source:HGNC Symbol;Acc:HGNC:5035]
chr14	21243174	21244191	*	Intron (ENST00000336053/ENSG00000092199, intron 1 of 6)	21210556	21234245	2	ENSG00000092199	ENST00000449098	-8929	HNRNPC	HNRNPC	protein_coding	heterogeneous nuclear ribonucleoprotein C (C1/C2) [Source:HGNC Symbol;Acc:HGNC:5035]
chr14	21255187	21256315	*	Intron (ENST00000336053/ENSG00000092199, intron 1 of 6)	21210966	21262677	2	ENSG00000092199	ENST00000556897	6362	HNRNPC	HNRNPC	protein_coding	heterogeneous nuclear ribonucleoprotein C (C1/C2) [Source:HGNC Symbol;Acc:HGNC:5035]
chr14	21262362	21264889	*	Promoter (<=1kb)	21210966	21262677	2	ENSG00000092199	ENST00000556897	0	HNRNPC	HNRNPC	protein_coding	heterogeneous nuclear ribonucleoprotein C (C1/C2) [Source:HGNC Symbol;Acc:HGNC:5035]
chr14	21319847	21320208	*	Promoter (<=1kb)	21320151	21325867	1	ENSG00000092200	ENST00000553500	0	RPGRIP1	RPGRIP1	protein_coding	RPGR interacting protein 1 [Source:HGNC Symbol;Acc:HGNC:13436]
chr14	21439137	21440377	*	Promoter (1-2kb)	21385495	21437308	2	ENSG00000100888	ENST00000643469	-1829	CHD8	CHD8	protein_coding	chromodomain helicase DNA binding protein 8 [Source:HGNC Symbol;Acc:HGNC:20153]
chr14	21917676	21918279	*	Promoter (<=1kb)	21918188	21918756	1	ENSG00000211791	ENST00000390439	0	TRAV13-2	TRAV13-2	TR_V_gene	T cell receptor alpha variable 13-2 [Source:HGNC Symbol;Acc:HGNC:12109]
chr14	22319025	22320022	*	Promoter (<=1kb)	22320188	22320691	1	ENSG00000211820	ENST00000390468	-166	TRAV41	TRAV41	TR_V_gene	T cell receptor alpha variable 41 [Source:HGNC Symbol;Acc:HGNC:12142]
chr14	22597622	22598357	*	Promoter (<=1kb)	22598237	22613215	1	ENSG00000100439	ENST00000428304	0	ABHD4	ABHD4	protein_coding	abhydrolase domain containing 4 [Source:HGNC Symbol;Acc:HGNC:20154]
chr14	22712473	22714068	*	Intron (ENST00000650620/ENSG00000258458, intron 4 of 4)	22702143	22703065	1	ENSG00000235213	ENST00000414424	10330	OR6E1P	OR6E1P	unprocessed_pseudogene	olfactory receptor family 6 subfamily E member 1 pseudogene [Source:HGNC Symbol;Acc:HGNC:14739]
chr14	23092115	23092642	*	Promoter (2-3kb)	23094765	23100462	1	ENSG00000179933	ENST00000319074	-2123	C14orf119	C14orf119	protein_coding	chromosome 14 open reading frame 119 [Source:HGNC Symbol;Acc:HGNC:20270]
chr14	24234222	24235074	*	Promoter (<=1kb)	24235374	24237152	1	ENSG00000100938	ENST00000559606	-300	GMPR2	GMPR2	protein_coding	guanosine monophosphate reductase 2 [Source:HGNC Symbol;Acc:HGNC:4377]
chr14	31208112	31208627	*	Promoter (<=1kb)	31100118	31207804	2	ENSG00000092148	ENST00000553700	-308	HECTD1	HECTD1	protein_coding	HECT domain E3 ubiquitin protein ligase 1 [Source:HGNC Symbol;Acc:HGNC:20157]
chr14	31229573	31230015	*	Distal Intergenic	31244761	31244861	1	ENSG00000202402	ENST00000365532	-14746	NA	RF00019	misc_RNA	NA
chr14	31560937	31561681	*	Promoter (<=1kb)	31561385	31859124	1	ENSG00000151413	ENST00000550649	0	NUBPL	NUBPL	protein_coding	nucleotide binding protein like [Source:HGNC Symbol;Acc:HGNC:20278]
chr14	32204047	32204528	*	Promoter (<=1kb)	32203163	32203269	2	ENSG00000202337	ENST00000365467	-778	RNU6-8	RNU6-8	snRNA	RNA, U6 small nuclear 8 [Source:HGNC Symbol;Acc:HGNC:34285]
chr14	33625138	33625567	*	Intron (ENST00000551634/ENSG00000151322, intron 4 of 10)	33608487	33612589	1	ENSG00000151322	ENST00000550662	16651	NPAS3	NPAS3	protein_coding	neuronal PAS domain protein 3 [Source:HGNC Symbol;Acc:HGNC:19311]
chr14	33675550	33675967	*	Intron (ENST00000551634/ENSG00000151322, intron 4 of 10)	33735241	33780871	1	ENSG00000151322	ENST00000552874	-59274	NPAS3	NPAS3	protein_coding	neuronal PAS domain protein 3 [Source:HGNC Symbol;Acc:HGNC:19311]
chr14	34081897	34082238	*	Intron (ENST00000487915/ENSG00000129521, intron 4 of 5)	34040097	34059300	1	ENSG00000258897	ENST00000555922	41800	EGLN3-AS1	EGLN3-AS1	antisense	EGLN3 antisense RNA 1 [Source:HGNC Symbol;Acc:HGNC:49077]
chr14	34258191	34258701	*	Intron (ENST00000551935/ENSG00000129521, intron 1 of 4)	34096163	34227814	2	ENSG00000129521	ENST00000546681	-30377	EGLN3	EGLN3	protein_coding	egl-9 family hypoxia inducible factor 3 [Source:HGNC Symbol;Acc:HGNC:14661]
chr14	34460538	34461708	*	Promoter (<=1kb)	34432789	34462356	2	ENSG00000165389	ENST00000298130	648	SPTSSA	SPTSSA	protein_coding	serine palmitoyltransferase small subunit A [Source:HGNC Symbol;Acc:HGNC:20361]
chr14	34714831	34715307	*	Promoter (<=1kb)	34712008	34714823	2	ENSG00000165410	ENST00000554470	-8	CFL2	CFL2	protein_coding	cofilin 2 [Source:HGNC Symbol;Acc:HGNC:1875]
chr14	44898543	44899119	*	Promoter (1-2kb)	44897335	44905569	1	ENSG00000179476	ENST00000557112	1208	C14orf28	C14orf28	protein_coding	chromosome 14 open reading frame 28 [Source:HGNC Symbol;Acc:HGNC:19834]
chr14	45251259	45252731	*	Promoter (<=1kb)	45246821	45253177	2	ENSG00000129534	ENST00000451174	446	MIS18BP1	MIS18BP1	protein_coding	MIS18 binding protein 1 [Source:HGNC Symbol;Acc:HGNC:20190]
chr14	45252949	45253829	*	Promoter (<=1kb)	45203190	45253402	2	ENSG00000129534	ENST00000310806	0	MIS18BP1	MIS18BP1	protein_coding	MIS18 binding protein 1 [Source:HGNC Symbol;Acc:HGNC:20190]
chr14	54441377	54441744	*	Promoter (<=1kb)	54423560	54441431	2	ENSG00000100528	ENST00000216416	0	CNIH1	CNIH1	protein_coding	cornichon family AMPA receptor auxiliary protein 1 [Source:HGNC Symbol;Acc:HGNC:19431]
chr14	54638036	54638792	*	Intron (ENST00000554335/ENSG00000020577, intron 2 of 12)	54652683	54702396	1	ENSG00000020577	ENST00000555091	-13891	SAMD4A	SAMD4A	protein_coding	sterile alpha motif domain containing 4A [Source:HGNC Symbol;Acc:HGNC:23023]
chr14	57391989	57392478	*	Promoter (<=1kb)	57391301	57412746	1	ENSG00000139977	ENST00000298406	688	NAA30	NAA30	protein_coding	N(alpha)-acetyltransferase 30, NatC catalytic subunit [Source:HGNC Symbol;Acc:HGNC:19844]
chr14	58427378	58428566	*	Promoter (<=1kb)	58408494	58427614	2	ENSG00000100575	ENST00000395159	0	TIMM9	TIMM9	protein_coding	translocase of inner mitochondrial membrane 9 [Source:HGNC Symbol;Acc:HGNC:11819]
chr14	58637041	58637402	*	Promoter (<=1kb)	58638056	58648321	1	ENSG00000165617	ENST00000395153	-654	DACT1	DACT1	protein_coding	dishevelled binding antagonist of beta catenin 1 [Source:HGNC Symbol;Acc:HGNC:17748]
chr14	60091638	60092259	*	Promoter (<=1kb)	60091911	60148221	1	ENSG00000126773	ENST00000317623	0	PCNX4	PCNX4	protein_coding	pecanex 4 [Source:HGNC Symbol;Acc:HGNC:20349]
chr14	63853480	63854042	*	Promoter (<=1kb)	63852992	63960877	1	ENSG00000054654	ENST00000341472	488	SYNE2	SYNE2	protein_coding	spectrin repeat containing nuclear envelope protein 2 [Source:HGNC Symbol;Acc:HGNC:17084]
chr14	65101614	65103692	*	Promoter (<=1kb)	65006174	65102387	2	ENSG00000125952	ENST00000341653	0	MAX	MAX	protein_coding	MYC associated factor X [Source:HGNC Symbol;Acc:HGNC:6913]
chr14	65413856	65414315	*	Promoter (<=1kb)	65413069	65458188	1	ENSG00000033170	ENST00000556292	787	FUT8	FUT8	protein_coding	fucosyltransferase 8 [Source:HGNC Symbol;Acc:HGNC:4019]
chr14	67240479	67242762	*	Promoter (<=1kb)	67241109	67335819	1	ENSG00000072415	ENST00000261681	0	MPP5	MPP5	protein_coding	membrane palmitoylated protein 5 [Source:HGNC Symbol;Acc:HGNC:18669]
chr14	67277178	67277612	*	Intron (ENST00000261681/ENSG00000072415, intron 2 of 14)	67241627	67279286	1	ENSG00000072415	ENST00000557237	35551	MPP5	MPP5	protein_coding	membrane palmitoylated protein 5 [Source:HGNC Symbol;Acc:HGNC:18669]
chr14	67298844	67299219	*	Intron (ENST00000261681/ENSG00000072415, intron 4 of 14)	67312005	67337776	2	ENSG00000100554	ENST00000553974	38557	ATP6V1D	ATP6V1D	protein_coding	ATPase H+ transporting V1 subunit D [Source:HGNC Symbol;Acc:HGNC:13527]
chr14	67335451	67335825	*	Promoter (1-2kb)	67312005	67337776	2	ENSG00000100554	ENST00000553974	1951	ATP6V1D	ATP6V1D	protein_coding	ATPase H+ transporting V1 subunit D [Source:HGNC Symbol;Acc:HGNC:13527]
chr14	67354111	67354691	*	Promoter (1-2kb)	67338555	67352937	2	ENSG00000100554	ENST00000555723	-1174	ATP6V1D	ATP6V1D	protein_coding	ATPase H+ transporting V1 subunit D [Source:HGNC Symbol;Acc:HGNC:13527]
chr14	67358027	67359096	*	Promoter (<=1kb)	67352731	67359742	2	ENSG00000100554	ENST00000557244	646	ATP6V1D	ATP6V1D	protein_coding	ATPase H+ transporting V1 subunit D [Source:HGNC Symbol;Acc:HGNC:13527]
chr14	67371390	67372080	*	Intron (ENST00000256383/ENSG00000134001, intron 2 of 7)	67364898	67382681	1	ENSG00000134001	ENST00000555876	6492	EIF2S1	EIF2S1	protein_coding	eukaryotic translation initiation factor 2 subunit alpha [Source:HGNC Symbol;Acc:HGNC:3265]
chr14	67382779	67383115	*	Promoter (<=1kb)	67382411	67383668	1	ENSG00000134001	ENST00000554332	368	EIF2S1	EIF2S1	protein_coding	eukaryotic translation initiation factor 2 subunit alpha [Source:HGNC Symbol;Acc:HGNC:3265]
chr14	68787600	68790488	*	Promoter (<=1kb)	68787660	68791243	2	ENSG00000185650	ENST00000555997	755	ZFP36L1	ZFP36L1	protein_coding	ZFP36 ring finger protein like 1 [Source:HGNC Symbol;Acc:HGNC:1107]
chr14	69459575	69460434	*	3' UTR	69454701	69458543	1	ENSG00000029364	ENST00000554023	4874	SLC39A9	SLC39A9	protein_coding	solute carrier family 39 member 9 [Source:HGNC Symbol;Acc:HGNC:20182]
chr14	69769453	69770438	*	Promoter (<=1kb)	69769746	69771257	1	ENSG00000100650	ENST00000556330	0	SRSF5	SRSF5	protein_coding	serine and arginine rich splicing factor 5 [Source:HGNC Symbol;Acc:HGNC:10787]
chr14	69775212	69776210	*	3' UTR	69770881	69771915	1	ENSG00000100650	ENST00000554929	4331	SRSF5	SRSF5	protein_coding	serine and arginine rich splicing factor 5 [Source:HGNC Symbol;Acc:HGNC:10787]
chr14	70358655	70359095	*	Promoter (<=1kb)	70326282	70359590	2	ENSG00000133983	ENST00000555601	495	COX16	COX16	protein_coding	cytochrome c oxidase assembly factor COX16 [Source:HGNC Symbol;Acc:HGNC:20213]
chr14	70600500	70600933	*	Promoter (<=1kb)	70581257	70600643	2	ENSG00000133997	ENST00000554963	0	MED6	MED6	protein_coding	mediator complex subunit 6 [Source:HGNC Symbol;Acc:HGNC:19970]
chr14	72664735	72665590	*	Intron (ENST00000556509/ENSG00000205683, intron 8 of 10)	72671311	72675771	2	ENSG00000205683	ENST00000556997	10181	DPF3	DPF3	protein_coding	double PHD fingers 3 [Source:HGNC Symbol;Acc:HGNC:17427]
chr14	72891880	72892401	*	Promoter (<=1kb)	72661043	72892649	2	ENSG00000205683	ENST00000610283	248	DPF3	DPF3	protein_coding	double PHD fingers 3 [Source:HGNC Symbol;Acc:HGNC:17427]
chr14	72929698	72930513	*	Promoter (<=1kb)	72929700	72941824	1	ENSG00000119599	ENST00000514486	0	DCAF4	DCAF4	protein_coding	DDB1 and CUL4 associated factor 4 [Source:HGNC Symbol;Acc:HGNC:20229]
chr14	73114873	73115611	*	Intron (ENST00000261973/ENSG00000119707, intron 18 of 18)	73109131	73110909	1	ENSG00000119707	ENST00000530978	5742	RBM25	RBM25	protein_coding	RNA binding motif protein 25 [Source:HGNC Symbol;Acc:HGNC:23244]
chr14	73180332	73180886	*	Intron (ENST00000357710/ENSG00000080815, intron 5 of 11)	73189763	73190004	1	ENSG00000259109	ENST00000554078	-8877	NA	AC004858.1	processed_pseudogene	WD repeat-containing protein 62 (WDR62) pseudogene
chr14	73228424	73228963	*	Distal Intergenic	73237497	73274637	1	ENSG00000100767	ENST00000644200	-8534	PAPLN	PAPLN	protein_coding	papilin, proteoglycan like sulfated glycoprotein [Source:HGNC Symbol;Acc:HGNC:19262]
chr14	73458653	73459205	*	Promoter (<=1kb)	73275107	73458617	2	ENSG00000133961	ENST00000554546	-36	NUMB	NUMB	protein_coding	NUMB, endocytic adaptor protein [Source:HGNC Symbol;Acc:HGNC:8060]
chr14	73950321	73950888	*	Promoter (<=1kb)	73950503	73956752	1	ENSG00000119723	ENST00000555196	0	COQ6	COQ6	protein_coding	coenzyme Q6, monooxygenase [Source:HGNC Symbol;Acc:HGNC:20233]
chr14	74108150	74108859	*	Intron (ENST00000555028/ENSG00000205659, intron 5 of 5)	74085505	74097860	1	ENSG00000205659	ENST00000554289	22645	LIN52	LIN52	protein_coding	lin-52 DREAM MuvB core complex component [Source:HGNC Symbol;Acc:HGNC:19856]
chr14	74200661	74201164	*	3' UTR	74192589	74192823	1	ENSG00000258513	ENST00000555526	8072	NA	AC006349.1	transcribed_processed_pseudogene	SMT3 suppressor of mif two 3 homolog 2 (S. cerevisiae) (SUMO2) pseudogene
chr14	74786545	74786933	*	Intron (ENST00000552421/ENSG00000119596, intron 4 of 19)	74781385	74836190	1	ENSG00000119596	ENST00000549293	5160	YLPM1	YLPM1	protein_coding	YLP motif containing 1 [Source:HGNC Symbol;Acc:HGNC:17798]
chr14	75053908	75054798	*	Promoter (2-3kb)	75013769	75051532	2	ENSG00000119684	ENST00000380968	-2376	MLH3	MLH3	protein_coding	mutL homolog 3 [Source:HGNC Symbol;Acc:HGNC:7128]
chr14	75062892	75063548	*	Promoter (<=1kb)	75059848	75064007	2	ENSG00000119640	ENST00000555135	459	ACYP1	ACYP1	protein_coding	acylphosphatase 1 [Source:HGNC Symbol;Acc:HGNC:179]
chr14	75791117	75791549	*	Promoter (1-2kb)	75793083	75820768	1	ENSG00000119685	ENST00000555018	-1534	TTLL5	TTLL5	protein_coding	tubulin tyrosine ligase like 5 [Source:HGNC Symbol;Acc:HGNC:19963]
chr14	76200832	76201418	*	Intron (ENST00000554375/ENSG00000089916, intron 10 of 10)	76195908	76254342	1	ENSG00000089916	ENST00000556372	4924	GPATCH2L	GPATCH2L	protein_coding	G-patch domain containing 2 like [Source:HGNC Symbol;Acc:HGNC:20210]
chr14	76810841	76811372	*	Promoter (1-2kb)	76809214	76812568	2	ENSG00000013523	ENST00000554941	1196	ANGEL1	ANGEL1	protein_coding	angel homolog 1 [Source:HGNC Symbol;Acc:HGNC:19961]
chr14	77031455	77032360	*	Promoter (2-3kb)	77024543	77028699	2	ENSG00000119669	ENST00000238647	-2756	IRF2BPL	IRF2BPL	protein_coding	interferon regulatory factor 2 binding protein like [Source:HGNC Symbol;Acc:HGNC:14282]
chr14	77034069	77034552	*	Distal Intergenic	77024543	77028699	2	ENSG00000119669	ENST00000238647	-5370	IRF2BPL	IRF2BPL	protein_coding	interferon regulatory factor 2 binding protein like [Source:HGNC Symbol;Acc:HGNC:14282]
chr14	77557477	77557910	*	Promoter (<=1kb)	77552120	77557321	2	ENSG00000100596	ENST00000554365	-156	SPTLC2	SPTLC2	protein_coding	serine palmitoyltransferase long chain base subunit 2 [Source:HGNC Symbol;Acc:HGNC:11278]
chr14	77709412	77710118	*	Promoter (<=1kb)	77710644	77717584	1	ENSG00000119705	ENST00000556956	-526	SLIRP	SLIRP	protein_coding	SRA stem-loop interacting RNA binding protein [Source:HGNC Symbol;Acc:HGNC:20495]
chr14	81219147	81219822	*	Promoter (1-2kb)	81175452	81220922	2	ENSG00000165417	ENST00000553612	1100	GTF2A1	GTF2A1	protein_coding	general transcription factor IIA subunit 1 [Source:HGNC Symbol;Acc:HGNC:4646]
chr14	88554038	88554474	*	Promoter (<=1kb)	88465781	88554733	2	ENSG00000070778	ENST00000556564	259	PTPN21	PTPN21	protein_coding	protein tyrosine phosphatase, non-receptor type 21 [Source:HGNC Symbol;Acc:HGNC:9651]
chr14	88554969	88555336	*	Promoter (<=1kb)	88465781	88554733	2	ENSG00000070778	ENST00000556564	-236	PTPN21	PTPN21	protein_coding	protein tyrosine phosphatase, non-receptor type 21 [Source:HGNC Symbol;Acc:HGNC:9651]
chr14	88621709	88622384	*	Promoter (1-2kb)	88613721	88619712	2	ENSG00000165521	ENST00000553973	-1997	EML5	EML5	protein_coding	echinoderm microtubule associated protein like 5 [Source:HGNC Symbol;Acc:HGNC:18197]
chr14	89700921	89701484	*	Intron (ENST00000555070/ENSG00000259053, intron 2 of 3)	89712511	89712823	1	ENSG00000200312	ENST00000363442	-11027	RN7SKP255	RN7SKP255	misc_RNA	RNA, 7SK small nuclear pseudogene 255 [Source:HGNC Symbol;Acc:HGNC:45979]
chr14	90903116	90903603	*	Intron (ENST00000614987/ENSG00000100784, intron 8 of 16)	90906192	90911469	2	ENSG00000100784	ENST00000556304	7866	RPS6KA5	RPS6KA5	protein_coding	ribosomal protein S6 kinase A5 [Source:HGNC Symbol;Acc:HGNC:10434]
chr14	91361335	91361743	*	Intron (ENST00000389857/ENSG00000015133, intron 3 of 29)	91338054	91338856	2	ENSG00000015133	ENST00000554051	-22479	CCDC88C	CCDC88C	protein_coding	coiled-coil domain containing 88C [Source:HGNC Symbol;Acc:HGNC:19967]
chr14	91508470	91509003	*	Promoter (<=1kb)	91473349	91509647	2	ENSG00000100796	ENST00000555029	644	PPP4R3A	PPP4R3A	protein_coding	protein phosphatase 4 regulatory subunit 3A [Source:HGNC Symbol;Acc:HGNC:20219]
chr14	95155768	95156316	*	Promoter (<=1kb)	95132611	95157270	2	ENSG00000100697	ENST00000529720	954	DICER1	DICER1	protein_coding	dicer 1, ribonuclease III [Source:HGNC Symbol;Acc:HGNC:17098]
chr14	96510315	96510662	*	Intron (ENST00000554887/ENSG00000090060, intron 1 of 4)	96504289	96521072	1	ENSG00000090060	ENST00000556248	6026	PAPOLA	PAPOLA	protein_coding	poly(A) polymerase alpha [Source:HGNC Symbol;Acc:HGNC:14981]
chr14	96798525	96799367	*	Promoter (1-2kb)	96797385	96853055	1	ENSG00000100749	ENST00000555351	1140	VRK1	VRK1	protein_coding	VRK serine/threonine kinase 1 [Source:HGNC Symbol;Acc:HGNC:12718]
chr14	99792524	99792977	*	Promoter (<=1kb)	99792648	99942014	1	ENSG00000066629	ENST00000649352	0	EML1	EML1	protein_coding	echinoderm microtubule associated protein like 1 [Source:HGNC Symbol;Acc:HGNC:3330]
chr14	100221484	100221991	*	Intron (ENST00000554537/ENSG00000258982, intron 1 of 1)	100238298	100239346	1	ENSG00000100811	ENST00000554371	-16307	YY1	YY1	protein_coding	YY1 transcription factor [Source:HGNC Symbol;Acc:HGNC:12856]
chr14	101810266	101810888	*	Promoter (<=1kb)	101796555	101810321	2	ENSG00000259088	ENST00000554859	0	NA	AL137779.2	antisense	novel transcript, antisense to PPP2R5C
chr14	101971912	101973096	*	Promoter (2-3kb)	101969364	101969601	2	ENSG00000259013	ENST00000556294	-2311	NA	AL118558.2	processed_pseudogene	NADH dehydrogenase (ubiquinone) 1 alpha subcomplex, 4, 9kDa (NDUFA4) pseudogene
chr14	102063129	102063443	*	Promoter (2-3kb)	102036669	102066228	2	ENSG00000258959	ENST00000553701	2785	NA	AL118558.1	transcribed_unitary_pseudogene	novel pseudogene, ortholog of 1700001K19Rik (M. musculus)
chr14	102081126	102082503	*	Promoter (1-2kb)	102083442	102084234	2	ENSG00000080824	ENST00000557089	1731	HSP90AA1	HSP90AA1	protein_coding	heat shock protein 90 alpha family class A member 1 [Source:HGNC Symbol;Acc:HGNC:5253]
chr14	102140589	102141586	*	Promoter (<=1kb)	102139981	102197979	1	ENSG00000140153	ENST00000557186	608	WDR20	WDR20	protein_coding	WD repeat domain 20 [Source:HGNC Symbol;Acc:HGNC:19667]
chr14	102283311	102283677	*	Exon (ENST00000521766/ENSG00000080823, exon 2 of 9)	102228831	102264651	2	ENSG00000080823	ENST00000523485	-18660	MOK	MOK	protein_coding	MOK protein kinase [Source:HGNC Symbol;Acc:HGNC:9833]
chr14	102501434	102502095	*	Promoter (<=1kb)	102501676	102501779	1	ENSG00000212330	ENST00000391028	0	RNU6-244P	RNU6-244P	snRNA	RNA, U6 small nuclear 244, pseudogene [Source:HGNC Symbol;Acc:HGNC:47207]
chr14	102691769	102692255	*	Intron (ENST00000262241/ENSG00000089902, intron 3 of 11)	102695388	102695495	1	ENSG00000202459	ENST00000365589	-3133	NA	RF00019	misc_RNA	NA
chr14	103144128	103144761	*	Distal Intergenic	103148597	103149408	1	ENSG00000259535	ENST00000559810	-3836	RPL21P12	RPL21P12	processed_pseudogene	ribosomal protein L21 pseudogene 12 [Source:HGNC Symbol;Acc:HGNC:19810]
chr14	103260004	103260849	*	Distal Intergenic	103279223	103279700	1	ENSG00000270938	ENST00000605103	-18374	RAP2CP1	RAP2CP1	transcribed_processed_pseudogene	RAP2C pseudogene 1 [Source:HGNC Symbol;Acc:HGNC:49146]
chr14	103335256	103336236	*	Promoter (<=1kb)	103335481	103336886	1	ENSG00000100664	ENST00000558551	0	EIF5	EIF5	protein_coding	eukaryotic translation initiation factor 5 [Source:HGNC Symbol;Acc:HGNC:3299]
chr14	104751039	104751515	*	Promoter (1-2kb)	104753100	104759657	1	ENSG00000184990	ENST00000329967	-1585	SIVA1	SIVA1	protein_coding	SIVA1 apoptosis inducing factor [Source:HGNC Symbol;Acc:HGNC:17712]
chr15	34978579	34979210	*	Promoter (<=1kb)	34978351	34980084	1	ENSG00000279364	ENST00000623582	228	NA	AC114546.3	TEC	TEC
chr15	40035994	40036512	*	Promoter (2-3kb)	40036254	40038873	2	ENSG00000140319	ENST00000559439	2361	SRP14	SRP14	protein_coding	signal recognition particle 14 [Source:HGNC Symbol;Acc:HGNC:11299]
chr15	40705012	40705334	*	Intron (ENST00000527860/ENSG00000051180, intron 3 of 5)	40701131	40718827	1	ENSG00000051180	ENST00000533741	3881	RAD51	RAD51	protein_coding	RAD51 recombinase [Source:HGNC Symbol;Acc:HGNC:9817]
chr15	40878759	40879204	*	Distal Intergenic	40874433	40874595	1	ENSG00000274798	ENST00000612411	4326	NA	AC025166.1	lincRNA	novel transcript
chr15	40999187	40999816	*	Promoter (<=1kb)	40999274	41004865	1	ENSG00000259617	ENST00000561388	0	NA	AC020661.3	antisense	novel transcript, antisense to INO80
chr15	41013673	41015185	*	Promoter (1-2kb)	41016807	41024542	1	ENSG00000259521	ENST00000558967	-1622	INO80-AS1	INO80-AS1	antisense	INO80 antisense RNA 1 [Source:HGNC Symbol;Acc:HGNC:53138]
chr15	41029091	41029723	*	Promoter (1-2kb)	40997577	41027599	2	ENSG00000128908	ENST00000557849	-1492	INO80	INO80	protein_coding	INO80 complex subunit [Source:HGNC Symbol;Acc:HGNC:26956]
chr15	41039315	41039985	*	Intron (ENST00000648947/ENSG00000128908, intron 24 of 35)	40997577	41027599	2	ENSG00000128908	ENST00000557849	-11716	INO80	INO80	protein_coding	INO80 complex subunit [Source:HGNC Symbol;Acc:HGNC:26956]
chr15	41115067	41115764	*	Promoter (<=1kb)	40978928	41116132	2	ENSG00000128908	ENST00000558357	368	INO80	INO80	protein_coding	INO80 complex subunit [Source:HGNC Symbol;Acc:HGNC:26956]
chr15	41304098	41305100	*	Exon (ENST00000500949/ENSG00000247556, exon 4 of 4)	41284032	41309737	1	ENSG00000247556	ENST00000501665	20066	OIP5-AS1	OIP5-AS1	processed_transcript	OIP5 antisense RNA 1 [Source:HGNC Symbol;Acc:HGNC:43563]
chr15	41557674	41558442	*	Promoter (<=1kb)	41557675	41578805	1	ENSG00000092445	ENST00000559066	0	TYRO3	TYRO3	protein_coding	TYRO3 protein tyrosine kinase [Source:HGNC Symbol;Acc:HGNC:12446]
chr15	41655604	41656119	*	Intron (ENST00000568630/ENSG00000174197, intron 1 of 1)	41660412	41713324	1	ENSG00000174197	ENST00000566718	-4293	MGA	MGA	protein_coding	MGA, MAX dimerization protein [Source:HGNC Symbol;Acc:HGNC:14010]
chr15	41775689	41776496	*	Promoter (<=1kb)	41775335	41811744	1	ENSG00000137802	ENST00000507762	354	MAPKBP1	MAPKBP1	protein_coding	mitogen-activated protein kinase binding protein 1 [Source:HGNC Symbol;Acc:HGNC:29536]
chr15	41971096	41971857	*	Promoter (<=1kb)	41941604	41972552	2	ENSG00000103966	ENST00000569223	695	EHD4	EHD4	protein_coding	EH domain containing 4 [Source:HGNC Symbol;Acc:HGNC:3245]
chr15	42275834	42276422	*	Promoter (<=1kb)	42276272	42281112	1	ENSG00000214013	ENST00000568687	0	GANC	GANC	protein_coding	glucosidase alpha, neutral C [Source:HGNC Symbol;Acc:HGNC:4139]
chr15	42568866	42569320	*	Promoter (<=1kb)	42567031	42569994	2	ENSG00000261822	ENST00000561902	674	NA	AC018362.2	antisense	novel transcript, antisense to HAUS2
chr15	43006966	43007583	*	Exon (ENST00000290650/ENSG00000159459, exon 30 of 47)	43003254	43015869	2	ENSG00000159459	ENST00000568782	8286	UBR1	UBR1	protein_coding	ubiquitin protein ligase E3 component n-recognin 1 [Source:HGNC Symbol;Acc:HGNC:16808]
chr15	43801113	43801889	*	Promoter (<=1kb)	43800627	43801928	1	ENSG00000242028	ENST00000497142	486	HYPK	HYPK	protein_coding	huntingtin interacting protein K [Source:HGNC Symbol;Acc:HGNC:18418]
chr15	43855502	43856307	*	Promoter (2-3kb)	43858507	43867018	1	ENSG00000092470	ENST00000478130	-2200	WDR76	WDR76	protein_coding	WD repeat domain 76 [Source:HGNC Symbol;Acc:HGNC:25773]
chr15	44287177	44288350	*	Promoter (<=1kb)	44288729	44337881	1	ENSG00000166734	ENST00000559222	-379	CASC4	CASC4	protein_coding	cancer susceptibility 4 [Source:HGNC Symbol;Acc:HGNC:24892]
chr15	44428305	44428650	*	Promoter (<=1kb)	44427814	44484314	1	ENSG00000137770	ENST00000558968	491	CTDSPL2	CTDSPL2	protein_coding	CTD small phosphatase like 2 [Source:HGNC Symbol;Acc:HGNC:26936]
chr15	44468926	44469569	*	Intron (ENST00000260327/ENSG00000137770, intron 2 of 12)	44459003	44527232	1	ENSG00000137770	ENST00000558373	9923	CTDSPL2	CTDSPL2	protein_coding	CTD small phosphatase like 2 [Source:HGNC Symbol;Acc:HGNC:26936]
chr15	44717609	44718363	*	Promoter (1-2kb)	44715817	44718145	1	ENSG00000166710	ENST00000623550	1792	B2M	B2M	protein_coding	beta-2-microglobulin [Source:HGNC Symbol;Acc:HGNC:914]
chr15	45254407	45254803	*	Promoter (1-2kb)	45251580	45256002	2	ENSG00000259520	ENST00000559003	1199	NA	AC051619.5	antisense	novel transcript, antisense to SLC28A2
chr15	45278794	45279447	*	Promoter (<=1kb)	45253506	45279227	2	ENSG00000259520	ENST00000560344	0	NA	AC051619.5	antisense	novel transcript, antisense to SLC28A2
chr15	48877789	48878168	*	Promoter (<=1kb)	48825779	48878054	2	ENSG00000185634	ENST00000537958	0	SHC4	SHC4	protein_coding	SHC adaptor protein 4 [Source:HGNC Symbol;Acc:HGNC:16743]
chr15	50764275	50765450	*	Promoter (<=1kb)	50747504	50764561	2	ENSG00000138600	ENST00000558414	0	SPPL2A	SPPL2A	protein_coding	signal peptide peptidase like 2A [Source:HGNC Symbol;Acc:HGNC:30227]
chr15	51829991	51830665	*	Promoter (<=1kb)	51829630	51915725	1	ENSG00000138594	ENST00000308580	361	TMOD3	TMOD3	protein_coding	tropomodulin 3 [Source:HGNC Symbol;Acc:HGNC:11873]
chr15	51878322	51879088	*	Intron (ENST00000308580/ENSG00000138594, intron 3 of 9)	51875026	51929454	1	ENSG00000138594	ENST00000560549	3296	TMOD3	TMOD3	protein_coding	tropomodulin 3 [Source:HGNC Symbol;Acc:HGNC:11873]
chr15	52567335	52568080	*	Promoter (<=1kb)	52549527	52568832	2	ENSG00000128989	ENST00000561650	752	ARPP19	ARPP19	protein_coding	cAMP regulated phosphoprotein 19 [Source:HGNC Symbol;Acc:HGNC:16967]
chr15	55289872	55290456	*	Promoter (<=1kb)	55202969	55289815	2	ENSG00000069974	ENST00000336787	-57	RAB27A	RAB27A	protein_coding	RAB27A, member RAS oncogene family [Source:HGNC Symbol;Acc:HGNC:9766]
chr15	55407770	55408890	*	Promoter (<=1kb)	55355239	55408259	2	ENSG00000260916	ENST00000442196	0	CCPG1	CCPG1	protein_coding	cell cycle progression 1 [Source:HGNC Symbol;Acc:HGNC:24227]
chr15	56464315	56465211	*	Promoter (<=1kb)	56428731	56465137	2	ENSG00000138587	ENST00000260453	0	MNS1	MNS1	protein_coding	meiosis specific nuclear structural 1 [Source:HGNC Symbol;Acc:HGNC:29636]
chr15	56931728	56932304	*	Intron (ENST00000438423/ENSG00000140262, intron 3 of 20)	56919517	57166428	1	ENSG00000140262	ENST00000561152	12211	TCF12	TCF12	protein_coding	transcription factor 12 [Source:HGNC Symbol;Acc:HGNC:11623]
chr15	57972958	57973576	*	Intron (ENST00000537372/ENSG00000128918, intron 8 of 13)	57979716	57980646	2	ENSG00000259477	ENST00000558410	7070	NA	AC012653.1	processed_pseudogene	calponin 2 (CNN2) pseudogene
chr15	58932119	58932671	*	Promoter (<=1kb)	58894090	58933449	2	ENSG00000137776	ENST00000558756	778	SLTM	SLTM	protein_coding	SAFB like transcription modulator [Source:HGNC Symbol;Acc:HGNC:20709]
chr15	59251553	59251989	*	Intron (ENST00000288235/ENSG00000157483, intron 4 of 27)	59223059	59264997	2	ENSG00000157483	ENST00000558814	13008	MYO1E	MYO1E	protein_coding	myosin IE [Source:HGNC Symbol;Acc:HGNC:7599]
chr15	59438880	59439388	*	Promoter (<=1kb)	59438496	59492321	1	ENSG00000157470	ENST00000560074	384	FAM81A	FAM81A	protein_coding	family with sequence similarity 81 member A [Source:HGNC Symbol;Acc:HGNC:28379]
chr15	59688394	59689024	*	Promoter (<=1kb)	59663757	59688926	2	ENSG00000140299	ENST00000415213	0	BNIP2	BNIP2	protein_coding	BCL2 interacting protein 2 [Source:HGNC Symbol;Acc:HGNC:1083]
chr15	59702188	59702887	*	Distal Intergenic	59659146	59689534	2	ENSG00000140299	ENST00000267859	-12654	BNIP2	BNIP2	protein_coding	BCL2 interacting protein 2 [Source:HGNC Symbol;Acc:HGNC:1083]
chr15	60006327	60006785	*	Promoter (2-3kb)	60004234	60061730	1	ENSG00000171956	ENST00000560857	2093	FOXB1	FOXB1	protein_coding	forkhead box B1 [Source:HGNC Symbol;Acc:HGNC:3799]
chr15	60363482	60364915	*	5' UTR	60351192	60374505	2	ENSG00000182718	ENST00000559176	9590	ANXA2	ANXA2	protein_coding	annexin A2 [Source:HGNC Symbol;Acc:HGNC:537]
chr15	60375168	60375951	*	Promoter (<=1kb)	60351192	60374505	2	ENSG00000182718	ENST00000559176	-663	ANXA2	ANXA2	protein_coding	annexin A2 [Source:HGNC Symbol;Acc:HGNC:537]
chr15	60408489	60408962	*	Promoter (<=1kb)	60409234	60409420	2	ENSG00000273721	ENST00000620477	458	NA	AC087385.3	unprocessed_pseudogene	tumor protein p63 regulated 1 (TPRG1) pseudogene
chr15	60414033	60414430	*	Distal Intergenic	60409234	60409420	2	ENSG00000273721	ENST00000620477	-4613	NA	AC087385.3	unprocessed_pseudogene	tumor protein p63 regulated 1 (TPRG1) pseudogene
chr15	60426313	60427349	*	Intron (ENST00000261520/ENSG00000128915, intron 15 of 15)	60423652	60440668	2	ENSG00000128915	ENST00000561124	13319	ICE2	ICE2	protein_coding	interactor of little elongation complex ELL subunit 2 [Source:HGNC Symbol;Acc:HGNC:29885]
chr15	60437894	60438325	*	Promoter (2-3kb)	60423652	60440668	2	ENSG00000128915	ENST00000561124	2343	ICE2	ICE2	protein_coding	interactor of little elongation complex ELL subunit 2 [Source:HGNC Symbol;Acc:HGNC:29885]
chr15	60439805	60440500	*	Promoter (<=1kb)	60423652	60440668	2	ENSG00000128915	ENST00000561124	168	ICE2	ICE2	protein_coding	interactor of little elongation complex ELL subunit 2 [Source:HGNC Symbol;Acc:HGNC:29885]
chr15	60488270	60489132	*	3' UTR	60479220	60529889	1	ENSG00000245534	ENST00000558140	9050	RORA-AS1	RORA-AS1	antisense	RORA antisense RNA 1 [Source:HGNC Symbol;Acc:HGNC:51410]
chr15	60490292	60491053	*	3' UTR	60479220	60529889	1	ENSG00000245534	ENST00000558140	11072	RORA-AS1	RORA-AS1	antisense	RORA antisense RNA 1 [Source:HGNC Symbol;Acc:HGNC:51410]
chr15	60549183	60549640	*	Intron (ENST00000559824/ENSG00000245534, intron 3 of 5)	60558080	60558401	1	ENSG00000259513	ENST00000559840	-8440	CYCSP38	CYCSP38	transcribed_processed_pseudogene	cytochrome c, somatic pseudogene 38 [Source:HGNC Symbol;Acc:HGNC:24411]
chr15	60581535	60582121	*	Intron (ENST00000559824/ENSG00000245534, intron 3 of 5)	60528073	60592517	2	ENSG00000069667	ENST00000558234	10396	RORA	RORA	protein_coding	RAR related orphan receptor A [Source:HGNC Symbol;Acc:HGNC:10258]
chr15	60601625	60602102	*	Intron (ENST00000559824/ENSG00000245534, intron 5 of 5)	60511592	60593126	2	ENSG00000069667	ENST00000559343	-8499	RORA	RORA	protein_coding	RAR related orphan receptor A [Source:HGNC Symbol;Acc:HGNC:10258]
chr15	60660514	60661080	*	Intron (ENST00000335670/ENSG00000069667, intron 2 of 10)	60677109	60677272	2	ENSG00000277413	ENST00000614169	16192	NA	RF02271	misc_RNA	NA
chr15	62068504	62068962	*	Promoter (1-2kb)	62066977	62070917	1	ENSG00000198535	ENST00000355522	1527	C2CD4A	C2CD4A	protein_coding	C2 calcium dependent domain containing 4A [Source:HGNC Symbol;Acc:HGNC:33627]
chr15	63380908	63381252	*	Promoter (<=1kb)	63324688	63381835	2	ENSG00000074410	ENST00000344366	583	CA12	CA12	protein_coding	carbonic anhydrase 12 [Source:HGNC Symbol;Acc:HGNC:1371]
chr15	63749188	63750052	*	Promoter (<=1kb)	63734643	63749449	2	ENSG00000103657	ENST00000560519	0	HERC1	HERC1	protein_coding	HECT and RLD domain containing E3 ubiquitin protein ligase family member 1 [Source:HGNC Symbol;Acc:HGNC:4867]
chr15	63751996	63752443	*	Promoter (2-3kb)	63734643	63749449	2	ENSG00000103657	ENST00000560519	-2547	HERC1	HERC1	protein_coding	HECT and RLD domain containing E3 ubiquitin protein ligase family member 1 [Source:HGNC Symbol;Acc:HGNC:4867]
chr15	63819820	63820240	*	Intron (ENST00000443617/ENSG00000103657, intron 1 of 77)	63775564	63833885	2	ENSG00000103657	ENST00000560316	13645	HERC1	HERC1	protein_coding	HECT and RLD domain containing E3 ubiquitin protein ligase family member 1 [Source:HGNC Symbol;Acc:HGNC:4867]
chr15	64080936	64081427	*	3' UTR	64072565	64073817	2	ENSG00000166797	ENST00000558779	-7119	CIAO2A	CIAO2A	protein_coding	cytosolic iron-sulfur assembly component 2A [Source:HGNC Symbol;Acc:HGNC:26235]
chr15	64092804	64093575	*	Promoter (<=1kb)	64074318	64093795	2	ENSG00000166797	ENST00000557835	220	CIAO2A	CIAO2A	protein_coding	cytosolic iron-sulfur assembly component 2A [Source:HGNC Symbol;Acc:HGNC:26235]
chr15	64121631	64122268	*	Intron (ENST00000560829/ENSG00000028528, intron 4 of 13)	64131623	64134801	1	ENSG00000028528	ENST00000559401	-9355	SNX1	SNX1	protein_coding	sorting nexin 1 [Source:HGNC Symbol;Acc:HGNC:11172]
chr15	64191419	64192180	*	Intron (ENST00000303052/ENSG00000169118, intron 10 of 11)	64193944	64203179	2	ENSG00000169118	ENST00000635230	10999	CSNK1G1	CSNK1G1	protein_coding	casein kinase 1 gamma 1 [Source:HGNC Symbol;Acc:HGNC:2454]
chr15	64240951	64241797	*	Intron (ENST00000303052/ENSG00000169118, intron 4 of 11)	64171834	64204925	2	ENSG00000169118	ENST00000634302	-36026	CSNK1G1	CSNK1G1	protein_coding	casein kinase 1 gamma 1 [Source:HGNC Symbol;Acc:HGNC:2454]
chr15	64248034	64248512	*	Intron (ENST00000303052/ENSG00000169118, intron 4 of 11)	64171834	64204925	2	ENSG00000169118	ENST00000634302	-43109	CSNK1G1	CSNK1G1	protein_coding	casein kinase 1 gamma 1 [Source:HGNC Symbol;Acc:HGNC:2454]
chr15	64314596	64315178	*	Promoter (1-2kb)	64214019	64316996	2	ENSG00000169118	ENST00000635270	1818	CSNK1G1	CSNK1G1	protein_coding	casein kinase 1 gamma 1 [Source:HGNC Symbol;Acc:HGNC:2454]
chr15	64337748	64338370	*	Intron (ENST00000303052/ENSG00000169118, intron 1 of 11)	64342539	64342698	1	ENSG00000252774	ENST00000516965	-4169	NA	RF00554	snoRNA	NA
chr15	64381211	64381718	*	Promoter (<=1kb)	64364311	64381510	2	ENSG00000166803	ENST00000300035	0	PCLAF	PCLAF	protein_coding	PCNA clamp associated factor [Source:HGNC Symbol;Acc:HGNC:28961]
chr15	64535358	64536540	*	Intron (ENST00000326648/ENSG00000180357, intron 1 of 8)	64528667	64529671	2	ENSG00000248415	ENST00000507324	-5687	GAPDHP61	GAPDHP61	processed_pseudogene	glyceraldehyde 3 phosphate dehydrogenase pseudogene 61 [Source:HGNC Symbol;Acc:HGNC:4155]
chr15	65163698	65164407	*	Promoter (1-2kb)	65158191	65162647	2	ENSG00000166855	ENST00000558103	-1051	CLPX	CLPX	protein_coding	caseinolytic mitochondrial matrix peptidase chaperone subunit [Source:HGNC Symbol;Acc:HGNC:2088]
chr15	65166366	65166969	*	Exon (ENST00000300107/ENSG00000166855, exon 4 of 14)	65158191	65162647	2	ENSG00000166855	ENST00000558103	-3719	CLPX	CLPX	protein_coding	caseinolytic mitochondrial matrix peptidase chaperone subunit [Source:HGNC Symbol;Acc:HGNC:2088]
chr15	65184132	65184940	*	Promoter (<=1kb)	65166651	65184484	2	ENSG00000166855	ENST00000559218	0	CLPX	CLPX	protein_coding	caseinolytic mitochondrial matrix peptidase chaperone subunit [Source:HGNC Symbol;Acc:HGNC:2088]
chr15	65576130	65577123	*	Promoter (1-2kb)	65574265	65576499	1	ENSG00000074696	ENST00000561763	1865	HACD3	HACD3	protein_coding	3-hydroxyacyl-CoA dehydratase 3 [Source:HGNC Symbol;Acc:HGNC:24175]
chr15	65620144	65620675	*	Promoter (1-2kb)	65621932	65656260	1	ENSG00000074621	ENST00000261892	-1257	SLC24A1	SLC24A1	protein_coding	solute carrier family 24 member 1 [Source:HGNC Symbol;Acc:HGNC:10975]
chr15	65790646	65791929	*	Promoter (<=1kb)	65659123	65792124	2	ENSG00000174485	ENST00000443035	195	DENND4A	DENND4A	protein_coding	DENN domain containing 4A [Source:HGNC Symbol;Acc:HGNC:24321]
chr15	65869898	65871454	*	Promoter (<=1kb)	65870013	65887791	1	ENSG00000103769	ENST00000567671	0	RAB11A	RAB11A	protein_coding	RAB11A, member RAS oncogene family [Source:HGNC Symbol;Acc:HGNC:9760]
chr15	65895893	65896437	*	3' UTR	65905274	65909771	2	ENSG00000157890	ENST00000562154	13334	MEGF11	MEGF11	protein_coding	multiple EGF like domains 11 [Source:HGNC Symbol;Acc:HGNC:29635]
chr15	65898298	65898673	*	Intron (ENST00000409699/ENSG00000157890, intron 22 of 22)	65905274	65909771	2	ENSG00000157890	ENST00000562154	11098	MEGF11	MEGF11	protein_coding	multiple EGF like domains 11 [Source:HGNC Symbol;Acc:HGNC:29635]
chr15	66389971	66390501	*	Intron (ENST00000307102/ENSG00000169032, intron 1 of 10)	66386837	66444966	1	ENSG00000169032	ENST00000425818	3134	MAP2K1	MAP2K1	protein_coding	mitogen-activated protein kinase kinase 1 [Source:HGNC Symbol;Acc:HGNC:6840]
chr15	66504638	66506250	*	Promoter (<=1kb)	66504959	66548426	1	ENSG00000174442	ENST00000535141	0	ZWILCH	ZWILCH	protein_coding	zwilch kinetochore protein [Source:HGNC Symbol;Acc:HGNC:25468]
chr15	66931725	66932329	*	Exon (ENST00000559904/ENSG00000259437, exon 2 of 2)	66919811	66931755	1	ENSG00000259437	ENST00000559904	11914	NA	AC093334.1	lincRNA	novel transcript
chr15	69454719	69455316	*	Promoter (1-2kb)	69453019	69455546	1	ENSG00000137818	ENST00000488122	1700	RPLP1	RPLP1	protein_coding	ribosomal protein lateral stalk subunit P1 [Source:HGNC Symbol;Acc:HGNC:10372]
chr15	70096476	70096895	*	Promoter (<=1kb)	70049091	70096851	2	ENSG00000140332	ENST00000559929	0	TLE3	TLE3	protein_coding	transducin like enhancer of split 3 [Source:HGNC Symbol;Acc:HGNC:11839]
chr15	73507674	73508208	*	Intron (ENST00000331090/ENSG00000183324, intron 2 of 5)	73483196	73483943	2	ENSG00000259186	ENST00000559052	-23731	MRPS15P1	MRPS15P1	processed_pseudogene	mitochondrial ribosomal protein S15 pseudogene 1 [Source:HGNC Symbol;Acc:HGNC:29730]
chr15	73616739	73617104	*	Intron (ENST00000345330/ENSG00000156642, intron 1 of 8)	73592008	73632763	2	ENSG00000156642	ENST00000567198	15659	NPTN	NPTN	protein_coding	neuroplastin [Source:HGNC Symbol;Acc:HGNC:17867]
chr15	74504346	74504857	*	Intron (ENST00000562869/ENSG00000261775, intron 3 of 3)	74490959	74491028	2	ENSG00000212279	ENST00000390977	-13318	NA	RF00591	snoRNA	NA
chr15	80363626	80364035	*	Intron (ENST00000559267/ENSG00000259495, intron 1 of 2)	80280131	80341805	2	ENSG00000259361	ENST00000558244	-21821	LINC00927	LINC00927	lincRNA	long intergenic non-protein coding RNA 927 [Source:HGNC Symbol;Acc:HGNC:27522]
chr15	81893017	81893713	*	Distal Intergenic	81660482	81871125	2	ENSG00000259692	ENST00000560097	-21892	NA	AC104041.1	lincRNA	novel transcript
chr15	82129654	82130251	*	3' UTR	82152157	82160070	2	ENSG00000140598	ENST00000561340	29819	EFL1	EFL1	protein_coding	elongation factor like GTPase 1 [Source:HGNC Symbol;Acc:HGNC:25789]
chr15	82261205	82262052	*	Promoter (<=1kb)	82261729	82262464	2	ENSG00000140598	ENST00000558974	412	EFL1	EFL1	protein_coding	elongation factor like GTPase 1 [Source:HGNC Symbol;Acc:HGNC:25789]
chr15	82808681	82809610	*	Promoter (<=1kb)	82809628	82836108	1	ENSG00000156232	ENST00000286760	-18	WHAMM	WHAMM	protein_coding	WAS protein homolog associated with actin, golgi membranes and microtubules [Source:HGNC Symbol;Acc:HGNC:30493]
chr15	82810072	82811204	*	Promoter (<=1kb)	82809628	82836108	1	ENSG00000156232	ENST00000286760	444	WHAMM	WHAMM	protein_coding	WAS protein homolog associated with actin, golgi membranes and microtubules [Source:HGNC Symbol;Acc:HGNC:30493]
chr15	82975500	82975829	*	Intron (ENST00000566841/ENSG00000259805, intron 1 of 1)	82958130	82985868	2	ENSG00000103942	ENST00000500334	10039	HOMER2	HOMER2	protein_coding	homer scaffold protein 2 [Source:HGNC Symbol;Acc:HGNC:17513]
chr15	89083242	89083740	*	Distal Intergenic	89087459	89155390	1	ENSG00000140526	ENST00000569411	-3719	ABHD2	ABHD2	protein_coding	abhydrolase domain containing 2 [Source:HGNC Symbol;Acc:HGNC:18717]
chr15	89096762	89097320	*	Intron (ENST00000569411/ENSG00000140526, intron 1 of 4)	89088510	89094364	1	ENSG00000140526	ENST00000562254	8252	ABHD2	ABHD2	protein_coding	abhydrolase domain containing 2 [Source:HGNC Symbol;Acc:HGNC:18717]
chr15	90391328	90392173	*	Promoter (2-3kb)	90388355	90391932	1	ENSG00000140575	ENST00000559809	2973	IQGAP1	IQGAP1	protein_coding	IQ motif containing GTPase activating protein 1 [Source:HGNC Symbol;Acc:HGNC:6110]
chr15	90701931	90702285	*	Intron (ENST00000559531/ENSG00000259736, intron 2 of 3)	90712993	90717049	2	ENSG00000259736	ENST00000558105	14764	CRTC3-AS1	CRTC3-AS1	antisense	CRTC3 antisense RNA 1 [Source:HGNC Symbol;Acc:HGNC:51433]
chr15	92808405	92809686	*	Promoter (<=1kb)	92805770	92808567	2	ENSG00000258922	ENST00000555325	0	NA	AC106028.2	sense_intronic	novel transcript
chr15	92820324	92820669	*	Promoter (<=1kb)	92819598	92819992	1	ENSG00000275175	ENST00000610332	726	NA	AC106028.5	lincRNA	novel transcript
chr15	95684762	95685195	*	Intron (ENST00000615194/ENSG00000275016, intron 1 of 2)	95638494	95716890	1	ENSG00000275016	ENST00000611285	46268	NA	AC015574.1	lincRNA	novel transcript
chr15	96339982	96341113	*	Promoter (1-2kb)	96342953	96345651	1	ENSG00000275322	ENST00000617440	-1840	NA	AC103746.1	lincRNA	novel transcript
chr15	98852206	98853446	*	Intron (ENST00000649865/ENSG00000140443, intron 2 of 20)	98873719	98896889	1	ENSG00000140443	ENST00000557873	-20273	IGF1R	IGF1R	protein_coding	insulin like growth factor 1 receptor [Source:HGNC Symbol;Acc:HGNC:5465]
chr15	99925593	99926457	*	Distal Intergenic	99970215	99974010	1	ENSG00000254744	ENST00000528696	-43758	NA	AC084855.1	antisense	novel transcript, antisense to ADAMTS17
chr15	100350341	100351102	*	Promoter (<=1kb)	100344047	100349822	2	ENSG00000189419	ENST00000647665	-519	SPATA41	SPATA41	lincRNA	spermatogenesis associated 41 [Source:HGNC Symbol;Acc:HGNC:48613]
chr15	101252349	101252754	*	Promoter (<=1kb)	101175723	101251932	2	ENSG00000131873	ENST00000254190	-417	CHSY1	CHSY1	protein_coding	chondroitin sulfate synthase 1 [Source:HGNC Symbol;Acc:HGNC:17198]
chr15	101295844	101296434	*	Promoter (<=1kb)	101295419	101305737	1	ENSG00000259172	ENST00000558838	425	NA	AC023024.1	antisense	novel transcript, antisense to SNRPA1 and PCSK6
chr15	101651406	101652499	*	Promoter (<=1kb)	101632977	101652376	2	ENSG00000184277	ENST00000428002	0	TM2D3	TM2D3	protein_coding	TM2 domain containing 3 [Source:HGNC Symbol;Acc:HGNC:24128]
chr16	239742	240195	*	Promoter (<=1kb)	240188	254619	1	ENSG00000167930	ENST00000417499	0	FAM234A	FAM234A	protein_coding	family with sequence similarity 234 member A [Source:HGNC Symbol;Acc:HGNC:14163]
chr16	1613462	1614111	*	Promoter (<=1kb)	1614640	1677906	1	ENSG00000007545	ENST00000293925	-529	CRAMP1	CRAMP1	protein_coding	cramped chromatin regulator homolog 1 [Source:HGNC Symbol;Acc:HGNC:14122]
chr16	1646137	1647012	*	Intron (ENST00000397412/ENSG00000007545, intron 6 of 20)	1632259	1686715	1	ENSG00000261732	ENST00000454337	13878	NA	AL031708.1	protein_coding	novel transcript
chr16	1677482	1678083	*	Promoter (<=1kb)	1678256	1699428	1	ENSG00000206053	ENST00000569256	-173	JPT2	JPT2	protein_coding	Jupiter microtubule associated homolog 2 [Source:HGNC Symbol;Acc:HGNC:14137]
chr16	1838439	1839049	*	Promoter (2-3kb)	1837684	1841907	2	ENSG00000162039	ENST00000490154	2858	MEIOB	MEIOB	protein_coding	meiosis specific with OB domains [Source:HGNC Symbol;Acc:HGNC:28569]
chr16	3612735	3613354	*	Promoter (1-2kb)	3611728	3658095	1	ENSG00000213918	ENST00000570769	1007	DNASE1	DNASE1	protein_coding	deoxyribonuclease 1 [Source:HGNC Symbol;Acc:HGNC:2956]
chr16	4851857	4852638	*	Promoter (<=1kb)	4852215	4882360	1	ENSG00000118900	ENST00000396658	0	UBN1	UBN1	protein_coding	ubinuclein 1 [Source:HGNC Symbol;Acc:HGNC:12506]
chr16	4881582	4885966	*	3' UTR	4888719	4890336	2	ENSG00000118898	ENST00000589090	4370	PPL	PPL	protein_coding	periplakin [Source:HGNC Symbol;Acc:HGNC:9273]
chr16	8796702	8797197	*	Promoter (<=1kb)	8780384	8797642	2	ENSG00000184857	ENST00000564869	445	TMEM186	TMEM186	protein_coding	transmembrane protein 186 [Source:HGNC Symbol;Acc:HGNC:24530]
chr16	8962434	8962842	*	Promoter (<=1kb)	8921160	8962612	2	ENSG00000187555	ENST00000566273	0	USP7	USP7	protein_coding	ubiquitin specific peptidase 7 [Source:HGNC Symbol;Acc:HGNC:12630]
chr16	15642232	15642900	*	Promoter (<=1kb)	15635994	15642488	2	ENSG00000166783	ENST00000549219	0	MARF1	MARF1	protein_coding	meiosis regulator and mRNA stability factor 1 [Source:HGNC Symbol;Acc:HGNC:29562]
chr16	15643876	15644739	*	Promoter (<=1kb)	15643294	15643372	1	ENSG00000283736	ENST00000606601	582	MIR484	MIR484	miRNA	microRNA 484 [Source:HGNC Symbol;Acc:HGNC:32341]
chr16	18788922	18789308	*	Promoter (<=1kb)	18782968	18789137	2	ENSG00000134419	ENST00000576436	0	RPS15A	RPS15A	protein_coding	ribosomal protein S15a [Source:HGNC Symbol;Acc:HGNC:10389]
chr16	22297812	22298726	*	Promoter (<=1kb)	22297455	22329091	1	ENSG00000058600	ENST00000564061	357	POLR3E	POLR3E	protein_coding	RNA polymerase III subunit E [Source:HGNC Symbol;Acc:HGNC:30347]
chr16	23249993	23250492	*	Distal Intergenic	23278231	23352913	1	ENSG00000168447	ENST00000569789	-27739	SCNN1B	SCNN1B	protein_coding	sodium channel epithelial 1 beta subunit [Source:HGNC Symbol;Acc:HGNC:10600]
chr16	24986595	24987467	*	Intron (ENST00000289968/ENSG00000140750, intron 1 of 19)	24964284	24977456	2	ENSG00000140750	ENST00000571575	-9139	ARHGAP17	ARHGAP17	protein_coding	Rho GTPase activating protein 17 [Source:HGNC Symbol;Acc:HGNC:18239]
chr16	30895322	30895864	*	Promoter (<=1kb)	30875766	30895216	2	ENSG00000262721	ENST00000572471	-106	NA	AC135048.2	sense_overlapping	novel transcript
chr16	31114477	31114965	*	Promoter (<=1kb)	31115754	31131393	1	ENSG00000103510	ENST00000543774	-789	KAT8	KAT8	protein_coding	lysine acetyltransferase 8 [Source:HGNC Symbol;Acc:HGNC:17933]
chr16	31185785	31186473	*	Promoter (<=1kb)	31185499	31191102	1	ENSG00000089280	ENST00000474990	286	FUS	FUS	protein_coding	FUS RNA binding protein [Source:HGNC Symbol;Acc:HGNC:4010]
chr16	31188508	31190459	*	Promoter (<=1kb)	31190216	31191605	1	ENSG00000089280	ENST00000569760	0	FUS	FUS	protein_coding	FUS RNA binding protein [Source:HGNC Symbol;Acc:HGNC:4010]
chr16	46618329	46619068	*	Promoter (2-3kb)	46620466	46621351	2	ENSG00000171241	ENST00000564272	2283	SHCBP1	SHCBP1	protein_coding	SHC binding and spindle associated 1 [Source:HGNC Symbol;Acc:HGNC:29547]
chr16	46687896	46688592	*	Promoter (<=1kb)	46659677	46689147	2	ENSG00000069329	ENST00000568784	555	VPS35	VPS35	protein_coding	VPS35, retromer complex component [Source:HGNC Symbol;Acc:HGNC:13487]
chr16	46969379	46969980	*	Promoter (2-3kb)	46964733	46972943	2	ENSG00000069345	ENST00000617000	2963	DNAJA2	DNAJA2	protein_coding	DnaJ heat shock protein family (Hsp40) member A2 [Source:HGNC Symbol;Acc:HGNC:14884]
chr16	46972588	46973104	*	Promoter (<=1kb)	46964733	46972943	2	ENSG00000069345	ENST00000617000	0	DNAJA2	DNAJA2	protein_coding	DnaJ heat shock protein family (Hsp40) member A2 [Source:HGNC Symbol;Acc:HGNC:14884]
chr16	56208241	56208686	*	Intron (ENST00000262493/ENSG00000087258, intron 2 of 8)	56192614	56194518	2	ENSG00000261439	ENST00000567381	-13723	NA	DKFZP434H168	antisense	uncharacterized LOC26077 [Source:NCBI gene;Acc:26077]
chr16	58249687	58250066	*	Promoter (<=1kb)	58249936	58283836	1	ENSG00000103021	ENST00000219299	0	CCDC113	CCDC113	protein_coding	coiled-coil domain containing 113 [Source:HGNC Symbol;Acc:HGNC:25002]
chr16	68141939	68142586	*	Intron (ENST00000553077/ENSG00000072736, intron 3 of 8)	68123030	68138784	1	ENSG00000072736	ENST00000565750	18909	NFATC3	NFATC3	protein_coding	nuclear factor of activated T cells 3 [Source:HGNC Symbol;Acc:HGNC:7777]
chr16	69328719	69329307	*	Promoter (<=1kb)	69320140	69328666	2	ENSG00000213380	ENST00000564419	-53	COG8	COG8	protein_coding	component of oligomeric golgi complex 8 [Source:HGNC Symbol;Acc:HGNC:18623]
chr16	73059225	73059536	*	Promoter (<=1kb)	73058881	73059222	2	ENSG00000140836	ENST00000558842	-3	ZFHX3	ZFHX3	protein_coding	zinc finger homeobox 3 [Source:HGNC Symbol;Acc:HGNC:777]
chr16	84079090	84079899	*	Promoter (2-3kb)	84070598	84082169	2	ENSG00000140943	ENST00000564643	2270	MBTPS1	MBTPS1	protein_coding	membrane bound transcription factor peptidase, site 1 [Source:HGNC Symbol;Acc:HGNC:15456]
chr16	84125339	84125666	*	Promoter (<=1kb)	84122146	84125204	2	ENSG00000103160	ENST00000619773	-135	HSDL1	HSDL1	protein_coding	hydroxysteroid dehydrogenase like 1 [Source:HGNC Symbol;Acc:HGNC:16475]
chr16	84615665	84616083	*	Promoter (1-2kb)	84616004	84617559	2	ENSG00000103187	ENST00000567786	1476	COTL1	COTL1	protein_coding	coactosin like F-actin binding protein 1 [Source:HGNC Symbol;Acc:HGNC:18304]
chr16	84699089	84699632	*	Promoter (<=1kb)	84699978	84779581	1	ENSG00000103194	ENST00000219473	-346	USP10	USP10	protein_coding	ubiquitin specific peptidase 10 [Source:HGNC Symbol;Acc:HGNC:12608]
chr16	84999357	84999897	*	Intron (ENST00000313732/ENSG00000153786, intron 1 of 7)	84990333	85005010	2	ENSG00000153786	ENST00000569017	5113	ZDHHC7	ZDHHC7	protein_coding	zinc finger DHHC-type containing 7 [Source:HGNC Symbol;Acc:HGNC:18459]
chr16	86567333	86568857	*	Promoter (<=1kb)	86565145	86567761	2	ENSG00000260944	ENST00000563280	0	FOXC2-AS1	FOXC2-AS1	antisense	FOXC2 antisense RNA 1 [Source:HGNC Symbol;Acc:HGNC:50665]
chr16	86909446	86910133	*	Promoter (2-3kb)	86906175	86906472	2	ENSG00000260795	ENST00000566109	-2974	NA	AC093519.1	processed_pseudogene	coiled-coil domain containing 7 (CCDC7) pseudogene
chr16	87382160	87382617	*	Promoter (1-2kb)	87343686	87383748	2	ENSG00000103264	ENST00000636077	1131	FBXO31	FBXO31	protein_coding	F-box protein 31 [Source:HGNC Symbol;Acc:HGNC:16510]
chr16	87435625	87436126	*	Promoter (2-3kb)	87411412	87433134	2	ENSG00000140948	ENST00000561928	-2491	ZCCHC14	ZCCHC14	protein_coding	zinc finger CCHC-type containing 14 [Source:HGNC Symbol;Acc:HGNC:24134]
chr16	87477375	87478080	*	Intron (ENST00000268616/ENSG00000140948, intron 1 of 12)	87470370	87474370	2	ENSG00000276337	ENST00000612833	-3005	NA	AC105429.1	sense_intronic	novel transcript, sense intronic to ZCCHC14
chr16	87963521	87964022	*	Promoter (<=1kb)	87963379	87984182	1	ENSG00000172530	ENST00000436274	142	BANP	BANP	protein_coding	BTG3 associated nuclear protein [Source:HGNC Symbol;Acc:HGNC:13450]
chr16	88009503	88009972	*	Intron (ENST00000439677/ENSG00000172530, intron 5 of 5)	88017190	88033219	1	ENSG00000172530	ENST00000497491	-7218	BANP	BANP	protein_coding	BTG3 associated nuclear protein [Source:HGNC Symbol;Acc:HGNC:13450]
chr16	89016084	89016754	*	Distal Intergenic	88984032	88995369	1	ENSG00000259989	ENST00000562040	32052	NA	AC135782.2	lincRNA	novel transcript
chr16	89410373	89410689	*	Promoter (1-2kb)	89392376	89412563	2	ENSG00000167522	ENST00000562211	1874	ANKRD11	ANKRD11	protein_coding	ankyrin repeat domain 11 [Source:HGNC Symbol;Acc:HGNC:21316]
chr16	89452868	89453538	*	Intron (ENST00000301030/ENSG00000167522, intron 1 of 12)	89458870	89459437	1	ENSG00000270832	ENST00000605168	-5332	NA	AC092120.2	processed_pseudogene	cytidine monophosphate (UMP-CMP) kinase 1, cytosolic (CMPK1) pseudogene
chr16	89488632	89489626	*	Promoter (<=1kb)	89291728	89489193	2	ENSG00000167522	ENST00000562816	0	ANKRD11	ANKRD11	protein_coding	ankyrin repeat domain 11 [Source:HGNC Symbol;Acc:HGNC:21316]
chr16	89563999	89564534	*	Promoter (1-2kb)	89562370	89563438	1	ENSG00000167526	ENST00000472354	1629	RPL13	RPL13	protein_coding	ribosomal protein L13 [Source:HGNC Symbol;Acc:HGNC:10303]
chr16	89755739	89756053	*	Intron (ENST00000389301/ENSG00000187741, intron 30 of 42)	89739282	89749816	2	ENSG00000187741	ENST00000568626	-5923	FANCA	FANCA	protein_coding	FA complementation group A [Source:HGNC Symbol;Acc:HGNC:3582]
chr17	676452	676927	*	Promoter (<=1kb)	518953	676407	2	ENSG00000141252	ENST00000576149	-45	VPS53	VPS53	protein_coding	VPS53, GARP complex subunit [Source:HGNC Symbol;Acc:HGNC:25608]
chr17	715689	716092	*	Promoter (<=1kb)	531968	714856	2	ENSG00000141252	ENST00000573028	-833	VPS53	VPS53	protein_coding	VPS53, GARP complex subunit [Source:HGNC Symbol;Acc:HGNC:25608]
chr17	772971	773719	*	Promoter (1-2kb)	760073	771404	2	ENSG00000167699	ENST00000573137	-1567	GLOD4	GLOD4	protein_coding	glyoxalase domain containing 4 [Source:HGNC Symbol;Acc:HGNC:14111]
chr17	782347	783105	*	Promoter (<=1kb)	782358	783517	1	ENSG00000171861	ENST00000574916	0	MRM3	MRM3	protein_coding	mitochondrial rRNA methyltransferase 3 [Source:HGNC Symbol;Acc:HGNC:18485]
chr17	1122749	1123468	*	Promoter (2-3kb)	1005791	1125755	2	ENSG00000159842	ENST00000574437	2287	ABR	ABR	protein_coding	ABR, RhoGEF and GTPase activating protein [Source:HGNC Symbol;Acc:HGNC:81]
chr17	1344686	1344994	*	3' UTR	1352070	1352255	1	ENSG00000280408	ENST00000623383	-7076	NA	AC032044.2	TEC	TEC
chr17	1369162	1370085	*	5' UTR	1344539	1365058	2	ENSG00000108953	ENST00000466227	-4104	YWHAE	YWHAE	protein_coding	tyrosine 3-monooxygenase/tryptophan 5-monooxygenase activation protein epsilon [Source:HGNC Symbol;Acc:HGNC:12851]
chr17	1398227	1399068	*	Promoter (<=1kb)	1398878	1399589	2	ENSG00000108953	ENST00000572108	521	YWHAE	YWHAE	protein_coding	tyrosine 3-monooxygenase/tryptophan 5-monooxygenase activation protein epsilon [Source:HGNC Symbol;Acc:HGNC:12851]
chr17	1851017	1851639	*	Intron (ENST00000571058/ENSG00000132383, intron 4 of 5)	1858039	1858446	2	ENSG00000108958	ENST00000451056	6807	NA	AC130689.1	processed_pseudogene	succinate dehydrogenase complex, subunit C, integral membrane protein, 15kDa (SDHC) pseudogene
chr17	2084845	2085405	*	Promoter (2-3kb)	2059876	2082310	2	ENSG00000070366	ENST00000570756	-2535	SMG6	SMG6	protein_coding	SMG6, nonsense mediated mRNA decay factor [Source:HGNC Symbol;Acc:HGNC:17809]
chr17	2172056	2173391	*	Promoter (<=1kb)	2068887	2173178	2	ENSG00000070366	ENST00000575454	0	SMG6	SMG6	protein_coding	SMG6, nonsense mediated mRNA decay factor [Source:HGNC Symbol;Acc:HGNC:17809]
chr17	2214611	2215508	*	Promoter (<=1kb)	2172668	2214349	2	ENSG00000070366	ENST00000572369	-262	SMG6	SMG6	protein_coding	SMG6, nonsense mediated mRNA decay factor [Source:HGNC Symbol;Acc:HGNC:17809]
chr17	2503274	2504129	*	Promoter (<=1kb)	2477409	2502280	2	ENSG00000127804	ENST00000577148	-994	METTL16	METTL16	protein_coding	methyltransferase like 16 [Source:HGNC Symbol;Acc:HGNC:28484]
chr17	2594974	2595617	*	Promoter (1-2kb)	2593968	2638648	1	ENSG00000007168	ENST00000571289	1006	PAFAH1B1	PAFAH1B1	protein_coding	platelet activating factor acetylhydrolase 1b regulatory subunit 1 [Source:HGNC Symbol;Acc:HGNC:8574]
chr17	2650790	2651272	*	Intron (ENST00000576586/ENSG00000007168, intron 2 of 4)	2639297	2642418	1	ENSG00000279432	ENST00000622996	11493	NA	AC015799.1	TEC	novel transcript
chr17	2954987	2955438	*	Intron (ENST00000637138/ENSG00000132359, intron 4 of 25)	2962248	2965895	2	ENSG00000262884	ENST00000574885	10457	NA	AC015921.1	antisense	NA
chr17	3829389	3830031	*	Promoter (<=1kb)	3811528	3829291	2	ENSG00000074356	ENST00000575815	-98	NCBP3	NCBP3	protein_coding	nuclear cap binding subunit 3 [Source:HGNC Symbol;Acc:HGNC:24612]
chr17	8173084	8174146	*	Promoter (<=1kb)	8173454	8173587	2	ENSG00000200463	ENST00000363593	0	SNORD118	SNORD118	snoRNA	small nucleolar RNA, C/D box 118 [Source:HGNC Symbol;Acc:HGNC:32952]
chr17	8195867	8196561	*	Promoter (2-3kb)	8199123	8199437	2	ENSG00000271002	ENST00000603489	2876	NA	AC129492.5	processed_pseudogene	ribosomal protein L11 (RPL11) pseudogene
chr17	8380222	8381091	*	Promoter (<=1kb)	8377526	8380084	2	ENSG00000161970	ENST00000578069	-138	RPL26	RPL26	protein_coding	ribosomal protein L26 [Source:HGNC Symbol;Acc:HGNC:10327]
chr17	8613669	8614097	*	Intron (ENST00000360416/ENSG00000133026, intron 2 of 42)	8553928	8604893	2	ENSG00000133026	ENST00000472728	-8776	MYH10	MYH10	protein_coding	myosin heavy chain 10 [Source:HGNC Symbol;Acc:HGNC:7568]
chr17	9816006	9816560	*	Intron (ENST00000399363/ENSG00000214978, intron 1 of 4)	9802386	9822071	2	ENSG00000214978	ENST00000399363	5511	GSG1L2	GSG1L2	protein_coding	GSG1 like 2 [Source:HGNC Symbol;Acc:HGNC:51826]
chr17	19238923	19239345	*	Promoter (1-2kb)	19237497	19283100	1	ENSG00000072134	ENST00000582969	1426	EPN2	EPN2	protein_coding	epsin 2 [Source:HGNC Symbol;Acc:HGNC:18639]
chr17	27893342	27894214	*	Promoter (<=1kb)	27878358	27893359	2	ENSG00000232859	ENST00000460380	0	LYRM9	LYRM9	protein_coding	LYR motif containing 9 [Source:HGNC Symbol;Acc:HGNC:27314]
chr17	29257905	29258457	*	3' UTR	29246874	29254494	1	ENSG00000108255	ENST00000484605	11031	CRYBA1	CRYBA1	protein_coding	crystallin beta A1 [Source:HGNC Symbol;Acc:HGNC:2394]
chr17	29555926	29556302	*	Distal Intergenic	29560547	29707090	1	ENSG00000264031	ENST00000581474	-4245	ABHD15-AS1	ABHD15-AS1	antisense	ABHD15 antisense RNA 1 [Source:HGNC Symbol;Acc:HGNC:49685]
chr17	30113152	30113680	*	Promoter (1-2kb)	30115521	30185847	1	ENSG00000126653	ENST00000540900	-1841	NSRP1	NSRP1	protein_coding	nuclear speckle splicing regulatory protein 1 [Source:HGNC Symbol;Acc:HGNC:25305]
chr17	30117752	30118303	*	Promoter (<=1kb)	30117966	30179192	1	ENSG00000126653	ENST00000581048	0	NSRP1	NSRP1	protein_coding	nuclear speckle splicing regulatory protein 1 [Source:HGNC Symbol;Acc:HGNC:25305]
chr17	32141653	32142151	*	Promoter (<=1kb)	32142454	32225770	1	ENSG00000126858	ENST00000333942	-303	RHOT1	RHOT1	protein_coding	ras homolog family member T1 [Source:HGNC Symbol;Acc:HGNC:21168]
chr17	36486460	36487196	*	Promoter (<=1kb)	36486629	36495823	1	ENSG00000273611	ENST00000619730	0	ZNHIT3	ZNHIT3	protein_coding	zinc finger HIT-type containing 3 [Source:HGNC Symbol;Acc:HGNC:12309]
chr17	40123905	40124595	*	Promoter (<=1kb)	40124577	40129260	1	ENSG00000188895	ENST00000582920	0	MSL1	MSL1	protein_coding	male specific lethal 1 homolog [Source:HGNC Symbol;Acc:HGNC:27905]
chr17	40411073	40411442	*	Exon (ENST00000423485/ENSG00000131747, exon 9 of 35)	40413480	40417705	2	ENSG00000131747	ENST00000581055	6263	TOP2A	TOP2A	protein_coding	DNA topoisomerase II alpha [Source:HGNC Symbol;Acc:HGNC:11989]
chr17	40532341	40532742	*	Distal Intergenic	40525561	40527002	1	ENSG00000266088	ENST00000577557	6780	NA	AC004585.1	lincRNA	novel transcript
chr17	40817890	40822598	*	Promoter (<=1kb)	40819106	40835085	1	ENSG00000167920	ENST00000436612	0	TMEM99	TMEM99	protein_coding	transmembrane protein 99 [Source:HGNC Symbol;Acc:HGNC:28305]
chr17	41610330	41612752	*	Promoter (<=1kb)	41609778	41612753	2	ENSG00000186832	ENST00000301653	1	KRT16	KRT16	protein_coding	keratin 16 [Source:HGNC Symbol;Acc:HGNC:6423]
chr17	41624084	41624560	*	Promoter (<=1kb)	41619443	41624541	2	ENSG00000128422	ENST00000540235	0	KRT17	KRT17	protein_coding	keratin 17 [Source:HGNC Symbol;Acc:HGNC:6427]
chr17	43544430	43545036	*	Promoter (<=1kb)	43544785	43610338	1	ENSG00000067596	ENST00000588996	0	DHX8	DHX8	protein_coding	DEAH-box helicase 8 [Source:HGNC Symbol;Acc:HGNC:2749]
chr17	43713181	43713927	*	Distal Intergenic	43718314	43720436	2	ENSG00000267253	ENST00000587110	6509	NA	AC055813.1	processed_pseudogene	Wolf-Hirschhorn syndrome candidate 1-like 1 (WHSC1L1) pseudogene
chr17	45583769	45584827	*	Promoter (1-2kb)	45585871	45586929	1	ENSG00000264070	ENST00000580842	-1044	DND1P1	DND1P1	processed_pseudogene	DND microRNA-mediated repression inhibitor 1 pseudogene 1 [Source:HGNC Symbol;Acc:HGNC:31444]
chr17	46182310	46182792	*	Intron (ENST00000432791/ENSG00000120071, intron 1 of 14)	46029956	46192800	2	ENSG00000120071	ENST00000262419	10008	KANSL1	KANSL1	protein_coding	KAT8 regulatory NSL complex subunit 1 [Source:HGNC Symbol;Acc:HGNC:24565]
chr17	46192077	46192752	*	Promoter (<=1kb)	46029956	46192800	2	ENSG00000120071	ENST00000262419	48	KANSL1	KANSL1	protein_coding	KAT8 regulatory NSL complex subunit 1 [Source:HGNC Symbol;Acc:HGNC:24565]
chr17	46286725	46287253	*	Intron (ENST00000570618/ENSG00000228696, intron 4 of 4)	46292733	46337792	1	ENSG00000176681	ENST00000496930	-5480	LRRC37A	LRRC37A	protein_coding	leucine rich repeat containing 37A [Source:HGNC Symbol;Acc:HGNC:29069]
chr17	47182253	47182754	*	Promoter (<=1kb)	47154698	47181605	2	ENSG00000004897	ENST00000573550	-648	CDC27	CDC27	protein_coding	cell division cycle 27 [Source:HGNC Symbol;Acc:HGNC:1728]
chr17	48066558	48066971	*	Promoter (<=1kb)	48066704	48067293	2	ENSG00000278765	ENST00000614061	322	NA	AC004477.3	lincRNA	novel transcript
chr17	50736316	50736830	*	Promoter (<=1kb)	50736635	50741673	1	ENSG00000108848	ENST00000513025	0	LUC7L3	LUC7L3	protein_coding	LUC7 like 3 pre-mRNA splicing factor [Source:HGNC Symbol;Acc:HGNC:24309]
chr17	50862524	50863855	*	Promoter (2-3kb)	50862223	50866345	2	ENSG00000141232	ENST00000499247	2490	TOB1	TOB1	protein_coding	transducer of ERBB2, 1 [Source:HGNC Symbol;Acc:HGNC:11979]
chr17	50864957	50865613	*	Promoter (<=1kb)	50862223	50866345	2	ENSG00000141232	ENST00000499247	732	TOB1	TOB1	protein_coding	transducer of ERBB2, 1 [Source:HGNC Symbol;Acc:HGNC:11979]
chr17	57987020	57987634	*	Promoter (<=1kb)	57973759	57988152	2	ENSG00000136451	ENST00000581208	518	VEZF1	VEZF1	protein_coding	vascular endothelial zinc finger 1 [Source:HGNC Symbol;Acc:HGNC:12949]
chr17	58004512	58005241	*	Promoter (<=1kb)	58003493	58005134	2	ENSG00000136450	ENST00000581497	0	SRSF1	SRSF1	protein_coding	serine and arginine rich splicing factor 1 [Source:HGNC Symbol;Acc:HGNC:10780]
chr17	59155428	59156277	*	Promoter (<=1kb)	59155499	59202568	1	ENSG00000068489	ENST00000262293	0	PRR11	PRR11	protein_coding	proline rich 11 [Source:HGNC Symbol;Acc:HGNC:25619]
chr17	59693875	59694609	*	3' UTR	59689156	59695112	1	ENSG00000141367	ENST00000498711	4719	CLTC	CLTC	protein_coding	clathrin heavy chain [Source:HGNC Symbol;Acc:HGNC:2092]
chr17	60388535	60389133	*	Promoter (2-3kb)	60301450	60391928	2	ENSG00000170832	ENST00000589761	2795	USP32	USP32	protein_coding	ubiquitin specific peptidase 32 [Source:HGNC Symbol;Acc:HGNC:19143]
chr17	60601786	60602311	*	Promoter (1-2kb)	60600269	60664473	1	ENSG00000170836	ENST00000392995	1517	PPM1D	PPM1D	protein_coding	protein phosphatase, Mg2+/Mn2+ dependent 1D [Source:HGNC Symbol;Acc:HGNC:9277]
chr17	64504047	64505561	*	Promoter (<=1kb)	64503720	64504289	2	ENSG00000108654	ENST00000583562	0	DDX5	DDX5	protein_coding	DEAD-box helicase 5 [Source:HGNC Symbol;Acc:HGNC:2746]
chr17	75262503	75263011	*	Promoter (<=1kb)	75262609	75263289	1	ENSG00000125445	ENST00000577767	0	MRPS7	MRPS7	protein_coding	mitochondrial ribosomal protein S7 [Source:HGNC Symbol;Acc:HGNC:14499]
chr17	75783732	75784376	*	Promoter (<=1kb)	75784521	75784607	2	ENSG00000283853	ENST00000579134	231	MIR4738	MIR4738	miRNA	microRNA 4738 [Source:HGNC Symbol;Acc:HGNC:41679]
chr17	75854812	75855409	*	Promoter (<=1kb)	75845709	75855322	2	ENSG00000132471	ENST00000585462	0	WBP2	WBP2	protein_coding	WW domain binding protein 2 [Source:HGNC Symbol;Acc:HGNC:12738]
chr17	76734272	76735821	*	Promoter (<=1kb)	76734163	76735661	2	ENSG00000161547	ENST00000586778	0	SRSF2	SRSF2	protein_coding	serine and arginine rich splicing factor 2 [Source:HGNC Symbol;Acc:HGNC:10783]
chr17	78395100	78395664	*	Intron (ENST00000262764/ENSG00000087157, intron 2 of 9)	78399289	78424557	1	ENSG00000087157	ENST00000588281	-3625	PGS1	PGS1	protein_coding	phosphatidylglycerophosphate synthase 1 [Source:HGNC Symbol;Acc:HGNC:30029]
chr17	81509977	81512343	*	Promoter (<=1kb)	81509999	81511848	2	ENSG00000184009	ENST00000574671	0	ACTG1	ACTG1	protein_coding	actin gamma 1 [Source:HGNC Symbol;Acc:HGNC:144]
chr17	81897884	81898623	*	Promoter (<=1kb)	81898120	81900255	1	ENSG00000141552	ENST00000573956	0	ANAPC11	ANAPC11	protein_coding	anaphase promoting complex subunit 11 [Source:HGNC Symbol;Acc:HGNC:14452]
chr17	82520453	82521119	*	Promoter (<=1kb)	82520294	82572122	1	ENSG00000141568	ENST00000570585	159	FOXK2	FOXK2	protein_coding	forkhead box K2 [Source:HGNC Symbol;Acc:HGNC:6036]
chr18	3448792	3449425	*	Promoter (<=1kb)	3449413	3457456	1	ENSG00000177426	ENST00000549253	0	TGIF1	TGIF1	protein_coding	TGFB induced factor homeobox 1 [Source:HGNC Symbol;Acc:HGNC:11776]
chr18	8608622	8609040	*	Promoter (<=1kb)	8609437	8639381	1	ENSG00000206418	ENST00000649141	-397	RAB12	RAB12	protein_coding	RAB12, member RAS oncogene family [Source:HGNC Symbol;Acc:HGNC:31332]
chr18	12005595	12006068	*	Intron (ENST00000588752/ENSG00000141401, intron 2 of 5)	12009900	12028684	1	ENSG00000141401	ENST00000588167	-3832	IMPA2	IMPA2	protein_coding	inositol monophosphatase 2 [Source:HGNC Symbol;Acc:HGNC:6051]
chr18	23452985	23453978	*	Promoter (<=1kb)	23453287	23463319	1	ENSG00000101782	ENST00000584960	0	RIOK3	RIOK3	protein_coding	RIO kinase 3 [Source:HGNC Symbol;Acc:HGNC:11451]
chr18	28178187	28178679	*	Promoter (<=1kb)	27950966	28177446	2	ENSG00000170558	ENST00000269141	-741	CDH2	CDH2	protein_coding	cadherin 2 [Source:HGNC Symbol;Acc:HGNC:1759]
chr18	31066422	31067142	*	3' UTR	30990086	31042815	2	ENSG00000134762	ENST00000434452	-23607	DSC3	DSC3	protein_coding	desmocollin 3 [Source:HGNC Symbol;Acc:HGNC:3037]
chr18	31498383	31499270	*	Promoter (<=1kb)	31498220	31522608	1	ENSG00000046604	ENST00000585206	163	DSG2	DSG2	protein_coding	desmoglein 2 [Source:HGNC Symbol;Acc:HGNC:3049]
chr18	31679248	31679722	*	Intron (ENST00000306851/ENSG00000118276, intron 1 of 8)	31625485	31684504	2	ENSG00000118276	ENST00000383131	4782	B4GALT6	B4GALT6	protein_coding	beta-1,4-galactosyltransferase 6 [Source:HGNC Symbol;Acc:HGNC:929]
chr18	31685359	31686416	*	Promoter (<=1kb)	31657975	31685836	2	ENSG00000118276	ENST00000579372	0	B4GALT6	B4GALT6	protein_coding	beta-1,4-galactosyltransferase 6 [Source:HGNC Symbol;Acc:HGNC:929]
chr18	31850536	31850986	*	Promoter (1-2kb)	31846751	31852872	2	ENSG00000153339	ENST00000578886	1886	TRAPPC8	TRAPPC8	protein_coding	trafficking protein particle complex 8 [Source:HGNC Symbol;Acc:HGNC:29169]
chr18	32093480	32093844	*	Promoter (<=1kb)	32092702	32124769	1	ENSG00000134758	ENST00000580499	778	RNF138	RNF138	protein_coding	ring finger protein 138 [Source:HGNC Symbol;Acc:HGNC:17765]
chr18	34978868	34979575	*	Promoter (<=1kb)	34978426	35102059	1	ENSG00000166974	ENST00000588349	442	MAPRE2	MAPRE2	protein_coding	microtubule associated protein RP/EB family member 2 [Source:HGNC Symbol;Acc:HGNC:6891]
chr18	35581957	35582593	*	Promoter (<=1kb)	35581740	35663804	1	ENSG00000141429	ENST00000591924	217	GALNT1	GALNT1	protein_coding	polypeptide N-acetylgalactosaminyltransferase 1 [Source:HGNC Symbol;Acc:HGNC:4123]
chr18	39459824	39460396	*	Intron (ENST00000591629/ENSG00000267374, intron 3 of 3)	39207627	39340638	2	ENSG00000267374	ENST00000591469	-119186	NA	AC016205.1	lincRNA	novel transcript
chr18	40868170	40868832	*	Distal Intergenic	41465783	41481068	2	ENSG00000267313	ENST00000600644	612236	NA	KC6	lincRNA	keratoconus gene 6 [Source:NCBI gene;Acc:641516]
chr18	46199713	46200242	*	Intron (ENST00000587591/ENSG00000152242, intron 1 of 1)	46174086	46232936	1	ENSG00000152242	ENST00000615553	25627	C18orf25	C18orf25	protein_coding	chromosome 18 open reading frame 25 [Source:HGNC Symbol;Acc:HGNC:28172]
chr18	54775935	54776631	*	Intron (ENST00000586570/ENSG00000041353, intron 2 of 4)	54744750	54745581	1	ENSG00000267524	ENST00000590033	31185	RPSAP57	RPSAP57	processed_pseudogene	ribosomal protein SA pseudogene 57 [Source:HGNC Symbol;Acc:HGNC:35889]
chr18	57620690	57621240	*	Promoter (<=1kb)	57613624	57621737	2	ENSG00000134440	ENST00000590123	497	NARS	NARS	protein_coding	asparaginyl-tRNA synthetase [Source:HGNC Symbol;Acc:HGNC:7643]
chr18	59388408	59388845	*	Distal Intergenic	59360700	59386749	1	ENSG00000267677	ENST00000591331	27708	NA	AC016229.2	lincRNA	novel transcript
chr19	1867779	1868198	*	Distal Intergenic	1852399	1863568	2	ENSG00000129911	ENST00000250916	-4211	KLF16	KLF16	protein_coding	Kruppel like factor 16 [Source:HGNC Symbol;Acc:HGNC:16857]
chr19	3605305	3606226	*	Promoter (<=1kb)	3594780	3606660	2	ENSG00000006638	ENST00000411851	434	TBXA2R	TBXA2R	protein_coding	thromboxane A2 receptor [Source:HGNC Symbol;Acc:HGNC:11608]
chr19	5105997	5106392	*	Intron (ENST00000611640/ENSG00000127663, intron 9 of 23)	5112358	5119682	1	ENSG00000127663	ENST00000592159	-5966	KDM4B	KDM4B	protein_coding	lysine demethylase 4B [Source:HGNC Symbol;Acc:HGNC:29136]
chr19	7119407	7119857	*	Exon (ENST00000341500/ENSG00000171105, exon 20 of 21)	7120620	7123158	2	ENSG00000171105	ENST00000601099	3301	INSR	INSR	protein_coding	insulin receptor [Source:HGNC Symbol;Acc:HGNC:6091]
chr19	8410382	8410696	*	Promoter (2-3kb)	8413270	8439004	1	ENSG00000099785	ENST00000381035	-2574	2025-03-02	2025-03-02	protein_coding	membrane associated ring-CH-type finger 2 [Source:HGNC Symbol;Acc:HGNC:28038]
chr19	8452389	8452881	*	Intron (ENST00000348943/ENSG00000099783, intron 1 of 16)	8444570	8445597	2	ENSG00000279827	ENST00000623944	-6792	NA	AC136469.2	TEC	novel transcript
chr19	8464885	8466173	*	Promoter (<=1kb)	8466249	8486273	1	ENSG00000099783	ENST00000597270	-76	HNRNPM	HNRNPM	protein_coding	heterogeneous nuclear ribonucleoprotein M [Source:HGNC Symbol;Acc:HGNC:5046]
chr19	12551259	12552125	*	Promoter (<=1kb)	12461559	12551474	2	ENSG00000196826	ENST00000428311	0	NA	AC008758.1	protein_coding	novel zinc finger protein
chr19	13015415	13016097	*	Promoter (<=1kb)	13013662	13014511	2	ENSG00000267417	ENST00000586630	-904	NA	AC138474.1	antisense	novel transcript, antisense to NFIX
chr19	13023652	13024335	*	Promoter (<=1kb)	13023991	13094758	1	ENSG00000008441	ENST00000587760	0	NFIX	NFIX	protein_coding	nuclear factor I X [Source:HGNC Symbol;Acc:HGNC:7788]
chr19	13037779	13038046	*	Intron (ENST00000397661/ENSG00000008441, intron 2 of 9)	13024939	13094770	1	ENSG00000008441	ENST00000587260	12840	NFIX	NFIX	protein_coding	nuclear factor I X [Source:HGNC Symbol;Acc:HGNC:7788]
chr19	13114699	13115126	*	Promoter (<=1kb)	13110186	13116027	2	ENSG00000104907	ENST00000587633	901	TRMT1	TRMT1	protein_coding	tRNA methyltransferase 1 [Source:HGNC Symbol;Acc:HGNC:25980]
chr19	15055974	15058253	*	Promoter (1-2kb)	15054902	15056278	1	ENSG00000105141	ENST00000598738	1072	CASP14	CASP14	protein_coding	caspase 14 [Source:HGNC Symbol;Acc:HGNC:1502]
chr19	15330863	15331644	*	Promoter (<=1kb)	15256099	15331906	2	ENSG00000141867	ENST00000594841	262	BRD4	BRD4	protein_coding	bromodomain containing 4 [Source:HGNC Symbol;Acc:HGNC:13575]
chr19	15381632	15382067	*	Promoter (1-2kb)	15383202	15383832	2	ENSG00000279203	ENST00000624655	1765	NA	AC005785.2	TEC	TEC
chr19	16197061	16197954	*	Promoter (<=1kb)	16197578	16245907	1	ENSG00000072958	ENST00000291439	0	AP1M1	AP1M1	protein_coding	adaptor related protein complex 1 subunit mu 1 [Source:HGNC Symbol;Acc:HGNC:13667]
chr19	16328168	16328923	*	Distal Intergenic	16324840	16327260	1	ENSG00000127528	ENST00000592003	3328	KLF2	KLF2	protein_coding	Kruppel like factor 2 [Source:HGNC Symbol;Acc:HGNC:6347]
chr19	16625528	16626236	*	Promoter (<=1kb)	16577585	16624661	2	ENSG00000105085	ENST00000601478	-867	MED26	MED26	protein_coding	mediator complex subunit 26 [Source:HGNC Symbol;Acc:HGNC:2376]
chr19	16646161	16646920	*	3' UTR	16639967	16640668	2	ENSG00000267904	ENST00000596816	-5493	NA	AC024075.1	sense_intronic	novel transcript, sense intronic C19orf42
chr19	19065193	19065704	*	Promoter (1-2kb)	19064018	19106450	1	ENSG00000181035	ENST00000597661	1175	SLC25A42	SLC25A42	protein_coding	solute carrier family 25 member 42 [Source:HGNC Symbol;Acc:HGNC:28380]
chr19	29855654	29856137	*	Distal Intergenic	29821732	29824280	1	ENSG00000105173	ENST00000574121	33922	CCNE1	CCNE1	protein_coding	cyclin E1 [Source:HGNC Symbol;Acc:HGNC:1589]
chr19	35512603	35513643	*	Promoter (<=1kb)	35497448	35513481	2	ENSG00000161249	ENST00000429837	0	DMKN	DMKN	protein_coding	dermokine [Source:HGNC Symbol;Acc:HGNC:25063]
chr19	35526637	35528298	*	Promoter (<=1kb)	35523367	35528221	2	ENSG00000189001	ENST00000588674	0	SBSN	SBSN	protein_coding	suprabasin [Source:HGNC Symbol;Acc:HGNC:24950]
chr19	41225389	41226007	*	Promoter (<=1kb)	41226755	41260204	1	ENSG00000167601	ENST00000593513	-748	AXL	AXL	protein_coding	AXL receptor tyrosine kinase [Source:HGNC Symbol;Acc:HGNC:905]
chr19	41262012	41262820	*	Promoter (<=1kb)	41262496	41307598	1	ENSG00000105323	ENST00000352456	0	HNRNPUL1	HNRNPUL1	protein_coding	heterogeneous nuclear ribonucleoprotein U like 1 [Source:HGNC Symbol;Acc:HGNC:17011]
chr19	47229284	47230350	*	Promoter (<=1kb)	47220827	47231194	2	ENSG00000105327	ENST00000439096	844	BBC3	BBC3	protein_coding	BCL2 binding component 3 [Source:HGNC Symbol;Acc:HGNC:17868]
chr19	47745592	47746221	*	Promoter (<=1kb)	47745891	47752553	1	ENSG00000105373	ENST00000599582	0	NOP53	NOP53	protein_coding	NOP53 ribosome biogenesis factor [Source:HGNC Symbol;Acc:HGNC:4333]
chr19	50925920	50926500	*	Promoter (1-2kb)	50927079	50927571	2	ENSG00000228674	ENST00000596021	1071	PPIAP59	PPIAP59	processed_pseudogene	peptidylprolyl isomerase A pseudogene 59 [Source:HGNC Symbol;Acc:HGNC:53683]
chr19	54204415	54205590	*	Intron (ENST00000302907/ENSG00000170889, intron 3 of 4)	54201160	54207630	1	ENSG00000170889	ENST00000441429	3255	RPS9	RPS9	protein_coding	ribosomal protein S9 [Source:HGNC Symbol;Acc:HGNC:10442]
chr19	55234813	55235160	*	Promoter (1-2kb)	55229780	55233194	2	ENSG00000105063	ENST00000587457	-1619	PPP6R1	PPP6R1	protein_coding	protein phosphatase 6 regulatory subunit 1 [Source:HGNC Symbol;Acc:HGNC:29195]
chr19	56005284	56005783	*	Promoter (1-2kb)	56003735	56020423	1	ENSG00000171487	ENST00000597673	1549	NLRP5	NLRP5	protein_coding	NLR family pyrin domain containing 5 [Source:HGNC Symbol;Acc:HGNC:21269]
chr2	3538451	3539394	*	Promoter (1-2kb)	3531813	3536873	2	ENSG00000242282	ENST00000422961	-1578	NA	AC108488.1	lincRNA	novel transcript
chr2	3576604	3577056	*	Promoter (<=1kb)	3575846	3580919	1	ENSG00000171863	ENST00000645540	758	RPS7	RPS7	protein_coding	ribosomal protein S7 [Source:HGNC Symbol;Acc:HGNC:10440]
chr2	3580111	3581056	*	Promoter (<=1kb)	3579819	3580918	1	ENSG00000171863	ENST00000472966	292	RPS7	RPS7	protein_coding	ribosomal protein S7 [Source:HGNC Symbol;Acc:HGNC:10440]
chr2	8681214	8683189	*	Promoter (<=1kb)	8681983	8684451	1	ENSG00000115738	ENST00000396290	0	ID2	ID2	protein_coding	inhibitor of DNA binding 2 [Source:HGNC Symbol;Acc:HGNC:5361]
chr2	9527622	9528494	*	3' UTR	9493789	9538077	2	ENSG00000151694	ENST00000649686	9583	ADAM17	ADAM17	protein_coding	ADAM metallopeptidase domain 17 [Source:HGNC Symbol;Acc:HGNC:195]
chr2	9538170	9538655	*	Promoter (<=1kb)	9493789	9538077	2	ENSG00000151694	ENST00000649686	-93	ADAM17	ADAM17	protein_coding	ADAM metallopeptidase domain 17 [Source:HGNC Symbol;Acc:HGNC:195]
chr2	9540784	9541704	*	Promoter (1-2kb)	9529488	9543271	2	ENSG00000151694	ENST00000648002	1567	ADAM17	ADAM17	protein_coding	ADAM metallopeptidase domain 17 [Source:HGNC Symbol;Acc:HGNC:195]
chr2	9584793	9585327	*	3' UTR	9489395	9556732	2	ENSG00000151694	ENST00000648857	-28061	ADAM17	ADAM17	protein_coding	ADAM metallopeptidase domain 17 [Source:HGNC Symbol;Acc:HGNC:195]
chr2	9586891	9587378	*	Intron (ENST00000381844/ENSG00000134308, intron 4 of 4)	9615267	9615373	1	ENSG00000207086	ENST00000384358	-27889	NA	RF00019	misc_RNA	NA
chr2	9608112	9609106	*	Intron (ENST00000381844/ENSG00000134308, intron 1 of 4)	9615267	9615373	1	ENSG00000207086	ENST00000384358	-6161	NA	RF00019	misc_RNA	NA
chr2	9609587	9610198	*	Intron (ENST00000381844/ENSG00000134308, intron 1 of 4)	9615267	9615373	1	ENSG00000207086	ENST00000384358	-5069	NA	RF00019	misc_RNA	NA
chr2	9876210	9877126	*	Promoter (<=1kb)	9875998	9913709	1	ENSG00000115750	ENST00000492648	212	TAF1B	TAF1B	protein_coding	TATA-box binding protein associated factor, RNA polymerase I subunit B [Source:HGNC Symbol;Acc:HGNC:11533]
chr2	10119784	10120945	*	Promoter (<=1kb)	10120698	10131418	1	ENSG00000171848	ENST00000641198	0	RRM2	RRM2	protein_coding	ribonucleotide reductase regulatory subunit M2 [Source:HGNC Symbol;Acc:HGNC:10452]
chr2	10442037	10442538	*	Exon (ENST00000234111/ENSG00000115758, exon 9 of 12)	10446714	10446849	2	ENSG00000206633	ENST00000383906	4311	SNORA80B	SNORA80B	snoRNA	small nucleolar RNA, H/ACA box 80B [Source:HGNC Symbol;Acc:HGNC:34355]
chr2	10446246	10447162	*	Promoter (<=1kb)	10446714	10446849	2	ENSG00000206633	ENST00000383906	0	SNORA80B	SNORA80B	snoRNA	small nucleolar RNA, H/ACA box 80B [Source:HGNC Symbol;Acc:HGNC:34355]
chr2	10447460	10448124	*	Promoter (<=1kb)	10440601	10447780	2	ENSG00000115758	ENST00000405333	0	ODC1	ODC1	protein_coding	ornithine decarboxylase 1 [Source:HGNC Symbol;Acc:HGNC:8109]
chr2	10485686	10486449	*	Distal Intergenic	10452319	10455552	1	ENSG00000217258	ENST00000404616	33367	NA	AC007249.1	lincRNA	novel transcript
chr2	10584494	10585276	*	Intron (ENST00000345985/ENSG00000115761, intron 18 of 19)	10589166	10604830	1	ENSG00000234818	ENST00000414538	-3890	NA	AC007314.1	antisense	novel transcript
chr2	10783185	10785107	*	3' UTR	10778488	10783243	1	ENSG00000143882	ENST00000480289	4697	ATP6V1C2	ATP6V1C2	protein_coding	ATPase H+ transporting V1 subunit C2 [Source:HGNC Symbol;Acc:HGNC:18264]
chr2	11182354	11182955	*	3' UTR	11172012	11178168	1	ENSG00000162976	ENST00000487471	10342	PQLC3	PQLC3	protein_coding	PQ loop repeat containing 3 [Source:HGNC Symbol;Acc:HGNC:28503]
chr2	11747371	11748033	*	Promoter (<=1kb)	11746638	11765625	1	ENSG00000134324	ENST00000423495	733	LPIN1	LPIN1	protein_coding	lipin 1 [Source:HGNC Symbol;Acc:HGNC:13345]
chr2	17754568	17755112	*	Promoter (<=1kb)	17754160	17761514	1	ENSG00000178295	ENST00000532257	408	GEN1	GEN1	protein_coding	GEN1, Holliday junction 5' flap endonuclease [Source:HGNC Symbol;Acc:HGNC:26881]
chr2	19541143	19541546	*	Distal Intergenic	19469021	19505808	1	ENSG00000237992	ENST00000641932	72122	LINC01808	LINC01808	lincRNA	long intergenic non-protein coding RNA 1808 [Source:HGNC Symbol;Acc:HGNC:52611]
chr2	19900294	19901806	*	Promoter (<=1kb)	19897869	19901641	2	ENSG00000183891	ENST00000431392	0	TTC32	TTC32	protein_coding	tetratricopeptide repeat domain 32 [Source:HGNC Symbol;Acc:HGNC:32954]
chr2	20349452	20350411	*	Promoter (<=1kb)	20312299	20350301	2	ENSG00000055917	ENST00000446940	0	PUM2	PUM2	protein_coding	pumilio RNA binding family member 2 [Source:HGNC Symbol;Acc:HGNC:14958]
chr2	24728813	24729125	*	Intron (ENST00000406961/ENSG00000084676, intron 16 of 22)	24707727	24711483	1	ENSG00000084676	ENST00000486198	21086	NCOA1	NCOA1	protein_coding	nuclear receptor coactivator 1 [Source:HGNC Symbol;Acc:HGNC:7668]
chr2	26246692	26247253	*	Promoter (1-2kb)	26245130	26269997	1	ENSG00000138029	ENST00000412805	1562	HADHB	HADHB	protein_coding	hydroxyacyl-CoA dehydrogenase trifunctional multienzyme complex subunit beta [Source:HGNC Symbol;Acc:HGNC:4803]
chr2	27652476	27652820	*	3' UTR	27642043	27642169	2	ENSG00000206731	ENST00000384004	-10307	NA	RF00340	snoRNA	NA
chr2	28387310	28387909	*	Exon (ENST00000445878/ENSG00000229951, exon 2 of 3)	28392448	28408802	1	ENSG00000075426	ENST00000460736	-4539	FOSL2	FOSL2	protein_coding	FOS like 2, AP-1 transcription factor subunit [Source:HGNC Symbol;Acc:HGNC:3798]
chr2	28396367	28396711	*	Promoter (<=1kb)	28396815	28397110	1	ENSG00000270640	ENST00000604052	-104	NA	AC104695.3	sense_intronic	novel transcript, sense intronic to FOSL2
chr2	28799352	28800726	*	3' UTR	28810281	28810706	2	ENSG00000273233	ENST00000609581	9980	NA	AC097724.1	lincRNA	novel transcript
chr2	36278463	36279034	*	Distal Intergenic	36299388	36299830	2	ENSG00000233752	ENST00000427200	20796	NA	AC009414.1	processed_pseudogene	ribosomal protein L21 (RPL21) pseudogene
chr2	36356907	36358097	*	Promoter (<=1kb)	36356471	36378903	1	ENSG00000150938	ENST00000428774	436	CRIM1	CRIM1	protein_coding	cysteine rich transmembrane BMP regulator 1 [Source:HGNC Symbol;Acc:HGNC:2359]
chr2	36370249	36370905	*	Promoter (1-2kb)	36369115	36379224	1	ENSG00000150938	ENST00000473403	1134	CRIM1	CRIM1	protein_coding	cysteine rich transmembrane BMP regulator 1 [Source:HGNC Symbol;Acc:HGNC:2359]
chr2	36371709	36372401	*	Promoter (2-3kb)	36369115	36379224	1	ENSG00000150938	ENST00000473403	2594	CRIM1	CRIM1	protein_coding	cysteine rich transmembrane BMP regulator 1 [Source:HGNC Symbol;Acc:HGNC:2359]
chr2	36549794	36550481	*	Promoter (1-2kb)	36531805	36552268	2	ENSG00000171055	ENST00000406220	1787	FEZ2	FEZ2	protein_coding	fasciculation and elongation protein zeta 2 [Source:HGNC Symbol;Acc:HGNC:3660]
chr2	36568549	36569758	*	Intron (ENST00000414288/ENSG00000171055, intron 1 of 4)	36552783	36561498	2	ENSG00000171055	ENST00000487919	-7051	FEZ2	FEZ2	protein_coding	fasciculation and elongation protein zeta 2 [Source:HGNC Symbol;Acc:HGNC:3660]
chr2	36605041	36605785	*	Intron (ENST00000357996/ENSG00000171055, intron 1 of 6)	36552258	36598191	2	ENSG00000171055	ENST00000379245	-6850	FEZ2	FEZ2	protein_coding	fasciculation and elongation protein zeta 2 [Source:HGNC Symbol;Acc:HGNC:3660]
chr2	36870430	36871130	*	Promoter (2-3kb)	36867398	36867495	2	ENSG00000252756	ENST00000516947	-2935	RNU6-577P	RNU6-577P	snRNA	RNA, U6 small nuclear 577, pseudogene [Source:HGNC Symbol;Acc:HGNC:47540]
chr2	36931327	36931793	*	Intron (ENST00000263918/ENSG00000115808, intron 1 of 17)	36869703	36902928	2	ENSG00000115808	ENST00000495595	-28399	STRN	STRN	protein_coding	striatin [Source:HGNC Symbol;Acc:HGNC:11424]
chr2	36948864	36949298	*	Intron (ENST00000263918/ENSG00000115808, intron 1 of 17)	36849406	36966471	2	ENSG00000115808	ENST00000379213	17173	STRN	STRN	protein_coding	striatin [Source:HGNC Symbol;Acc:HGNC:11424]
chr2	37103538	37104139	*	3' UTR	37107346	37109500	2	ENSG00000055332	ENST00000462861	5361	EIF2AK2	EIF2AK2	protein_coding	eukaryotic translation initiation factor 2 alpha kinase 2 [Source:HGNC Symbol;Acc:HGNC:9437]
chr2	37151068	37151787	*	Promoter (2-3kb)	37101935	37148988	2	ENSG00000055332	ENST00000647926	-2080	EIF2AK2	EIF2AK2	protein_coding	eukaryotic translation initiation factor 2 alpha kinase 2 [Source:HGNC Symbol;Acc:HGNC:9437]
chr2	37395851	37396371	*	Distal Intergenic	37368281	37372799	1	ENSG00000115828	ENST00000444022	27570	QPCT	QPCT	protein_coding	glutaminyl-peptide cyclotransferase [Source:HGNC Symbol;Acc:HGNC:9753]
chr2	37984284	37984693	*	Intron (ENST00000354545/ENSG00000115841, intron 5 of 10)	37989547	38017727	1	ENSG00000115841	ENST00000425641	-4854	RMDN2	RMDN2	protein_coding	regulator of microtubule dynamics 2 [Source:HGNC Symbol;Acc:HGNC:26567]
chr2	38068132	38068710	*	Promoter (1-2kb)	38035888	38067041	2	ENSG00000235848	ENST00000601029	-1091	RMDN2-AS1	RMDN2-AS1	antisense	RMDN2 antisense RNA 1 [Source:HGNC Symbol;Acc:HGNC:41150]
chr2	38308033	38308360	*	Intron (ENST00000378954/ENSG00000119787, intron 9 of 12)	38298218	38300433	2	ENSG00000119787	ENST00000489896	-7600	ATL2	ATL2	protein_coding	atlastin GTPase 2 [Source:HGNC Symbol;Acc:HGNC:24047]
chr2	38375149	38376290	*	Promoter (<=1kb)	38295609	38376224	2	ENSG00000119787	ENST00000402054	0	ATL2	ATL2	protein_coding	atlastin GTPase 2 [Source:HGNC Symbol;Acc:HGNC:24047]
chr2	38743317	38744290	*	Promoter (2-3kb)	38744895	38747044	2	ENSG00000115875	ENST00000477635	2754	SRSF7	SRSF7	protein_coding	serine and arginine rich splicing factor 7 [Source:HGNC Symbol;Acc:HGNC:10789]
chr2	38828204	38828865	*	3' UTR	38815875	38819108	2	ENSG00000163214	ENST00000442331	-9096	DHX57	DHX57	protein_coding	DExH-box helicase 57 [Source:HGNC Symbol;Acc:HGNC:20086]
chr2	38974824	38975405	*	3' UTR	38986046	38987725	2	ENSG00000115904	ENST00000469581	12320	SOS1	SOS1	protein_coding	SOS Ras/Rac guanine nucleotide exchange factor 1 [Source:HGNC Symbol;Acc:HGNC:11187]
chr2	39057970	39058383	*	Intron (ENST00000426016/ENSG00000115904, intron 4 of 23)	39024121	39051357	2	ENSG00000115904	ENST00000461545	-6613	SOS1	SOS1	protein_coding	SOS Ras/Rac guanine nucleotide exchange factor 1 [Source:HGNC Symbol;Acc:HGNC:11187]
chr2	40653929	40654451	*	Intron (ENST00000649978/ENSG00000285898, intron 3 of 3)	40115250	40611053	2	ENSG00000183023	ENST00000405269	-42876	SLC8A1	SLC8A1	protein_coding	solute carrier family 8 member A1 [Source:HGNC Symbol;Acc:HGNC:11068]
chr2	41321282	41321688	*	Distal Intergenic	41156598	41157555	1	ENSG00000237442	ENST00000452488	164684	HNRNPA1P57	HNRNPA1P57	transcribed_processed_pseudogene	heterogeneous nuclear ribonucleoprotein A1 pseudogene 57 [Source:HGNC Symbol;Acc:HGNC:48787]
chr2	42205024	42205793	*	Intron (ENST00000318522/ENSG00000143924, intron 1 of 22)	42169446	42170301	2	ENSG00000224875	ENST00000458490	-34723	NA	AC083949.1	antisense	NA
chr2	43218725	43221812	*	Downstream (<1kb)	43222402	43226609	2	ENSG00000152518	ENST00000282388	4797	ZFP36L2	ZFP36L2	protein_coding	ZFP36 ring finger protein like 2 [Source:HGNC Symbol;Acc:HGNC:1108]
chr2	43426214	43426830	*	Intron (ENST00000405975/ENSG00000115970, intron 28 of 37)	43408307	43408412	1	ENSG00000252804	ENST00000516995	17907	RNU6-958P	RNU6-958P	snRNA	RNA, U6 small nuclear 958, pseudogene [Source:HGNC Symbol;Acc:HGNC:47921]
chr2	43467675	43468449	*	Intron (ENST00000405975/ENSG00000115970, intron 26 of 37)	43344157	43463259	2	ENSG00000115970	ENST00000485353	-4416	THADA	THADA	protein_coding	THADA, armadillo repeat containing [Source:HGNC Symbol;Acc:HGNC:19217]
chr2	43519949	43520312	*	Intron (ENST00000405975/ENSG00000115970, intron 22 of 37)	43484278	43508753	2	ENSG00000115970	ENST00000436947	-11196	THADA	THADA	protein_coding	THADA, armadillo repeat containing [Source:HGNC Symbol;Acc:HGNC:19217]
chr2	43592936	43593402	*	Promoter (<=1kb)	43552068	43592420	2	ENSG00000115970	ENST00000402360	-516	THADA	THADA	protein_coding	THADA, armadillo repeat containing [Source:HGNC Symbol;Acc:HGNC:19217]
chr2	43596466	43597086	*	Promoter (<=1kb)	43230836	43596046	2	ENSG00000115970	ENST00000405975	-420	THADA	THADA	protein_coding	THADA, armadillo repeat containing [Source:HGNC Symbol;Acc:HGNC:19217]
chr2	43848013	43848379	*	Exon (ENST00000643284/ENSG00000143921, exon 3 of 3)	43838975	43878466	1	ENSG00000143921	ENST00000272286	9038	ABCG8	ABCG8	protein_coding	ATP binding cassette subfamily G member 8 [Source:HGNC Symbol;Acc:HGNC:13887]
chr2	43902544	43903257	*	Promoter (<=1kb)	43888279	43903931	2	ENSG00000138095	ENST00000463456	674	LRPPRC	LRPPRC	protein_coding	leucine rich pentatricopeptide repeat containing [Source:HGNC Symbol;Acc:HGNC:15714]
chr2	43942292	43942977	*	Intron (ENST00000260665/ENSG00000138095, intron 23 of 37)	43948426	43963804	2	ENSG00000138095	ENST00000467058	20827	LRPPRC	LRPPRC	protein_coding	leucine rich pentatricopeptide repeat containing [Source:HGNC Symbol;Acc:HGNC:15714]
chr2	43944562	43945489	*	Exon (ENST00000260665/ENSG00000138095, exon 22 of 38)	43948426	43963804	2	ENSG00000138095	ENST00000467058	18315	LRPPRC	LRPPRC	protein_coding	leucine rich pentatricopeptide repeat containing [Source:HGNC Symbol;Acc:HGNC:15714]
chr2	43962134	43962804	*	Promoter (<=1kb)	43948426	43963804	2	ENSG00000138095	ENST00000467058	1000	LRPPRC	LRPPRC	protein_coding	leucine rich pentatricopeptide repeat containing [Source:HGNC Symbol;Acc:HGNC:15714]
chr2	43983892	43984741	*	Intron (ENST00000260665/ENSG00000138095, intron 1 of 37)	43974150	43995976	2	ENSG00000138095	ENST00000447246	11235	LRPPRC	LRPPRC	protein_coding	leucine rich pentatricopeptide repeat containing [Source:HGNC Symbol;Acc:HGNC:15714]
chr2	45611278	45612031	*	Promoter (<=1kb)	45388680	45611281	2	ENSG00000068784	ENST00000263736	0	SRBD1	SRBD1	protein_coding	S1 RNA binding domain 1 [Source:HGNC Symbol;Acc:HGNC:25521]
chr2	45681768	45682097	*	Intron (ENST00000421201/ENSG00000171132, intron 2 of 2)	45677025	45686347	1	ENSG00000171132	ENST00000472021	4743	PRKCE	PRKCE	protein_coding	protein kinase C epsilon [Source:HGNC Symbol;Acc:HGNC:9401]
chr2	47190355	47190943	*	Downstream (1-2kb)	47160083	47176601	2	ENSG00000143933	ENST00000628793	-13754	CALM2	CALM2	protein_coding	calmodulin 2 [Source:HGNC Symbol;Acc:HGNC:1445]
chr2	47425059	47425400	*	Intron (ENST00000233146/ENSG00000095002, intron 6 of 15)	47403130	47513234	1	ENSG00000095002	ENST00000406134	21929	MSH2	MSH2	protein_coding	mutS homolog 2 [Source:HGNC Symbol;Acc:HGNC:7325]
chr2	47426835	47427921	*	Intron (ENST00000233146/ENSG00000095002, intron 6 of 15)	47403130	47513234	1	ENSG00000095002	ENST00000406134	23705	MSH2	MSH2	protein_coding	mutS homolog 2 [Source:HGNC Symbol;Acc:HGNC:7325]
chr2	47445375	47445858	*	Exon (ENST00000233146/ENSG00000095002, exon 8 of 16)	47476509	47513063	1	ENSG00000095002	ENST00000644900	-30651	MSH2	MSH2	protein_coding	mutS homolog 2 [Source:HGNC Symbol;Acc:HGNC:7325]
chr2	47477280	47477740	*	Promoter (<=1kb)	47476509	47513063	1	ENSG00000095002	ENST00000644900	771	MSH2	MSH2	protein_coding	mutS homolog 2 [Source:HGNC Symbol;Acc:HGNC:7325]
chr2	47805642	47806439	*	Promoter (2-3kb)	47789322	47809185	2	ENSG00000138081	ENST00000405808	2746	FBXO11	FBXO11	protein_coding	F-box protein 11 [Source:HGNC Symbol;Acc:HGNC:13590]
chr2	47807435	47808123	*	Promoter (1-2kb)	47789322	47809185	2	ENSG00000138081	ENST00000405808	1062	FBXO11	FBXO11	protein_coding	F-box protein 11 [Source:HGNC Symbol;Acc:HGNC:13590]
chr2	47808577	47809794	*	Promoter (<=1kb)	47789316	47809251	2	ENSG00000138081	ENST00000434234	0	FBXO11	FBXO11	protein_coding	F-box protein 11 [Source:HGNC Symbol;Acc:HGNC:13590]
chr2	47904218	47905140	*	Promoter (<=1kb)	47835915	47905210	2	ENSG00000138081	ENST00000424163	70	FBXO11	FBXO11	protein_coding	F-box protein 11 [Source:HGNC Symbol;Acc:HGNC:13590]
chr2	48420416	48421190	*	Distal Intergenic	48440043	48440597	2	ENSG00000272663	ENST00000609028	19407	NA	AC093635.1	lincRNA	novel transcript
chr2	48530691	48531298	*	Promoter (<=1kb)	48530186	48598513	1	ENSG00000243244	ENST00000406226	505	STON1	STON1	protein_coding	stonin 1 [Source:HGNC Symbol;Acc:HGNC:17003]
chr2	49336706	49337029	*	Intron (ENST00000634588/ENSG00000282890, intron 2 of 4)	49308144	49426633	2	ENSG00000282998	ENST00000634539	89604	NA	AC009975.2	lincRNA	novel transcript
chr2	50529321	50529910	*	Promoter (<=1kb)	50497575	50528935	2	ENSG00000179915	ENST00000474354	-386	NRXN1	NRXN1	protein_coding	neurexin 1 [Source:HGNC Symbol;Acc:HGNC:8008]
chr2	53968464	53969978	*	Promoter (<=1kb)	53936095	53970778	2	ENSG00000068878	ENST00000481518	800	PSME4	PSME4	protein_coding	proteasome activator subunit 4 [Source:HGNC Symbol;Acc:HGNC:20635]
chr2	53987526	53987919	*	Intron (ENST00000458030/ENSG00000170634, intron 2 of 4)	53971108	54066047	1	ENSG00000170634	ENST00000422521	16418	ACYP2	ACYP2	protein_coding	acylphosphatase 2 [Source:HGNC Symbol;Acc:HGNC:180]
chr2	54086506	54086888	*	Intron (ENST00000607452/ENSG00000170634, intron 4 of 6)	54082554	54085066	1	ENSG00000272156	ENST00000606436	3952	NA	AC008280.3	lincRNA	novel transcript
chr2	54560158	54561041	*	Promoter (1-2kb)	54558394	54662308	1	ENSG00000115306	ENST00000333896	1764	SPTBN1	SPTBN1	protein_coding	spectrin beta, non-erythrocytic 1 [Source:HGNC Symbol;Acc:HGNC:11275]
chr2	54575175	54575628	*	Intron (ENST00000356805/ENSG00000115306, intron 2 of 35)	54558394	54662308	1	ENSG00000115306	ENST00000333896	16781	SPTBN1	SPTBN1	protein_coding	spectrin beta, non-erythrocytic 1 [Source:HGNC Symbol;Acc:HGNC:11275]
chr2	54722374	54722794	*	Promoter (<=1kb)	54723499	54724731	1	ENSG00000214595	ENST00000496970	-705	EML6	EML6	protein_coding	echinoderm microtubule associated protein like 6 [Source:HGNC Symbol;Acc:HGNC:35412]
chr2	54766615	54767335	*	Intron (ENST00000491655/ENSG00000214595, intron 2 of 3)	54747103	54748404	2	ENSG00000231334	ENST00000449838	-18211	NA	AC104781.1	antisense	novel transcript
chr2	54972081	54973083	*	Promoter (<=1kb)	54972796	54974019	2	ENSG00000115310	ENST00000491592	936	RTN4	RTN4	protein_coding	reticulon 4 [Source:HGNC Symbol;Acc:HGNC:14085]
chr2	55109337	55109904	*	Promoter (2-3kb)	55056483	55112567	2	ENSG00000115310	ENST00000461004	2663	RTN4	RTN4	protein_coding	reticulon 4 [Source:HGNC Symbol;Acc:HGNC:14085]
chr2	55233133	55233626	*	Promoter (<=1kb)	55233357	55234923	1	ENSG00000143947	ENST00000468810	0	RPS27A	RPS27A	protein_coding	ribosomal protein S27a [Source:HGNC Symbol;Acc:HGNC:10417]
chr2	58240581	58241090	*	Promoter (<=1kb)	58213505	58241259	2	ENSG00000115392	ENST00000481670	169	FANCL	FANCL	protein_coding	FA complementation group L [Source:HGNC Symbol;Acc:HGNC:20748]
chr2	61405875	61406668	*	Exon (ENST00000398571/ENSG00000115464, exon 3 of 80)	61416887	61417197	2	ENSG00000234624	ENST00000444364	10529	NA	AC016894.1	processed_pseudogene	ribosomal protein L10-like (RPL10L) pseudogene
chr2	61421561	61421937	*	Intron (ENST00000398571/ENSG00000115464, intron 1 of 79)	61417244	61417378	2	ENSG00000206937	ENST00000384210	-4183	SNORA70B	SNORA70B	snoRNA	small nucleolar RNA, H/ACA box 70B [Source:HGNC Symbol;Acc:HGNC:33618]
chr2	61469381	61470374	*	Promoter (<=1kb)	61348272	61470690	2	ENSG00000115464	ENST00000453133	316	USP34	USP34	protein_coding	ubiquitin specific peptidase 34 [Source:HGNC Symbol;Acc:HGNC:20066]
chr2	61471647	61472370	*	Promoter (<=1kb)	61471455	61484130	1	ENSG00000270820	ENST00000578974	192	NA	AC016727.1	antisense	novel transcript, antisense to XPO1
chr2	61488096	61488779	*	Promoter (<=1kb)	61482625	61488663	2	ENSG00000082898	ENST00000461407	0	XPO1	XPO1	protein_coding	exportin 1 [Source:HGNC Symbol;Acc:HGNC:12825]
chr2	61531603	61532118	*	Promoter (1-2kb)	61526151	61533968	2	ENSG00000082898	ENST00000495003	1850	XPO1	XPO1	protein_coding	exportin 1 [Source:HGNC Symbol;Acc:HGNC:12825]
chr2	63842430	63843050	*	Promoter (<=1kb)	63842438	63884063	1	ENSG00000169764	ENST00000475462	0	UGP2	UGP2	protein_coding	UDP-glucose pyrophosphorylase 2 [Source:HGNC Symbol;Acc:HGNC:12527]
chr2	63848796	63849378	*	Promoter (2-3kb)	63846074	63885684	1	ENSG00000169764	ENST00000491621	2722	UGP2	UGP2	protein_coding	UDP-glucose pyrophosphorylase 2 [Source:HGNC Symbol;Acc:HGNC:12527]
chr2	64522704	64523268	*	Promoter (<=1kb)	64522187	64524093	2	ENSG00000260101	ENST00000561559	825	NA	AC008074.2	lincRNA	NA
chr2	65087556	65088527	*	3' UTR	65070729	65074484	1	ENSG00000011523	ENST00000497039	16827	CEP68	CEP68	protein_coding	centrosomal protein 68 [Source:HGNC Symbol;Acc:HGNC:29076]
chr2	66433487	66435162	*	Promoter (<=1kb)	66435133	66568536	1	ENSG00000143995	ENST00000560281	0	MEIS1	MEIS1	protein_coding	Meis homeobox 1 [Source:HGNC Symbol;Acc:HGNC:7000]
chr2	68251064	68251840	*	Promoter (<=1kb)	68180947	68251148	2	ENSG00000221823	ENST00000409377	0	PPP3R1	PPP3R1	protein_coding	protein phosphatase 3 regulatory subunit B, alpha [Source:HGNC Symbol;Acc:HGNC:9317]
chr2	68253304	68254092	*	Promoter (<=1kb)	68252870	68253848	1	ENSG00000273064	ENST00000608069	434	NA	AC017083.1	antisense	novel transcript
chr2	69138396	69138893	*	Intron (ENST00000303714/ENSG00000169604, intron 12 of 17)	69103682	69103755	1	ENSG00000266649	ENST00000577443	34714	MIR3126	MIR3126	miRNA	microRNA 3126 [Source:HGNC Symbol;Acc:HGNC:38225]
chr2	69582006	69582522	*	Intron (ENST00000409068/ENSG00000115977, intron 2 of 14)	69594741	69595058	2	ENSG00000232228	ENST00000441658	12536	NA	AC092431.2	processed_pseudogene	ribosomal protein L36a (RPL36A) pseudogene
chr2	69644818	69645321	*	Promoter (<=1kb)	69644425	69781560	1	ENSG00000196975	ENST00000418066	393	ANXA4	ANXA4	protein_coding	annexin A4 [Source:HGNC Symbol;Acc:HGNC:542]
chr2	69893646	69894358	*	Promoter (<=1kb)	69893959	69905218	1	ENSG00000124380	ENST00000409116	0	SNRNP27	SNRNP27	protein_coding	small nuclear ribonucleoprotein U4/U6.U5 subunit 27 [Source:HGNC Symbol;Acc:HGNC:30240]
chr2	69902356	69902921	*	Promoter (1-2kb)	69904254	69905575	1	ENSG00000124380	ENST00000487029	-1333	SNRNP27	SNRNP27	protein_coding	small nuclear ribonucleoprotein U4/U6.U5 subunit 27 [Source:HGNC Symbol;Acc:HGNC:30240]
chr2	69910635	69911266	*	Intron (ENST00000435990/ENSG00000059728, intron 3 of 7)	69915041	69942938	1	ENSG00000059728	ENST00000540449	-3775	MXD1	MXD1	protein_coding	MAX dimerization protein 1 [Source:HGNC Symbol;Acc:HGNC:6761]
chr2	69915531	69916358	*	Promoter (<=1kb)	69915132	69916446	1	ENSG00000059728	ENST00000410000	399	MXD1	MXD1	protein_coding	MAX dimerization protein 1 [Source:HGNC Symbol;Acc:HGNC:6761]
chr2	70084673	70085410	*	Promoter (<=1kb)	69963282	70085554	2	ENSG00000179818	ENST00000629605	144	PCBP1-AS1	PCBP1-AS1	processed_transcript	PCBP1 antisense RNA 1 [Source:HGNC Symbol;Acc:HGNC:42948]
chr2	70132897	70133320	*	Distal Intergenic	70124036	70125317	2	ENSG00000231327	ENST00000414141	-7580	LINC01816	LINC01816	lincRNA	long intergenic non-protein coding RNA 1816 [Source:HGNC Symbol;Acc:HGNC:52621]
chr2	70142658	70143206	*	Distal Intergenic	70124036	70125317	2	ENSG00000231327	ENST00000414141	-17341	LINC01816	LINC01816	lincRNA	long intergenic non-protein coding RNA 1816 [Source:HGNC Symbol;Acc:HGNC:52621]
chr2	70247301	70247831	*	Promoter (<=1kb)	70216672	70248454	2	ENSG00000116001	ENST00000416149	623	TIA1	TIA1	protein_coding	TIA1 cytotoxic granule associated RNA binding protein [Source:HGNC Symbol;Acc:HGNC:11802]
chr2	71068429	71069490	*	Promoter (<=1kb)	71068588	71079805	1	ENSG00000124357	ENST00000418807	0	NAGK	NAGK	protein_coding	N-acetylglucosamine kinase [Source:HGNC Symbol;Acc:HGNC:17174]
chr2	73360214	73360890	*	Intron (ENST00000646469/ENSG00000285068, intron 3 of 3)	73370019	73370892	1	ENSG00000214484	ENST00000437188	-9129	RPSAP28	RPSAP28	processed_pseudogene	ribosomal protein SA pseudogene 28 [Source:HGNC Symbol;Acc:HGNC:35612]
chr2	73780005	73780490	*	Promoter (<=1kb)	73762184	73780157	2	ENSG00000144048	ENST00000272444	0	DUSP11	DUSP11	protein_coding	dual specificity phosphatase 11 [Source:HGNC Symbol;Acc:HGNC:3066]
chr2	74200146	74200820	*	Promoter (1-2kb)	74198629	74206073	1	ENSG00000065911	ENST00000488086	1517	MTHFD2	MTHFD2	protein_coding	methylenetetrahydrofolate dehydrogenase (NADP+ dependent) 2, methenyltetrahydrofolate cyclohydrolase [Source:HGNC Symbol;Acc:HGNC:7434]
chr2	74209714	74210233	*	3' UTR	74206394	74210051	1	ENSG00000065911	ENST00000462026	3320	MTHFD2	MTHFD2	protein_coding	methylenetetrahydrofolate dehydrogenase (NADP+ dependent) 2, methenyltetrahydrofolate cyclohydrolase [Source:HGNC Symbol;Acc:HGNC:7434]
chr2	74456449	74457004	*	Promoter (<=1kb)	74455492	74457540	1	ENSG00000115274	ENST00000455562	957	INO80B	INO80B	protein_coding	INO80 complex subunit B [Source:HGNC Symbol;Acc:HGNC:13324]
chr2	74653656	74654348	*	Promoter (<=1kb)	74654228	74682059	1	ENSG00000135622	ENST00000357877	0	SEMA4F	SEMA4F	protein_coding	ssemaphorin 4F [Source:HGNC Symbol;Acc:HGNC:10734]
chr2	83953904	83954329	*	Distal Intergenic	84031140	84032358	1	ENSG00000228225	ENST00000442571	-76811	NA	AC016908.1	processed_pseudogene	cytokine receptor-like factor 3 (CRLF3) pseudogene
chr2	84428592	84429202	*	Promoter (1-2kb)	84423530	84426936	2	ENSG00000163541	ENST00000484365	-1656	SUCLG1	SUCLG1	protein_coding	succinate-CoA ligase alpha subunit [Source:HGNC Symbol;Acc:HGNC:11449]
chr2	84443451	84443913	*	Promoter (2-3kb)	84433207	84441092	2	ENSG00000163541	ENST00000488234	-2359	SUCLG1	SUCLG1	protein_coding	succinate-CoA ligase alpha subunit [Source:HGNC Symbol;Acc:HGNC:11449]
chr2	84552582	84553085	*	Exon (ENST00000476689/ENSG00000115423, exon 6 of 11)	84517823	84584791	1	ENSG00000115423	ENST00000494025	34759	DNAH6	DNAH6	protein_coding	dynein axonemal heavy chain 6 [Source:HGNC Symbol;Acc:HGNC:2951]
chr2	84630695	84631466	*	Intron (ENST00000389394/ENSG00000115423, intron 29 of 76)	84658307	84697842	1	ENSG00000115423	ENST00000602588	-26841	DNAH6	DNAH6	protein_coding	dynein axonemal heavy chain 6 [Source:HGNC Symbol;Acc:HGNC:2951]
chr2	84972054	84972846	*	Promoter (<=1kb)	84972201	85046278	1	ENSG00000176407	ENST00000453448	0	KCMF1	KCMF1	protein_coding	potassium channel modulatory factor 1 [Source:HGNC Symbol;Acc:HGNC:20589]
chr2	85013879	85014931	*	5' UTR	84972201	85046278	1	ENSG00000176407	ENST00000453448	41678	KCMF1	KCMF1	protein_coding	potassium channel modulatory factor 1 [Source:HGNC Symbol;Acc:HGNC:20589]
chr2	85321706	85322054	*	3' UTR	85324385	85327985	2	ENSG00000152291	ENST00000444342	5931	TGOLN2	TGOLN2	protein_coding	trans-golgi network protein 2 [Source:HGNC Symbol;Acc:HGNC:15450]
chr2	85472118	85472812	*	Distal Intergenic	85460144	85460252	2	ENSG00000199936	ENST00000363066	-11866	NA	RF00019	misc_RNA	NA
chr2	85539791	85542230	*	Promoter (<=1kb)	85541482	85542129	1	ENSG00000168906	ENST00000490878	0	MAT2A	MAT2A	protein_coding	methionine adenosyltransferase 2A [Source:HGNC Symbol;Acc:HGNC:6904]
chr2	85603133	85603554	*	Promoter (<=1kb)	85601261	85603196	2	ENSG00000168890	ENST00000455852	0	TMEM150A	TMEM150A	protein_coding	transmembrane protein 150A [Source:HGNC Symbol;Acc:HGNC:24677]
chr2	85651262	85651862	*	Distal Intergenic	85644948	85649111	1	ENSG00000168883	ENST00000465514	6314	USP39	USP39	protein_coding	ubiquitin specific peptidase 39 [Source:HGNC Symbol;Acc:HGNC:20071]
chr2	86061615	86062382	*	Intron (ENST00000263857/ENSG00000068654, intron 14 of 33)	86054138	86065714	2	ENSG00000068654	ENST00000483538	3332	POLR1A	POLR1A	protein_coding	RNA polymerase I subunit A [Source:HGNC Symbol;Acc:HGNC:17264]
chr2	86077636	86078286	*	Exon (ENST00000263857/ENSG00000068654, exon 10 of 34)	86054138	86065714	2	ENSG00000068654	ENST00000483538	-11922	POLR1A	POLR1A	protein_coding	RNA polymerase I subunit A [Source:HGNC Symbol;Acc:HGNC:17264]
chr2	86131632	86132177	*	Promoter (<=1kb)	86132824	86134985	1	ENSG00000132300	ENST00000467273	-647	PTCD3	PTCD3	protein_coding	pentatricopeptide repeat domain 3 [Source:HGNC Symbol;Acc:HGNC:24717]
chr2	86173918	86175067	*	Promoter (<=1kb)	86143936	86173762	2	ENSG00000132305	ENST00000419070	-156	IMMT	IMMT	protein_coding	inner membrane mitochondrial protein [Source:HGNC Symbol;Acc:HGNC:6047]
chr2	86188248	86188526	*	Intron (ENST00000254636/ENSG00000132305, intron 1 of 14)	86193026	86193108	2	ENSG00000265420	ENST00000579234	4582	MIR4779	MIR4779	miRNA	microRNA 4779 [Source:HGNC Symbol;Acc:HGNC:41747]
chr2	86562392	86563045	*	Promoter (<=1kb)	86505775	86563166	2	ENSG00000115561	ENST00000393773	121	CHMP3	CHMP3	protein_coding	charged multivesicular body protein 3 [Source:HGNC Symbol;Acc:HGNC:29865]
chr2	88053383	88053692	*	Promoter (2-3kb)	88027205	88055729	2	ENSG00000172086	ENST00000347055	2037	KRCC1	KRCC1	protein_coding	lysine rich coiled-coil 1 [Source:HGNC Symbol;Acc:HGNC:28039]
chr2	88599847	88600355	*	Intron (ENST00000419748/ENSG00000172071, intron 2 of 16)	88557854	88595857	2	ENSG00000172071	ENST00000415570	-3990	EIF2AK3	EIF2AK3	protein_coding	eukaryotic translation initiation factor 2 alpha kinase 3 [Source:HGNC Symbol;Acc:HGNC:3255]
chr2	96315310	96315924	*	Intron (ENST00000421534/ENSG00000230747, intron 1 of 1)	96307263	96321731	2	ENSG00000230747	ENST00000421534	5807	NA	AC021188.1	antisense	novel transcript
chr2	96341768	96342752	*	5' UTR	96335818	96373815	1	ENSG00000121152	ENST00000455200	5950	NCAPH	NCAPH	protein_coding	non-SMC condensin I complex subunit H [Source:HGNC Symbol;Acc:HGNC:1112]
chr2	96636107	96636673	*	Promoter (<=1kb)	96612817	96637192	2	ENSG00000114982	ENST00000451819	519	KANSL3	KANSL3	protein_coding	KAT8 regulatory NSL complex subunit 3 [Source:HGNC Symbol;Acc:HGNC:25473]
chr2	97870410	97870788	*	Intron (ENST00000186436/ENSG00000075568, intron 4 of 40)	97841815	97907246	2	ENSG00000075568	ENST00000438715	36458	TMEM131	TMEM131	protein_coding	transmembrane protein 131 [Source:HGNC Symbol;Acc:HGNC:30366]
chr2	98729933	98730540	*	Promoter (<=1kb)	98725939	98730248	2	ENSG00000071073	ENST00000495056	0	MGAT4A	MGAT4A	protein_coding	alpha-1,3-mannosyl-glycoprotein 4-beta-N-acetylglucosaminyltransferase A [Source:HGNC Symbol;Acc:HGNC:7047]
chr2	98736531	98736996	*	Distal Intergenic	98619106	98731126	2	ENSG00000071073	ENST00000393487	-5405	MGAT4A	MGAT4A	protein_coding	alpha-1,3-mannosyl-glycoprotein 4-beta-N-acetylglucosaminyltransferase A [Source:HGNC Symbol;Acc:HGNC:7047]
chr2	99154366	99155298	*	Promoter (<=1kb)	98997261	99154917	2	ENSG00000135951	ENST00000393483	0	TSGA10	TSGA10	protein_coding	testis specific 10 [Source:HGNC Symbol;Acc:HGNC:14927]
chr2	99488858	99489493	*	Promoter (<=1kb)	99400475	99489973	2	ENSG00000135945	ENST00000393445	480	REV1	REV1	protein_coding	REV1, DNA directed polymerase [Source:HGNC Symbol;Acc:HGNC:14060]
chr2	99818802	99819166	*	Intron (ENST00000409236/ENSG00000144218, intron 6 of 22)	99630578	100006845	2	ENSG00000144218	ENST00000430789	187679	AFF3	AFF3	protein_coding	AF4/FMR2 family member 3 [Source:HGNC Symbol;Acc:HGNC:6473]
chr2	101005810	101007253	*	3' UTR	101002739	101024032	1	ENSG00000071082	ENST00000441435	3071	RPL31	RPL31	protein_coding	ribosomal protein L31 [Source:HGNC Symbol;Acc:HGNC:10334]
chr2	101011229	101012608	*	Exon (ENST00000376840/ENSG00000204634, exon 18 of 20)	101002739	101024032	1	ENSG00000071082	ENST00000441435	8490	RPL31	RPL31	protein_coding	ribosomal protein L31 [Source:HGNC Symbol;Acc:HGNC:10334]
chr2	101124797	101125803	*	Intron (ENST00000376840/ENSG00000204634, intron 1 of 19)	101059452	101109963	2	ENSG00000204634	ENST00000487392	-14834	TBC1D8	TBC1D8	protein_coding	TBC1 domain family member 8 [Source:HGNC Symbol;Acc:HGNC:17791]
chr2	101272342	101272920	*	Promoter (<=1kb)	101271219	101272936	2	ENSG00000163162	ENST00000485752	16	RNF149	RNF149	protein_coding	ring finger protein 149 [Source:HGNC Symbol;Acc:HGNC:23137]
chr2	101696114	101697207	*	Promoter (<=1kb)	101696850	101824053	1	ENSG00000071054	ENST00000427603	0	MAP4K4	MAP4K4	protein_coding	mitogen-activated protein kinase kinase kinase kinase 4 [Source:HGNC Symbol;Acc:HGNC:6866]
chr2	101698531	101698981	*	Promoter (<=1kb)	101698530	101891987	1	ENSG00000071054	ENST00000417294	1	MAP4K4	MAP4K4	protein_coding	mitogen-activated protein kinase kinase kinase kinase 4 [Source:HGNC Symbol;Acc:HGNC:6866]
chr2	101700092	101700585	*	Promoter (1-2kb)	101698530	101891987	1	ENSG00000071054	ENST00000417294	1562	MAP4K4	MAP4K4	protein_coding	mitogen-activated protein kinase kinase kinase kinase 4 [Source:HGNC Symbol;Acc:HGNC:6866]
chr2	101819060	101819385	*	Intron (ENST00000427603/ENSG00000071054, intron 4 of 4)	101825319	101829754	1	ENSG00000071054	ENST00000489490	-5934	MAP4K4	MAP4K4	protein_coding	mitogen-activated protein kinase kinase kinase kinase 4 [Source:HGNC Symbol;Acc:HGNC:6866]
chr2	101821337	101821865	*	Intron (ENST00000427603/ENSG00000071054, intron 4 of 4)	101825319	101829754	1	ENSG00000071054	ENST00000489490	-3454	MAP4K4	MAP4K4	protein_coding	mitogen-activated protein kinase kinase kinase kinase 4 [Source:HGNC Symbol;Acc:HGNC:6866]
chr2	101826817	101827659	*	Promoter (1-2kb)	101825402	101862240	1	ENSG00000071054	ENST00000476609	1415	MAP4K4	MAP4K4	protein_coding	mitogen-activated protein kinase kinase kinase kinase 4 [Source:HGNC Symbol;Acc:HGNC:6866]
chr2	101828285	101828953	*	Promoter (2-3kb)	101825402	101862240	1	ENSG00000071054	ENST00000476609	2883	MAP4K4	MAP4K4	protein_coding	mitogen-activated protein kinase kinase kinase kinase 4 [Source:HGNC Symbol;Acc:HGNC:6866]
chr2	101858320	101858784	*	Promoter (2-3kb)	101855977	101865003	1	ENSG00000071054	ENST00000418101	2343	MAP4K4	MAP4K4	protein_coding	mitogen-activated protein kinase kinase kinase kinase 4 [Source:HGNC Symbol;Acc:HGNC:6866]
chr2	102391784	102392290	*	Intron (ENST00000410040/ENSG00000115604, intron 9 of 10)	102411243	102412108	1	ENSG00000236785	ENST00000430344	-18953	SDR42E1P5	SDR42E1P5	processed_pseudogene	short chain dehydrogenase/reductase family 42E, member 1 pseudogene 5 [Source:HGNC Symbol;Acc:HGNC:51832]
chr2	102632272	102632879	*	Intron (ENST00000233969/ENSG00000115616, intron 1 of 11)	102619707	102711318	1	ENSG00000115616	ENST00000233969	12565	SLC9A2	SLC9A2	protein_coding	solute carrier family 9 member A2 [Source:HGNC Symbol;Acc:HGNC:11072]
chr2	102729281	102729794	*	Promoter (2-3kb)	102719004	102732340	2	ENSG00000135953	ENST00000428085	2546	MFSD9	MFSD9	protein_coding	major facilitator superfamily domain containing 9 [Source:HGNC Symbol;Acc:HGNC:28158]
chr2	102735621	102736037	*	Promoter (<=1kb)	102732286	102736839	2	ENSG00000135953	ENST00000462099	802	MFSD9	MFSD9	protein_coding	major facilitator superfamily domain containing 9 [Source:HGNC Symbol;Acc:HGNC:28158]
chr2	102736770	102737716	*	Promoter (<=1kb)	102715840	102736854	2	ENSG00000135953	ENST00000258436	0	MFSD9	MFSD9	protein_coding	major facilitator superfamily domain containing 9 [Source:HGNC Symbol;Acc:HGNC:28158]
chr2	104849610	104849977	*	Promoter (1-2kb)	104807573	104851453	2	ENSG00000233639	ENST00000443988	1476	PANTR1	PANTR1	processed_transcript	POU3F3 adjacent non-coding transcript 1 [Source:HGNC Symbol;Acc:HGNC:49513]
chr2	105397520	105398625	*	Promoter (<=1kb)	105360861	105399050	2	ENSG00000115641	ENST00000408995	425	FHL2	FHL2	protein_coding	four and a half LIM domains 2 [Source:HGNC Symbol;Acc:HGNC:3703]
chr2	106161941	106162411	*	Promoter (1-2kb)	106104794	106160625	2	ENSG00000115652	ENST00000416298	-1316	UXS1	UXS1	protein_coding	UDP-glucuronate decarboxylase 1 [Source:HGNC Symbol;Acc:HGNC:17729]
chr2	108447910	108448362	*	Promoter (<=1kb)	108448561	108509398	1	ENSG00000135968	ENST00000309863	-199	GCC2	GCC2	protein_coding	GRIP and coiled-coil domain containing 2 [Source:HGNC Symbol;Acc:HGNC:23218]
chr2	111132955	111133979	*	Intron (ENST00000357757/ENSG00000153094, intron 3 of 5)	111123752	111146284	1	ENSG00000153094	ENST00000438054	9203	BCL2L11	BCL2L11	protein_coding	BCL2 like 11 [Source:HGNC Symbol;Acc:HGNC:994]
chr2	111143809	111144658	*	3' UTR	111123752	111146284	1	ENSG00000153094	ENST00000438054	20057	BCL2L11	BCL2L11	protein_coding	BCL2 like 11 [Source:HGNC Symbol;Acc:HGNC:994]
chr2	111698795	111699536	*	Promoter (<=1kb)	111429324	111699033	2	ENSG00000285016	ENST00000644013	0	NA	AC017002.6	processed_transcript	novel transcript
chr2	112541072	112541667	*	Promoter (<=1kb)	112541915	112576299	1	ENSG00000125630	ENST00000263331	-248	POLR1B	POLR1B	protein_coding	RNA polymerase I subunit B [Source:HGNC Symbol;Acc:HGNC:20454]
chr2	118185556	118186469	*	Promoter (<=1kb)	118132128	118186386	2	ENSG00000226856	ENST00000414886	0	THORLNC	THORLNC	lincRNA	testis associated oncogenic lncRNA [Source:HGNC Symbol;Acc:HGNC:53788]
chr2	119762390	119762977	*	Promoter (2-3kb)	119760275	119882579	1	ENSG00000088179	ENST00000485247	2115	PTPN4	PTPN4	protein_coding	protein tyrosine phosphatase, non-receptor type 4 [Source:HGNC Symbol;Acc:HGNC:9656]
chr2	135626014	135626386	*	Intron (ENST00000409478/ENSG00000048991, intron 5 of 22)	135621512	135631938	1	ENSG00000048991	ENST00000480793	4502	R3HDM1	R3HDM1	protein_coding	R3H domain containing 1 [Source:HGNC Symbol;Acc:HGNC:9757]
chr2	147845279	147845706	*	Promoter (<=1kb)	147845029	147897114	1	ENSG00000121989	ENST00000465329	250	ACVR2A	ACVR2A	protein_coding	activin A receptor type 2A [Source:HGNC Symbol;Acc:HGNC:173]
chr2	148645101	148645945	*	Promoter (<=1kb)	148645420	148761809	1	ENSG00000135999	ENST00000397424	0	EPC2	EPC2	protein_coding	enhancer of polycomb homolog 2 [Source:HGNC Symbol;Acc:HGNC:24543]
chr2	151288305	151288807	*	Promoter (1-2kb)	151277255	151289863	2	ENSG00000123609	ENST00000491771	1056	NMI	NMI	protein_coding	N-myc and STAT interactor [Source:HGNC Symbol;Acc:HGNC:7854]
chr2	160403086	160403441	*	Intron (ENST00000474820/ENSG00000153250, intron 2 of 15)	160407810	160407882	2	ENSG00000283734	ENST00000585005	4441	MIR4785	MIR4785	miRNA	microRNA 4785 [Source:HGNC Symbol;Acc:HGNC:41889]
chr2	168584062	168584545	*	Promoter (1-2kb)	168582943	168583018	1	ENSG00000265694	ENST00000583305	1119	MIR4774	MIR4774	miRNA	microRNA 4774 [Source:HGNC Symbol;Acc:HGNC:41873]
chr2	172118632	172119011	*	Distal Intergenic	172103006	172109982	1	ENSG00000236651	ENST00000448117	15626	DLX2-DT	DLX2-DT	lincRNA	DLX2 divergent transcript [Source:HGNC Symbol;Acc:HGNC:50638]
chr2	172465300	172466039	*	Promoter (<=1kb)	172464262	172466022	2	ENSG00000232788	ENST00000458314	0	ITGA6-AS1	ITGA6-AS1	antisense	ITGA6 antisense RNA 1 [Source:HGNC Symbol;Acc:HGNC:40308]
chr2	173210463	173210886	*	Promoter (2-3kb)	173166446	173207612	2	ENSG00000238133	ENST00000419609	-2851	MAP3K20-AS1	MAP3K20-AS1	antisense	MAP3K20 antisense RNA 1 [Source:HGNC Symbol;Acc:HGNC:27935]
chr2	173764146	173764539	*	Distal Intergenic	173811076	173811392	1	ENSG00000270460	ENST00000604994	-46537	NA	AC106900.2	lincRNA	novel transcript
chr2	174120340	174120970	*	Promoter (2-3kb)	174080908	174123670	2	ENSG00000138430	ENST00000462000	2700	OLA1	OLA1	protein_coding	Obg like ATPase 1 [Source:HGNC Symbol;Acc:HGNC:28833]
chr2	174159169	174159617	*	Intron (ENST00000284719/ENSG00000138430, intron 4 of 10)	174171891	174172725	1	ENSG00000270799	ENST00000605472	-12274	NA	AC013467.2	processed_pseudogene	Y box binding protein 1 (YBX1) pseudogene
chr2	174335320	174335950	*	Promoter (<=1kb)	174334946	174338492	1	ENSG00000217236	ENST00000394967	374	SP9	SP9	protein_coding	Sp9 transcription factor [Source:HGNC Symbol;Acc:HGNC:30690]
chr2	174337702	174338057	*	Promoter (<=1kb)	174334438	174337566	2	ENSG00000280414	ENST00000624790	-136	NA	AC018470.1	TEC	novel transcript
chr2	175097053	175097681	*	3' UTR	175080263	175093254	2	ENSG00000115966	ENST00000478905	-3799	ATF2	ATF2	protein_coding	activating transcription factor 2 [Source:HGNC Symbol;Acc:HGNC:784]
chr2	176178666	176179275	*	Promoter (<=1kb)	176173189	176178129	2	ENSG00000224189	ENST00000416928	-537	HAGLR	HAGLR	antisense	HOXD antisense growth-associated long non-coding RNA [Source:HGNC Symbol;Acc:HGNC:43755]
chr2	176193240	176193968	*	Promoter (<=1kb)	176189919	176192538	2	ENSG00000279160	ENST00000623777	-702	NA	AC009336.3	TEC	TEC
chr2	176270026	176270554	*	Promoter (<=1kb)	176269502	176337630	1	ENSG00000128654	ENST00000452865	524	MTX2	MTX2	protein_coding	metaxin 2 [Source:HGNC Symbol;Acc:HGNC:7506]
chr2	177220366	177220936	*	Promoter (1-2kb)	177219093	177219806	1	ENSG00000170144	ENST00000483137	1273	HNRNPA3	HNRNPA3	protein_coding	heterogeneous nuclear ribonucleoprotein A3 [Source:HGNC Symbol;Acc:HGNC:24941]
chr2	177221347	177221803	*	Promoter (2-3kb)	177219093	177219806	1	ENSG00000170144	ENST00000483137	2254	HNRNPA3	HNRNPA3	protein_coding	heterogeneous nuclear ribonucleoprotein A3 [Source:HGNC Symbol;Acc:HGNC:24941]
chr2	177223797	177224343	*	3' UTR	177219093	177219806	1	ENSG00000170144	ENST00000483137	4704	HNRNPA3	HNRNPA3	protein_coding	heterogeneous nuclear ribonucleoprotein A3 [Source:HGNC Symbol;Acc:HGNC:24941]
chr2	177232026	177232783	*	Promoter (<=1kb)	177227595	177232487	2	ENSG00000116044	ENST00000458603	0	NFE2L2	NFE2L2	protein_coding	nuclear factor, erythroid 2 like 2 [Source:HGNC Symbol;Acc:HGNC:7782]
chr2	177238502	177239211	*	Intron (ENST00000397063/ENSG00000116044, intron 1 of 4)	177227595	177232487	2	ENSG00000116044	ENST00000458603	-6015	NFE2L2	NFE2L2	protein_coding	nuclear factor, erythroid 2 like 2 [Source:HGNC Symbol;Acc:HGNC:7782]
chr2	178113441	178113870	*	Promoter (<=1kb)	178112455	178129656	1	ENSG00000155636	ENST00000286070	986	RBM45	RBM45	protein_coding	RNA binding motif protein 45 [Source:HGNC Symbol;Acc:HGNC:24468]
chr2	178309571	178309915	*	Intron (ENST00000392505/ENSG00000079156, intron 3 of 25)	178320244	178395621	1	ENSG00000079156	ENST00000315022	-10329	OSBPL6	OSBPL6	protein_coding	oxysterol binding protein like 6 [Source:HGNC Symbol;Acc:HGNC:16388]
chr2	179263148	179263984	*	Promoter (<=1kb)	179151332	179264203	2	ENSG00000187231	ENST00000435047	219	SESTD1	SESTD1	protein_coding	SEC14 and spectrin domain containing 1 [Source:HGNC Symbol;Acc:HGNC:18379]
chr2	180981106	180981867	*	Promoter (<=1kb)	180981124	181063441	1	ENSG00000170035	ENST00000602710	0	UBE2E3	UBE2E3	protein_coding	ubiquitin conjugating enzyme E2 E3 [Source:HGNC Symbol;Acc:HGNC:12479]
chr2	182916284	182916769	*	3' UTR	182925657	182927265	2	ENSG00000061676	ENST00000477988	10496	NCKAP1	NCKAP1	protein_coding	NCK associated protein 1 [Source:HGNC Symbol;Acc:HGNC:7666]
chr2	182925022	182925823	*	Promoter (1-2kb)	182925657	182927265	2	ENSG00000061676	ENST00000477988	1442	NCKAP1	NCKAP1	protein_coding	NCK associated protein 1 [Source:HGNC Symbol;Acc:HGNC:7666]
chr2	186496373	186496788	*	Intron (ENST00000337859/ENSG00000065548, intron 2 of 9)	186488624	186489083	2	ENSG00000224323	ENST00000426312	-7290	DPRXP1	DPRXP1	processed_pseudogene	divergent-paired related homeobox pseudogene 1 [Source:HGNC Symbol;Acc:HGNC:32167]
chr2	189349188	189349810	*	Distal Intergenic	189311263	189311967	2	ENSG00000213601	ENST00000395181	-37221	KRT18P19	KRT18P19	processed_pseudogene	keratin 18 pseudogene 19 [Source:HGNC Symbol;Acc:HGNC:33387]
chr2	189761369	189762254	*	Promoter (<=1kb)	189750534	189761663	2	ENSG00000128694	ENST00000524043	0	OSGEPL1	OSGEPL1	protein_coding	O-sialoglycoprotein endopeptidase like 1 [Source:HGNC Symbol;Acc:HGNC:23075]
chr2	190683791	190684168	*	Exon (ENST00000409581/ENSG00000138386, exon 5 of 8)	190676944	190690372	2	ENSG00000228509	ENST00000421437	6204	NA	AC006460.1	antisense	novel transcript
chr2	190938691	190939275	*	Intron (ENST00000320717/ENSG00000115419, intron 14 of 17)	190931563	190933105	1	ENSG00000115419	ENST00000471443	7128	GLS	GLS	protein_coding	glutaminase [Source:HGNC Symbol;Acc:HGNC:4331]
chr2	191010163	191010649	*	5' UTR	190970291	191013955	2	ENSG00000115415	ENST00000409465	3306	STAT1	STAT1	protein_coding	signal transducer and activator of transcription 1 [Source:HGNC Symbol;Acc:HGNC:11362]
chr2	191202052	191202708	*	Distal Intergenic	191174233	191174835	1	ENSG00000230611	ENST00000431429	27819	HMGB1P27	HMGB1P27	processed_pseudogene	high mobility group box 1 pseudogene 27 [Source:HGNC Symbol;Acc:HGNC:39118]
chr2	191699340	191699962	*	Distal Intergenic	191683505	191685076	1	ENSG00000173559	ENST00000462824	15835	NABP1	NABP1	protein_coding	nucleic acid binding protein 1 [Source:HGNC Symbol;Acc:HGNC:26232]
chr2	196988022	196988618	*	3' UTR	196992678	196993638	2	ENSG00000065413	ENST00000486006	5020	ANKRD44	ANKRD44	protein_coding	ankyrin repeat domain 44 [Source:HGNC Symbol;Acc:HGNC:25259]
chr2	197159715	197160367	*	Intron (ENST00000647377/ENSG00000065413, intron 2 of 27)	196967017	197122733	2	ENSG00000065413	ENST00000424317	-36982	ANKRD44	ANKRD44	protein_coding	ankyrin repeat domain 44 [Source:HGNC Symbol;Acc:HGNC:25259]
chr2	197804223	197804757	*	Promoter (<=1kb)	197804702	198148401	1	ENSG00000115896	ENST00000428675	0	PLCL1	PLCL1	protein_coding	phospholipase C like 1 (inactive) [Source:HGNC Symbol;Acc:HGNC:9063]
chr2	199459212	199460743	*	Promoter (<=1kb)	199269508	199458745	2	ENSG00000119042	ENST00000443023	-467	SATB2	SATB2	protein_coding	SATB homeobox 2 [Source:HGNC Symbol;Acc:HGNC:21637]
chr2	199963149	199963670	*	Intron (ENST00000295079/ENSG00000162972, intron 5 of 5)	199959266	199963836	1	ENSG00000162972	ENST00000469156	3883	MAIP1	MAIP1	protein_coding	matrix AAA peptidase interacting protein 1 [Source:HGNC Symbol;Acc:HGNC:26198]
chr2	200296762	200297404	*	Distal Intergenic	200305881	200419333	1	ENSG00000196141	ENST00000439084	-8477	SPATS2L	SPATS2L	protein_coding	spermatogenesis associated serine rich 2 like [Source:HGNC Symbol;Acc:HGNC:24574]
chr2	200309795	200310206	*	Promoter (<=1kb)	200308950	200482256	1	ENSG00000196141	ENST00000619961	845	SPATS2L	SPATS2L	protein_coding	spermatogenesis associated serine rich 2 like [Source:HGNC Symbol;Acc:HGNC:24574]
chr2	200447418	200447918	*	Intron (ENST00000409718/ENSG00000196141, intron 8 of 12)	200440649	200461337	1	ENSG00000196141	ENST00000366118	6769	SPATS2L	SPATS2L	protein_coding	spermatogenesis associated serine rich 2 like [Source:HGNC Symbol;Acc:HGNC:24574]
chr2	200478254	200478895	*	3' UTR	200469914	200478146	1	ENSG00000196141	ENST00000460095	8340	SPATS2L	SPATS2L	protein_coding	spermatogenesis associated serine rich 2 like [Source:HGNC Symbol;Acc:HGNC:24574]
chr2	200510142	200510803	*	Promoter (<=1kb)	200499002	200510068	2	ENSG00000155729	ENST00000447556	-74	KCTD18	KCTD18	protein_coding	potassium channel tetramerization domain containing 18 [Source:HGNC Symbol;Acc:HGNC:26446]
chr2	200794061	200794481	*	Exon (ENST00000467645/ENSG00000243478, exon 14 of 14)	200810594	200817167	1	ENSG00000082153	ENST00000450637	-16113	BZW1	BZW1	protein_coding	basic leucine zipper and W2 domains 1 [Source:HGNC Symbol;Acc:HGNC:18380]
chr2	200860789	200861681	*	Promoter (<=1kb)	200853076	200860983	2	ENSG00000013441	ENST00000461981	0	CLK1	CLK1	protein_coding	CDC like kinase 1 [Source:HGNC Symbol;Acc:HGNC:2068]
chr2	200862307	200862980	*	Promoter (<=1kb)	200863152	200863247	2	ENSG00000252759	ENST00000516950	267	NA	RF00019	misc_RNA	NA
chr2	200864081	200864955	*	Promoter (<=1kb)	200853009	200864699	2	ENSG00000013441	ENST00000321356	0	CLK1	CLK1	protein_coding	CDC like kinase 1 [Source:HGNC Symbol;Acc:HGNC:2068]
chr2	200944643	200945421	*	Promoter (1-2kb)	200933876	200943159	2	ENSG00000115942	ENST00000474877	-1484	ORC2	ORC2	protein_coding	origin recognition complex subunit 2 [Source:HGNC Symbol;Acc:HGNC:8488]
chr2	201071041	201071703	*	Promoter (<=1kb)	201071433	201085513	1	ENSG00000119013	ENST00000450023	0	NDUFB3	NDUFB3	protein_coding	NADH:ubiquinone oxidoreductase subunit B3 [Source:HGNC Symbol;Acc:HGNC:7698]
chr2	201621253	201621676	*	Promoter (1-2kb)	201621646	201623430	2	ENSG00000241790	ENST00000416471	1754	ENO1P4	ENO1P4	processed_pseudogene	enolase 1 pseudogene 4 [Source:HGNC Symbol;Acc:HGNC:37945]
chr2	201643248	201644407	*	Promoter (<=1kb)	201620184	201643517	2	ENSG00000155755	ENST00000409883	0	TMEM237	TMEM237	protein_coding	transmembrane protein 237 [Source:HGNC Symbol;Acc:HGNC:14432]
chr2	201733144	201733967	*	Promoter (<=1kb)	201726836	201733453	2	ENSG00000003393	ENST00000494017	0	ALS2	ALS2	protein_coding	ALS2, alsin Rho guanine nucleotide exchange factor [Source:HGNC Symbol;Acc:HGNC:443]
chr2	201778307	201778717	*	Promoter (2-3kb)	201765383	201780911	2	ENSG00000003393	ENST00000462747	2194	ALS2	ALS2	protein_coding	ALS2, alsin Rho guanine nucleotide exchange factor [Source:HGNC Symbol;Acc:HGNC:443]
chr2	202297538	202298129	*	Promoter (1-2kb)	202299858	202303433	1	ENSG00000055044	ENST00000478508	-1729	NOP58	NOP58	protein_coding	NOP58 ribonucleoprotein [Source:HGNC Symbol;Acc:HGNC:29926]
chr2	202377423	202378144	*	Promoter (<=1kb)	202377434	202567751	1	ENSG00000204217	ENST00000374574	0	BMPR2	BMPR2	protein_coding	bone morphogenetic protein receptor type 2 [Source:HGNC Symbol;Acc:HGNC:1078]
chr2	202635777	202636665	*	Promoter (<=1kb)	202635489	202725232	1	ENSG00000138439	ENST00000481658	288	FAM117B	FAM117B	protein_coding	family with sequence similarity 117 member B [Source:HGNC Symbol;Acc:HGNC:14440]
chr2	203014297	203014883	*	Promoter (<=1kb)	202899557	203014798	2	ENSG00000138442	ENST00000477723	0	WDR12	WDR12	protein_coding	WD repeat domain 12 [Source:HGNC Symbol;Acc:HGNC:14098]
chr2	204339404	204339730	*	Distal Intergenic	204306842	204307364	1	ENSG00000236681	ENST00000427921	32562	DSTNP5	DSTNP5	processed_pseudogene	destrin, actin depolymerizing factor pseudogene 5 [Source:HGNC Symbol;Acc:HGNC:44549]
chr2	205682651	205683205	*	Promoter (<=1kb)	205682658	205697909	1	ENSG00000118257	ENST00000478013	0	NRP2	NRP2	protein_coding	neuropilin 2 [Source:HGNC Symbol;Acc:HGNC:8005]
chr2	206026905	206027364	*	Promoter (1-2kb)	206025593	206025697	1	ENSG00000207386	ENST00000384656	1312	NA	RF00019	misc_RNA	NA
chr2	207513699	207514077	*	Intron (ENST00000412387/ENSG00000223725, intron 3 of 4)	207529737	207597789	1	ENSG00000118260	ENST00000430624	-15660	CREB1	CREB1	protein_coding	cAMP responsive element binding protein 1 [Source:HGNC Symbol;Acc:HGNC:2345]
chr2	207531303	207532172	*	Promoter (1-2kb)	207530104	207567556	1	ENSG00000118260	ENST00000452474	1199	CREB1	CREB1	protein_coding	cAMP responsive element binding protein 1 [Source:HGNC Symbol;Acc:HGNC:2345]
chr2	207619541	207620083	*	Intron (ENST00000432416/ENSG00000144401, intron 3 of 4)	207612727	207624380	2	ENSG00000144401	ENST00000448823	4297	METTL21A	METTL21A	protein_coding	methyltransferase like 21A [Source:HGNC Symbol;Acc:HGNC:30476]
chr2	208025012	208025603	*	Promoter (<=1kb)	207821288	208025560	2	ENSG00000178385	ENST00000427836	0	PLEKHM3	PLEKHM3	protein_coding	pleckstrin homology domain containing M3 [Source:HGNC Symbol;Acc:HGNC:34006]
chr2	213151101	213151580	*	Promoter (<=1kb)	213005363	213151603	2	ENSG00000030419	ENST00000434687	23	IKZF2	IKZF2	protein_coding	IKAROS family zinc finger 2 [Source:HGNC Symbol;Acc:HGNC:13177]
chr2	214210664	214211053	*	Intron (ENST00000331683/ENSG00000144451, intron 15 of 15)	214280638	214281452	2	ENSG00000213917	ENST00000396820	70399	RPL5P8	RPL5P8	processed_pseudogene	ribosomal protein L5 pseudogene 8 [Source:HGNC Symbol;Acc:HGNC:36290]
chr2	215435034	215436114	*	Promoter (<=1kb)	215360440	215436067	2	ENSG00000115414	ENST00000421182	0	FN1	FN1	protein_coding	fibronectin 1 [Source:HGNC Symbol;Acc:HGNC:3778]
chr2	216112851	216113218	*	Promoter (<=1kb)	216113092	216119165	1	ENSG00000079246	ENST00000451695	0	XRCC5	XRCC5	protein_coding	X-ray repair cross complementing 5 [Source:HGNC Symbol;Acc:HGNC:12833]
chr2	216503349	216504371	*	3' UTR	216499140	216529484	1	ENSG00000197756	ENST00000441179	4209	RPL37A	RPL37A	protein_coding	ribosomal protein L37a [Source:HGNC Symbol;Acc:HGNC:10348]
chr2	218228453	218229758	*	Promoter (<=1kb)	218228803	218238730	1	ENSG00000163466	ENST00000484961	0	ARPC2	ARPC2	protein_coding	actin related protein 2/3 complex subunit 2 [Source:HGNC Symbol;Acc:HGNC:705]
chr2	218567149	218567738	*	Promoter (<=1kb)	218454815	218568291	2	ENSG00000135913	ENST00000418019	553	USP37	USP37	protein_coding	ubiquitin specific peptidase 37 [Source:HGNC Symbol;Acc:HGNC:20063]
chr2	219278892	219279394	*	Promoter (<=1kb)	219279267	219286900	1	ENSG00000135924	ENST00000336576	0	DNAJB2	DNAJB2	protein_coding	DnaJ heat shock protein family (Hsp40) member B2 [Source:HGNC Symbol;Acc:HGNC:5228]
chr2	219388505	219389225	*	Promoter (<=1kb)	219374194	219388876	2	ENSG00000123992	ENST00000373972	0	DNPEP	DNPEP	protein_coding	aspartyl aminopeptidase [Source:HGNC Symbol;Acc:HGNC:2981]
chr2	222476934	222477518	*	Intron (ENST00000321276/ENSG00000163082, intron 2 of 4)	222498291	222498398	1	ENSG00000202016	ENST00000365146	-20773	RNU6-619P	RNU6-619P	snRNA	RNA, U6 small nuclear 619, pseudogene [Source:HGNC Symbol;Acc:HGNC:47582]
chr2	223815187	223815758	*	Intron (ENST00000443700/ENSG00000152056, intron 1 of 4)	223765177	223837484	2	ENSG00000152056	ENST00000446015	21726	AP1S3	AP1S3	protein_coding	adaptor related protein complex 1 subunit sigma 3 [Source:HGNC Symbol;Acc:HGNC:18971]
chr2	224585694	224586446	*	Promoter (<=1kb)	224470150	224585397	2	ENSG00000036257	ENST00000344951	-297	CUL3	CUL3	protein_coding	cullin 3 [Source:HGNC Symbol;Acc:HGNC:2553]
chr2	226118512	226119510	*	Distal Intergenic	226180044	226185371	2	ENSG00000235070	ENST00000423838	65861	NA	AC062015.1	lincRNA	novel transcript
chr2	226565359	226565947	*	Distal Intergenic	226658710	226658793	2	ENSG00000263363	ENST00000582265	92846	MIR5702	MIR5702	miRNA	microRNA 5702 [Source:HGNC Symbol;Acc:HGNC:43503]
chr2	228659045	228659427	*	Distal Intergenic	228683537	228684580	2	ENSG00000228226	ENST00000442062	25153	NA	AC012070.1	lincRNA	novel transcript
chr2	229799760	229800348	*	Intron (ENST00000283943/ENSG00000153827, intron 20 of 40)	229794861	229796732	2	ENSG00000153827	ENST00000461189	-3028	TRIP12	TRIP12	protein_coding	thyroid hormone receptor interactor 12 [Source:HGNC Symbol;Acc:HGNC:12306]
chr2	230957309	230958098	*	Promoter (<=1kb)	230957593	230957950	1	ENSG00000235013	ENST00000452636	0	COX20P2	COX20P2	processed_pseudogene	COX20, cytochrome c oxidase assembly factor pseudogene 2 [Source:HGNC Symbol;Acc:HGNC:43772]
chr2	231066640	231067238	*	Promoter (<=1kb)	231066904	231075566	1	ENSG00000173692	ENST00000444007	0	PSMD1	PSMD1	protein_coding	proteasome 26S subunit, non-ATPase 1 [Source:HGNC Symbol;Acc:HGNC:9554]
chr2	231078345	231078780	*	3' UTR	231083564	231139070	1	ENSG00000173692	ENST00000447633	-4784	PSMD1	PSMD1	protein_coding	proteasome 26S subunit, non-ATPase 1 [Source:HGNC Symbol;Acc:HGNC:9554]
chr2	231457699	231459446	*	Promoter (<=1kb)	231455442	231458357	2	ENSG00000115053	ENST00000356936	0	NCL	NCL	protein_coding	nucleolin [Source:HGNC Symbol;Acc:HGNC:7667]
chr2	232613750	232614395	*	Promoter (1-2kb)	232595767	232611971	2	ENSG00000237126	ENST00000596622	-1779	NA	AC073254.1	antisense	novel transcript
chr2	232632924	232633310	*	Promoter (<=1kb)	232633228	232682781	1	ENSG00000115468	ENST00000264059	0	EFHD1	EFHD1	protein_coding	EF-hand domain family member D1 [Source:HGNC Symbol;Acc:HGNC:29556]
chr2	235504906	235505463	*	Promoter (<=1kb)	235505751	235507566	1	ENSG00000235529	ENST00000440498	-288	AGAP1-IT1	AGAP1-IT1	sense_intronic	AGAP1 intronic transcript 1 [Source:HGNC Symbol;Acc:HGNC:41427]
chr2	235668878	235669543	*	Promoter (<=1kb)	235669604	236126554	1	ENSG00000157985	ENST00000409538	-61	AGAP1	AGAP1	protein_coding	ArfGAP with GTPase domain, ankyrin repeat and PH domain 1 [Source:HGNC Symbol;Acc:HGNC:16922]
chr20	770517	770862	*	Promoter (1-2kb)	760080	768633	2	ENSG00000101276	ENST00000381944	-1884	SLC52A3	SLC52A3	protein_coding	solute carrier family 52 member 3 [Source:HGNC Symbol;Acc:HGNC:16187]
chr20	1381385	1381799	*	Intron (ENST00000618770/ENSG00000274322, intron 2 of 4)	1369987	1378174	2	ENSG00000088832	ENST00000474726	-3211	FKBP1A	FKBP1A	protein_coding	FK506 binding protein 1A [Source:HGNC Symbol;Acc:HGNC:3711]
chr20	1484316	1485309	*	Intron (ENST00000481731/ENSG00000196209, intron 1 of 7)	1478360	1480436	2	ENSG00000196209	ENST00000608747	-3880	SIRPB2	SIRPB2	protein_coding	signal regulatory protein beta 2 [Source:HGNC Symbol;Acc:HGNC:16247]
chr20	1910381	1910731	*	Intron (ENST00000400068/ENSG00000198053, intron 2 of 8)	1895296	1939897	1	ENSG00000198053	ENST00000358771	15085	SIRPA	SIRPA	protein_coding	signal regulatory protein alpha [Source:HGNC Symbol;Acc:HGNC:9662]
chr20	2130271	2131493	*	Intron (ENST00000381482/ENSG00000125834, intron 3 of 3)	2102891	2177038	1	ENSG00000125834	ENST00000493263	27380	STK35	STK35	protein_coding	serine/threonine kinase 35 [Source:HGNC Symbol;Acc:HGNC:16254]
chr20	2462575	2464015	*	3' UTR	2461660	2470732	2	ENSG00000125835	ENST00000474384	6717	SNRPB	SNRPB	protein_coding	small nuclear ribonucleoprotein polypeptides B and B1 [Source:HGNC Symbol;Acc:HGNC:11153]
chr20	3157402	3158091	*	Promoter (1-2kb)	3122374	3159876	2	ENSG00000185019	ENST00000449731	1785	UBOX5	UBOX5	protein_coding	U-box domain containing 5 [Source:HGNC Symbol;Acc:HGNC:17777]
chr20	3611879	3612944	*	Intron (ENST00000262919/ENSG00000088812, intron 24 of 28)	3659292	3663399	2	ENSG00000125861	ENST00000290417	50455	GFRA4	GFRA4	protein_coding	GDNF family receptor alpha 4 [Source:HGNC Symbol;Acc:HGNC:13821]
chr20	3634781	3635434	*	Intron (ENST00000262919/ENSG00000088812, intron 26 of 28)	3659292	3663399	2	ENSG00000125861	ENST00000290417	27965	GFRA4	GFRA4	protein_coding	GDNF family receptor alpha 4 [Source:HGNC Symbol;Acc:HGNC:13821]
chr20	4014017	4014528	*	Promoter (<=1kb)	3927309	4015389	2	ENSG00000101236	ENST00000336095	861	RNF24	RNF24	protein_coding	ring finger protein 24 [Source:HGNC Symbol;Acc:HGNC:13779]
chr20	4687278	4687784	*	Promoter (<=1kb)	4686543	4699871	1	ENSG00000171867	ENST00000457586	735	PRNP	PRNP	protein_coding	prion protein [Source:HGNC Symbol;Acc:HGNC:9449]
chr20	4699384	4701160	*	3' UTR	4686543	4699871	1	ENSG00000171867	ENST00000457586	12841	PRNP	PRNP	protein_coding	prion protein [Source:HGNC Symbol;Acc:HGNC:9449]
chr20	5181489	5182169	*	Intron (ENST00000460006/ENSG00000101290, intron 5 of 12)	5176102	5191354	1	ENSG00000101290	ENST00000379070	5387	CDS2	CDS2	protein_coding	CDP-diacylglycerol synthase 2 [Source:HGNC Symbol;Acc:HGNC:1801]
chr20	5608139	5608935	*	Promoter (1-2kb)	5575900	5610924	2	ENSG00000125772	ENST00000481690	1989	GPCPD1	GPCPD1	protein_coding	glycerophosphocholine phosphodiesterase 1 [Source:HGNC Symbol;Acc:HGNC:26957]
chr20	5675099	5675536	*	Distal Intergenic	5544404	5611026	2	ENSG00000125772	ENST00000379019	-64073	GPCPD1	GPCPD1	protein_coding	glycerophosphocholine phosphodiesterase 1 [Source:HGNC Symbol;Acc:HGNC:26957]
chr20	5951201	5951865	*	Promoter (<=1kb)	5950931	5995206	1	ENSG00000125885	ENST00000265187	270	MCM8	MCM8	protein_coding	minichromosome maintenance 8 homologous recombination repair factor [Source:HGNC Symbol;Acc:HGNC:16147]
chr20	31547282	31548249	*	Promoter (<=1kb)	31547382	31566275	1	ENSG00000101294	ENST00000487964	0	HM13	HM13	protein_coding	histocompatibility minor 13 [Source:HGNC Symbol;Acc:HGNC:16435]
chr20	32070621	32071090	*	Intron (ENST00000538448/ENSG00000101336, intron 2 of 13)	32052425	32101519	1	ENSG00000101336	ENST00000639405	18196	HCK	HCK	protein_coding	HCK proto-oncogene, Src family tyrosine kinase [Source:HGNC Symbol;Acc:HGNC:4840]
chr20	32367395	32368352	*	Promoter (1-2kb)	32366384	32429932	1	ENSG00000171456	ENST00000470145	1011	ASXL1	ASXL1	protein_coding	ASXL transcriptional regulator 1 [Source:HGNC Symbol;Acc:HGNC:18318]
chr20	32388633	32389677	*	Intron (ENST00000375687/ENSG00000171456, intron 4 of 12)	32366384	32429932	1	ENSG00000171456	ENST00000470145	22249	ASXL1	ASXL1	protein_coding	ASXL transcriptional regulator 1 [Source:HGNC Symbol;Acc:HGNC:18318]
chr20	32838472	32839016	*	Intron (ENST00000375571/ENSG00000101367, intron 4 of 6)	32843128	32854257	2	ENSG00000260536	ENST00000565572	15241	NA	AL035071.2	antisense	novel transcript, antisense to MAPRE1
chr20	33362452	33363090	*	Intron (ENST00000427097/ENSG00000101391, intron 4 of 5)	33358841	33373359	2	ENSG00000101391	ENST00000461710	10269	CDK5RAP1	CDK5RAP1	protein_coding	CDK5 regulatory subunit associated protein 1 [Source:HGNC Symbol;Acc:HGNC:15880]
chr20	33373793	33374477	*	Promoter (<=1kb)	33358841	33373359	2	ENSG00000101391	ENST00000461710	-434	CDK5RAP1	CDK5RAP1	protein_coding	CDK5 regulatory subunit associated protein 1 [Source:HGNC Symbol;Acc:HGNC:15880]
chr20	33521448	33521891	*	Intron (ENST00000471007/ENSG00000078699, intron 1 of 3)	33490117	33650036	1	ENSG00000078699	ENST00000375279	31331	CBFA2T2	CBFA2T2	protein_coding	CBFA2/RUNX1 translocation partner 2 [Source:HGNC Symbol;Acc:HGNC:1536]
chr20	34378939	34379316	*	Intron (ENST00000374864/ENSG00000078747, intron 2 of 24)	34384165	34384265	2	ENSG00000201498	ENST00000364628	4949	NA	RF00019	misc_RNA	NA
chr20	34837475	34838102	*	Distal Intergenic	34833575	34834462	2	ENSG00000225336	ENST00000393368	-3013	HMGB3P1	HMGB3P1	processed_pseudogene	high mobility group box 3 pseudogene 1 [Source:HGNC Symbol;Acc:HGNC:16240]
chr20	35044818	35045313	*	Intron (ENST00000451813/ENSG00000100991, intron 6 of 18)	35030317	35030420	2	ENSG00000202150	ENST00000365280	-14398	RNU6-407P	RNU6-407P	snRNA	RNA, U6 small nuclear 407, pseudogene [Source:HGNC Symbol;Acc:HGNC:47370]
chr20	35400970	35401466	*	Intron (ENST00000457259/ENSG00000101019, intron 1 of 6)	35303453	35394203	2	ENSG00000101019	ENST00000397556	-6767	UQCC1	UQCC1	protein_coding	ubiquinol-cytochrome c reductase complex assembly factor 1 [Source:HGNC Symbol;Acc:HGNC:15891]
chr20	35701682	35702561	*	Promoter (2-3kb)	35699451	35700980	1	ENSG00000125995	ENST00000336695	2231	ROMO1	ROMO1	protein_coding	reactive oxygen species modulator 1 [Source:HGNC Symbol;Acc:HGNC:16185]
chr20	35704034	35705364	*	Promoter (<=1kb)	35704400	35705399	2	ENSG00000131051	ENST00000490354	35	RBM39	RBM39	protein_coding	RNA binding motif protein 39 [Source:HGNC Symbol;Acc:HGNC:15923]
chr20	35710814	35711686	*	Promoter (<=1kb)	35708992	35710566	2	ENSG00000131051	ENST00000468086	-248	RBM39	RBM39	protein_coding	RNA binding motif protein 39 [Source:HGNC Symbol;Acc:HGNC:15923]
chr20	35714173	35714986	*	Promoter (<=1kb)	35704326	35714251	2	ENSG00000131051	ENST00000476806	0	RBM39	RBM39	protein_coding	RNA binding motif protein 39 [Source:HGNC Symbol;Acc:HGNC:15923]
chr20	35715599	35716422	*	Promoter (<=1kb)	35709033	35716787	2	ENSG00000131051	ENST00000475651	365	RBM39	RBM39	protein_coding	RNA binding motif protein 39 [Source:HGNC Symbol;Acc:HGNC:15923]
chr20	35724454	35725124	*	Promoter (<=1kb)	35713019	35725112	2	ENSG00000131051	ENST00000490484	0	RBM39	RBM39	protein_coding	RNA binding motif protein 39 [Source:HGNC Symbol;Acc:HGNC:15923]
chr20	35731177	35731852	*	Promoter (<=1kb)	35704328	35732806	2	ENSG00000131051	ENST00000492779	954	RBM39	RBM39	protein_coding	RNA binding motif protein 39 [Source:HGNC Symbol;Acc:HGNC:15923]
chr20	35735342	35736608	*	Promoter (<=1kb)	35734767	35736641	2	ENSG00000131051	ENST00000498280	33	RBM39	RBM39	protein_coding	RNA binding motif protein 39 [Source:HGNC Symbol;Acc:HGNC:15923]
chr20	35739344	35740208	*	Promoter (<=1kb)	35725124	35739283	2	ENSG00000131051	ENST00000481037	-61	RBM39	RBM39	protein_coding	RNA binding motif protein 39 [Source:HGNC Symbol;Acc:HGNC:15923]
chr20	35740456	35740944	*	Promoter (<=1kb)	35725065	35740597	2	ENSG00000131051	ENST00000425184	0	RBM39	RBM39	protein_coding	RNA binding motif protein 39 [Source:HGNC Symbol;Acc:HGNC:15923]
chr20	35769149	35769617	*	Promoter (<=1kb)	35769785	35769867	2	ENSG00000283527	ENST00000636093	250	NA	RF00026	snRNA	NA
chr20	35819511	35820016	*	Intron (ENST00000461122/ENSG00000025293, intron 1 of 5)	35849389	35863376	1	ENSG00000025293	ENST00000449988	-29373	PHF20	PHF20	protein_coding	PHD finger protein 20 [Source:HGNC Symbol;Acc:HGNC:16098]
chr20	36519306	36519726	*	Intron (ENST00000373913/ENSG00000080845, intron 10 of 12)	36524326	36527059	1	ENSG00000080845	ENST00000477195	-4600	DLGAP4	DLGAP4	protein_coding	DLG associated protein 4 [Source:HGNC Symbol;Acc:HGNC:24476]
chr20	36856655	36857197	*	Promoter (2-3kb)	36777449	36859873	2	ENSG00000149639	ENST00000279034	2676	SOGA1	SOGA1	protein_coding	suppressor of glucose, autophagy associated 1 [Source:HGNC Symbol;Acc:HGNC:16111]
chr20	43458725	43459370	*	Promoter (<=1kb)	43457928	43464247	1	ENSG00000124193	ENST00000244020	797	SRSF6	SRSF6	protein_coding	serine and arginine rich splicing factor 6 [Source:HGNC Symbol;Acc:HGNC:10788]
chr20	48924576	48925315	*	Promoter (2-3kb)	48921890	49036693	1	ENSG00000124198	ENST00000371917	2686	ARFGEF2	ARFGEF2	protein_coding	ADP ribosylation factor guanine nucleotide exchange factor 2 [Source:HGNC Symbol;Acc:HGNC:15853]
chr20	48959924	48960448	*	Intron (ENST00000371917/ENSG00000124198, intron 6 of 38)	48998100	48998446	1	ENSG00000124198	ENST00000493140	-37652	ARFGEF2	ARFGEF2	protein_coding	ADP ribosylation factor guanine nucleotide exchange factor 2 [Source:HGNC Symbol;Acc:HGNC:15853]
chr20	49074996	49076194	*	Exon (ENST00000396192/ENSG00000124207, exon 11 of 24)	49090763	49096952	1	ENSG00000124207	ENST00000469700	-14569	CSE1L	CSE1L	protein_coding	chromosome segregation 1 like [Source:HGNC Symbol;Acc:HGNC:2431]
chr20	49186629	49187427	*	Promoter (<=1kb)	49113339	49188367	2	ENSG00000124214	ENST00000371856	940	STAU1	STAU1	protein_coding	staufen double-stranded RNA binding protein 1 [Source:HGNC Symbol;Acc:HGNC:11370]
chr20	49217198	49217652	*	Promoter (1-2kb)	49219295	49244075	1	ENSG00000124228	ENST00000622530	-1643	DDX27	DDX27	protein_coding	DEAD-box helicase 27 [Source:HGNC Symbol;Acc:HGNC:15837]
chr20	49280623	49281566	*	Promoter (<=1kb)	49280683	49280772	1	ENSG00000212304	ENST00000391002	0	SNORD12	SNORD12	snoRNA	small nucleolar RNA, C/D box 12 [Source:HGNC Symbol;Acc:HGNC:32708]
chr20	49286778	49288725	*	Promoter (2-3kb)	49290888	49295738	1	ENSG00000177410	ENST00000618800	-2163	ZFAS1	ZFAS1	antisense	ZNFX1 antisense RNA 1 [Source:HGNC Symbol;Acc:HGNC:33101]
chr20	49289070	49289812	*	Promoter (1-2kb)	49290888	49295738	1	ENSG00000177410	ENST00000618800	-1076	ZFAS1	ZFAS1	antisense	ZNFX1 antisense RNA 1 [Source:HGNC Symbol;Acc:HGNC:33101]
chr20	49381870	49382424	*	Intron (ENST00000637341/ENSG00000283529, intron 2 of 7)	49374800	49387005	2	ENSG00000158445	ENST00000635210	4581	KCNB1	KCNB1	protein_coding	potassium voltage-gated channel subfamily B member 1 [Source:HGNC Symbol;Acc:HGNC:6231]
chr20	49676718	49677473	*	Intron (ENST00000371711/ENSG00000158470, intron 1 of 8)	49632945	49713878	2	ENSG00000158470	ENST00000371711	36405	B4GALT5	B4GALT5	protein_coding	beta-1,4-galactosyltransferase 5 [Source:HGNC Symbol;Acc:HGNC:928]
chr20	49696900	49697358	*	Intron (ENST00000371711/ENSG00000158470, intron 1 of 8)	49632945	49713878	2	ENSG00000158470	ENST00000371711	16520	B4GALT5	B4GALT5	protein_coding	beta-1,4-galactosyltransferase 5 [Source:HGNC Symbol;Acc:HGNC:928]
chr20	49702088	49702552	*	Intron (ENST00000371711/ENSG00000158470, intron 1 of 8)	49632945	49713878	2	ENSG00000158470	ENST00000371711	11326	B4GALT5	B4GALT5	protein_coding	beta-1,4-galactosyltransferase 5 [Source:HGNC Symbol;Acc:HGNC:928]
chr20	49706620	49707354	*	Intron (ENST00000371711/ENSG00000158470, intron 1 of 8)	49632945	49713878	2	ENSG00000158470	ENST00000371711	6524	B4GALT5	B4GALT5	protein_coding	beta-1,4-galactosyltransferase 5 [Source:HGNC Symbol;Acc:HGNC:928]
chr20	49711638	49712194	*	Promoter (1-2kb)	49632945	49713878	2	ENSG00000158470	ENST00000371711	1684	B4GALT5	B4GALT5	protein_coding	beta-1,4-galactosyltransferase 5 [Source:HGNC Symbol;Acc:HGNC:928]
chr20	49821275	49821787	*	Intron (ENST00000417961/ENSG00000197818, intron 2 of 15)	49829125	49831085	1	ENSG00000237788	ENST00000429893	-7338	NA	AL162615.1	processed_pseudogene	cytokine-like nuclear factor n-pac (N-PAC) pseudogene
chr20	49866225	49867114	*	Intron (ENST00000417961/ENSG00000197818, intron 10 of 15)	49886371	49892242	1	ENSG00000197818	ENST00000490250	-19257	SLC9A8	SLC9A8	protein_coding	solute carrier family 9 member A8 [Source:HGNC Symbol;Acc:HGNC:20728]
chr20	50098571	50099056	*	5' UTR	50096059	50111566	2	ENSG00000244687	ENST00000473860	12510	UBE2V1	UBE2V1	protein_coding	ubiquitin conjugating enzyme E2 V1 [Source:HGNC Symbol;Acc:HGNC:12494]
chr20	50165952	50166539	*	Promoter (<=1kb)	50166362	50169495	1	ENSG00000234698	ENST00000444478	0	NA	AL161937.1	lincRNA	novel transcript
chr20	50191428	50193969	*	Promoter (<=1kb)	50184598	50191498	2	ENSG00000277449	ENST00000613921	0	CEBPB-AS1	CEBPB-AS1	antisense	CEBPB antisense RNA 1 [Source:HGNC Symbol;Acc:HGNC:51226]
chr20	50285332	50285893	*	Distal Intergenic	50292720	50314922	1	ENSG00000203999	ENST00000371639	-6827	LINC01270	LINC01270	lincRNA	long intergenic non-protein coding RNA 1270 [Source:HGNC Symbol;Acc:HGNC:27658]
chr20	50441291	50441759	*	Distal Intergenic	50429190	50429483	2	ENSG00000244376	ENST00000497504	-11808	RN7SL636P	RN7SL636P	misc_RNA	RNA, 7SL, cytoplasmic 636, pseudogene [Source:HGNC Symbol;Acc:HGNC:46652]
chr20	50511600	50511967	*	Promoter (1-2kb)	50510354	50585241	1	ENSG00000196396	ENST00000371621	1246	PTPN1	PTPN1	protein_coding	protein tyrosine phosphatase, non-receptor type 1 [Source:HGNC Symbol;Acc:HGNC:9642]
chr20	50538311	50538882	*	Intron (ENST00000541713/ENSG00000196396, intron 1 of 8)	50557682	50557998	2	ENSG00000239742	ENST00000474091	19116	RN7SL672P	RN7SL672P	misc_RNA	RNA, 7SL, cytoplasmic 672, pseudogene [Source:HGNC Symbol;Acc:HGNC:46688]
chr20	50735428	50736472	*	Intron (ENST00000371610/ENSG00000124171, intron 1 of 2)	50731665	50756795	1	ENSG00000124171	ENST00000396039	3763	PARD6B	PARD6B	protein_coding	par-6 family cell polarity regulator beta [Source:HGNC Symbol;Acc:HGNC:16245]
chr20	50914164	50914809	*	Promoter (<=1kb)	50913731	50914411	1	ENSG00000228663	ENST00000436861	433	PSMD10P1	PSMD10P1	processed_pseudogene	proteasome 26S subunit, non-ATPase, 10 pseudogene 1 [Source:HGNC Symbol;Acc:HGNC:16602]
chr20	50920846	50922223	*	Intron (ENST00000621696/ENSG00000101126, intron 2 of 5)	50889048	50928732	2	ENSG00000101126	ENST00000644386	6509	ADNP	ADNP	protein_coding	activity dependent neuroprotector homeobox [Source:HGNC Symbol;Acc:HGNC:15766]
chr20	50932263	50933167	*	Promoter (<=1kb)	50890336	50931421	2	ENSG00000101126	ENST00000396032	-842	ADNP	ADNP	protein_coding	activity dependent neuroprotector homeobox [Source:HGNC Symbol;Acc:HGNC:15766]
chr20	50957305	50958244	*	Promoter (<=1kb)	50934945	50958521	2	ENSG00000000419	ENST00000371584	277	DPM1	DPM1	protein_coding	dolichyl-phosphate mannosyltransferase subunit 1, catalytic [Source:HGNC Symbol;Acc:HGNC:3005]
chr20	51207559	51207921	*	Distal Intergenic	51130788	51131667	2	ENSG00000228820	ENST00000421328	-75892	RPSAP1	RPSAP1	processed_pseudogene	ribosomal protein SA pseudogene 1 [Source:HGNC Symbol;Acc:HGNC:16560]
chr20	51695818	51696351	*	Exon (ENST00000338821/ENSG00000054793, exon 6 of 28)	51725819	51732587	2	ENSG00000054793	ENST00000477492	36236	ATP9A	ATP9A	protein_coding	ATPase phospholipid transporting 9A (putative) [Source:HGNC Symbol;Acc:HGNC:13540]
chr20	51984673	51985488	*	Distal Intergenic	51904969	51905030	1	ENSG00000252654	ENST00000516845	79704	RNU7-6P	RNU7-6P	snRNA	RNA, U7 small nuclear 6 pseudogene [Source:HGNC Symbol;Acc:HGNC:34102]
chr20	52128345	52128900	*	Intron (ENST00000371518/ENSG00000020256, intron 5 of 8)	52110344	52111049	2	ENSG00000233347	ENST00000442902	-17296	ERP29P1	ERP29P1	processed_pseudogene	endoplasmic reticulum lumenal protein 29 pseudogene 1 [Source:HGNC Symbol;Acc:HGNC:24625]
chr20	52190372	52191717	*	Promoter (<=1kb)	52084011	52191697	2	ENSG00000020256	ENST00000361387	0	ZFP64	ZFP64	protein_coding	ZFP64 zinc finger protein [Source:HGNC Symbol;Acc:HGNC:15940]
chr20	53578517	53579434	*	Promoter (2-3kb)	53568820	53576027	2	ENSG00000171940	ENST00000437222	-2490	ZNF217	ZNF217	protein_coding	zinc finger protein 217 [Source:HGNC Symbol;Acc:HGNC:13009]
chr20	53594571	53595388	*	Promoter (<=1kb)	53567065	53593839	2	ENSG00000171940	ENST00000371471	-732	ZNF217	ZNF217	protein_coding	zinc finger protein 217 [Source:HGNC Symbol;Acc:HGNC:13009]
chr20	53621489	53622522	*	Intron (ENST00000444112/ENSG00000235415, intron 2 of 2)	53582925	53609907	2	ENSG00000171940	ENST00000540425	-11582	ZNF217	ZNF217	protein_coding	zinc finger protein 217 [Source:HGNC Symbol;Acc:HGNC:13009]
chr20	53652367	53652676	*	Distal Intergenic	53668697	53668758	2	ENSG00000238468	ENST00000459331	16082	RNU7-14P	RNU7-14P	snRNA	RNA, U7 small nuclear 14 pseudogene [Source:HGNC Symbol;Acc:HGNC:34110]
chr20	53773540	53774364	*	Distal Intergenic	53799823	53801318	2	ENSG00000225563	ENST00000423233	26954	NA	AC006076.1	lincRNA	novel transcript
chr20	53787819	53788229	*	Distal Intergenic	53799823	53801318	2	ENSG00000225563	ENST00000423233	13089	NA	AC006076.1	lincRNA	novel transcript
chr20	53789719	53790159	*	Distal Intergenic	53799823	53801318	2	ENSG00000225563	ENST00000423233	11159	NA	AC006076.1	lincRNA	novel transcript
chr20	53828543	53829461	*	Distal Intergenic	53799823	53801318	2	ENSG00000225563	ENST00000423233	-27225	NA	AC006076.1	lincRNA	novel transcript
chr20	53870053	53871128	*	Distal Intergenic	53875252	53875557	2	ENSG00000241721	ENST00000497904	4429	SUMO1P1	SUMO1P1	processed_pseudogene	SUMO1 pseudogene 1 [Source:HGNC Symbol;Acc:HGNC:33148]
chr20	53872300	53872750	*	Promoter (2-3kb)	53875252	53875557	2	ENSG00000241721	ENST00000497904	2807	SUMO1P1	SUMO1P1	processed_pseudogene	SUMO1 pseudogene 1 [Source:HGNC Symbol;Acc:HGNC:33148]
chr20	53903377	53903889	*	Distal Intergenic	53875252	53875557	2	ENSG00000241721	ENST00000497904	-27820	SUMO1P1	SUMO1P1	processed_pseudogene	SUMO1 pseudogene 1 [Source:HGNC Symbol;Acc:HGNC:33148]
chr20	53906337	53907298	*	Distal Intergenic	53875252	53875557	2	ENSG00000241721	ENST00000497904	-30780	SUMO1P1	SUMO1P1	processed_pseudogene	SUMO1 pseudogene 1 [Source:HGNC Symbol;Acc:HGNC:33148]
chr20	54013902	54014371	*	Intron (ENST00000448484/ENSG00000064787, intron 1 of 8)	53936777	54028700	2	ENSG00000064787	ENST00000448484	14329	BCAS1	BCAS1	protein_coding	breast carcinoma amplified sequence 1 [Source:HGNC Symbol;Acc:HGNC:974]
chr20	54132706	54133263	*	Distal Intergenic	54154370	54157298	2	ENSG00000019186	ENST00000460643	24035	CYP24A1	CYP24A1	protein_coding	cytochrome P450 family 24 subfamily A member 1 [Source:HGNC Symbol;Acc:HGNC:2602]
chr20	54208452	54209242	*	Promoter (<=1kb)	54208428	54214410	1	ENSG00000101132	ENST00000474326	24	PFDN4	PFDN4	protein_coding	prefoldin subunit 4 [Source:HGNC Symbol;Acc:HGNC:8868]
chr20	54219387	54220105	*	3' UTR	54208428	54214410	1	ENSG00000101132	ENST00000474326	10959	PFDN4	PFDN4	protein_coding	prefoldin subunit 4 [Source:HGNC Symbol;Acc:HGNC:8868]
chr20	56711089	56711642	*	Distal Intergenic	56700837	56701514	2	ENSG00000237000	ENST00000439110	-9575	PTMAP6	PTMAP6	processed_pseudogene	prothymosin alpha pseudogene 6 [Source:HGNC Symbol;Acc:HGNC:16573]
chr20	57060379	57060940	*	Distal Intergenic	57105741	57107128	1	ENSG00000231078	ENST00000442780	-44801	NA	AL157414.2	lincRNA	novel transcript
chr20	57354478	57355268	*	Promoter (2-3kb)	57351577	57356512	1	ENSG00000101146	ENST00000452119	2901	RAE1	RAE1	protein_coding	ribonucleic acid export 1 [Source:HGNC Symbol;Acc:HGNC:9828]
chr20	57358939	57359801	*	Promoter (<=1kb)	57358442	57359980	2	ENSG00000256222	ENST00000543500	179	MTRNR2L3	MTRNR2L3	protein_coding	MT-RNR2 like 3 [Source:HGNC Symbol;Acc:HGNC:37157]
chr20	57697834	57698608	*	Intron (ENST00000341744/ENSG00000124225, intron 1 of 3)	57652037	57691830	2	ENSG00000124225	ENST00000395814	-6004	PMEPA1	PMEPA1	protein_coding	prostate transmembrane protein, androgen induced 1 [Source:HGNC Symbol;Acc:HGNC:14107]
chr20	58306936	58307629	*	Promoter (1-2kb)	58237919	58309439	2	ENSG00000124224	ENST00000493688	1810	PPP4R1L	PPP4R1L	transcribed_unprocessed_pseudogene	protein phosphatase 4 regulatory subunit 1 like (pseudogene) [Source:HGNC Symbol;Acc:HGNC:15755]
chr20	58341804	58342463	*	Intron (ENST00000244040/ENSG00000124209, intron 2 of 6)	58309758	58346048	1	ENSG00000124209	ENST00000488949	32046	RAB22A	RAB22A	protein_coding	RAB22A, member RAS oncogene family [Source:HGNC Symbol;Acc:HGNC:9764]
chr20	58372613	58373128	*	Distal Intergenic	58389122	58451101	1	ENSG00000124164	ENST00000475243	-15994	VAPB	VAPB	protein_coding	VAMP associated protein B and C [Source:HGNC Symbol;Acc:HGNC:12649]
chr20	58388438	58389306	*	Promoter (<=1kb)	58389122	58451101	1	ENSG00000124164	ENST00000475243	0	VAPB	VAPB	protein_coding	VAMP associated protein B and C [Source:HGNC Symbol;Acc:HGNC:12649]
chr20	58406154	58407533	*	Intron (ENST00000475243/ENSG00000124164, intron 1 of 5)	58389375	58446905	1	ENSG00000124164	ENST00000265619	16779	VAPB	VAPB	protein_coding	VAMP associated protein B and C [Source:HGNC Symbol;Acc:HGNC:12649]
chr20	58415948	58417576	*	Intron (ENST00000475243/ENSG00000124164, intron 1 of 5)	58431033	58445552	1	ENSG00000124164	ENST00000463370	-13457	VAPB	VAPB	protein_coding	VAMP associated protein B and C [Source:HGNC Symbol;Acc:HGNC:12649]
chr20	58658653	58659529	*	Intron (ENST00000361830/ENSG00000124222, intron 2 of 8)	58652097	58671297	1	ENSG00000124222	ENST00000468590	6556	STX16	STX16	protein_coding	syntaxin 16 [Source:HGNC Symbol;Acc:HGNC:11431]
chr20	58735250	58735949	*	Distal Intergenic	58717364	58719231	1	ENSG00000215440	ENST00000532531	17886	NPEPL1	NPEPL1	protein_coding	aminopeptidase like 1 [Source:HGNC Symbol;Acc:HGNC:16244]
chr20	58875554	58876229	*	Promoter (<=1kb)	58876592	58876981	2	ENSG00000270951	ENST00000605044	752	NA	AL121917.2	antisense	novel transcript, antisense to GNAS
chr20	58899340	58899901	*	Promoter (1-2kb)	58897440	58911192	1	ENSG00000087460	ENST00000496934	1900	GNAS	GNAS	protein_coding	GNAS complex locus [Source:HGNC Symbol;Acc:HGNC:4392]
chr20	58904379	58905053	*	Promoter (<=1kb)	58903741	58909776	1	ENSG00000087460	ENST00000493958	638	GNAS	GNAS	protein_coding	GNAS complex locus [Source:HGNC Symbol;Acc:HGNC:4392]
chr20	59030536	59031733	*	Promoter (<=1kb)	59025973	59032292	2	ENSG00000124172	ENST00000395663	559	ATP5F1E	ATP5F1E	protein_coding	ATP synthase F1 subunit epsilon [Source:HGNC Symbol;Acc:HGNC:838]
chr20	59033345	59033948	*	Promoter (<=1kb)	59025467	59032382	2	ENSG00000124172	ENST00000243997	-963	ATP5F1E	ATP5F1E	protein_coding	ATP synthase F1 subunit epsilon [Source:HGNC Symbol;Acc:HGNC:838]
chr20	59086530	59087528	*	Distal Intergenic	59113224	59113631	1	ENSG00000232925	ENST00000445106	-25696	MRPS16P2	MRPS16P2	processed_pseudogene	mitochondrial ribosomal protein S16 pseudogene 2 [Source:HGNC Symbol;Acc:HGNC:16541]
chr20	59402350	59402836	*	Distal Intergenic	59360927	59364773	2	ENSG00000230352	ENST00000440889	-37577	NA	AL035250.2	lincRNA	novel transcript
chr20	59540029	59540857	*	Distal Intergenic	59515191	59516039	1	ENSG00000227282	ENST00000443747	24838	NA	AL389889.1	lincRNA	novel transcript
chr20	59939950	59941435	*	Promoter (<=1kb)	59936668	59940297	2	ENSG00000132825	ENST00000370996	0	PPP1R3D	PPP1R3D	protein_coding	protein phosphatase 1 regulatory subunit 3D [Source:HGNC Symbol;Acc:HGNC:9294]
chr20	61387348	61387991	*	Intron (ENST00000614565/ENSG00000179242, intron 2 of 15)	61369879	61370855	1	ENSG00000276786	ENST00000617215	17469	NA	BX640515.1	lincRNA	novel transcript
chr20	61491602	61492682	*	Intron (ENST00000614565/ENSG00000179242, intron 2 of 15)	61435639	61437547	2	ENSG00000277270	ENST00000616819	-54055	NA	AL160412.1	lincRNA	novel transcript
chr20	62009401	62009982	*	Promoter (<=1kb)	62008851	62010133	2	ENSG00000130699	ENST00000486599	151	TAF4	TAF4	protein_coding	TATA-box binding protein associated factor 4 [Source:HGNC Symbol;Acc:HGNC:11537]
chr20	62088492	62088966	*	Distal Intergenic	62066830	62068437	1	ENSG00000283078	ENST00000635124	21662	NA	AL137077.2	lincRNA	novel transcript
chr20	62141569	62142725	*	Promoter (<=1kb)	62136857	62142596	2	ENSG00000101182	ENST00000370861	0	PSMA7	PSMA7	protein_coding	proteasome subunit alpha 7 [Source:HGNC Symbol;Acc:HGNC:9536]
chr20	62385195	62385755	*	Promoter (1-2kb)	62386303	62386970	2	ENSG00000273619	ENST00000610979	1215	NA	AL121832.2	antisense	novel transcript, antisense to RPS21
chr20	62840806	62841518	*	3' UTR	62836922	62840658	1	ENSG00000092758	ENST00000466532	3884	COL9A3	COL9A3	protein_coding	collagen type IX alpha 3 chain [Source:HGNC Symbol;Acc:HGNC:2219]
chr20	62900747	62901218	*	Intron (ENST00000266070/ENSG00000101191, intron 6 of 15)	62905006	62914406	2	ENSG00000101191	ENST00000370366	13188	DIDO1	DIDO1	protein_coding	death inducer-obliterator 1 [Source:HGNC Symbol;Acc:HGNC:2680]
chr20	62914088	62914740	*	Promoter (<=1kb)	62905006	62914406	2	ENSG00000101191	ENST00000370366	0	DIDO1	DIDO1	protein_coding	death inducer-obliterator 1 [Source:HGNC Symbol;Acc:HGNC:2680]
chr20	63829643	63830490	*	Promoter (<=1kb)	63743666	63831214	2	ENSG00000130584	ENST00000245663	724	ZBTB46	ZBTB46	protein_coding	zinc finger and BTB domain containing 46 [Source:HGNC Symbol;Acc:HGNC:16094]
chr21	17511839	17512725	*	Promoter (<=1kb)	17512382	17570100	1	ENSG00000154639	ENST00000284878	0	CXADR	CXADR	protein_coding	CXADR, Ig-like cell adhesion molecule [Source:HGNC Symbol;Acc:HGNC:2559]
chr21	17610661	17612124	*	Promoter (<=1kb)	17611744	17633199	1	ENSG00000280594	ENST00000626994	0	BTG3-AS1	BTG3-AS1	processed_transcript	BTG3 antisense RNA 1 [Source:HGNC Symbol;Acc:HGNC:53145]
chr21	17613253	17613809	*	Promoter (<=1kb)	17593653	17612947	2	ENSG00000154640	ENST00000348354	-306	BTG3	BTG3	protein_coding	BTG anti-proliferation factor 3 [Source:HGNC Symbol;Acc:HGNC:1132]
chr21	25642606	25642968	*	Promoter (<=1kb)	25643489	25644216	1	ENSG00000237731	ENST00000420965	-521	RNGTTP1	RNGTTP1	processed_pseudogene	RNA guanylyltransferase and 5'-phosphatase pseudogene 1 [Source:HGNC Symbol;Acc:HGNC:39652]
chr21	29333119	29333719	*	Intron (ENST00000286800/ENSG00000156273, intron 4 of 4)	29327276	29630751	1	ENSG00000156273	ENST00000468059	5843	BACH1	BACH1	protein_coding	BTB domain and CNC homolog 1 [Source:HGNC Symbol;Acc:HGNC:935]
chr21	31723525	31723907	*	Intron (ENST00000286835/ENSG00000156304, intron 1 of 19)	31700759	31731961	2	ENSG00000156304	ENST00000485790	8054	SCAF4	SCAF4	protein_coding	SR-related CTD associated factor 4 [Source:HGNC Symbol;Acc:HGNC:19304]
chr21	32726279	32727020	*	Promoter (<=1kb)	32695226	32726942	2	ENSG00000159082	ENST00000456084	0	SYNJ1	SYNJ1	protein_coding	synaptojanin 1 [Source:HGNC Symbol;Acc:HGNC:11503]
chr21	32771772	32772599	*	Promoter (<=1kb)	32733899	32771858	2	ENSG00000159086	ENST00000331923	0	PAXBP1	PAXBP1	protein_coding	PAX3 and PAX7 binding protein 1 [Source:HGNC Symbol;Acc:HGNC:13579]
chr21	33383050	33383754	*	Distal Intergenic	33402896	33437521	1	ENSG00000159128	ENST00000290219	-19142	IFNGR2	IFNGR2	protein_coding	interferon gamma receptor 2 [Source:HGNC Symbol;Acc:HGNC:5440]
chr21	33541590	33542275	*	Promoter (<=1kb)	33503931	33542138	2	ENSG00000159131	ENST00000381815	0	GART	GART	protein_coding	phosphoribosylglycinamide formyltransferase, phosphoribosylglycinamide synthetase, phosphoribosylaminoimidazole synthetase [Source:HGNC Symbol;Acc:HGNC:4163]
chr21	33566302	33567542	*	Promoter (<=1kb)	33567160	33570198	1	ENSG00000159140	ENST00000429093	0	SON	SON	protein_coding	SON DNA binding protein [Source:HGNC Symbol;Acc:HGNC:11183]
chr21	33573495	33574410	*	Promoter (<=1kb)	33573214	33576982	1	ENSG00000159140	ENST00000491794	281	SON	SON	protein_coding	SON DNA binding protein [Source:HGNC Symbol;Acc:HGNC:11183]
[truncated: 1,464 more rows]

## Sheet: NHE1_KO_annotated_peaks
chr	start	end	strand	annotation	geneStart	geneEnd	geneStrand	geneId	transcriptId	distanceToTSS	gene_symbol	gene_name	gene_biotype	description
[truncated: 1,302 more rows]

[truncated: 1 more sheets: control_NHE1_KO_shared_peaks]
