# Supplementary material for: A role for pH dynamics regulating transcription factor DNA-binding selectivity
Source: Nucleic Acids Res. 2025 Jun 4;53(10):gkaf474. doi: 10.1093/nar/gkaf474 (PMC12135187; doi:10.1093/nar/gkaf474)
Supplement: gkaf474_Supplemental_Files [file gkaf474_supplemental_files.zip › Supplementary File 4.xlsx]

## Sheet: WT_cntlvsNHE1KO
gene_id	F1	F2	F3	B1	B2	B3	WT_nhe1_n	WT_cntl	log2FoldChange	pvalue	padj	gene_name	gene_chr	gene_start	gene_end	gene_strand	gene_length	gene_biotype	gene_description	tf_family	F1_count	F2_count	F3_count	B1_count	B2_count	B3_count	F1_fpkm	F2_fpkm	F3_fpkm	B1_fpkm	B2_fpkm	B3_fpkm
ENSG00000125538	5752.43	5250.99	5255.82	938.163	762.644	1000.96	5419.75	900.589	2.59641	1.7119e-238	2.36499e-234	IL1B	2	112829751	112836903	-	3096	protein_coding	interleukin 1 beta [Source:HGNC Symbol;Acc:HGNC:5992]	-	5489	6471	4552	850	1015	834	109.921	100.452	100.272	17.9285	14.5702	19.1048
ENSG00000125730	2730.02	2608.86	2189.15	652.299	592.082	598.896	2509.34	614.426	2.03244	3.13268e-125	2.1639e-121	C3	19	6677704	6730562	-	8328	protein_coding	complement C3 [Source:HGNC Symbol;Acc:HGNC:1318]	-	2605	3215	1896	591	788	499	19.3934	18.5536	15.5265	4.63418	4.20521	4.24949
ENSG00000115008	1248.16	1097.91	1363.6	217.433	180.33	228.037	1236.56	208.6	2.57788	2.75001e-116	1.26638e-112	IL1A	2	112773915	112784590	-	2124	protein_coding	interleukin 1 alpha [Source:HGNC Symbol;Acc:HGNC:5991]	-	1191	1353	1181	197	240	190	34.7652	30.6148	37.9203	6.05672	5.02179	6.34418
ENSG00000196878	2732.11	2859.6	3217.92	937.059	823.505	1012.96	2936.55	924.509	1.67172	1.99732e-94	6.89825e-91	LAMB3	1	209614870	209652466	-	4688	protein_coding	laminin subunit beta 3 [Source:HGNC Symbol;Acc:HGNC:6490]	-	2607	3524	2787	849	1096	844	34.4779	36.1274	40.5439	11.8262	10.3902	12.7683
ENSG00000159167	794.378	831.752	817.469	131.343	131.49	190.831	814.533	151.221	2.44587	3.40319e-83	9.22546e-80	STC1	8	23841915	23854807	-	4149	protein_coding	stanniocalcin 1 [Source:HGNC Symbol;Acc:HGNC:11373]	-	758	1025	708	119	175	159	11.327	11.8732	11.6377	1.87296	1.87455	2.71788
ENSG00000163520	1421.08	1380.3	1391.31	3430.36	3167.79	3053.29	1397.56	3217.15	-1.20312	4.00672e-83	9.22546e-80	FBLN2	3	13549131	13638422	+	4812	protein_coding	fibulin 2 [Source:HGNC Symbol;Acc:HGNC:3601]	-	1356	1701	1205	3108	4216	2544	17.4712	16.989	17.078	42.1775	38.9383	37.4945
ENSG00000151892	1272.26	1254.53	1318.57	2744.95	2935.62	2920.07	1281.79	2866.88	-1.16286	1.50841e-81	2.97695e-78	GFRA1	10	116056925	116273467	-	9678	protein_coding	GDNF family receptor alpha 1 [Source:HGNC Symbol;Acc:HGNC:4243]	-	1214	1546	1142	2487	3907	2433	7.77716	7.67737	8.04743	16.7809	17.9415	17.8292
ENSG00000111799	1075.24	1075.19	1062.25	2288.01	2336.77	2456.79	1070.89	2360.53	-1.13946	1.86167e-72	3.21487e-69	COL12A1	6	75084326	75206051	-	12481	protein_coding	collagen type XII alpha 1 chain [Source:HGNC Symbol;Acc:HGNC:2188]	-	1026	1325	920	2073	3110	2047	5.09666	5.10217	5.02707	10.8462	11.0742	11.6317
ENSG00000081041	1160.13	1089.8	946.786	272.619	217.898	312.05	1065.57	267.522	2.00797	2.83624e-64	4.35363e-61	CXCL2	4	74097035	74099293	-	1500	protein_coding	C-X-C motif chemokine ligand 2 [Source:HGNC Symbol;Acc:HGNC:4603]	-	1107	1343	820	247	290	260	45.7556	43.0302	37.282	10.753	8.59228	12.293
ENSG00000131737	370.989	394.372	423.745	65.1195	39.8228	58.8094	396.369	54.5839	2.89158	1.44891e-57	2.00167e-54	KRT34	17	41377650	41382403	-	1751	protein_coding	keratin 34 [Source:HGNC Symbol;Acc:HGNC:6452]	-	354	486	367	59	53	49	12.5344	13.3395	14.2941	2.20035	1.34521	1.98466
ENSG00000163638	899.177	909.653	823.242	260.478	279.511	319.251	877.357	286.413	1.61995	2.00192e-55	2.51423e-52	ADAMTS9	3	64515654	64688000	-	10680	protein_coding	ADAM metallopeptidase with thrombospondin type 1 motif 9 [Source:HGNC Symbol;Acc:HGNC:13202]	-	858	1121	713	236	372	266	4.98085	5.04456	4.55297	1.443	1.54801	1.76639
ENSG00000170421	470.548	428.454	517.269	1329.98	1145.84	1269.8	472.09	1248.54	-1.40576	1.43767e-51	1.65512e-48	KRT8	12	52897187	52949954	-	6881	protein_coding	keratin 8 [Source:HGNC Symbol;Acc:HGNC:6446]	-	449	528	448	1205	1525	1058	4.0456	3.68783	4.4402	11.4357	9.84963	10.9046
ENSG00000129521	738.834	850.416	793.222	216.329	240.439	283.245	794.157	246.671	1.69227	1.61513e-50	1.71639e-47	EGLN3	14	33924231	34462774	-	7359	protein_coding	egl-9 family hypoxia inducible factor 3 [Source:HGNC Symbol;Acc:HGNC:14661]	-	705	1048	687	196	320	236	5.93961	6.84433	6.3667	1.73925	1.93256	2.27442
ENSG00000139289	6124.46	6347.28	7058.18	2808.97	2757.54	3437.35	6509.97	3001.29	1.11843	9.00178e-50	8.88283e-47	PHLDA1	12	76025447	76033932	-	8069	protein_coding	pleckstrin homology like domain family A member 1 [Source:HGNC Symbol;Acc:HGNC:8933]	-	5844	7822	6113	2545	3670	2864	44.9033	46.5894	51.6668	20.5965	20.2138	25.1727
ENSG00000154380	2563.39	2720.03	3063.2	5119.06	5267.13	5391.26	2782.21	5259.15	-0.919489	4.33285e-49	3.99056e-46	ENAH	1	225486835	225653142	-	15044	protein_coding	ENAH, actin regulator [Source:HGNC Symbol;Acc:HGNC:18271]	-	2446	3352	2653	4638	7010	4492	10.0805	10.7085	12.0268	20.1323	20.7089	21.1764
ENSG00000106211	2128.47	2316.73	1983.63	5102.5	5043.97	4103.46	2142.95	4749.98	-1.1478	9.85269e-49	8.50718e-46	HSPB1	7	76302544	76304295	+	1634	protein_coding	heat shock protein family B (small) member 1 [Source:HGNC Symbol;Acc:HGNC:5246]	-	2031	2855	1718	4623	6713	3419	77.0629	83.9736	71.7047	184.756	182.586	148.396
ENSG00000113594	557.532	550.985	617.72	1246.1	1312.65	1344.22	575.412	1300.99	-1.17981	1.09357e-47	8.88688e-45	LIFR	5	38474963	38608354	-	11864	protein_coding	LIF receptor alpha [Source:HGNC Symbol;Acc:HGNC:6597]	-	532	679	535	1129	1747	1120	2.78015	2.7506	3.07538	6.21425	6.54431	6.6952
ENSG00000056558	855.161	951.038	890.21	356.502	329.853	363.658	898.803	350.004	1.36663	4.86784e-46	3.73607e-43	TRAF1	9	120902393	120929173	-	6449	protein_coding	TNF receptor associated factor 1 [Source:HGNC Symbol;Acc:HGNC:12031]	-	816	1172	771	323	439	303	7.84487	8.73422	8.1534	3.27066	3.02534	3.33217
ENSG00000092969	46.1116	68.9746	41.5662	317.872	376.438	338.454	52.2175	344.255	-2.69687	1.37235e-45	9.97841e-43	TGFB2	1	218346235	218444619	+	5151	protein_coding	transforming growth factor beta 2 [Source:HGNC Symbol;Acc:HGNC:11768]	-	44	85	36	288	501	282	0.529601	0.793078	0.476637	3.65113	4.32263	3.8827
ENSG00000118503	3484.57	3632.12	3398.04	1690.9	1529.04	1938.31	3504.91	1719.42	1.03145	2.49809e-44	1.72555e-41	TNFAIP3	6	137867188	137883312	+	5051	protein_coding	TNF alpha induced protein 3 [Source:HGNC Symbol;Acc:HGNC:11896]	-	3325	4476	2943	1532	2035	1615	40.8133	42.5894	39.7365	19.8065	17.9056	22.6763
ENSG00000183760	384.613	372.463	348.694	88.2977	78.8942	63.6102	368.59	76.934	2.25488	6.19077e-44	4.07264e-41	ACP7	19	39083913	39111493	+	3107	protein_coding	acid phosphatase 7, tartrate resistant (putative) [Source:HGNC Symbol;Acc:HGNC:33781]	-	367	459	302	80	105	53	7.3234	7.10003	6.62891	1.68141	1.50193	1.20979
ENSG00000135821	1236.63	1218.82	1151.15	546.342	571.044	558.089	1202.2	558.492	1.10539	2.98271e-43	1.87301e-40	GLUL	1	182381704	182392206	-	9032	protein_coding	glutamate-ammonia ligase [Source:HGNC Symbol;Acc:HGNC:4341]	-	1180	1502	997	495	760	465	8.10001	7.99236	7.52814	3.57888	3.73965	3.65128
ENSG00000169908	2900.84	2789.01	2907.33	1519.82	1421.6	1665.87	2865.72	1535.76	0.902837	7.84868e-43	4.71433e-40	TM4SF1	3	149369022	149377865	-	3668	protein_coding	transmembrane 4 L six family member 1 [Source:HGNC Symbol;Acc:HGNC:11853]	-	2768	3437	2518	1377	1892	1388	46.7869	45.0338	46.8169	24.5149	22.9242	26.8372
ENSG00000198830	5863.51	5900.17	6124.09	8840.8	9178.78	9155.07	5962.59	9058.22	-0.603727	5.48572e-42	3.15772e-39	HMGN2	1	26472450	26475972	+	2509	protein_coding	high mobility group nucleosomal binding domain 2 [Source:HGNC Symbol;Acc:HGNC:4986]	-	5595	7271	5304	8010	12216	7628	138.257	139.278	144.171	208.477	216.386	215.619
ENSG00000178104	3041.27	2810.1	3116.31	1423.8	1409.58	1701.87	2989.23	1511.75	0.985538	3.56178e-40	1.96824e-37	PDE4DIP	1	148808181	149048286	+	27623	protein_coding	phosphodiesterase 4D interacting protein [Source:HGNC Symbol;Acc:HGNC:15580]	-	2902	3463	2699	1290	1876	1418	6.5135	6.02519	6.6636	3.04961	3.01831	3.64068
ENSG00000138347	455.876	498.24	491.867	1109.24	1083.48	1010.56	481.994	1067.76	-1.14739	3.82784e-40	2.03391e-37	MYPN	10	68106117	68212017	+	7060	protein_coding	myopalladin [Source:HGNC Symbol;Acc:HGNC:23246]	-	435	614	426	1005	1442	842	3.82008	4.17977	4.11511	9.29581	9.07742	8.45832
ENSG00000248323	760.842	749.794	544.979	181.01	199.865	216.035	685.205	198.97	1.78758	2.31746e-39	1.18577e-36	LUCAT1	5	91054834	91314547	-	16538	antisense	lung cancer associated transcript 1 [Source:HGNC Symbol;Acc:HGNC:48498]	-	726	924	472	164	266	180	2.72171	2.68521	1.94642	0.64757	0.714826	0.771909
ENSG00000138675	293.438	302.677	401.807	45.2526	42.0769	70.8114	332.64	52.7136	2.68071	3.44177e-39	1.69815e-36	FGF5	4	80266599	80336680	+	5998	protein_coding	fibroblast growth factor 5 [Source:HGNC Symbol;Acc:HGNC:3683]	-	280	373	348	41	56	59	2.89427	2.98876	3.95685	0.446378	0.414938	0.697625
ENSG00000120217	622.507	671.893	671.987	137.965	176.573	237.638	655.463	184.059	1.83913	5.67727e-39	2.70454e-36	CD274	9	5450503	5470566	+	4108	protein_coding	CD274 molecule [Source:HGNC Symbol;Acc:HGNC:17635]	-	594	828	582	125	235	198	8.96486	9.68699	9.66205	1.98703	2.54237	3.41831
ENSG00000212724	394.045	361.102	464.156	58.4972	61.6126	106.817	406.434	75.6423	2.44546	8.05694e-39	3.71022e-36	KRTAP2-3	17	41059240	41060114	-	875	protein_coding	keratin associated protein 2-3 [Source:HGNC Symbol;Acc:HGNC:18906]	-	376	445	402	53	82	89	26.642	24.4422	31.3325	3.95543	4.16493	7.21371
ENSG00000163347	245.23	243.44	270.18	39.7339	43.5797	48.0077	252.95	43.7738	2.53187	3.26938e-37	1.45698e-34	CLDN1	3	190305701	190322475	-	3663	protein_coding	claudin 1 [Source:HGNC Symbol;Acc:HGNC:2032]	-	234	300	234	36	58	40	3.96065	3.93616	4.35668	0.641788	0.703709	0.774461
ENSG00000101057	2552.91	2716.79	2671.78	4390.6	4108.51	4240.28	2647.16	4246.46	-0.680698	4.37335e-37	1.88806e-34	MYBL2	20	43667019	43716496	+	2777	protein_coding	MYB proto-oncogene like 2 [Source:HGNC Symbol;Acc:HGNC:7548]	MYB	2436	3348	2314	3978	5468	3533	54.3863	57.9426	56.8282	93.5437	87.5093	90.2286
ENSG00000134871	1688.31	1670.81	1759.64	2981.15	2804.13	2786.85	1706.25	2857.37	-0.744438	9.16561e-37	3.83706e-34	COL4A2	13	110305812	110513209	+	19293	protein_coding	collagen type IV alpha 2 chain [Source:HGNC Symbol;Acc:HGNC:2203]	-	1611	2059	1524	2701	3732	2322	5.17706	5.12915	5.38718	9.1422	8.59694	8.5357
ENSG00000128283	387.757	383.012	362.55	841.035	880.61	802.929	377.773	841.525	-1.15629	8.7411e-35	3.55171e-32	CDC42EP1	22	37560447	37569405	+	2573	protein_coding	CDC42 effector protein 1 [Source:HGNC Symbol;Acc:HGNC:17014]	-	370	472	314	762	1172	669	8.91558	8.81639	8.32274	19.3393	20.2437	18.4401
ENSG00000163235	488.364	494.182	535.742	183.218	159.291	189.63	506.096	177.38	1.52059	1.08409e-33	4.27907e-31	TGFA	2	70447280	70554193	-	4963	protein_coding	transforming growth factor alpha [Source:HGNC Symbol;Acc:HGNC:11765]	-	466	609	464	166	212	158	5.82143	5.89742	6.37603	2.18419	1.89842	2.25782
ENSG00000144802	962.056	950.226	816.314	413.895	356.902	408.065	909.532	392.954	1.21814	2.43636e-33	9.34954e-31	NFKBIZ	3	101827991	101861022	+	5902	protein_coding	NFKB inhibitor zeta [Source:HGNC Symbol;Acc:HGNC:29805]	-	918	1171	707	375	475	340	9.64342	9.53557	8.16952	4.14914	3.57681	4.0856
ENSG00000163734	404.525	432.511	385.642	120.306	90.1648	133.221	407.559	114.564	1.85237	4.57759e-33	1.70917e-30	CXCL3	4	74036589	74038807	-	2219	protein_coding	C-X-C motif chemokine ligand 3 [Source:HGNC Symbol;Acc:HGNC:4604]	-	386	533	334	109	120	111	10.7849	11.5441	10.2652	3.20771	2.4034	3.54766
ENSG00000090273	3903.77	3981.05	4254.76	6251.47	5992.95	6250.6	4046.53	6165.01	-0.607513	4.74597e-33	1.72541e-30	NUDC	1	26900238	26946862	+	2856	protein_coding	nuclear distribution C, dynein complex regulator [Source:HGNC Symbol;Acc:HGNC:8045]	-	3725	4906	3685	5664	7976	5208	80.8641	82.5578	87.9946	129.506	124.116	129.327
ENSG00000145901	5512.44	5264.79	4953.31	3385.11	3022.02	3308.93	5243.51	3238.69	0.696878	5.1539e-32	1.82567e-29	TNIP1	5	151029945	151093577	-	5793	protein_coding	TNFAIP3 interacting protein 1 [Source:HGNC Symbol;Acc:HGNC:16903]	-	5260	6488	4290	3067	4022	2757	56.295	53.8265	50.5045	34.5729	30.856	33.7528
ENSG00000100979	857.257	926.694	1012.6	1740.57	1773.24	1608.26	932.183	1707.36	-0.875598	5.41832e-30	1.87135e-27	PLTP	20	45898621	45912155	-	2541	protein_coding	phospholipid transfer protein [Source:HGNC Symbol;Acc:HGNC:9093]	-	818	1142	877	1577	2360	1340	19.9589	21.5998	23.5381	40.5278	41.2771	37.4004
ENSG00000167767	542.86	561.534	465.311	1017.63	1101.51	1053.77	523.235	1057.64	-1.01241	4.1227e-29	1.38915e-26	KRT80	12	52168996	52192000	-	4350	protein_coding	keratin 80 [Source:HGNC Symbol;Acc:HGNC:27056]	-	518	692	403	922	1466	878	7.38292	7.64549	6.31819	13.841	14.9777	14.3147
ENSG00000187678	1327.81	1502.02	1443.27	753.841	773.163	824.532	1424.37	783.846	0.863929	1.53064e-28	5.03472e-26	SPRY4	5	142310427	142326455	-	6565	protein_coding	sprouty RTK signaling antagonist 4 [Source:HGNC Symbol;Acc:HGNC:15533]	-	1267	1851	1250	683	1029	687	11.9655	13.5507	12.9853	6.79378	6.96598	7.42162
ENSG00000139926	2157.81	2093.58	2394.68	1279.21	1266.06	1364.62	2215.36	1303.3	0.765447	4.04185e-28	1.29856e-25	FRMD6	14	51489100	51730727	+	9416	protein_coding	FERM domain containing 6 [Source:HGNC Symbol;Acc:HGNC:19839]	-	2059	2580	2074	1159	1685	1137	13.5574	13.1687	15.0217	8.0379	7.95308	8.56388
ENSG00000132561	198.07	176.899	182.43	451.422	476.371	502.881	185.8	476.891	-1.36143	5.24263e-28	1.64607e-25	MATN2	8	97868840	98036716	+	6933	protein_coding	matrilin 2 [Source:HGNC Symbol;Acc:HGNC:6908]	-	189	218	158	409	634	419	1.69016	1.51121	1.55422	3.85237	4.06415	4.28617
ENSG00000101210	2473.26	2711.11	2350.8	4270.3	4102.5	3839.42	2511.72	4070.74	-0.695298	6.56823e-28	2.01645e-25	EEF1A2	20	63488012	63499322	-	4910	protein_coding	eukaryotic translation elongation factor 1 alpha 2 [Source:HGNC Symbol;Acc:HGNC:3192]	-	2360	3341	2036	3869	5460	3199	29.8001	32.7027	28.2796	51.4568	49.4212	46.2072
ENSG00000167081	1062.66	993.234	1185.79	479.015	530.47	577.293	1080.56	528.926	1.02939	3.78099e-27	1.13553e-24	PBX3	9	125747345	125967377	+	4529	protein_coding	PBX homeobox 3 [Source:HGNC Symbol;Acc:HGNC:8634]	Homeobox	1014	1224	1027	434	706	481	13.8811	12.9888	15.4648	6.25768	6.92794	7.53216
ENSG00000176393	1028.08	1048.41	1066.87	1750.5	1682.33	1703.07	1047.79	1711.97	-0.707987	7.16001e-27	2.10459e-24	RNPEP	1	201982372	202006147	+	3479	protein_coding	arginyl aminopeptidase [Source:HGNC Symbol;Acc:HGNC:10078]	-	981	1292	924	1586	2239	1419	17.4825	17.8483	18.1132	29.7697	28.6023	28.9271
ENSG00000035862	487.316	608.599	512.65	1030.88	1113.54	1082.57	536.188	1075.66	-1.00039	1.29454e-26	3.72584e-24	TIMP2	17	78852977	78925387	-	5633	protein_coding	TIMP metallopeptidase inhibitor 2 [Source:HGNC Symbol;Acc:HGNC:11821]	-	465	750	444	934	1482	902	5.11801	6.39897	5.37551	10.8276	11.6926	11.3565
ENSG00000113742	1376.01	1250.47	1415.56	763.775	754.379	758.522	1347.35	758.892	0.826446	1.68664e-26	4.7553e-24	CPEB4	5	173888280	173961976	+	10272	protein_coding	cytoplasmic polyadenylation element binding protein 4 [Source:HGNC Symbol;Acc:HGNC:21747]	-	1313	1541	1226	692	1004	632	7.92497	7.21002	8.13977	4.39923	4.34391	4.36354
ENSG00000163814	3656.44	3662.14	3729.41	2342.1	2449.48	2596.02	3682.67	2462.53	0.58104	8.60425e-26	2.37735e-23	CDCP1	3	45082278	45146422	-	6507	protein_coding	CUB domain containing protein 1 [Source:HGNC Symbol;Acc:HGNC:24357]	-	3489	4513	3230	2122	3260	2163	33.2436	33.3329	33.8531	21.2956	22.2658	23.575
ENSG00000166949	2060.35	1967.8	1902.81	2948.04	2961.91	3017.28	1976.99	2975.75	-0.589453	1.54745e-25	4.19177e-23	SMAD3	15	67063763	67195195	+	9113	protein_coding	SMAD family member 3 [Source:HGNC Symbol;Acc:HGNC:6769]	MH1	1966	2425	1648	2671	3942	2514	13.3755	12.7891	12.3331	19.1398	19.2246	19.565
ENSG00000145715	993.496	1063.02	1044.93	497.778	563.53	590.495	1033.81	550.601	0.909086	5.01599e-25	1.33261e-22	RASA1	5	87267888	87391931	+	5232	protein_coding	RAS p21 protein activator 1 [Source:HGNC Symbol;Acc:HGNC:9871]	-	948	1310	905	451	750	492	11.2338	12.0335	11.7966	5.62904	6.37082	6.6692
ENSG00000197747	566.963	641.058	633.885	1137.94	1106.77	1080.17	613.969	1108.29	-0.851142	7.14657e-25	1.86283e-22	S100A10	1	151982915	151994390	-	1543	protein_coding	S100 calcium binding protein A10 [Source:HGNC Symbol;Acc:HGNC:10487]	-	541	790	549	1031	1473	900	21.738	24.6065	24.2651	43.6334	42.4266	41.3669
ENSG00000197442	257.806	257.235	248.243	75.053	73.6346	79.2127	254.428	75.9668	1.74813	3.53107e-24	9.03365e-22	MAP3K5	6	136557047	136792518	-	5303	protein_coding	mitogen-activated protein kinase kinase kinase 5 [Source:HGNC Symbol;Acc:HGNC:6857]	-	246	317	215	68	98	66	2.87608	2.87294	2.76499	0.837362	0.821308	0.882671
ENSG00000129474	1165.37	1409.52	1367.07	2316.71	2380.35	2091.94	1313.98	2263	-0.784497	7.31541e-24	1.8375e-21	AJUBA	14	22971174	22982642	-	5979	protein_coding	ajuba LIM protein [Source:HGNC Symbol;Acc:HGNC:20250]	-	1112	1737	1184	2099	3168	1743	11.5309	13.9624	13.5052	22.925	23.5482	20.675
ENSG00000138685	3561.08	3149.3	3594.32	1812.31	1891.96	2268.36	3434.9	1990.88	0.787712	7.5333e-24	1.85844e-21	FGF2	4	122826708	122898236	+	6775	protein_coding	fibroblast growth factor 2 [Source:HGNC Symbol;Acc:HGNC:3676]	-	3398	3881	3113	1642	2518	1890	31.0958	27.5311	31.3362	15.8267	16.5176	19.7847
ENSG00000135090	1457.76	1402.21	1480.22	829.998	897.14	894.143	1446.73	873.76	0.725483	1.12213e-23	2.71969e-21	TAOK3	12	118149801	118372945	-	10570	protein_coding	TAO kinase 3 [Source:HGNC Symbol;Acc:HGNC:18133]	-	1391	1728	1282	752	1194	745	8.15905	7.85701	8.2716	4.64589	5.02032	4.99871
ENSG00000173918	455.876	458.478	371.787	135.758	127.733	184.83	428.714	149.44	1.53552	1.30375e-23	3.10539e-21	C1QTNF1	17	79022814	79049788	+	4854	protein_coding	C1q and TNF related 1 [Source:HGNC Symbol;Acc:HGNC:14324]	-	435	565	322	123	170	154	5.55619	5.59419	4.5241	1.65475	1.55651	2.25008
ENSG00000117713	1865.43	1865.56	1900.5	2725.09	2764.3	2728.04	1877.16	2739.14	-0.545798	2.94423e-23	6.81318e-21	ARID1A	1	26693236	26782110	+	15928	protein_coding	AT-rich interaction domain 1A [Source:HGNC Symbol;Acc:HGNC:11110]	ARID	1780	2299	1646	2469	3679	2273	6.92862	6.93692	7.04766	10.1225	10.2653	10.1208
ENSG00000169213	6653.7	6188.24	6749.89	3962.36	4182.9	4677.15	6530.61	4274.13	0.611816	2.95903e-23	6.81318e-21	RAB3B	1	51907956	51990764	-	12844	protein_coding	RAB3B, member RAS oncogene family [Source:HGNC Symbol;Acc:HGNC:9778]	-	6349	7626	5846	3590	5567	3897	30.6473	28.5355	31.041	18.2524	19.2629	21.5182
ENSG00000064393	5297.6	4725.98	5207.32	3076.07	3109.93	3568.17	5076.97	3251.39	0.643479	4.93473e-23	1.11759e-20	HIPK2	7	139561570	139777778	-	15402	protein_coding	homeodomain interacting protein kinase 2 [Source:HGNC Symbol;Acc:HGNC:14402]	-	5055	5824	4510	2787	4139	2973	20.3485	18.1733	19.9699	11.8164	11.9432	13.6897
ENSG00000106772	102.703	94.9415	81.9778	292.486	307.312	265.243	93.2075	288.347	-1.62891	5.45781e-23	1.21612e-20	PRUNE2	9	76611376	76906087	-	14656	protein_coding	prune homolog 2 [Source:HGNC Symbol;Acc:HGNC:25209]	-	98	117	71	265	409	221	0.41457	0.383671	0.330384	1.18075	1.24025	1.06943
ENSG00000108679	522.948	621.583	565.762	1143.45	1177.4	970.956	570.098	1097.27	-0.944509	9.26726e-23	2.03218e-20	LGALS3BP	17	78971238	78980109	-	3584	protein_coding	galectin 3 binding protein [Source:HGNC Symbol;Acc:HGNC:6564]	-	499	766	490	1036	1567	809	8.63218	10.2719	9.32405	18.8763	19.4313	16.0087
ENSG00000164379	190.734	172.031	174.347	39.7339	39.0714	44.4071	179.037	41.0708	2.13017	1.89035e-22	4.0805e-20	FOXQ1	6	1312440	1314748	+	2309	protein_coding	forkhead box Q1 [Source:HGNC Symbol;Acc:HGNC:20951]	Fork	182	212	151	36	52	37	4.88692	4.41266	4.45995	1.01813	1.00088	1.13646
ENSG00000152894	959.96	903.161	929.467	1446.98	1520.03	1512.24	930.863	1493.08	-0.683167	2.01005e-22	4.27213e-20	PTPRK	6	127968779	128520674	-	9000	protein_coding	protein tyrosine phosphatase, receptor type K [Source:HGNC Symbol;Acc:HGNC:9674]	-	916	1113	805	1311	2023	1260	6.31016	5.94349	6.1	9.51231	9.98976	9.92898
ENSG00000101224	2859.97	2872.59	2633.68	4302.3	4133.31	3910.23	2788.75	4115.28	-0.56077	2.41669e-22	5.05858e-20	CDC25B	20	3786772	3806121	+	4314	protein_coding	cell division cycle 25B [Source:HGNC Symbol;Acc:HGNC:1726]	-	2729	3540	2281	3898	5501	3258	39.2203	39.4377	36.0597	59.0048	56.6713	53.5609
ENSG00000166250	1663.16	1586.42	1669.58	900.636	975.283	1077.77	1639.72	984.564	0.736515	2.49326e-22	5.14095e-20	CLMP	11	123069865	123195281	-	5097	protein_coding	CXADR like membrane protein [Source:HGNC Symbol;Acc:HGNC:24039]	-	1587	1955	1446	816	1298	898	19.3041	18.4341	19.3477	10.4545	11.3178	12.4951
ENSG00000127022	29109	28227.6	29001.7	21939.8	22321.8	22494	28779.4	22251.9	0.371026	2.82739e-22	5.74418e-20	CANX	5	179678628	179730925	+	6235	protein_coding	calnexin [Source:HGNC Symbol;Acc:HGNC:1473]	-	27776	34786	25118	19878	29708	18742	276.198	268.137	274.742	208.191	211.757	213.185
ENSG00000182054	935.857	973.759	967.569	1622.47	1555.34	1459.43	959.061	1545.75	-0.688897	5.55116e-22	1.11144e-19	IDH2	15	90083045	90102504	-	2814	protein_coding	isocitrate dehydrogenase (NADP(+)) 2, mitochondrial [Source:HGNC Symbol;Acc:HGNC:5383]	-	893	1200	838	1470	2070	1216	19.675	20.4949	20.3094	34.1129	32.6925	30.6469
ENSG00000277443	1623.34	1665.94	1644.17	2445.85	2523.11	2339.18	1644.48	2436.04	-0.567882	1.66551e-21	3.28699e-19	MARCKS	6	113857362	113863471	+	4275	protein_coding	myristoylated alanine rich protein kinase C substrate [Source:HGNC Symbol;Acc:HGNC:6759]	-	1549	2053	1424	2216	3358	1949	22.4648	23.0803	22.717	33.8501	34.9097	32.3335
ENSG00000175063	1818.27	1880.98	2043.67	2980.05	2780.83	2873.26	1914.3	2878.05	-0.588506	1.75774e-21	3.42016e-19	UBE2C	20	45812576	45816957	+	1286	protein_coding	ubiquitin conjugating enzyme E2 C [Source:HGNC Symbol;Acc:HGNC:15937]	-	1735	2318	1770	2700	3701	2394	83.6462	86.6286	93.8661	137.104	127.903	132.026
ENSG00000166770	168.727	185.014	177.811	47.46	39.8228	40.8065	177.184	42.6964	2.06006	2.59645e-21	4.98194e-19	ZNF667-AS1	19	56477250	56500666	+	3629	lincRNA	ZNF667 antisense RNA 1 (head to head) [Source:HGNC Symbol;Acc:HGNC:44321]	-	161	228	154	43	53	34	2.75059	3.01951	2.89408	0.773762	0.649069	0.664459
ENSG00000076706	1140.21	1203.4	1196.18	1953.59	1825.09	1743.88	1179.93	1840.85	-0.641408	8.8354e-21	1.67207e-18	MCAM	11	119308529	119321521	-	7422	protein_coding	melanoma cell adhesion molecule [Source:HGNC Symbol;Acc:HGNC:6934]	-	1088	1483	1036	1770	2429	1453	9.08857	9.60305	9.51953	15.5732	14.5448	13.8842
ENSG00000162522	1096.2	1355.15	1113.05	2165.5	2152.68	1873.5	1188.13	2063.9	-0.794766	1.34971e-20	2.51977e-18	KIAA1522	1	32741885	32774970	+	5965	protein_coding	KIAA1522 [Source:HGNC Symbol;Acc:HGNC:29301]	-	1046	1670	964	1962	2865	1561	10.872	13.4553	11.0216	21.479	21.346	18.5596
ENSG00000140545	1232.44	1381.93	1271.23	2089.34	2100.09	1907.11	1295.2	2032.18	-0.649248	1.37106e-20	2.52549e-18	MFGE8	15	88898683	88913411	-	6837	protein_coding	milk fat globule-EGF factor 8 protein [Source:HGNC Symbol;Acc:HGNC:7036]	-	1176	1703	1101	1893	2795	1589	10.6642	11.9712	10.9824	18.0805	18.1685	16.4829
ENSG00000112297	143.575	163.105	127.008	419.414	452.327	321.652	144.562	397.797	-1.45826	1.71941e-20	3.12548e-18	CRYBG1	6	106360808	106571978	+	10374	protein_coding	crystallin beta-gamma domain containing 1 [Source:HGNC Symbol;Acc:HGNC:356]	-	137	201	110	380	602	268	0.81877	0.931191	0.723141	2.39201	2.579	1.83217
ENSG00000137393	308.11	309.168	267.871	115.891	105.944	97.2156	295.05	106.35	1.47315	1.99091e-20	3.57201e-18	RNF144B	6	18387350	18468874	+	5175	protein_coding	ring finger protein 144B [Source:HGNC Symbol;Acc:HGNC:21578]	-	294	381	232	105	141	81	3.52229	3.53837	3.05741	1.32497	1.21091	1.11007
ENSG00000188157	7378.91	8308.6	7924.14	10690.6	10822.8	11095.8	7870.55	10869.7	-0.465276	2.03781e-20	3.60928e-18	AGRN	1	1020123	1056118	+	10758	protein_coding	agrin [Source:HGNC Symbol;Acc:HGNC:329]	-	7041	10239	6863	9686	14404	9245	40.578	45.742	43.507	58.7948	59.505	60.9469
ENSG00000163739	243.134	263.726	196.285	62.9121	46.5852	78.0125	234.382	62.5032	1.93535	2.12724e-20	3.71997e-18	CXCL1	4	73869393	73871242	+	1296	protein_coding	C-X-C motif chemokine ligand 1 [Source:HGNC Symbol;Acc:HGNC:4602]	-	232	325	170	57	62	65	11.0987	12.0522	8.94583	2.87207	2.12612	3.55701
ENSG00000105835	5160.31	4950.75	4666.96	3215.14	3119.7	3608.98	4926.01	3314.61	0.57333	2.86458e-20	4.94677e-18	NAMPT	7	106248285	106286326	-	9049	protein_coding	nicotinamide phosphoribosyltransferase [Source:HGNC Symbol;Acc:HGNC:30092]	-	4924	6101	4042	2913	4152	3007	33.7369	32.4033	30.463	21.0216	20.3919	23.5673
ENSG00000180914	124.711	100.622	95.8332	285.864	299.047	301.248	107.055	295.386	-1.46557	3.72787e-20	6.35809e-18	OXTR	3	8750408	8769628	-	4514	protein_coding	oxytocin receptor [Source:HGNC Symbol;Acc:HGNC:8529]	-	119	124	83	259	398	251	1.63446	1.32023	1.25399	3.74683	3.91853	3.94356
ENSG00000110492	2169.34	2479.84	2171.84	3701.88	3815.47	3240.52	2273.67	3585.96	-0.657036	4.21348e-20	7.09869e-18	MDK	11	46380756	46383837	+	2196	protein_coding	midkine [Source:HGNC Symbol;Acc:HGNC:6972]	-	2070	3056	1881	3354	5078	2700	58.4421	66.8821	58.4162	99.7371	102.769	87.1983
ENSG00000198467	656.043	723.827	745.883	1164.43	1146.6	1229	708.584	1180.01	-0.734474	7.65859e-20	1.27474e-17	TPM2	9	35681992	35690121	-	3248	protein_coding	tropomyosin 2 [Source:HGNC Symbol;Acc:HGNC:12011]	-	626	892	646	1055	1526	1024	11.9494	13.1989	13.5642	21.2111	20.8805	22.3594
ENSG00000069275	11757.4	10962.9	11618.9	14707.1	15804.4	16086.2	11446.4	15532.5	-0.440737	1.16711e-19	1.91948e-17	NUCKS1	1	205712819	205750276	-	6546	protein_coding	nuclear casein kinase and cyclin dependent kinase substrate 1 [Source:HGNC Symbol;Acc:HGNC:29923]	-	11219	13510	10063	13325	21034	13403	106.259	99.1901	104.84	132.928	142.806	145.212
ENSG00000159842	2190.3	2214.49	2060.99	1498.85	1464.43	1394.62	2155.26	1452.63	0.569364	2.30011e-19	3.73835e-17	ABR	17	1003518	1229738	-	12426	protein_coding	ABR, RhoGEF and GTPase activating protein [Source:HGNC Symbol;Acc:HGNC:81]	-	2090	2729	1785	1358	1949	1162	10.428	10.5551	9.79678	7.13665	6.97079	6.6321
ENSG00000130702	317.541	329.455	228.614	771.501	739.351	560.49	291.87	690.447	-1.23864	6.37475e-19	1.02404e-16	LAMA5	20	62307955	62367312	-	14291	protein_coding	laminin subunit alpha 5 [Source:HGNC Symbol;Acc:HGNC:6485]	-	303	406	198	699	984	467	1.31452	1.36538	0.944885	3.19404	3.06009	2.31756
ENSG00000149639	1547.88	1460.64	1648.79	2295.74	2250.36	2309.17	1552.44	2285.09	-0.559369	1.41661e-18	2.24948e-16	SOGA1	20	36777442	36863686	-	15128	protein_coding	suppressor of glucose, autophagy associated 1 [Source:HGNC Symbol;Acc:HGNC:16111]	-	1477	1800	1428	2080	2995	1924	6.05322	5.71847	6.43759	8.97858	8.79867	9.01987
ENSG00000196526	1649.54	1562.88	1658.03	1092.68	976.034	1080.17	1623.48	1049.63	0.631621	1.57705e-18	2.4758e-16	AFAP1	4	7758714	7939926	-	10036	protein_coding	actin filament associated protein 1 [Source:HGNC Symbol;Acc:HGNC:24017]	-	1574	1926	1436	990	1299	900	9.72371	9.22326	9.75821	6.4417	5.75242	6.36002
ENSG00000081923	282.958	289.693	329.066	545.238	654.446	594.095	300.572	597.927	-0.998453	1.90682e-18	2.95985e-16	ATP8B1	18	57646426	57803315	-	7028	protein_coding	ATPase phospholipid transporting 8B1 [Source:HGNC Symbol;Acc:HGNC:3706]	-	270	357	285	494	871	495	2.38188	2.44132	2.7656	4.59009	5.50793	4.99517
ENSG00000272398	340.597	352.987	326.757	641.262	620.634	619.299	340.114	627.065	-0.879935	2.39744e-18	3.68008e-16	CD24	6	106969831	106975627	-	3097	protein_coding	CD24 molecule [Source:HGNC Symbol;Acc:HGNC:1645]	-	325	435	283	581	826	516	6.50624	6.75051	6.23192	12.2507	11.8533	11.8164
ENSG00000115641	896.033	856.096	877.509	1484.5	1290.11	1415.03	876.546	1396.55	-0.670223	3.30676e-18	5.0201e-16	FHL2	2	105357712	105438513	-	6626	protein_coding	four and a half LIM domains 2 [Source:HGNC Symbol;Acc:HGNC:3703]	-	855	1055	760	1345	1717	1179	8.00023	7.65226	7.82238	13.2555	11.5165	12.6194
ENSG00000141458	3334.71	3339.18	3082.83	2352.03	2332.26	2240.76	3252.24	2308.35	0.494783	3.38327e-18	5.08043e-16	NPC1	18	23506184	23586898	-	10102	protein_coding	NPC intracellular cholesterol transporter 1 [Source:HGNC Symbol;Acc:HGNC:7897]	-	3182	4115	2670	2131	3104	1867	19.529	19.5772	18.0252	13.7753	13.6558	13.1073
ENSG00000135114	155.103	147.687	105.07	438.177	386.957	303.649	135.953	376.261	-1.46383	4.62803e-18	6.87487e-16	OASL	12	121019111	121039242	-	3517	protein_coding	2'-5'-oligoadenylate synthetase like [Source:HGNC Symbol;Acc:HGNC:8090]	-	148	182	91	397	515	253	2.60902	2.48707	1.7646	7.3713	6.50784	5.10181
ENSG00000023171	273.526	304.3	288.654	128.032	108.198	97.2156	288.827	111.148	1.37898	6.27676e-18	9.22483e-16	GRAMD1B	11	123358428	123627774	+	14863	protein_coding	GRAM domain containing 1B [Source:HGNC Symbol;Acc:HGNC:29214]	-	261	375	250	116	144	81	1.08873	1.21259	1.14712	0.509656	0.430584	0.386505
ENSG00000175130	932.713	873.137	916.766	1549.62	1547.83	1307.01	907.539	1468.15	-0.697222	8.46695e-18	1.23127e-15	MARCKSL1	1	32333832	32336379	-	1699	protein_coding	MARCKS like 1 [Source:HGNC Symbol;Acc:HGNC:7142]	-	890	1076	794	1404	2060	1089	32.4776	30.4374	31.8716	53.9634	53.886	45.4581
ENSG00000102241	1662.11	1594.53	1709.99	2301.26	2418.67	2370.38	1655.54	2363.44	-0.515583	9.03339e-18	1.29996e-15	HTATSF1	X	136497079	136512346	+	3136	protein_coding	HIV-1 Tat specific factor 1 [Source:HGNC Symbol;Acc:HGNC:5276]	-	1586	1965	1481	2085	3219	1975	31.3556	30.1145	32.2074	43.4166	45.6191	44.665
ENSG00000113194	4463.4	4621.3	4690.06	3370.76	3432.27	3482.96	4591.58	3428.67	0.421388	1.02972e-17	1.46655e-15	FAF2	5	176447628	176510074	+	5954	protein_coding	Fas associated factor family member 2 [Source:HGNC Symbol;Acc:HGNC:24666]	-	4259	5695	4062	3054	4568	2902	44.3493	45.9699	46.5273	33.4955	34.0972	34.5673
ENSG00000138386	1634.87	1609.14	1522.94	924.918	1001.58	1105.38	1588.98	1010.63	0.654683	1.08439e-17	1.52865e-15	NAB1	2	190646746	190692766	+	4887	protein_coding	NGFI-A binding protein 1 [Source:HGNC Symbol;Acc:HGNC:7626]	-	1560	1983	1319	838	1333	921	19.7911	19.5016	18.4068	11.1977	12.1224	13.3658
ENSG00000134590	314.397	337.57	289.809	609.254	560.525	631.301	313.925	600.36	-0.928095	1.51907e-17	2.0991e-15	RTL8C	X	135032366	135033546	+	1181	protein_coding	retrotransposon Gag like 8C [Source:HGNC Symbol;Acc:HGNC:2569]	-	300	416	251	552	746	526	15.7492	16.929	14.4944	30.5221	28.0731	31.5873
ENSG00000070404	605.739	636.189	573.845	984.519	1040.65	962.554	605.258	995.908	-0.717817	1.51943e-17	2.0991e-15	FSTL3	19	676365	683399	+	3067	protein_coding	follistatin like 3 [Source:HGNC Symbol;Acc:HGNC:3973]	-	578	784	497	892	1385	802	11.6843	12.2854	11.0514	18.9923	20.0696	18.5454
ENSG00000135047	4167.86	4202.58	4102.36	3150.02	3049.82	3134.9	4157.6	3111.58	0.419057	1.67732e-17	2.29428e-15	CTSL	9	87725519	87731393	+	2366	protein_coding	cathepsin L [Source:HGNC Symbol;Acc:HGNC:2537]	-	3977	5179	3553	2854	4059	2612	104.215	105.201	102.413	78.7708	76.2441	78.2952
ENSG00000124181	1440.99	1603.46	1582.98	2231.72	2218.05	2275.56	1542.47	2241.78	-0.538268	1.80395e-17	2.4433e-15	PLCG1	20	41136960	41196801	+	9648	protein_coding	phospholipase C gamma 1 [Source:HGNC Symbol;Acc:HGNC:9065]	-	1375	1976	1371	2022	2952	1896	8.83595	9.84325	9.69118	13.6858	13.5982	13.9373
ENSG00000023445	801.714	741.679	750.501	426.036	326.096	442.871	764.631	398.334	0.950025	2.84579e-17	3.81695e-15	BIRC3	11	102317450	102339403	+	7518	protein_coding	baculoviral IAP repeat containing 3 [Source:HGNC Symbol;Acc:HGNC:591]	-	765	914	650	386	434	369	6.3088	5.84296	5.89641	3.35282	2.5656	3.48097
ENSG00000182985	107.943	113.605	105.07	25.3856	12.7733	15.6025	108.873	17.9205	2.634	3.39515e-17	4.51e-15	CADM1	11	115169218	115504957	-	11017	protein_coding	cell adhesion molecule 1 [Source:HGNC Symbol;Acc:HGNC:5951]	-	103	140	91	23	17	13	0.579644	0.610736	0.563319	0.13633	0.0685784	0.0836867
ENSG00000145911	1192.61	1252.9	1171.94	814.546	726.578	750.12	1205.82	763.748	0.662214	3.75949e-17	4.94642e-15	N4BP3	5	178113443	178126087	+	6080	protein_coding	NEDD4 binding protein 3 [Source:HGNC Symbol;Acc:HGNC:29852]	-	1138	1544	1015	738	967	625	11.6045	12.2049	11.3852	7.92645	7.06846	7.29043
ENSG00000113719	5647.63	5405.98	5659.93	4037.41	4079.96	4347.1	5571.18	4154.82	0.423447	4.02904e-17	5.25105e-15	ERGIC1	5	172834275	172952685	+	14139	protein_coding	endoplasmic reticulum-golgi intermediate compartment 1 [Source:HGNC Symbol;Acc:HGNC:29205]	-	5389	6662	4902	3658	5430	3622	23.6307	22.6451	23.6446	16.8947	17.068	18.168
ENSG00000151835	3762.29	3873.94	3835.64	2148.94	2608.02	2741.24	3823.95	2499.4	0.613257	4.49459e-17	5.80307e-15	SACS	13	23328826	23433740	-	15918	protein_coding	sacsin molecular chaperone [Source:HGNC Symbol;Acc:HGNC:10519]	-	3590	4774	3322	1947	3471	2284	13.9828	14.4139	14.2327	7.98736	9.69098	10.1762
ENSG00000147852	774.466	791.179	643.122	399.547	407.244	315.651	736.255	374.147	0.973098	4.91663e-17	6.28919e-15	VLDLR	9	2621834	2660053	+	9339	protein_coding	very low density lipoprotein receptor [Source:HGNC Symbol;Acc:HGNC:12698]	-	739	975	557	362	542	263	4.90605	5.01756	4.06754	2.53124	2.57929	1.99725
ENSG00000113494	276.67	269.407	285.19	472.392	604.104	602.497	277.089	559.664	-1.01761	5.59484e-17	7.09107e-15	PRLR	5	35048756	35230589	-	13108	protein_coding	prolactin receptor [Source:HGNC Symbol;Acc:HGNC:9446]	-	264	332	247	428	804	502	1.24869	1.21728	1.2851	2.13223	2.72597	2.71609
ENSG00000166825	4887.83	4934.52	4695.83	3254.87	3079.13	3708.59	4839.39	3347.53	0.53386	7.49085e-17	9.40782e-15	ANPEP	15	89784889	89815401	-	4871	protein_coding	alanyl aminopeptidase, membrane [Source:HGNC Symbol;Acc:HGNC:500]	-	4664	6081	4067	2949	4098	3090	59.3647	59.9992	56.942	39.5351	37.39	44.9901
ENSG00000156804	971.488	897.481	939.858	1423.8	1371.26	1455.83	936.276	1416.96	-0.597824	8.26877e-17	1.02913e-14	FBXO32	8	123497889	123541206	-	7395	protein_coding	F-box protein 32 [Source:HGNC Symbol;Acc:HGNC:16731]	-	927	1106	814	1290	1825	1213	7.77194	7.18796	7.50694	11.3914	10.968	11.6332
ENSG00000108342	151.959	151.744	120.08	34.2153	10.5192	30.0048	141.261	24.9131	2.56218	9.93978e-17	1.22605e-14	CSF3	17	40015361	40017813	+	2220	protein_coding	colony stimulating factor 3 [Source:HGNC Symbol;Acc:HGNC:2438]	-	145	187	104	31	14	25	4.04951	4.04834	3.1949	0.911873	0.28027	0.798663
ENSG00000214078	3142.93	3190.68	3100.15	4250.43	4076.2	4411.91	3144.59	4246.18	-0.431839	1.02599e-16	1.25434e-14	CPNE1	20	35626031	35664956	-	3608	protein_coding	copine 1 [Source:HGNC Symbol;Acc:HGNC:2314]	-	2999	3932	2685	3851	5425	3676	51.5345	52.3764	50.7521	69.7	66.8244	72.2579
ENSG00000147454	1193.66	1384.36	1144.23	590.491	682.247	798.128	1240.75	690.289	0.849496	1.19363e-16	1.44649e-14	SLC25A37	8	23528805	23575463	+	8147	protein_coding	solute carrier family 25 member 37 [Source:HGNC Symbol;Acc:HGNC:29786]	-	1139	1706	991	535	908	665	8.6679	10.064	8.29569	4.28827	4.95325	5.78896
ENSG00000082701	3185.89	2939.13	3030.87	2161.09	2159.45	2275.56	3051.96	2198.7	0.473398	1.56443e-16	1.87936e-14	GSK3B	3	119821323	120094417	-	8156	protein_coding	glycogen synthase kinase 3 beta [Source:HGNC Symbol;Acc:HGNC:4617]	-	3040	3622	2625	1958	2874	1896	23.1092	21.3432	21.9497	15.6769	15.6607	16.4868
ENSG00000111817	1340.38	1303.21	1192.72	647.884	645.43	865.339	1278.77	719.551	0.835095	1.62085e-16	1.93034e-14	DSE	6	116254173	116444860	+	19193	protein_coding	dermatan sulfate epimerase [Source:HGNC Symbol;Acc:HGNC:21144]	-	1279	1606	1033	587	859	721	4.13157	4.02153	3.67057	1.9972	1.98908	2.66421
ENSG00000136205	471.596	431.7	363.704	792.471	776.169	726.116	422.333	764.919	-0.85513	1.86332e-16	2.18253e-14	TNS3	7	47275154	47582558	-	11797	protein_coding	tensin 3 [Source:HGNC Symbol;Acc:HGNC:21616]	-	450	532	315	718	1033	605	2.36499	2.16735	1.82102	3.97447	3.89162	3.63714
ENSG00000064601	1062.66	1068.7	997.589	1632.4	1526.04	1515.84	1042.98	1558.1	-0.577308	1.8642e-16	2.18253e-14	CTSA	20	45890144	45898820	+	5856	protein_coding	cathepsin A [Source:HGNC Symbol;Acc:HGNC:9251]	-	1014	1317	864	1479	2031	1263	10.7356	10.8087	10.0621	16.4927	15.4138	15.296
ENSG00000116016	2133.71	2042.46	2315.01	1539.69	1405.82	1455.83	2163.73	1467.11	0.560484	2.10368e-16	2.44222e-14	EPAS1	2	46293667	46386703	+	7302	protein_coding	endothelial PAS domain protein 1 [Source:HGNC Symbol;Acc:HGNC:3374]	Others	2036	2517	2005	1395	1871	1213	17.2872	16.5665	18.7262	12.4755	11.3876	11.7814
ENSG00000101335	426.533	442.249	474.548	892.91	847.549	696.112	447.776	812.19	-0.862474	2.55002e-16	2.93571e-14	MYL9	20	36541484	36551447	+	2821	protein_coding	myosin light chain 9 [Source:HGNC Symbol;Acc:HGNC:15754]	-	407	545	411	809	1128	580	8.94497	9.28501	9.93608	18.7271	17.7708	14.5815
ENSG00000132840	453.78	596.427	656.977	972.378	1185.67	1084.97	569.062	1081.01	-0.927807	2.99839e-16	3.41211e-14	BHMT2	5	79069717	79089466	+	3182	protein_coding	betaine--homocysteine S-methyltransferase 2 [Source:HGNC Symbol;Acc:HGNC:1048]	-	433	735	569	881	1578	904	8.43676	11.1014	12.1952	18.0801	22.0398	20.1486
ENSG00000120885	597.355	658.099	638.503	1120.28	1066.2	943.351	631.319	1043.28	-0.724939	3.01323e-16	3.41211e-14	CLU	8	27596917	27615031	-	6616	protein_coding	clusterin [Source:HGNC Symbol;Acc:HGNC:2095]	-	570	811	553	1015	1419	786	5.34155	5.89134	5.70041	10.0184	9.5321	8.42565
ENSG00000168994	294.486	282.39	278.263	531.993	524.459	518.483	285.046	524.978	-0.881148	3.73409e-16	4.19402e-14	PXDC1	6	3722614	3752026	-	2474	protein_coding	PX domain containing 1 [Source:HGNC Symbol;Acc:HGNC:21361]	-	281	348	241	482	698	432	7.04197	6.76034	6.64345	12.7225	12.5388	12.384
ENSG00000145555	1298.46	1252.09	1327.81	796.886	855.063	884.542	1292.79	845.497	0.611598	3.89401e-16	4.33836e-14	MYO10	5	16661914	16936276	-	13963	protein_coding	myosin X [Source:HGNC Symbol;Acc:HGNC:7593]	-	1239	1543	1150	722	1138	737	5.50149	5.311	5.61689	3.37664	3.62214	3.74339
ENSG00000118276	759.794	845.547	742.419	442.592	480.128	457.273	782.587	459.998	0.766627	8.22151e-16	9.08641e-14	B4GALT6	18	31622247	31685836	-	5306	protein_coding	beta-1,4-galactosyltransferase 6 [Source:HGNC Symbol;Acc:HGNC:929]	-	725	1042	643	401	639	381	8.47146	9.4382	8.26457	4.93518	5.35224	5.09254
ENSG00000160789	9587.03	9456.01	9482.87	12467.6	11774.8	11931.1	9508.64	12057.8	-0.342474	8.67342e-16	9.50979e-14	LMNA	1	156082573	156140089	+	6985	protein_coding	lamin A/C [Source:HGNC Symbol;Acc:HGNC:6636]	-	9148	11653	8213	11296	15671	9941	81.1984	80.1789	80.1885	105.605	99.7085	100.935
ENSG00000075618	3861.85	4406.26	3969.57	6478.84	5959.14	5385.26	4079.23	5941.08	-0.541902	1.21227e-15	1.3187e-13	FSCN1	7	5592823	5606655	+	3692	protein_coding	fascin actin-bundling protein 1 [Source:HGNC Symbol;Acc:HGNC:11148]	-	3685	5430	3438	5870	7931	4487	61.8819	70.6849	63.5069	103.825	95.4702	86.1928
ENSG00000091483	2307.68	2246.14	2514.76	3162.16	3294.77	3516.56	2356.19	3324.5	-0.497531	1.37161e-15	1.48037e-13	FH	1	241497603	241519761	-	2142	protein_coding	fumarate hydratase [Source:HGNC Symbol;Acc:HGNC:3700]	-	2202	2768	2178	2865	4385	2930	63.7361	62.1063	69.345	87.3436	90.9813	97.0118
ENSG00000111145	864.593	898.292	931.776	544.134	532.724	592.895	898.22	556.584	0.693298	1.84429e-15	1.9751e-13	ELK3	12	96194382	96269835	+	4648	protein_coding	ELK3, ETS transcription factor [Source:HGNC Symbol;Acc:HGNC:3325]	ETS	825	1107	807	493	709	494	11.0046	11.4464	11.8409	6.92638	6.77925	7.53767
ENSG00000164283	302.87	370.84	474.548	103.75	145.015	171.628	382.752	140.131	1.44869	1.90341e-15	2.02273e-13	ESM1	5	54977864	55022671	-	2695	protein_coding	endothelial cell specific molecule 1 [Source:HGNC Symbol;Acc:HGNC:3466]	-	289	457	411	94	193	143	6.64855	8.14979	10.4006	2.27769	3.18273	3.76317
ENSG00000187498	340.597	346.496	349.849	635.743	588.325	588.094	345.647	604.054	-0.804646	2.75771e-15	2.90823e-13	COL4A1	13	110148963	110307233	-	14738	protein_coding	collagen type IV alpha 1 chain [Source:HGNC Symbol;Acc:HGNC:2202]	-	325	427	303	576	783	490	1.3672	1.39245	1.40211	2.55217	2.36116	2.35795
ENSG00000104635	3364.05	3226.39	2996.23	2236.14	2260.88	2396.78	3195.56	2297.94	0.47701	2.80806e-15	2.93889e-13	SLC39A14	8	22367249	22434129	+	6942	protein_coding	solute carrier family 39 member 14 [Source:HGNC Symbol;Acc:HGNC:20858]	-	3210	3976	2595	2026	3009	1997	28.6687	27.5265	25.4935	19.0581	19.2637	20.4019
ENSG00000198910	602.595	628.074	466.465	1075.02	958.752	966.155	565.712	999.977	-0.816393	3.4265e-15	3.55919e-13	L1CAM	X	153861514	153886174	-	7270	protein_coding	L1 cell adhesion molecule [Source:HGNC Symbol;Acc:HGNC:6470]	-	575	774	404	974	1276	805	4.90367	5.11676	3.78986	8.74884	7.80042	7.85304
ENSG00000128510	168.727	177.711	146.636	375.265	409.499	312.05	164.358	365.605	-1.15358	5.45426e-15	5.62317e-13	CPA4	7	130293134	130324180	+	3958	protein_coding	carboxypeptidase A4 [Source:HGNC Symbol;Acc:HGNC:15740]	-	161	219	127	340	545	260	2.52196	2.65924	2.18829	5.60956	6.11959	4.6588
ENSG00000116857	1509.11	1602.64	1512.55	2250.49	2106.85	2112.34	1541.43	2156.56	-0.482689	1.26979e-14	1.29942e-12	TMEM9	1	201134772	201171574	-	3915	protein_coding	transmembrane protein 9 [Source:HGNC Symbol;Acc:HGNC:18823]	-	1440	1975	1310	2039	2804	1760	22.8044	24.2451	22.82	34.0104	31.8308	31.8829
ENSG00000134070	1904.2	1808.76	1757.33	1295.77	1066.2	1255.4	1823.43	1205.79	0.60084	1.39339e-14	1.41541e-12	IRAK2	3	10164865	10243743	+	3483	protein_coding	interleukin 1 receptor associated kinase 2 [Source:HGNC Symbol;Acc:HGNC:6113]	-	1817	2229	1522	1174	1419	1046	32.3437	30.7571	29.8015	22.011	18.1063	21.2988
ENSG00000157613	586.875	691.369	555.371	1017.63	1104.52	950.552	611.205	1024.23	-0.74278	1.46116e-14	1.47343e-12	CREB3L1	11	46277661	46321422	+	4037	protein_coding	cAMP responsive element binding protein 3 like 1 [Source:HGNC Symbol;Acc:HGNC:18856]	TF_bZIP	560	852	481	922	1470	792	8.60037	10.1431	8.12574	14.9141	16.183	13.9137
ENSG00000115232	84.8873	79.5236	55.4216	224.055	231.423	182.429	73.2775	212.636	-1.53223	1.48938e-14	1.491e-12	ITGA4	2	181457202	181536187	+	7901	protein_coding	integrin subunit alpha 4 [Source:HGNC Symbol;Acc:HGNC:6140]	-	81	98	48	203	308	152	0.63561	0.596119	0.41432	1.6778	1.73249	1.36439
ENSG00000115363	135.191	120.908	174.347	312.353	313.323	360.058	143.482	328.578	-1.20334	1.99222e-14	1.98003e-12	EVA1A	2	75469302	75569722	-	2744	protein_coding	eva-1 homolog A, regulator of programmed cell death [Source:HGNC Symbol;Acc:HGNC:25816]	-	129	149	151	283	417	300	2.9147	2.6097	3.75292	6.73485	6.75389	7.75378
ENSG00000105810	866.689	771.704	921.385	486.741	477.873	554.489	853.259	506.368	0.753868	2.06304e-14	2.03578e-12	CDK6	7	92604921	92836594	-	12260	protein_coding	cyclin dependent kinase 6 [Source:HGNC Symbol;Acc:HGNC:1777]	-	827	951	798	441	636	462	4.18218	3.72802	4.43904	2.34895	2.30552	2.67256
ENSG00000242265	4312.49	4213.13	4582.68	5773.56	6400.95	5638.5	4369.43	5937.67	-0.444163	2.08172e-14	2.03965e-12	PEG10	7	94656325	94669695	+	6689	protein_coding	paternally expressed 10 [Source:HGNC Symbol;Acc:HGNC:14005]	-	4115	5192	3969	5231	8519	4698	38.1414	37.3046	40.4666	51.0681	56.6017	49.8114
ENSG00000157827	1661.07	1725.18	1543.72	1065.09	1123.3	1184.59	1643.32	1124.33	0.549599	2.86454e-14	2.78687e-12	FMNL2	2	152335237	152649834	+	6519	protein_coding	formin like 2 [Source:HGNC Symbol;Acc:HGNC:18267]	-	1585	2126	1337	965	1495	987	15.0743	15.6737	13.9871	9.66656	10.1921	10.7377
ENSG00000187164	1797.31	1734.1	1743.47	2346.51	2414.91	2370.38	1758.29	2377.27	-0.435938	3.13922e-14	3.02748e-12	SHTN1	10	116881482	117126586	-	8247	protein_coding	shootin 1 [Source:HGNC Symbol;Acc:HGNC:29319]	-	1715	2137	1510	2126	3214	1975	12.8931	12.4537	12.487	16.8342	17.3202	16.9843
ENSG00000147854	1584.56	1512.57	1561.04	1067.3	1124.05	1060.97	1552.73	1084.11	0.515649	3.15567e-14	3.02748e-12	UHRF2	9	6413151	6507054	+	9919	protein_coding	ubiquitin like with PHD and ring finger domains 2 [Source:HGNC Symbol;Acc:HGNC:12557]	-	1512	1864	1352	967	1496	884	9.45087	9.03164	9.29577	6.36626	6.70294	6.32064
ENSG00000087510	680.147	764.4	790.913	1122.48	1132.32	1343.02	745.153	1199.27	-0.68433	4.36736e-14	4.16104e-12	TFAP2C	20	56629302	56639283	+	3005	protein_coding	transcription factor AP-2 gamma [Source:HGNC Symbol;Acc:HGNC:11744]	AP-2	649	942	685	1017	1507	1119	13.3902	15.0659	15.5461	22.1005	22.288	26.4096
ENSG00000101447	678.051	701.106	815.16	1119.17	1112.03	1213.39	731.439	1148.2	-0.651757	4.65354e-14	4.40333e-12	FAM83D	20	38926312	38953106	+	2475	protein_coding	family with sequence similarity 83 member D [Source:HGNC Symbol;Acc:HGNC:16122]	-	647	864	706	1014	1480	1011	16.2075	16.7775	19.4539	26.754	26.5759	28.9703
ENSG00000132170	231.606	242.628	236.697	515.438	434.294	416.467	236.977	455.399	-0.940445	5.57702e-14	5.24126e-12	PPARG	3	12287368	12434356	+	4535	protein_coding	peroxisome proliferator activated receptor gamma [Source:HGNC Symbol;Acc:HGNC:9236]	THR-like	221	299	205	467	578	347	3.02136	3.16871	3.08286	6.72458	5.66438	5.42661
ENSG00000275216	190.734	214.227	175.502	352.087	415.51	409.266	193.488	392.287	-1.01537	6.29951e-14	5.88025e-12	AL161431.1	13	109269634	109278512	+	5087	lincRNA	novel transcript	-	182	264	152	319	553	341	2.21818	2.4942	2.03779	4.09501	4.83131	4.75411
ENSG00000142910	51.3516	55.9911	68.1224	174.388	168.308	166.827	58.4884	169.841	-1.54386	7.32368e-14	6.79037e-12	TINAGL1	1	31576485	31587686	+	5281	protein_coding	tubulointerstitial nephritis antigen like 1 [Source:HGNC Symbol;Acc:HGNC:19168]	-	49	69	59	158	224	139	0.575265	0.627945	0.761925	1.95374	1.8851	1.8667
ENSG00000072786	2920.75	3017.84	3021.63	2278.08	2200.02	2292.37	2986.74	2256.82	0.405425	7.50473e-14	6.91186e-12	STK10	5	172042073	172188386	-	9083	protein_coding	serine/threonine kinase 10 [Source:HGNC Symbol;Acc:HGNC:11388]	-	2787	3719	2617	2064	2928	1910	19.0237	19.6782	19.6495	14.8391	14.3266	14.9135
ENSG00000168685	250.47	239.382	220.532	382.991	541.74	579.693	236.795	501.475	-1.08233	7.9088e-14	7.23576e-12	IL7R	5	35852695	35879603	+	6060	protein_coding	interleukin 7 receptor [Source:HGNC Symbol;Acc:HGNC:6024]	-	239	295	191	347	721	483	2.44519	2.33958	2.1495	3.73923	5.28767	5.65264
ENSG00000156504	490.46	546.116	569.226	802.405	887.372	907.345	535.268	865.707	-0.694256	8.3795e-14	7.61597e-12	FAM122B	X	134769566	134797232	-	4404	protein_coding	family with sequence similarity 122B [Source:HGNC Symbol;Acc:HGNC:30490]	-	468	673	493	727	1181	756	6.5885	7.3444	7.63442	10.7799	11.918	12.1745
ENSG00000165238	1969.18	2027.85	2171.84	2790.21	2775.57	2753.24	2056.29	2773.01	-0.43234	9.54579e-14	8.61928e-12	WNK2	9	93184916	93320572	+	13198	protein_coding	WNK lysine deficient protein kinase 2 [Source:HGNC Symbol;Acc:HGNC:14542]	-	1879	2499	1881	2528	3694	2294	8.82686	9.10012	9.7198	12.5082	12.4391	12.3271
ENSG00000137819	307.062	251.554	332.53	83.8828	93.9217	152.424	297.049	110.076	1.44189	1.18503e-13	1.06306e-11	PAQR5	15	69298947	69407780	+	6224	protein_coding	progestin and adipoQ receptor family member 5 [Source:HGNC Symbol;Acc:HGNC:29645]	-	293	310	288	76	125	127	2.91868	2.39376	3.15573	0.797388	0.89257	1.44714
ENSG00000182022	624.603	624.017	633.885	355.398	403.488	324.052	627.502	360.979	0.789498	1.21521e-13	1.0831e-11	CHST15	10	124007666	124093607	-	6554	protein_coding	carbohydrate sulfotransferase 15 [Source:HGNC Symbol;Acc:HGNC:18137]	-	596	769	549	322	537	270	5.63803	5.63909	5.71271	3.2083	3.64141	2.92169
ENSG00000130695	737.786	766.835	819.778	1121.38	1175.9	1150.98	774.8	1149.42	-0.571002	1.73782e-13	1.53897e-11	CEP85	1	26234200	26278808	+	5145	protein_coding	centrosomal protein 85 [Source:HGNC Symbol;Acc:HGNC:25309]	-	704	945	710	1016	1565	959	8.4835	8.82745	9.4113	12.8954	13.5186	13.2193
ENSG00000177469	3389.2	3203.67	3740.96	4924.8	4475.93	4821.17	3444.61	4740.64	-0.461213	1.79957e-13	1.58351e-11	CAVIN1	17	42402452	42423517	-	3828	protein_coding	caveolae associated protein 1 [Source:HGNC Symbol;Acc:HGNC:9688]	-	3234	3948	3240	4462	5957	4017	52.3788	49.5672	57.7231	76.1173	69.1604	74.4229
ENSG00000065923	1531.12	1599.4	1729.62	1111.45	1103.77	1171.39	1620.04	1128.87	0.521606	2.53227e-13	2.21413e-11	SLC9A7	X	46599252	46759172	-	10033	protein_coding	solute carrier family 9 member A7 [Source:HGNC Symbol;Acc:HGNC:17123]	-	1461	1971	1498	1007	1469	976	9.02832	9.44158	10.1826	6.55427	6.50718	6.89915
ENSG00000099284	1042.75	1078.44	1132.68	1516.51	1512.51	1559.05	1084.62	1529.36	-0.495917	3.92973e-13	3.41442e-11	H2AFY2	10	70052796	70112280	+	1980	protein_coding	H2A histone family member Y2 [Source:HGNC Symbol;Acc:HGNC:14453]	-	995	1329	981	1374	2013	1299	31.1563	32.2588	33.7894	45.3156	45.1836	46.5287
ENSG00000198142	1508.06	1586.42	1600.3	991.141	1099.26	1152.18	1564.92	1080.86	0.533964	3.98975e-13	3.4449e-11	SOWAHC	2	109614334	109618990	+	4657	protein_coding	sosondowah ankyrin repeat domain family member C [Source:HGNC Symbol;Acc:HGNC:26149]	-	1439	1955	1386	898	1463	960	19.1577	20.1757	20.2971	12.592	13.9618	14.6198
ENSG00000163131	246.278	250.743	221.687	113.683	102.187	97.2156	239.569	104.362	1.20147	5.17483e-13	4.44039e-11	CTSS	1	150730196	150765957	-	4228	protein_coding	cathepsin S [Source:HGNC Symbol;Acc:HGNC:2545]	-	235	309	192	103	136	81	3.44604	3.51247	3.09701	1.59085	1.42957	1.35871
ENSG00000124006	1036.46	1012.71	938.704	1499.96	1423.1	1377.82	995.959	1433.63	-0.524389	6.81128e-13	5.80851e-11	OBSL1	2	219550729	219571859	-	9611	protein_coding	obscurin like 1 [Source:HGNC Symbol;Acc:HGNC:29092]	-	989	1248	813	1359	1894	1148	6.37992	6.24072	5.76897	9.23372	8.75817	8.4713
ENSG00000140416	621.459	593.181	638.503	887.391	955.747	969.755	617.715	937.631	-0.604406	7.535e-13	6.38626e-11	TPM1	15	63042632	63071915	+	12876	protein_coding	tropomyosin 1 [Source:HGNC Symbol;Acc:HGNC:12010]	-	593	731	553	804	1272	808	2.85536	2.72851	2.92901	4.07757	4.39044	4.45048
ENSG00000154237	464.26	487.691	508.032	751.634	798.71	744.119	486.661	764.821	-0.654878	7.81207e-13	6.58071e-11	LRRK1	15	100919215	101078254	+	17600	protein_coding	leucine rich repeat kinase 1 [Source:HGNC Symbol;Acc:HGNC:18608]	-	443	601	440	681	1063	620	1.56055	1.64116	1.70497	2.52674	2.68425	2.49836
ENSG00000035403	5144.59	5191.76	5441.71	6470.01	6676.7	6969.52	5259.35	6705.41	-0.350571	8.22098e-13	6.88321e-11	VCL	10	73995193	74121363	+	9992	protein_coding	vinculin [Source:HGNC Symbol;Acc:HGNC:12665]	-	4909	6398	4713	5862	8886	5807	30.4599	30.7738	32.1678	38.3106	39.5235	41.217
ENSG00000156531	1560.46	1482.55	1709.99	2123.56	2220.31	2295.97	1584.33	2213.28	-0.484285	8.62333e-13	7.17658e-11	PHF6	X	134373253	134428791	+	8016	protein_coding	PHD finger protein 6 [Source:HGNC Symbol;Acc:HGNC:18145]	-	1489	1827	1481	1924	2955	1913	11.5166	10.9539	12.6001	15.6738	16.3833	16.9252
ENSG00000008256	1724.99	1743.84	1705.37	2241.66	2298.45	2354.78	1724.73	2298.3	-0.413564	1.10516e-12	9.11564e-11	CYTH3	7	6161776	6272644	-	5808	protein_coding	cytohesin 3 [Source:HGNC Symbol;Acc:HGNC:9504]	-	1646	2149	1477	2031	3059	1962	17.5708	17.7827	17.3432	22.8354	23.4075	23.9579
ENSG00000198796	84.8873	62.4828	142.018	269.308	245.699	350.456	96.4627	288.488	-1.59391	1.11063e-12	9.11564e-11	ALPK2	18	58481247	58628957	-	9431	protein_coding	alpha kinase 2 [Source:HGNC Symbol;Acc:HGNC:20565]	-	81	77	123	244	327	292	0.532494	0.392393	0.889455	1.6895	1.54096	2.19584
ENSG00000176783	1966.03	1914.25	1876.25	1459.12	1362.24	1398.22	1918.84	1406.53	0.449522	1.11512e-12	9.11564e-11	RUFY1	5	179550558	179610026	+	5911	protein_coding	RUN and FYVE domain containing 1 [Source:HGNC Symbol;Acc:HGNC:19760]	-	1876	2359	1625	1322	1813	1165	19.677	19.1803	18.7486	14.6048	13.6313	13.9779
ENSG00000122359	2724.78	2725.71	2873.84	3796.8	3547.23	3552.57	2774.78	3632.2	-0.388701	1.16109e-12	9.39387e-11	ANXA11	10	80150889	80205572	-	8513	protein_coding	annexin A11 [Source:HGNC Symbol;Acc:HGNC:535]	-	2600	3359	2489	3440	4721	2960	18.9356	18.9634	19.9397	26.3877	24.6464	24.6596
ENSG00000164647	198.07	218.284	226.305	75.053	78.1428	105.617	214.22	86.2709	1.32287	1.16276e-12	9.39387e-11	STEAP1	7	90154375	90164829	+	1625	protein_coding	STEAP family member 1 [Source:HGNC Symbol;Acc:HGNC:11378]	-	189	269	196	68	104	88	7.21101	7.95587	8.22582	2.73263	2.84434	3.84066
ENSG00000124160	634.035	636.189	628.112	912.777	943.725	982.958	632.779	946.487	-0.580061	1.18354e-12	9.5062e-11	NCOA5	20	46060985	46089952	-	3220	protein_coding	nuclear receptor coactivator 5 [Source:HGNC Symbol;Acc:HGNC:15909]	-	605	784	544	827	1256	819	11.649	11.7017	11.5218	16.7716	17.3355	18.0387
ENSG00000106066	379.373	356.233	411.044	642.365	636.413	604.897	382.217	627.892	-0.72093	1.19249e-12	9.52266e-11	CPVL	7	28995231	29195451	-	3340	protein_coding	carboxypeptidase, vitellogenic like [Source:HGNC Symbol;Acc:HGNC:14399]	-	362	439	356	582	847	504	6.7197	6.31694	7.26909	11.379	11.2704	10.7019
ENSG00000134363	507.228	688.934	581.927	937.059	1214.97	978.157	592.696	1043.4	-0.815798	1.26932e-12	1.0078e-10	FST	5	53480409	53487134	+	2969	protein_coding	follistatin [Source:HGNC Symbol;Acc:HGNC:3971]	-	484	849	504	849	1617	815	10.107	13.7431	11.577	18.6734	24.2048	19.4681
ENSG00000130635	746.17	748.983	710.09	1026.46	1114.29	1113.78	735.081	1084.84	-0.561165	1.27669e-12	1.00786e-10	COL5A1	9	134641774	134844843	+	11189	protein_coding	collagen type V alpha 1 chain [Source:HGNC Symbol;Acc:HGNC:2209]	-	712	923	615	930	1483	928	3.94527	3.9646	3.74852	5.42772	5.89049	5.88211
ENSG00000137331	3281.26	2932.64	2981.22	2238.35	1984.38	2331.97	3065.04	2184.9	0.49046	1.34398e-12	1.05495e-10	IER3	6	30743199	30744554	-	1356	protein_coding	immediate early response 3 [Source:HGNC Symbol;Acc:HGNC:5392]	-	3131	3614	2582	2028	2641	1943	143.157	128.091	129.859	97.6639	86.5587	101.622
ENSG00000164466	5790.15	5363.79	5901.25	4147.78	4132.55	4594.34	5685.06	4291.56	0.405971	1.65892e-12	1.2948e-10	SFXN1	5	175477062	175529742	+	7572	protein_coding	sideroflexin 1 [Source:HGNC Symbol;Acc:HGNC:16085]	-	5525	6610	5111	3758	5500	3828	45.2386	41.9546	46.0333	32.4095	32.2815	35.854
ENSG00000148700	1285.89	1256.15	1398.24	1827.76	1900.97	1759.48	1313.43	1829.41	-0.4813	1.73088e-12	1.34338e-10	ADD3	10	109996368	110135565	+	6541	protein_coding	adducin 3 [Source:HGNC Symbol;Acc:HGNC:245]	-	1227	1548	1211	1656	2530	1466	11.6302	11.3741	12.6263	16.5326	17.1901	15.8952
ENSG00000155850	717.874	673.516	774.748	438.177	451.575	462.074	722.046	450.609	0.677879	1.76897e-12	1.36527e-10	SLC26A2	5	149960737	149993455	+	8606	protein_coding	solute carrier family 26 member 2 [Source:HGNC Symbol;Acc:HGNC:10994]	-	685	830	671	397	601	385	4.93488	4.63517	5.31738	3.01242	3.10367	3.17275
ENSG00000147853	2373.7	2216.11	2375.05	1705.25	1739.43	1749.88	2321.62	1731.52	0.421913	1.87282e-12	1.43739e-10	AK3	9	4709559	4742043	-	4483	protein_coding	adenylate kinase 3 [Source:HGNC Symbol;Acc:HGNC:17376]	-	2265	2731	2057	1545	2315	1458	31.3247	29.278	31.2926	22.5053	22.9501	23.0656
ENSG00000164733	9247.48	8828.74	8930.96	7489.85	6573.77	6635.86	9002.4	6899.83	0.384079	2.13557e-12	1.63e-10	CTSB	8	11842524	11869448	-	7428	protein_coding	cathepsin B [Source:HGNC Symbol;Acc:HGNC:2527]	-	8824	10880	7735	6786	8749	5529	73.6515	70.3956	71.0174	59.6579	52.3466	52.7899
ENSG00000122861	1402.21	1482.55	1689.21	818.961	830.268	1116.18	1524.66	921.802	0.728831	2.32451e-12	1.76446e-10	PLAU	10	73909177	73917497	+	2950	protein_coding	plasminogen activator, urokinase [Source:HGNC Symbol;Acc:HGNC:9052]	-	1338	1827	1463	742	1105	930	28.1204	29.765	33.822	16.4251	16.6472	22.3582
ENSG00000157214	210.646	194.752	211.295	73.9493	92.4189	87.614	205.564	84.6608	1.27143	2.44338e-12	1.84455e-10	STEAP2	7	90167590	90238137	+	8715	protein_coding	STEAP2 metalloreductase [Source:HGNC Symbol;Acc:HGNC:17885]	-	201	240	183	67	123	73	1.42994	1.32353	1.43206	0.502034	0.627248	0.594062
ENSG00000196205	10531.3	12370	11579.7	8710.56	8123.85	9009.84	11493.6	8614.75	0.416775	2.46432e-12	1.85025e-10	EEF1A1P5	9	133019486	133020874	+	1389	processed_pseudogene	eukaryotic translation elongation factor 1 alpha 1 pseudogene 5 [Source:HGNC Symbol;Acc:HGNC:3200]	-	10049	15244	10029	7892	10812	7507	448.547	527.455	492.416	371.031	345.944	383.302
ENSG00000166922	118.423	113.605	123.544	29.8005	36.0659	38.4062	118.524	34.7575	1.76674	2.58816e-12	1.93272e-10	SCG5	15	32641676	32697098	+	2196	protein_coding	secretogranin V [Source:HGNC Symbol;Acc:HGNC:10816]	-	113	140	107	27	48	32	3.19032	3.06397	3.32298	0.802892	0.971428	1.03346
ENSG00000116991	432.821	363.537	305.974	721.833	695.02	585.694	367.444	667.516	-0.861474	2.75986e-12	2.04987e-10	SIPA1L2	1	232397965	232561558	-	7641	protein_coding	signal induced proliferation associated 1 like 2 [Source:HGNC Symbol;Acc:HGNC:23800]	-	413	448	265	654	925	488	3.3511	2.81784	2.36522	5.58925	5.38014	4.52946
ENSG00000165704	1368.68	1385.98	1527.56	1865.29	2045.24	2191.55	1427.41	2034.03	-0.511823	3.09557e-12	2.28692e-10	HPRT1	X	134460153	134520513	+	1624	protein_coding	hypoxanthine phosphoribosyltransferase 1 [Source:HGNC Symbol;Acc:HGNC:5157]	-	1306	1708	1323	1690	2722	1826	49.8591	50.5464	55.5585	67.9558	74.491	79.7428
ENSG00000146966	243.134	210.981	252.861	397.339	459.089	434.47	235.659	430.299	-0.876651	3.56419e-12	2.61911e-10	DENND2A	7	140518420	140673993	-	5148	protein_coding	DENN domain containing 2A [Source:HGNC Symbol;Acc:HGNC:22212]	-	232	260	219	360	611	362	2.79407	2.4273	2.90123	4.56657	5.27478	4.98708
ENSG00000163931	4290.48	4672.42	4516.86	5688.58	5612.76	5876.14	4493.25	5725.83	-0.348754	4.14187e-12	3.02751e-10	TKT	3	53224707	53256052	-	9507	protein_coding	transketolase [Source:HGNC Symbol;Acc:HGNC:11834]	-	4094	5758	3912	5154	7470	4896	26.6988	29.1083	28.0629	35.4019	34.9204	36.5237
ENSG00000164442	926.425	955.095	1026.45	1300.18	1483.21	1418.63	969.325	1400.67	-0.533819	4.48262e-12	3.25934e-10	CITED2	6	139371807	139374620	-	2535	protein_coding	Cbp/p300 interacting transactivator with Glu/Asp rich carboxy-terminal domain 2 [Source:HGNC Symbol;Acc:HGNC:1987]	-	884	1177	889	1178	1974	1182	21.6203	22.3145	23.9167	30.3454	34.6076	33.0686
ENSG00000188158	364.701	361.914	372.941	546.342	655.949	622.9	366.519	608.397	-0.734601	4.76003e-12	3.44292e-10	NHS	X	17375420	17735994	+	10394	protein_coding	NHS actin remodeling regulator [Source:HGNC Symbol;Acc:HGNC:7820]	-	348	446	323	495	873	519	2.07579	2.06225	2.11932	3.10991	3.73279	3.54129
ENSG00000142089	2577.01	2616.16	2346.18	3407.19	3348.87	3217.72	2513.12	3324.59	-0.40276	6.25918e-12	4.50367e-10	IFITM3	11	319669	327537	-	1348	protein_coding	interferon induced transmembrane protein 3 [Source:HGNC Symbol;Acc:HGNC:5414]	-	2459	3224	2032	3087	4457	2681	113.098	114.946	102.804	149.545	146.945	141.053
ENSG00000064666	1563.6	1829.04	1571.43	2271.46	2373.59	2279.17	1654.69	2308.07	-0.478337	7.282e-12	5.21248e-10	CNN2	19	1026581	1039068	+	3645	protein_coding	calponin 2 [Source:HGNC Symbol;Acc:HGNC:2156]	-	1492	2254	1361	2058	3159	1899	25.3781	29.7197	25.4646	36.87	38.5171	36.9491
ENSG00000150687	481.028	468.216	394.879	753.841	848.301	664.907	448.041	755.683	-0.755688	7.84697e-12	5.58793e-10	PRSS23	11	86791059	86952910	+	11725	protein_coding	serine protease 23 [Source:HGNC Symbol;Acc:HGNC:14370]	-	459	577	342	683	1129	554	2.4271	2.36511	1.98925	3.80394	4.2794	3.35099
ENSG00000096060	351.077	348.119	335.994	172.18	201.368	162.026	345.063	178.525	0.941357	8.55909e-12	6.06378e-10	FKBP5	6	35573585	35728583	-	10628	protein_coding	FK506 binding protein 5 [Source:HGNC Symbol;Acc:HGNC:3721]	-	335	429	291	156	268	135	1.95425	1.93997	1.86732	0.958515	1.12069	0.900863
ENSG00000133657	6290.05	6027.57	6915	4221.73	4484.95	5150.03	6410.87	4618.9	0.473111	8.64747e-12	6.09514e-10	ATP13A3	3	194402672	194498364	-	13254	protein_coding	ATPase 13A3 [Source:HGNC Symbol;Acc:HGNC:24113]	-	6002	7428	5989	3825	5969	4291	28.0761	26.9348	30.8165	18.8456	20.015	22.9609
ENSG00000134690	2037.3	2058.69	2148.74	2689.77	2674.89	2771.24	2081.58	2711.97	-0.381701	8.82554e-12	6.18908e-10	CDCA8	1	37692418	37709719	+	2469	protein_coding	cell division cycle associated 8 [Source:HGNC Symbol;Acc:HGNC:14629]	-	1944	2537	1861	2437	3560	2309	48.8161	49.3842	51.4046	64.4555	64.0812	66.3253
ENSG00000071054	5819.5	5580.45	5551.4	4389.5	4326.41	4669.95	5650.45	4461.95	0.341533	9.91256e-12	6.91626e-10	MAP4K4	2	101696850	101894689	+	11961	protein_coding	mitogen-activated protein kinase kinase kinase kinase 4 [Source:HGNC Symbol;Acc:HGNC:6866]	-	5553	6877	4808	3977	5758	3891	28.7838	27.6325	27.4141	21.7127	21.3947	23.0712
ENSG00000135318	4386.89	4381.91	5042.21	1834.38	1977.61	2556.41	4603.67	2122.8	1.11721	1.0431e-11	7.24142e-10	NT5E	6	85449584	85495791	+	4533	protein_coding	5'-nucleotidase ecto [Source:HGNC Symbol;Acc:HGNC:8021]	-	4186	5400	4367	1662	2632	2130	57.2534	57.2528	65.7013	23.9426	25.8049	33.325
ENSG00000169047	557.532	615.902	572.69	822.272	954.996	900.144	582.041	892.471	-0.616931	1.09639e-11	7.54855e-10	IRS1	2	226731317	226799759	-	9953	protein_coding	insulin receptor substrate 1 [Source:HGNC Symbol;Acc:HGNC:6125]	-	532	759	496	745	1271	750	3.31395	3.66502	3.39863	4.88797	5.67536	5.34421
ENSG00000148082	1164.32	1172.57	1106.12	809.027	818.997	788.526	1147.67	805.517	0.510561	1.09827e-11	7.54855e-10	SHC3	9	89005771	89178767	-	9929	protein_coding	SHC adaptor protein 3 [Source:HGNC Symbol;Acc:HGNC:18181]	-	1111	1445	958	733	1090	657	6.93739	6.99441	6.58016	4.82086	4.87891	4.69285
ENSG00000142669	887.649	902.35	906.375	1304.6	1334.44	1192.99	898.791	1277.34	-0.509226	1.14607e-11	7.8381e-10	SH3BGRL3	1	26279176	26281522	+	1786	protein_coding	SH3 domain binding glutamate rich protein like 3 [Source:HGNC Symbol;Acc:HGNC:15568]	-	847	1112	785	1182	1776	994	29.4029	29.9235	29.9754	43.2177	44.194	39.4713
ENSG00000118705	2057.21	2045.7	2478.96	3153.33	2991.22	3043.69	2193.96	3062.75	-0.482711	1.1809e-11	8.03652e-10	RPN2	20	37178410	37241623	+	2819	protein_coding	ribophorin II [Source:HGNC Symbol;Acc:HGNC:10382]	-	1963	2521	2147	2857	3981	2536	43.1731	42.98	51.9414	66.1822	62.7623	63.8015
ENSG00000187608	539.716	539.625	542.67	1091.58	857.317	776.524	540.67	908.474	-0.748352	1.19077e-11	8.06394e-10	ISG15	1	1001138	1014540	+	941	protein_coding	ISG15 ubiquitin-like modifier [Source:HGNC Symbol;Acc:HGNC:4053]	-	515	665	470	989	1141	647	33.9317	33.9642	34.0631	68.6329	53.8887	48.7631
ENSG00000110400	548.1	485.256	521.887	309.042	299.047	320.451	518.414	309.513	0.74483	1.23779e-11	8.34153e-10	NECTIN1	11	119623408	119729084	-	7701	protein_coding	nectin cell adhesion molecule 1 [Source:HGNC Symbol;Acc:HGNC:9706]	-	523	598	452	280	398	267	4.21058	3.73201	4.00284	2.37431	2.29688	2.4589
ENSG00000096696	1516.44	1449.28	1539.1	2103.69	2020.44	1937.11	1501.61	2020.42	-0.42965	1.29892e-11	8.71095e-10	DSP	6	7541575	7586717	+	10093	protein_coding	desmoplakin [Source:HGNC Symbol;Acc:HGNC:3052]	-	1447	1786	1333	1906	2689	1614	8.88865	8.50452	9.00713	12.3319	11.8406	11.3412
ENSG00000166889	4360.69	4014.32	4022.69	3247.15	3197.09	3226.12	4132.57	3223.45	0.35841	1.47844e-11	9.86699e-10	PATL1	11	59636716	59668980	-	4278	protein_coding	PAT1 homolog 1, processing body mRNA decay factor [Source:HGNC Symbol;Acc:HGNC:26721]	-	4161	4947	3484	2942	4255	2688	60.3038	55.5763	55.541	44.9084	44.2039	44.562
ENSG00000074800	47761.2	47264.6	50214.3	58806.2	57432.7	61641.9	48413.4	59293.6	-0.292452	1.53103e-11	1.01688e-09	ENO1	1	8861000	8879250	-	5276	protein_coding	enolase 1 [Source:HGNC Symbol;Acc:HGNC:3350]	-	45574	58246	43490	53280	76437	51360	535.55	530.579	562.162	659.455	643.874	690.394
ENSG00000170558	722.066	724.639	768.975	1056.26	1060.94	1054.97	738.56	1057.39	-0.519154	1.78009e-11	1.17665e-09	CDH2	18	27950966	28177446	-	4950	protein_coding	cadherin 2 [Source:HGNC Symbol;Acc:HGNC:1759]	-	689	893	666	957	1412	879	8.62982	8.67032	9.17583	12.625	12.6774	12.5939
ENSG00000182492	9.43192	4.86879	8.08232	61.8084	68.375	46.8075	7.46101	58.9969	-3.02204	1.87883e-11	1.236e-09	BGN	X	153494939	153509554	+	2453	protein_coding	biglycan [Source:HGNC Symbol;Acc:HGNC:1044]	-	9	6	7	56	91	39	0.227474	0.117555	0.194615	1.49079	1.64872	1.12757
ENSG00000137154	17485.7	16520.6	17430.1	13316.4	13001	14512.7	17145.5	13610	0.33343	2.15694e-11	1.40632e-09	RPS6	9	19375715	19380254	-	2714	protein_coding	ribosomal protein S6 [Source:HGNC Symbol;Acc:HGNC:10429]	-	16685	20359	15096	12065	17303	12092	381.157	360.525	379.34	290.298	283.344	315.984
ENSG00000113448	258.854	241.817	273.644	90.5051	120.971	138.022	258.105	116.499	1.14578	2.15808e-11	1.40632e-09	PDE4D	5	58969038	60522120	-	16308	protein_coding	phosphodiesterase 4D [Source:HGNC Symbol;Acc:HGNC:8783]	-	247	298	237	82	161	115	0.93904	0.878222	0.991115	0.328351	0.43876	0.500119
ENSG00000177732	1178.99	1205.84	1055.32	1690.9	1637.99	1524.24	1146.72	1617.71	-0.495089	2.43717e-11	1.57698e-09	SOX12	20	325595	330224	+	4630	protein_coding	SRY-box 12 [Source:HGNC Symbol;Acc:HGNC:11198]	HMG	1125	1486	914	1532	2180	1270	15.0647	15.4251	13.463	21.6075	20.9256	19.4536
ENSG00000020129	781.802	822.015	838.252	1136.83	1148.85	1167.79	814.023	1151.16	-0.499802	2.4428e-11	1.57698e-09	NCDN	1	35557473	35567274	+	4917	protein_coding	neurochondrin [Source:HGNC Symbol;Acc:HGNC:17597]	-	746	1013	726	1030	1529	973	9.40646	9.90143	10.0696	13.6793	13.82	14.0342
ENSG00000002834	3218.38	3417.08	3561.99	4354.18	4338.43	4321.89	3399.15	4338.17	-0.352188	2.47627e-11	1.59115e-09	LASP1	17	38869859	38921770	+	7061	protein_coding	LIM and SH3 protein 1 [Source:HGNC Symbol;Acc:HGNC:6513]	-	3071	4211	3085	3945	5774	3601	26.9651	28.6621	29.7965	36.4844	36.3423	36.1687
ENSG00000185818	875.073	968.078	1028.76	1410.56	1316.41	1380.22	957.305	1369.06	-0.515439	2.87982e-11	1.84188e-09	NAT8L	4	2059512	2069089	+	5871	protein_coding	N-acetyltransferase 8 like [Source:HGNC Symbol;Acc:HGNC:26742]	-	835	1193	891	1278	1752	1150	8.81784	9.76601	10.35	14.2149	13.2625	13.8919
ENSG00000163430	3059.09	3014.59	3316.06	3941.39	3995.8	4248.68	3129.91	4061.96	-0.376511	2.89638e-11	1.84394e-09	FSTL1	3	120392293	120451253	-	8727	protein_coding	follistatin like 1 [Source:HGNC Symbol;Acc:HGNC:3972]	-	2919	3715	2872	3571	5318	3540	20.7375	20.4589	22.4438	26.7209	27.0823	28.7683
ENSG00000173230	3621.86	3486.87	3316.06	2443.64	2807.88	2546.81	3474.93	2599.44	0.417095	3.20635e-11	2.03191e-09	GOLGB1	3	121663199	121749767	-	11865	protein_coding	golgin B1 [Source:HGNC Symbol;Acc:HGNC:4429]	-	3456	4297	2872	2214	3737	2122	18.059	17.4055	16.508	12.1853	13.9977	12.6839
ENSG00000177570	259.902	223.153	245.933	418.31	414.758	435.67	242.996	422.913	-0.802024	3.3243e-11	2.09704e-09	SAMD12	8	118189455	118622112	-	15378	protein_coding	sterile alpha motif domain containing 12 [Source:HGNC Symbol;Acc:HGNC:31750]	-	248	275	213	379	552	363	0.999861	0.859452	0.944618	1.6094	1.5953	1.67411
ENSG00000135111	1012.36	1181.49	1272.39	717.418	692.015	828.133	1155.41	745.855	0.634523	4.12007e-11	2.58722e-09	TBX3	12	114670254	114684164	-	5950	protein_coding	T-box 3 [Source:HGNC Symbol;Acc:HGNC:11602]	T-box	966	1456	1102	650	921	690	10.0658	11.7607	12.6311	7.13382	6.8793	8.22448
ENSG00000127418	1312.09	1194.48	1346.28	1705.25	1746.94	1847.1	1284.28	1766.43	-0.461494	4.25726e-11	2.66127e-09	FGFRL1	4	1009936	1026897	+	4145	protein_coding	fibroblast growth factor receptor like 1 [Source:HGNC Symbol;Acc:HGNC:3693]	-	1252	1472	1166	1545	2325	1539	18.727	17.0676	19.1845	24.3405	24.9287	26.3324
ENSG00000066279	4606.97	4368.93	4796.28	5572.69	5959.14	6286.61	4590.73	5939.48	-0.372191	4.78413e-11	2.97715e-09	ASPM	1	197084128	197146694	-	10887	protein_coding	abnormal spindle microtubule assembly [Source:HGNC Symbol;Acc:HGNC:19048]	-	4396	5384	4154	5049	7931	5238	25.0344	23.7676	26.0216	30.2847	32.3759	34.1219
ENSG00000148926	133.095	163.916	197.44	338.842	302.052	361.258	164.817	334.051	-1.01861	4.89932e-11	3.03516e-09	ADM	11	10304680	10307397	+	2718	protein_coding	adrenomedullin [Source:HGNC Symbol;Acc:HGNC:259]	-	127	202	171	307	402	301	2.89696	3.57183	4.29065	7.3759	6.57322	7.85405
ENSG00000165655	925.377	943.734	1032.23	1435.94	1268.32	1499.04	967.113	1401.1	-0.533054	5.73468e-11	3.52283e-09	ZNF503	10	75397830	75401906	-	3347	protein_coding	zinc finger protein 503 [Source:HGNC Symbol;Acc:HGNC:23589]	-	883	1163	894	1301	1688	1249	16.3566	16.6999	18.2162	25.3833	22.414	26.4657
ENSG00000114270	419.197	572.083	426.054	701.966	933.957	878.541	472.445	838.155	-0.823746	5.73751e-11	3.52283e-09	COL7A1	3	48564073	48595267	-	11071	protein_coding	collagen type VII alpha 1 chain [Source:HGNC Symbol;Acc:HGNC:2214]	-	400	705	369	636	1243	732	2.24007	3.06049	2.27309	3.75142	4.98983	4.68922
ENSG00000130054	290.294	255.612	259.789	144.587	132.242	122.42	268.565	133.083	1.01109	5.88786e-11	3.59915e-09	FAM155B	X	69505241	69532508	+	4013	protein_coding	family with sequence similarity 155 member B [Source:HGNC Symbol;Acc:HGNC:30701]	-	277	315	225	131	176	102	4.27955	3.77251	3.82375	2.13171	1.94915	1.80263
ENSG00000077942	159.295	173.654	147.791	403.962	325.345	270.043	160.246	333.117	-1.05228	5.94207e-11	3.61629e-09	FBLN1	22	45502238	45601135	+	7285	protein_coding	fibulin 1 [Source:HGNC Symbol;Acc:HGNC:3600]	-	152	214	128	366	433	225	1.29361	1.4118	1.19828	3.28078	2.64156	2.19043
ENSG00000119922	108.991	113.605	83.1324	280.345	253.213	189.63	101.91	241.063	-1.23772	6.01012e-11	3.64166e-09	IFIT2	10	89283694	89309276	+	4101	protein_coding	interferon induced protein with tetratricopeptide repeats 2 [Source:HGNC Symbol;Acc:HGNC:5409]	-	104	140	72	254	337	158	1.57229	1.64069	1.19734	4.04455	3.65209	2.7324
ENSG00000165029	2073.98	1837.97	1421.33	1212.99	1057.18	1056.17	1777.76	1108.78	0.682777	6.16918e-11	3.71139e-09	ABCA1	9	104781002	104928237	-	11350	protein_coding	ATP binding cassette subfamily A member 1 [Source:HGNC Symbol;Acc:HGNC:29]	-	1979	2265	1231	1099	1407	880	10.8103	9.59094	7.39671	6.32307	5.50935	5.49874
ENSG00000140553	1101.44	1232.62	1283.93	1792.44	1640.25	1639.46	1206	1690.72	-0.486944	6.17894e-11	3.71139e-09	UNC45A	15	90930180	90954093	+	7498	protein_coding	unc-45 myosin chaperone A [Source:HGNC Symbol;Acc:HGNC:30594]	-	1051	1519	1112	1624	2183	1366	8.6905	9.73646	10.1143	14.1438	12.9393	12.9206
ENSG00000106683	1302.65	1259.39	1240.06	1793.55	1731.16	1625.06	1267.37	1716.59	-0.438344	6.69339e-11	4.00299e-09	LIMK1	7	74082933	74122525	+	6902	protein_coding	LIM domain kinase 1 [Source:HGNC Symbol;Acc:HGNC:6613]	-	1243	1552	1074	1625	2304	1354	11.1656	10.807	10.6122	15.3746	14.8357	13.913
ENSG00000134954	1752.24	1807.95	1916.66	1305.7	1288.61	1427.03	1825.62	1340.45	0.447129	7.25659e-11	4.32111e-09	ETS1	11	128458761	128587558	-	7149	protein_coding	ETS proto-oncogene 1, transcription factor [Source:HGNC Symbol;Acc:HGNC:3488]	ETS	1672	2228	1660	1183	1715	1189	14.5004	14.9782	15.8358	10.806	10.6616	11.7954
ENSG00000107438	739.882	750.606	783.985	1080.54	1056.43	1072.97	758.158	1069.98	-0.497318	7.94955e-11	4.71344e-09	PDLIM1	10	95237572	95291024	-	2239	protein_coding	PDZ and LIM domain 1 [Source:HGNC Symbol;Acc:HGNC:2067]	-	706	925	679	979	1406	894	19.5496	19.8553	20.682	28.5532	27.9083	28.3178
ENSG00000133243	856.209	779.818	868.272	1199.74	1225.49	1129.38	834.767	1184.87	-0.50942	8.24025e-11	4.86492e-09	BTBD2	19	1985438	2034881	-	5944	protein_coding	BTB domain containing 2 [Source:HGNC Symbol;Acc:HGNC:15504]	-	817	961	752	1087	1631	941	8.52179	7.77022	8.62811	11.942	12.1949	11.2276
ENSG00000103257	4187.77	4416.81	4539.95	5553.92	5336.25	5603.7	4381.51	5497.96	-0.326977	8.69828e-11	5.11348e-09	SLC7A5	16	87830023	87869488	-	4745	protein_coding	solute carrier family 7 member 5 [Source:HGNC Symbol;Acc:HGNC:11063]	-	3996	5443	3932	5032	7102	4669	52.2128	55.1304	56.5137	69.2517	66.5191	69.7853
ENSG00000196642	2304.53	2570.72	2525.15	3327.72	3182.82	3143.3	2466.8	3217.95	-0.3828	8.83441e-11	5.1715e-09	RABL6	9	136807943	136841187	+	10178	protein_coding	RAB, member RAS oncogene family like 6 [Source:HGNC Symbol;Acc:HGNC:24703]	-	2199	3168	2187	3015	4236	2619	13.3952	14.9593	14.6542	19.3442	18.4967	18.2494
ENSG00000183258	3302.22	3365.96	3301.05	2592.64	2704.94	2573.21	3323.08	2623.6	0.340077	9.08642e-11	5.29658e-09	DDX41	5	177511577	177517469	-	4536	protein_coding	DEAD-box helicase 41 [Source:HGNC Symbol;Acc:HGNC:18674]	-	3151	4148	2859	2349	3600	2144	43.0688	43.9496	42.9851	33.8171	35.2721	33.5219
ENSG00000144583	1074.19	1047.6	1302.41	639.054	652.192	834.134	1141.4	708.46	0.689835	1.06993e-10	6.21055e-09	2025-03-04	2	216257865	216372027	-	4447	protein_coding	membrane associated ring-CH-type finger 4 [Source:HGNC Symbol;Acc:HGNC:29269]	-	1025	1291	1128	579	868	695	14.2904	13.9524	17.2989	8.50232	8.6747	11.0839
ENSG00000147862	575.347	520.961	479.166	264.893	322.339	332.453	525.158	306.562	0.775605	1.12317e-10	6.49231e-09	NFIB	9	14081843	14398983	-	12765	protein_coding	nuclear factor I B [Source:HGNC Symbol;Acc:HGNC:7785]	CTF/NFI	549	642	415	240	429	277	2.66649	2.41715	2.21719	1.22777	1.49361	1.53899
ENSG00000163191	6004.99	5898.54	5749.99	4709.58	4683.31	4913.59	5884.51	4768.82	0.304019	1.1336e-10	6.52529e-09	S100A11	1	152032506	152047907	-	680	protein_coding	S100 calcium binding protein A11 [Source:HGNC Symbol;Acc:HGNC:10488]	-	5730	7269	4980	4267	6233	4094	522.436	513.753	499.456	409.769	407.371	426.988
ENSG00000242498	401.381	379.766	383.333	634.639	615.375	570.091	388.16	606.702	-0.646235	1.31465e-10	7.53606e-09	ARPIN	15	89895006	89912956	-	8594	protein_coding	actin related protein 2/3 complex inhibitor [Source:HGNC Symbol;Acc:HGNC:28782]	-	383	468	332	575	819	475	2.76307	2.61721	2.63463	4.36916	4.23536	3.9199
ENSG00000150347	1197.85	1201.78	1056.47	1620.26	1677.82	1515.84	1152.04	1604.64	-0.477808	1.34017e-10	7.65061e-09	ARID5B	10	61901300	62096944	+	9144	protein_coding	AT-rich interaction domain 5B [Source:HGNC Symbol;Acc:HGNC:17362]	ARID	1143	1481	915	1468	2233	1263	7.74993	7.78409	6.82435	10.4837	10.8531	9.79588
ENSG00000180488	1324.66	1222.07	1356.68	862.006	925.692	973.356	1301.13	920.351	0.498172	1.38407e-10	7.86867e-09	MIGA1	1	77779624	77879539	+	10128	protein_coding	mitoguardin 1 [Source:HGNC Symbol;Acc:HGNC:24741]	-	1264	1506	1175	781	1232	811	7.73769	7.14644	7.91208	5.03562	5.40616	5.67902
ENSG00000183570	71.2634	98.9988	81.9778	183.218	215.644	192.031	84.08	196.964	-1.22304	1.39041e-10	7.87236e-09	PCBP3	21	45643694	45942454	+	6828	protein_coding	poly(rC) binding protein 3 [Source:HGNC Symbol;Acc:HGNC:8651]	-	68	122	71	166	287	160	0.617452	0.858727	0.709155	1.5876	1.86806	1.66189
ENSG00000160094	274.574	279.144	258.634	455.837	458.338	435.67	270.784	449.948	-0.731686	1.47515e-10	8.31801e-09	ZNF362	1	33256545	33300719	+	3331	protein_coding	zinc finger protein 362 [Source:HGNC Symbol;Acc:HGNC:18079]	zf-C2H2	262	344	224	413	610	363	4.87657	4.96332	4.58617	8.09657	8.13874	7.72874
ENSG00000130821	5041.89	5234.76	5282.37	6328.73	6254.43	6586.66	5186.34	6389.94	-0.300565	1.61262e-10	9.0282e-09	SLC6A8	X	153688099	153696593	+	5498	protein_coding	solute carrier family 6 member 8 [Source:HGNC Symbol;Acc:HGNC:11055]	-	4811	6451	4575	5734	8324	5488	54.2523	56.3912	56.7496	68.105	67.2867	70.7923
ENSG00000234745	1178.99	1194.48	1003.36	1714.08	1599.67	1508.64	1125.61	1607.46	-0.512008	1.61416e-10	9.0282e-09	HLA-B	6	31269491	31357188	-	3051	protein_coding	major histocompatibility complex, class I, B [Source:HGNC Symbol;Acc:HGNC:4932]	-	1125	1472	869	1553	2129	1257	22.8611	23.1875	19.4247	33.2395	31.0124	29.2193
ENSG00000183688	1918.87	1849.33	1992.87	2407.21	2502.82	2690.83	1920.36	2533.62	-0.400247	1.6796e-10	9.3563e-09	RFLNB	17	439978	445939	-	3621	protein_coding	refilin B [Source:HGNC Symbol;Acc:HGNC:28705]	-	1831	2279	1726	2181	3331	2242	31.3507	30.2486	32.5079	39.3326	40.8835	43.912
ENSG00000143641	4634.22	4556.38	4746.63	5801.16	5612.76	5680.51	4645.74	5698.14	-0.294757	1.93202e-10	1.07192e-08	GALNT2	1	230057990	230282124	+	7743	protein_coding	polypeptide N-acetylgalactosaminyltransferase 2 [Source:HGNC Symbol;Acc:HGNC:4124]	-	4422	5615	4111	5256	7470	4733	35.4077	34.8521	36.2089	44.3274	42.8759	43.3515
ENSG00000147274	4691.86	4598.57	4669.27	5561.65	5765.29	6171.39	4653.24	5832.78	-0.325697	2.03422e-10	1.12411e-08	RBMX	X	136848004	136880764	-	5882	protein_coding	RNA binding motif protein X-linked [Source:HGNC Symbol;Acc:HGNC:9910]	-	4477	5667	4044	5039	7673	5142	47.19	46.3038	46.8881	55.9429	57.9752	61.9988
ENSG00000129116	179.207	217.473	227.46	345.465	393.72	391.263	208.046	376.816	-0.858	2.12634e-10	1.17033e-08	PALLD	4	168497066	168928457	+	10114	protein_coding	palladin, cytoskeletal associated protein [Source:HGNC Symbol;Acc:HGNC:17068]	-	171	268	197	313	524	326	1.04824	1.2735	1.32837	2.02091	2.30256	2.28597
ENSG00000130522	717.874	612.656	579.618	1065.09	917.427	938.55	636.716	973.689	-0.611472	2.39985e-10	1.31563e-08	JUND	19	18279760	18281622	-	1863	protein_coding	JunD proto-oncogene, AP-1 transcription factor subunit [Source:HGNC Symbol;Acc:HGNC:6206]	TF_bZIP	685	755	502	965	1221	782	22.7964	19.477	18.3767	33.8252	29.1276	29.7694
ENSG00000114251	50.3036	39.7618	42.7208	121.409	120.22	133.221	44.2621	124.95	-1.50001	2.44851e-10	1.337e-08	WNT5A	3	55465715	55490539	-	7397	protein_coding	Wnt family member 5A [Source:HGNC Symbol;Acc:HGNC:12784]	-	48	49	37	110	160	111	0.402322	0.318368	0.341132	0.971098	0.961316	1.06425
ENSG00000170921	581.635	517.715	594.628	307.938	303.555	393.663	564.659	335.052	0.757383	2.49072e-10	1.3547e-08	TANC2	17	63009556	63427699	+	22866	protein_coding	tetratricopeptide repeat, ankyrin repeat and coiled-coil containing 2 [Source:HGNC Symbol;Acc:HGNC:30212]	-	555	638	515	279	404	328	1.50484	1.34097	1.53601	0.796783	0.785223	1.01733
ENSG00000115758	27766.5	25159.5	29857.2	21039.1	20137.6	22558.8	27594.4	21245.2	0.377255	2.56051e-10	1.38719e-08	ODC1	2	10439968	10448504	-	2968	protein_coding	ornithine decarboxylase 1 [Source:HGNC Symbol;Acc:HGNC:8109]	-	26495	31005	25859	19062	26801	18796	553.462	502.061	594.189	419.402	401.318	449.136
ENSG00000185650	1977.56	2053.82	2211.09	1465.74	1526.04	1641.86	2080.82	1544.55	0.430208	2.66655e-10	1.439e-08	ZFP36L1	14	68787660	68796253	-	5160	protein_coding	ZFP36 ring finger protein like 1 [Source:HGNC Symbol;Acc:HGNC:1107]	Others	1887	2531	1915	1328	2031	1368	22.673	23.5739	25.3102	16.8064	17.4929	18.8024
ENSG00000103260	592.115	469.839	586.546	884.08	822.003	836.534	549.5	847.539	-0.629339	2.70181e-10	1.45235e-08	METRN	16	715115	719655	+	3692	protein_coding	meteorin, glial cell differentiation regulator [Source:HGNC Symbol;Acc:HGNC:14151]	-	565	579	508	801	1094	697	9.488	7.53712	9.3838	14.1676	13.1691	13.389
ENSG00000180340	362.605	353.799	412.198	652.299	552.259	612.098	376.201	605.552	-0.686919	2.71421e-10	1.45336e-08	FZD2	17	44557459	44559570	+	2112	protein_coding	frizzled class receptor 2 [Source:HGNC Symbol;Acc:HGNC:4040]	-	346	436	357	591	735	510	10.1571	9.92159	11.5279	18.2734	15.4666	17.1259
ENSG00000154310	238.942	261.292	278.263	434.866	429.034	439.27	259.499	434.39	-0.743537	2.77912e-10	1.48238e-08	TNIK	3	171061339	171460408	-	8523	protein_coding	TRAF2 and NCK interacting kinase [Source:HGNC Symbol;Acc:HGNC:30765]	-	228	322	241	394	571	366	1.65856	1.81573	1.92842	3.01877	2.97746	3.04555
ENSG00000168243	544.956	494.994	566.917	796.886	818.246	768.123	535.622	794.418	-0.573699	3.0208e-10	1.60509e-08	GNG4	1	235547687	235650754	-	5401	protein_coding	G protein subunit gamma 4 [Source:HGNC Symbol;Acc:HGNC:4407]	-	520	610	491	722	1089	640	5.96921	5.42806	6.19989	8.72949	8.96098	8.40393
ENSG00000134759	2718.49	2638.07	2839.2	2066.17	2079.05	2207.15	2731.92	2117.46	0.367625	3.20785e-10	1.69795e-08	ELP2	18	36129444	36180556	+	11068	protein_coding	elongator acetyltransferase complex subunit 2 [Source:HGNC Symbol;Acc:HGNC:18248]	-	2594	3251	2459	1872	2767	1839	14.5308	14.1168	15.1519	11.0449	11.1107	11.7839
ENSG00000158246	69.1674	43.0077	61.1947	192.047	138.253	145.223	57.7899	158.508	-1.46532	3.25486e-10	1.71626e-08	TENT5B	1	27005020	27012836	-	2368	protein_coding	terminal nucleotidyltransferase 5B [Source:HGNC Symbol;Acc:HGNC:28273]	-	66	53	53	174	184	121	1.72802	1.07568	1.52641	4.79837	3.45333	3.62393
ENSG00000156273	1401.16	1317.82	1382.08	1008.8	967.769	1034.57	1367.02	1003.71	0.446722	3.33343e-10	1.751e-08	BACH1	21	29194071	29630751	+	7717	protein_coding	BTB domain and CNC homolog 1 [Source:HGNC Symbol;Acc:HGNC:935]	TF_bZIP	1337	1624	1197	914	1288	862	10.7416	10.1141	10.5785	7.73434	7.4177	7.92201
ENSG00000107984	2839.01	3204.48	3768.67	5465.63	5983.94	6507.44	3270.72	5985.67	-0.872076	3.51653e-10	1.84019e-08	DKK1	10	52314296	52318042	+	2206	protein_coding	dickkopf WNT signaling pathway inhibitor 1 [Source:HGNC Symbol;Acc:HGNC:2891]	-	2709	3949	3264	4952	7964	5422	76.1362	86.0341	100.907	146.589	160.445	174.313
ENSG00000085662	6324.63	6059.21	6137.95	5165.41	4631.47	4979.6	6173.93	4925.49	0.326872	3.78973e-10	1.97567e-08	AKR1B1	7	134442350	134459284	-	3660	protein_coding	aldo-keto reductase family 1 member B [Source:HGNC Symbol;Acc:HGNC:381]	-	6035	7467	5316	4680	6164	4149	102.231	98.0514	99.0559	83.5008	74.8485	80.3968
ENSG00000050748	2144.19	2171.48	2054.06	1669.93	1613.95	1629.86	2123.25	1637.91	0.375749	3.80478e-10	1.97606e-08	MAPK9	5	180233143	180292099	-	8955	protein_coding	mitogen-activated protein kinase 9 [Source:HGNC Symbol;Acc:HGNC:6886]	-	2046	2676	1779	1513	2148	1358	14.1654	14.3618	13.5484	11.0331	10.6603	10.755
ENSG00000134352	4632.12	4534.47	5074.54	3569.43	3616.36	3891.02	4747.04	3692.27	0.362419	4.08991e-10	2.11619e-08	IL6ST	5	55935095	55994993	-	9292	protein_coding	interleukin 6 signal transducer [Source:HGNC Symbol;Acc:HGNC:6021]	-	4420	5588	4395	3234	4813	3242	29.4918	28.9025	32.2572	22.7278	23.0202	24.7446
ENSG00000102024	3793.73	3748.97	3947.64	4661.01	4771.22	4725.16	3830.11	4719.13	-0.301981	4.27384e-10	2.2031e-08	PLS3	X	115561174	115650861	+	4099	protein_coding	plastin 3 [Source:HGNC Symbol;Acc:HGNC:9091]	-	3620	4620	3419	4223	6350	3937	54.7543	54.1693	56.885	67.2774	68.849	68.1183
ENSG00000084731	323.829	341.627	324.447	577.246	525.961	487.278	329.968	530.162	-0.682964	5.52544e-10	2.83769e-08	KIF3C	2	25926596	25982749	-	6403	protein_coding	kinesin family member 3C [Source:HGNC Symbol;Acc:HGNC:6321]	-	309	421	281	523	700	406	2.99201	3.16	2.99295	5.33389	4.85866	4.49696
ENSG00000105426	1346.67	1321.88	1215.81	1760.43	1713.13	1705.47	1294.79	1726.35	-0.413585	5.63564e-10	2.88357e-08	PTPRS	19	5158495	5340803	-	8565	protein_coding	protein tyrosine phosphatase, receptor type S [Source:HGNC Symbol;Acc:HGNC:9681]	-	1285	1629	1053	1595	2280	1421	9.30172	9.14076	8.38451	12.1607	11.8307	11.7664
ENSG00000062598	522.948	490.937	483.785	732.871	752.125	721.316	499.223	735.437	-0.560254	5.88169e-10	2.99836e-08	ELMO2	20	46366049	46432985	-	6598	protein_coding	engulfment and cell motility 2 [Source:HGNC Symbol;Acc:HGNC:17233]	-	499	605	419	664	1001	601	4.68895	4.40689	4.3309	6.57176	6.74254	6.46009
ENSG00000169715	3465.71	3352.98	3789.45	2731.71	2798.87	2719.64	3536.05	2750.07	0.36102	5.92964e-10	3.01169e-08	MT1E	16	56625475	56627112	+	1052	protein_coding	metallothionein 1E [Source:HGNC Symbol;Acc:HGNC:7397]	-	3307	4132	3282	2475	3725	2266	194.897	188.77	212.765	153.633	157.367	152.764
ENSG00000125841	683.291	699.483	666.214	972.378	1021.87	919.347	682.996	971.198	-0.509258	5.99614e-10	3.03431e-08	NRSN2	20	346782	359660	+	2933	protein_coding	neurensin 2 [Source:HGNC Symbol;Acc:HGNC:16229]	-	652	862	577	881	1360	766	13.7823	14.1249	13.4165	19.6151	20.6077	18.5222
ENSG00000196368	364.701	389.503	371.787	197.566	238.937	204.033	375.33	213.512	0.806858	6.09298e-10	3.07206e-08	NUDT11	X	51490011	51496596	-	2385	protein_coding	nudix hydrolase 11 [Source:HGNC Symbol;Acc:HGNC:18011]	-	348	480	322	179	318	170	9.04646	9.67256	9.20755	4.90107	5.92571	5.05519
ENSG00000129680	731.498	722.204	786.294	1034.19	1014.35	1160.59	746.666	1069.71	-0.517861	6.11919e-10	3.07406e-08	MAP7D3	X	136213220	136256482	-	7067	protein_coding	MAP7 domain containing 3 [Source:HGNC Symbol;Acc:HGNC:25742]	-	698	890	681	937	1350	967	6.12362	6.05262	6.57186	8.65825	8.48986	9.70438
ENSG00000087206	1475.57	1532.05	1537.95	1143.45	1103.77	1165.39	1515.19	1137.54	0.415355	6.48951e-10	3.24653e-08	UIMC1	5	176905005	177022633	-	4739	protein_coding	ubiquitin interaction motif containing 1 [Source:HGNC Symbol;Acc:HGNC:30298]	-	1408	1888	1332	1036	1469	971	18.4206	19.1471	19.1688	14.2757	13.7764	14.5315
ENSG00000140521	1132.88	1239.11	1211.19	1535.28	1645.51	1637.06	1194.39	1605.95	-0.426915	6.5095e-10	3.24653e-08	POLG	15	89305198	89334861	-	5980	protein_coding	DNA polymerase gamma, catalytic subunit [Source:HGNC Symbol;Acc:HGNC:9179]	-	1081	1527	1049	1391	2190	1364	11.2076	12.2723	11.9633	15.1898	16.2759	16.1767
ENSG00000130066	1136.02	1019.2	1110.74	813.442	713.053	760.922	1088.66	762.473	0.515041	6.70582e-10	3.33241e-08	SAT1	X	23783173	23786226	+	2498	protein_coding	spermidine/spermine N1-acetyltransferase 1 [Source:HGNC Symbol;Acc:HGNC:10540]	-	1084	1256	962	737	949	634	26.9045	24.165	26.2639	19.2664	16.884	18
ENSG00000147874	2108.56	2059.5	2164.91	1416.07	1566.61	1701.87	2110.99	1561.52	0.435005	6.74453e-10	3.33963e-08	HAUS6	9	19053143	19103119	-	7932	protein_coding	HAUS augmin like complex subunit 6 [Source:HGNC Symbol;Acc:HGNC:25948]	-	2012	2538	1875	1283	2085	1418	15.7265	15.3779	16.1211	10.5626	11.6822	12.6786
ENSG00000125817	2936.47	3034.07	3155.57	3960.15	3658.44	3981.04	3042.04	3866.54	-0.345077	6.88195e-10	3.3955e-08	CENPB	20	3783851	3786690	-	2840	protein_coding	centromere protein B [Source:HGNC Symbol;Acc:HGNC:1852]	-	2802	3739	2733	3588	4869	3317	61.1699	63.2741	65.6293	82.5011	76.1944	82.8331
ENSG00000124155	760.842	830.129	861.344	1141.25	1189.42	1102.98	817.439	1144.55	-0.487504	7.17212e-10	3.52308e-08	PIGT	20	45416067	45456934	+	19670	protein_coding	phosphatidylinositol glycan anchor biosynthesis class T [Source:HGNC Symbol;Acc:HGNC:14938]	-	726	1023	746	1034	1583	919	2.28834	2.49954	2.58649	3.43275	3.57667	3.31351
ENSG00000065534	332.213	333.512	309.437	518.749	522.205	498.08	325.054	513.011	-0.65754	7.19152e-10	3.52308e-08	MYLK	3	123610049	123884331	-	22167	protein_coding	myosin light chain kinase [Source:HGNC Symbol;Acc:HGNC:7590]	-	317	411	268	470	695	415	0.886625	0.891094	0.824526	1.38458	1.39341	1.32775
ENSG00000196924	71004.6	71789.5	74853.8	84527.4	85709.9	86256.6	72549.3	85498	-0.236965	7.43629e-10	3.63012e-08	FLNA	X	154348524	154374638	-	10585	protein_coding	filamin A [Source:HGNC Symbol;Acc:HGNC:3754]	-	67753	88469	64830	76584	114071	71869	396.849	401.688	417.697	472.469	478.946	481.534
ENSG00000054356	351.077	392.749	430.672	600.424	610.867	618.099	391.5	609.797	-0.64063	7.50794e-10	3.65219e-08	PTPRN	2	219289623	219309648	-	8261	protein_coding	protein tyrosine phosphatase, receptor type N [Source:HGNC Symbol;Acc:HGNC:9676]	-	335	484	373	544	813	515	2.5142	2.8158	3.07931	4.30023	4.37381	4.42131
ENSG00000156521	736.738	732.753	770.13	1018.73	1076.72	1022.56	746.54	1039.34	-0.480072	7.73484e-10	3.74936e-08	TYSND1	10	70137981	70146676	-	4597	protein_coding	trypsin domain containing 1 [Source:HGNC Symbol;Acc:HGNC:28531]	-	703	903	667	923	1433	852	9.48131	9.44065	9.89528	13.1115	13.8539	13.1444
ENSG00000141837	687.483	793.613	577.309	401.754	452.327	393.663	686.135	415.915	0.722129	8.85839e-10	4.27897e-08	CACNA1A	19	13206442	13633025	-	43159	protein_coding	calcium voltage-gated channel subunit alpha1 A [Source:HGNC Symbol;Acc:HGNC:1388]	-	656	978	500	364	602	328	0.942367	1.08907	0.790087	0.550752	0.619908	0.538988
ENSG00000167775	1565.7	1540.97	1678.81	2125.77	2006.17	2137.54	1595.16	2089.83	-0.389711	9.03383e-10	4.34851e-08	CD320	19	8302127	8308356	-	2277	protein_coding	CD320 molecule [Source:HGNC Symbol;Acc:HGNC:16692]	-	1494	1899	1454	1926	2670	1781	40.6795	40.0821	43.549	55.2356	52.1135	55.4725
ENSG00000124177	554.388	575.329	529.969	833.309	805.472	774.124	553.229	804.302	-0.538213	9.20185e-10	4.41401e-08	CHD6	20	41402101	41618494	-	14126	protein_coding	chromodomain helicase DNA binding protein 6 [Source:HGNC Symbol;Acc:HGNC:19057]	-	529	709	459	755	1072	645	2.3218	2.41221	2.216	3.49023	3.3727	3.2383
ENSG00000102109	401.381	389.503	422.59	717.418	635.662	564.09	404.491	639.057	-0.662484	9.5838e-10	4.58132e-08	PCSK1N	X	48831094	48835633	-	1363	protein_coding	proprotein convertase subtilisin/kexin type 1 inhibitor [Source:HGNC Symbol;Acc:HGNC:17301]	-	383	480	366	650	846	470	17.4217	16.9252	18.3131	31.1418	27.5852	24.4556
ENSG00000184840	3860.8	3586.68	3658.98	3098.14	2743.26	2736.44	3702.15	2859.28	0.373058	1.0228e-09	4.87243e-08	TMED9	5	177592158	177596124	+	2440	protein_coding	transmembrane p24 trafficking protein 9 [Source:HGNC Symbol;Acc:HGNC:24878]	-	3684	4420	3169	2807	3651	2280	93.609	87.0605	88.5746	75.1239	66.5003	66.2707
ENSG00000135424	289.246	307.545	240.16	503.297	500.415	423.668	278.984	475.793	-0.767331	1.05871e-09	5.02617e-08	ITGA7	12	55684568	55716043	-	6373	protein_coding	integrin subunit alpha 7 [Source:HGNC Symbol;Acc:HGNC:6143]	-	276	379	208	456	666	353	2.68505	2.85814	2.22585	4.67247	4.64443	3.92832
ENSG00000149657	1671.55	1588.04	1607.23	2111.42	2033.22	2151.94	1622.27	2098.86	-0.37084	1.10208e-09	5.21412e-08	LSM14B	20	62122461	62135378	+	3381	protein_coding	LSM family member 14B [Source:HGNC Symbol;Acc:HGNC:15887]	-	1595	1957	1392	1913	2706	1793	29.2485	27.8185	28.0783	36.9484	35.57	37.6107
ENSG00000136891	1296.37	1294.29	1285.09	909.466	930.952	1010.56	1291.91	950.327	0.444793	1.1124e-09	5.245e-08	TEX10	9	100302077	100352939	-	7261	protein_coding	testis expressed 10 [Source:HGNC Symbol;Acc:HGNC:25988]	-	1237	1595	1113	824	1239	842	10.5624	10.5573	10.4538	7.41065	7.58362	8.22417
ENSG00000022267	116.327	130.646	128.163	248.337	268.24	222.036	125.045	246.204	-0.980625	1.11967e-09	5.25745e-08	FHL1	X	136146702	136211359	+	5997	protein_coding	four and a half LIM domains 1 [Source:HGNC Symbol;Acc:HGNC:3702]	-	111	161	111	225	357	185	1.14756	1.29027	1.26231	2.45005	2.64567	2.18783
ENSG00000152818	2942.76	2787.38	2838.05	3466.79	3653.93	3577.77	2856.06	3566.16	-0.321359	1.12265e-09	5.25745e-08	UTRN	6	144285701	144853034	+	14604	protein_coding	utrophin [Source:HGNC Symbol;Acc:HGNC:12635]	-	2808	3435	2458	3141	4863	2981	11.921	11.3043	11.4785	14.045	14.7991	14.4766
ENSG00000177675	94.3192	128.212	127.008	36.4228	45.8338	19.2031	116.513	33.8199	1.75222	1.1626e-09	5.4261e-08	CD163L1	12	7346685	7479897	-	5690	protein_coding	CD163 molecule like 1 [Source:HGNC Symbol;Acc:HGNC:30375]	-	90	158	110	33	61	16	0.980659	1.33455	1.31843	0.378728	0.476452	0.199427
ENSG00000105974	332.213	310.791	362.55	502.193	521.453	646.904	335.185	556.85	-0.732409	1.19145e-09	5.54205e-08	CAV1	7	116524785	116561184	+	4082	protein_coding	caveolin 1 [Source:HGNC Symbol;Acc:HGNC:1527]	-	317	383	314	455	694	539	4.81475	4.50936	5.24606	7.27887	7.55594	9.36467
ENSG00000110841	2017.38	1915.06	1835.84	1488.92	1478.7	1436.63	1922.76	1468.08	0.389071	1.24076e-09	5.75205e-08	PPFIBP1	12	27523431	27695564	+	11690	protein_coding	PPFIA binding protein 1 [Source:HGNC Symbol;Acc:HGNC:9249]	-	1925	2360	1590	1349	1968	1197	10.2095	9.70256	9.27597	7.53569	7.48191	7.262
ENSG00000131094	214.838	218.284	184.739	389.613	377.189	325.252	205.954	364.018	-0.820064	1.29672e-09	5.99137e-08	C1QL1	17	44959693	44968071	-	1295	protein_coding	complement C1q like 1 [Source:HGNC Symbol;Acc:HGNC:24182]	-	205	269	160	353	502	271	9.81458	9.98323	8.4261	17.8004	17.228	14.8414
ENSG00000125354	590.019	562.346	509.186	788.057	819.748	812.53	553.85	806.778	-0.54155	1.70253e-09	7.84013e-08	2025-09-06	X	119615724	119693370	-	6245	protein_coding	septin 6 [Source:HGNC Symbol;Acc:HGNC:15848]	-	563	693	441	714	1091	677	5.58938	5.33322	4.81596	7.46606	7.76415	7.68834
ENSG00000150093	5685.35	5368.66	5760.39	4208.49	4318.14	4761.16	5604.8	4429.26	0.339855	1.72446e-09	7.91476e-08	ITGB1	10	32900319	33005792	-	6011	protein_coding	integrin subunit beta 1 [Source:HGNC Symbol;Acc:HGNC:6153]	-	5425	6616	4989	3813	5747	3967	55.9552	52.8978	56.6035	41.4234	42.4909	46.805
ENSG00000125505	2463.83	2509.86	2512.45	3253.77	3021.27	3130.1	2495.38	3135.05	-0.328219	1.77181e-09	8.10516e-08	MBOAT7	19	54173412	54189882	-	5292	protein_coding	membrane bound O-acyltransferase domain containing 7 [Source:HGNC Symbol;Acc:HGNC:15505]	-	2351	3093	2176	2948	4021	2608	27.5436	28.0898	28.0424	36.3776	33.7688	34.9514
ENSG00000113300	2730.02	2594.26	2521.68	1932.62	2075.29	2093.14	2615.32	2033.68	0.362599	1.79375e-09	8.17841e-08	CNOT6	5	180494412	180578405	+	6586	protein_coding	CCR4-NOT transcription complex subunit 6 [Source:HGNC Symbol;Acc:HGNC:14099]	-	2605	3197	2184	1751	2762	1744	24.523	23.3297	22.6156	17.3616	18.6382	18.7802
ENSG00000164985	2522.52	2316.73	2349.65	1859.77	1886.7	1855.5	2396.3	1867.32	0.358927	1.8483e-09	8.39909e-08	PSIP1	9	15464066	15511019	-	6768	protein_coding	PC4 and SFRS1 interacting protein 1 [Source:HGNC Symbol;Acc:HGNC:9527]	-	2407	2855	2035	1685	2511	1546	22.0497	20.2738	20.506	16.2579	16.4888	16.2004
ENSG00000048162	1347.72	1277.25	1392.47	930.437	966.266	1042.97	1339.14	979.89	0.450488	1.85431e-09	8.39909e-08	NOP16	5	176383938	176388975	-	2862	protein_coding	NOP16 nucleolar protein [Source:HGNC Symbol;Acc:HGNC:26934]	-	1286	1574	1206	843	1286	869	27.8586	26.4316	28.7378	19.2346	19.9698	21.5341
ENSG00000148660	618.315	673.516	586.546	911.673	882.864	900.144	626.126	898.227	-0.516506	1.88412e-09	8.50625e-08	CAMK2G	10	73812501	73874591	-	6780	protein_coding	calcium/calmodulin dependent protein kinase II gamma [Source:HGNC Symbol;Acc:HGNC:1463]	-	590	830	508	826	1175	750	5.39523	5.88352	5.10988	7.95566	7.70211	7.84527
ENSG00000204628	38050.5	38237.1	38090.8	32033.3	31173	33437.4	38126.1	32214.5	0.243266	1.92195e-09	8.64879e-08	RACK1	5	181236909	181248096	-	5990	protein_coding	receptor for activated C kinase 1 [Source:HGNC Symbol;Acc:HGNC:4399]	-	36308	47121	32990	29023	41488	27860	375.806	378.074	375.606	316.404	307.82	329.861
ENSG00000162591	257.806	358.668	262.098	488.948	593.585	480.077	292.857	520.87	-0.827401	1.96081e-09	8.795e-08	MEGF6	1	3489920	3611495	-	7039	protein_coding	multiple EGF like domains 6 [Source:HGNC Symbol;Acc:HGNC:3232]	-	246	442	227	443	790	400	2.16677	3.01787	2.19934	4.10978	4.9879	4.03019
ENSG00000137965	34.5837	35.7045	26.5562	98.2311	108.949	92.4148	32.2815	99.865	-1.62353	2.07558e-09	9.27966e-08	IFI44	1	78649796	78664078	+	2038	protein_coding	interferon induced protein 44 [Source:HGNC Symbol;Acc:HGNC:16938]	-	33	44	23	89	145	77	1.00392	1.03762	0.769662	2.85175	3.16203	2.67956
ENSG00000126001	2427.15	2185.28	2122.19	3006.54	2947.64	2796.45	2244.87	2916.87	-0.378292	2.14888e-09	9.57638e-08	CEP250	20	35455164	35519280	+	16295	protein_coding	centrosomal protein 250 [Source:HGNC Symbol;Acc:HGNC:1859]	-	2316	2693	1838	2724	3923	2330	8.81195	7.94275	7.6925	10.9164	10.6996	10.1409
ENSG00000108828	4384.8	4134.42	4119.67	5843.1	5232.56	5066.01	4212.96	5380.56	-0.352863	2.16585e-09	9.62095e-08	VAT1	17	43014605	43025123	-	3501	protein_coding	vesicle amine transport 1 [Source:HGNC Symbol;Acc:HGNC:16919]	-	4184	5095	3568	5294	6964	4221	74.0947	69.9425	69.5039	98.7456	88.4033	85.5066
ENSG00000184009	18791.5	19824.1	20704.6	23244.4	25433.2	24043.5	19773.4	24240.4	-0.294116	2.35354e-09	1.04212e-07	ACTG1	17	81509971	81523847	-	2993	protein_coding	actin gamma 1 [Source:HGNC Symbol;Acc:HGNC:144]	-	17931	24430	17932	21060	33849	20033	371.437	392.288	408.6	459.491	502.621	474.696
ENSG00000144283	1049.04	964.832	990.662	1272.59	1399.81	1418.63	1001.51	1363.68	-0.446767	2.37863e-09	1.04986e-07	PKP4	2	158456964	158682879	+	9525	protein_coding	plakophilin 4 [Source:HGNC Symbol;Acc:HGNC:9026]	-	1001	1189	858	1153	1863	1182	6.51564	5.99937	6.14326	7.90479	8.6926	8.80094
ENSG00000164318	167.679	187.449	185.893	346.568	296.793	321.652	180.34	321.671	-0.830333	2.40877e-09	1.05978e-07	EGFLAM	5	38258409	38465021	+	5724	protein_coding	EGF like, fibronectin type III and laminin G domains [Source:HGNC Symbol;Acc:HGNC:26810]	-	160	231	161	314	395	268	1.73304	1.93955	1.91824	3.58225	3.0669	3.32056
ENSG00000154319	547.052	467.404	452.61	315.664	228.418	303.649	489.022	282.577	0.800645	2.57342e-09	1.12751e-07	FAM167A	8	11421463	11475908	-	5076	protein_coding	family with sequence similarity 167 member A [Source:HGNC Symbol;Acc:HGNC:15549]	-	522	576	392	286	304	253	6.37583	5.45368	5.26673	3.67934	2.66167	3.53489
ENSG00000073578	8192.15	8057.85	8432.17	9952.25	9682.95	9794.77	8227.39	9809.99	-0.253982	2.57904e-09	1.12751e-07	SDHA	5	218241	256700	+	8383	protein_coding	succinate dehydrogenase complex flavoprotein subunit A [Source:HGNC Symbol;Acc:HGNC:10680]	-	7817	9930	7303	9017	12887	8161	57.8134	56.9297	59.4126	70.2406	68.321	69.0431
ENSG00000175471	427.581	373.274	439.909	214.122	234.429	274.844	413.588	241.131	0.778725	2.82755e-09	1.23226e-07	MCTP1	5	94703741	95284575	-	12089	protein_coding	multiple C2 and transmembrane domain containing 1 [Source:HGNC Symbol;Acc:HGNC:26183]	-	408	460	381	194	312	229	2.09246	1.82876	2.14937	1.04794	1.14701	1.34345
ENSG00000100065	179.207	232.079	260.943	392.925	401.985	390.063	224.076	394.991	-0.819673	2.91448e-09	1.26615e-07	CARD10	22	37490362	37519542	-	5652	protein_coding	caspase recruitment domain family member 10 [Source:HGNC Symbol;Acc:HGNC:16422]	-	171	286	226	356	535	325	1.87578	2.43194	2.72699	4.11314	4.20682	4.0781
ENSG00000101407	485.22	494.182	487.248	678.788	731.086	724.916	488.884	711.597	-0.542093	2.94286e-09	1.27447e-07	TTI1	20	37983007	38033468	-	4479	protein_coding	TELO2 interacting protein 1 [Source:HGNC Symbol;Acc:HGNC:29029]	-	463	609	422	615	973	604	6.40896	6.53469	6.42551	8.96644	9.65458	9.56384
ENSG00000128342	1678.88	1816.06	1566.82	1151.18	1189.42	1340.61	1687.25	1227.07	0.462888	2.99327e-09	1.29225e-07	LIF	22	30240447	30246851	-	3969	protein_coding	LIF, interleukin 6 family cytokine [Source:HGNC Symbol;Acc:HGNC:6596]	-	1602	2238	1357	1043	1583	1117	25.0247	27.0999	23.3171	17.1605	17.7256	19.9595
ENSG00000128591	4178.34	4286.97	5814.65	9335.27	8939.84	9920.79	4759.99	9398.63	-0.981675	3.10167e-09	1.33488e-07	FLNC	7	128830377	128859274	+	9280	protein_coding	filamin C [Source:HGNC Symbol;Acc:HGNC:3756]	-	3987	5283	5036	8458	11898	8266	26.637	27.3603	37.0096	59.5176	56.9807	63.1719
ENSG00000197183	128.903	132.269	96.9878	282.553	278.008	198.032	119.387	252.864	-1.08064	3.37098e-09	1.44627e-07	NOL4L	20	32443059	32585074	-	9448	protein_coding	nucleolar protein 4 like [Source:HGNC Symbol;Acc:HGNC:16106]	-	123	163	84	256	370	165	0.807148	0.829156	0.60634	1.7694	1.74046	1.23857
ENSG00000006534	445.396	449.552	427.208	683.203	731.838	595.295	440.719	670.112	-0.607766	3.55109e-09	1.51883e-07	ALDH3B1	11	68008578	68029282	+	6626	protein_coding	aldehyde dehydrogenase 3 family member B1 [Source:HGNC Symbol;Acc:HGNC:410]	-	425	554	370	619	974	496	3.97672	4.01834	3.80826	6.10049	6.53295	5.30893
ENSG00000133816	2084.46	2090.34	2310.39	1551.83	1526.04	1764.28	2161.73	1614.05	0.422807	3.59879e-09	1.53448e-07	MICAL2	11	12094008	12359144	+	20191	protein_coding	microtubule associated monooxygenase, calponin and LIM domain containing 2 [Source:HGNC Symbol;Acc:HGNC:24693]	-	1989	2576	2001	1406	2031	1470	6.10752	6.13164	6.75874	4.5473	4.47048	5.1634
ENSG00000063660	403.477	414.659	444.528	616.98	613.121	651.704	420.888	627.268	-0.575715	3.9942e-09	1.69784e-07	GPC1	2	240435671	240468078	+	6516	protein_coding	glypican 1 [Source:HGNC Symbol;Acc:HGNC:4449]	-	385	511	385	559	816	543	3.66326	3.76902	4.02955	5.60217	5.56559	5.91011
ENSG00000184489	358.413	379.766	359.086	570.624	565.784	531.685	365.755	556.031	-0.603699	4.05431e-09	1.71811e-07	PTP4A3	8	141391993	141432454	+	2877	protein_coding	protein tyrosine phosphatase type IVA, member 3 [Source:HGNC Symbol;Acc:HGNC:9636]	-	342	468	311	517	753	443	7.37011	7.81798	7.3722	11.7348	11.6321	10.9204
ENSG00000167468	2320.25	2294.01	2254.97	3344.27	2946.14	2765.24	2289.74	3018.55	-0.398507	4.08329e-09	1.7251e-07	GPX4	19	1103926	1106791	+	2019	protein_coding	glutathione peroxidase 4 [Source:HGNC Symbol;Acc:HGNC:4556]	-	2214	2827	1953	3030	3921	2304	67.9875	67.2943	65.9694	98.0014	86.3102	80.9325
ENSG00000171488	759.794	723.016	905.22	498.882	541.74	537.686	796.01	526.103	0.59324	4.28975e-09	1.8068e-07	LRRC8C	1	89633072	89769903	+	11724	protein_coding	leucine rich repeat containing 8 VRAC subunit C [Source:HGNC Symbol;Acc:HGNC:25075]	-	725	891	784	452	721	448	3.83398	3.6525	4.56055	2.51761	2.73314	2.71006
ENSG00000119950	296.582	319.717	264.407	452.526	510.934	462.074	293.569	475.178	-0.69311	4.31941e-09	1.81376e-07	MXI1	10	110207605	110287365	+	4607	protein_coding	MAX interactor 1, dimerization protein [Source:HGNC Symbol;Acc:HGNC:7534]	bHLH	283	394	229	410	680	385	3.80852	4.11024	3.38995	5.81154	6.55983	5.92678
ENSG00000145632	791.234	724.639	778.212	1093.79	1025.62	1044.17	764.695	1054.53	-0.46465	4.38092e-09	1.83401e-07	PLK2	5	58453982	58460260	-	4768	protein_coding	polo like kinase 2 [Source:HGNC Symbol;Acc:HGNC:19699]	-	755	893	674	991	1365	870	9.81744	9.00127	9.64051	13.5726	12.7233	12.9408
ENSG00000183287	217.982	207.735	254.016	354.294	377.189	453.673	226.578	395.052	-0.803949	4.45387e-09	1.85892e-07	CCBE1	18	59430939	59697662	-	6753	protein_coding	collagen and calcium binding EGF domains 1 [Source:HGNC Symbol;Acc:HGNC:29426]	-	208	256	220	321	502	378	1.90965	1.82193	2.22179	3.10409	3.30376	3.96983
ENSG00000153233	232.654	178.522	228.614	104.853	100.684	103.217	213.264	102.918	1.04747	4.65134e-09	1.93549e-07	PTPRR	12	70638073	70920843	-	5142	protein_coding	protein tyrosine phosphatase, receptor type R [Source:HGNC Symbol;Acc:HGNC:9680]	-	222	220	198	95	134	86	2.67675	2.05627	2.62609	1.20647	1.15818	1.18616
ENSG00000119408	767.13	785.499	717.017	1038.6	1048.92	1033.37	756.549	1040.29	-0.45785	4.69859e-09	1.94561e-07	NEK6	9	124257606	124353307	+	4419	protein_coding	NIMA related kinase 6 [Source:HGNC Symbol;Acc:HGNC:7749]	-	732	968	621	941	1396	861	10.2701	10.5279	9.58394	13.9057	14.0399	13.8183
ENSG00000026559	1034.37	972.947	1128.06	737.285	652.192	783.726	1045.13	724.401	0.531567	4.70383e-09	1.94561e-07	KCNG1	20	51003656	51023129	-	5437	protein_coding	potassium voltage-gated channel modifier subfamily G member 1 [Source:HGNC Symbol;Acc:HGNC:6248]	-	987	1199	977	668	868	653	11.255	10.5986	12.255	8.02311	7.09516	8.51786
ENSG00000196935	496.748	443.872	423.745	256.063	306.56	262.842	454.788	275.155	0.718116	4.88848e-09	2.01595e-07	SRGAP1	12	63844293	64162221	+	26641	protein_coding	SLIT-ROBO Rho GTPase activating protein 1 [Source:HGNC Symbol;Acc:HGNC:17382]	-	474	547	367	232	408	219	1.1031	0.986792	0.93949	0.568674	0.680631	0.583002
ENSG00000147889	2313.97	2188.52	2377.36	3176.51	2795.86	2911.67	2293.28	2961.35	-0.368839	4.95051e-09	2.03546e-07	CDKN2A	9	21967753	21995301	-	4329	protein_coding	cyclin dependent kinase inhibitor 2A [Source:HGNC Symbol;Acc:HGNC:1787]	-	2208	2697	2059	2878	3721	2426	31.6227	29.9421	32.4373	43.4139	38.2009	39.7447
ENSG00000155961	180.255	132.269	148.946	56.2898	66.8722	68.411	153.823	63.8577	1.26269	4.98991e-09	2.04557e-07	RAB39B	X	155258241	155264589	-	3505	protein_coding	RAB39B, member RAS oncogene family [Source:HGNC Symbol;Acc:HGNC:16499]	-	172	163	129	51	89	57	3.04248	2.23506	2.51003	0.950185	1.12851	1.15336
ENSG00000143401	6190.49	5929.38	6210.69	7066.02	7639.96	7988.48	6110.18	7564.82	-0.308377	5.26455e-09	2.15177e-07	ANP32E	1	150218417	150236156	-	3605	protein_coding	acidic nuclear phosphoprotein 32 family member E [Source:HGNC Symbol;Acc:HGNC:16673]	-	5907	7307	5379	6402	10168	6656	101.59	97.4143	101.759	115.967	125.352	130.944
ENSG00000181588	581.635	551.797	569.226	901.74	772.412	795.728	567.553	823.293	-0.535638	5.48857e-09	2.23671e-07	MEX3D	19	1554669	1568058	-	2850	protein_coding	mex-3 RNA binding family member D [Source:HGNC Symbol;Acc:HGNC:16734]	-	555	680	493	817	1028	663	12.0736	11.4671	11.7972	18.7199	16.0306	16.4985
ENSG00000056998	183.399	158.236	198.594	343.257	311.069	302.448	180.076	318.925	-0.830967	5.63484e-09	2.28622e-07	GYG2	X	2828788	2882820	+	3655	protein_coding	glycogenin 2 [Source:HGNC Symbol;Acc:HGNC:4700]	-	175	195	172	311	414	252	2.96851	2.56411	3.20935	5.55647	5.03402	4.88978
ENSG00000162407	659.187	605.353	467.62	336.635	358.405	356.457	577.387	350.499	0.721815	5.64315e-09	2.28622e-07	PLPP3	1	56494747	56645301	-	5286	protein_coding	phospholipid phosphatase 3 [Source:HGNC Symbol;Acc:HGNC:9229]	-	629	746	405	305	477	297	7.37753	6.78267	5.22522	3.76789	4.01045	3.98479
ENSG00000067082	1406.4	1378.68	1354.37	1015.42	1033.14	1082.57	1379.82	1043.71	0.403837	5.84214e-09	2.35992e-07	KLF6	10	3775996	3785281	-	6139	protein_coding	Kruppel like factor 6 [Source:HGNC Symbol;Acc:HGNC:2235]	zf-C2H2	1342	1699	1173	920	1375	902	13.5532	13.301	13.031	9.78624	9.95421	10.4204
ENSG00000122863	1285.89	1345.41	1287.4	1729.53	1675.56	1674.27	1306.23	1693.12	-0.372938	6.0986e-09	2.45633e-07	CHST3	10	71964365	72013564	+	6970	protein_coding	carbohydrate sulfotransferase 3 [Source:HGNC Symbol;Acc:HGNC:1971]	-	1227	1658	1115	1567	2230	1395	10.9144	11.4325	10.9098	14.6812	14.2192	14.1944
ENSG00000169131	555.436	507.166	469.929	334.427	319.334	328.853	510.844	327.538	0.643456	6.38845e-09	2.56559e-07	ZNF354A	5	178711592	178730702	-	2947	protein_coding	zinc finger protein 354A [Source:HGNC Symbol;Acc:HGNC:11628]	zf-C2H2	530	625	407	303	425	274	11.1502	10.1927	9.4187	6.71411	6.4093	6.59397
ENSG00000197956	4003.33	3509.59	4119.67	5430.31	4614.94	5498.08	3877.53	5181.11	-0.417966	6.63131e-09	2.65541e-07	S100A6	1	153534599	153536244	-	971	protein_coding	S100 calcium binding protein A6 [Source:HGNC Symbol;Acc:HGNC:10496]	-	3820	4325	3568	4920	6142	4581	243.911	214.07	250.601	330.881	281.12	334.594
ENSG00000075568	3044.42	2854.74	2802.26	2326.64	2317.24	2294.77	2900.47	2312.88	0.326446	6.73665e-09	2.68979e-07	TMEM131	2	97756333	97995891	-	12985	protein_coding	transmembrane protein 131 [Source:HGNC Symbol;Acc:HGNC:30366]	-	2905	3518	2427	2108	3084	1912	13.8705	13.0209	12.7469	10.6012	10.5554	10.4429
ENSG00000071242	53.4476	77.9007	85.4417	169.973	166.805	162.026	72.2633	166.268	-1.20225	7.03954e-09	2.80263e-07	RPS6KA2	6	166409364	166906451	-	8243	protein_coding	ribosomal protein S6 kinase A2 [Source:HGNC Symbol;Acc:HGNC:10431]	-	51	96	74	154	222	135	0.383595	0.559725	0.612242	1.22	1.19693	1.16152
ENSG00000142949	16778.3	16521.4	18426.5	13199.4	13417.3	14808	17242.1	13808.2	0.320458	7.1705e-09	2.84656e-07	PTPRF	1	43525187	43623666	+	10712	protein_coding	protein tyrosine phosphatase, receptor type F [Source:HGNC Symbol;Acc:HGNC:9670]	-	16010	20360	15959	11959	17857	12338	92.6635	91.3474	101.604	72.9038	74.0866	81.6866
ENSG00000157657	541.812	500.674	493.022	806.82	840.035	664.907	511.836	770.587	-0.594334	7.37022e-09	2.91747e-07	ZNF618	9	113876282	114056591	+	10384	protein_coding	zinc finger protein 618 [Source:HGNC Symbol;Acc:HGNC:29416]	zf-C2H2	517	617	427	731	1118	554	3.08684	2.85568	2.8044	4.59704	4.78497	3.78374
ENSG00000197451	11055.3	10342.9	11206.7	8999.74	8619	9243.88	10868.3	8954.21	0.279618	7.47594e-09	2.95086e-07	HNRNPAB	5	178204507	178211163	+	2144	protein_coding	heterogeneous nuclear ribonucleoprotein A/B [Source:HGNC Symbol;Acc:HGNC:5034]	-	10549	12746	9706	8154	11471	7702	305.052	285.718	308.739	248.354	237.782	254.774
ENSG00000090020	761.89	912.899	913.302	1283.63	1208.21	1154.59	862.697	1215.47	-0.493942	7.61645e-09	2.99776e-07	SLC9A1	1	27098815	27166981	-	5974	protein_coding	solute carrier family 9 member A1 [Source:HGNC Symbol;Acc:HGNC:11071]	-	727	1125	791	1163	1608	962	7.54496	9.05057	9.03	12.7128	11.9625	11.4205
ENSG00000149257	1869.62	1751.14	1813.9	2565.05	2211.29	2331.97	1811.55	2369.44	-0.386531	8.13077e-09	3.1911e-07	SERPINH1	11	75562056	75572783	+	6281	protein_coding	serpin family H member 1 [Source:HGNC Symbol;Acc:HGNC:1546]	-	1784	2158	1571	2324	2943	1943	17.6098	16.5124	17.0578	24.162	20.824	21.9392
ENSG00000142751	569.059	568.026	563.453	839.931	765.65	806.529	566.846	804.037	-0.502093	8.2611e-09	3.23306e-07	GPN2	1	26876133	26890297	-	4979	protein_coding	GPN-loop GTPase 2 [Source:HGNC Symbol;Acc:HGNC:25513]	-	543	700	488	761	1019	672	6.76154	6.75686	6.68427	9.98087	9.09565	9.57202
ENSG00000048052	2615.79	2461.17	2791.86	1868.6	1858.15	2178.35	2622.94	1968.36	0.415048	8.55418e-09	3.33831e-07	HDAC9	7	18086949	19002416	+	16827	protein_coding	histone deacetylase 9 [Source:HGNC Symbol;Acc:HGNC:14065]	-	2496	3033	2418	1693	2473	1815	9.19656	8.66272	9.8	6.57016	6.53159	7.64974
ENSG00000134013	1521.68	1577.49	1589.91	2027.54	1928.78	2322.37	1563.03	2092.89	-0.418756	9.07051e-09	3.52983e-07	LOXL2	8	23297189	23425328	-	5707	protein_coding	lysyl oxidase like 2 [Source:HGNC Symbol;Acc:HGNC:6666]	-	1452	1944	1377	1837	2567	1935	15.7742	16.3711	16.4552	21.0197	19.9903	24.0464
ENSG00000079263	94.3192	60.8599	93.524	20.9707	26.2981	20.4033	82.9011	22.5573	1.85367	9.13911e-09	3.54654e-07	SP140	2	230203110	230313215	+	5582	protein_coding	SP140 nuclear body protein [Source:HGNC Symbol;Acc:HGNC:17133]	SAND	90	75	81	19	35	17	0.999633	0.645744	0.989627	0.222274	0.278663	0.215991
ENSG00000064042	532.38	520.961	533.433	727.352	786.688	744.119	528.925	752.72	-0.511808	9.18439e-09	3.55413e-07	LIMCH1	4	41359607	41700044	+	10862	protein_coding	LIM and calponin homology domains 1 [Source:HGNC Symbol;Acc:HGNC:29191]	-	508	642	462	659	1047	620	2.89962	2.84063	2.90074	3.96188	4.28389	4.04817
ENSG00000162614	678.051	710.032	632.73	912.777	994.818	925.348	673.604	944.315	-0.486982	9.28572e-09	3.5833e-07	NEXN	1	77888513	77943895	+	4436	protein_coding	nexilin F-actin binding protein [Source:HGNC Symbol;Acc:HGNC:29557]	-	647	875	548	827	1324	771	9.04275	9.47993	8.42492	12.1742	13.2647	12.3265
ENSG00000109790	3272.88	3216.65	3026.25	2475.65	2536.64	2612.82	3171.93	2541.7	0.3204	9.3888e-09	3.6042e-07	KLHL5	4	39045039	39126857	+	5144	protein_coding	kelch like family member 5 [Source:HGNC Symbol;Acc:HGNC:6356]	-	3123	3964	2621	2243	3376	2177	37.6408	37.0358	34.749	28.4744	29.1678	30.0147
ENSG00000197122	619.363	701.918	718.172	1023.15	942.974	922.948	679.818	963.024	-0.501786	9.39206e-09	3.6042e-07	SRC	20	37344685	37406050	+	6468	protein_coding	SRC proto-oncogene, non-receptor tyrosine kinase [Source:HGNC Symbol;Acc:HGNC:11283]	-	591	865	622	927	1255	769	5.66507	6.42739	6.55839	9.35913	8.62334	8.43204
ENSG00000175352	373.085	372.463	387.951	232.885	237.434	225.636	377.833	231.985	0.700931	9.93958e-09	3.80375e-07	NRIP3	11	8980576	9004049	-	4123	protein_coding	nuclear receptor interacting protein 3 [Source:HGNC Symbol;Acc:HGNC:1167]	-	356	459	336	211	316	188	5.35333	5.35042	5.55779	3.34191	3.40624	3.23386
ENSG00000016391	83.8393	90.0727	90.0601	189.84	213.39	157.225	87.9907	186.818	-1.09284	1.00999e-08	3.85443e-07	CHDH	3	53812335	53846390	-	7758	protein_coding	choline dehydrogenase [Source:HGNC Symbol;Acc:HGNC:24288]	-	80	111	78	172	284	131	0.639334	0.687641	0.68568	1.44779	1.62694	1.19756
ENSG00000088367	847.825	869.08	835.943	1211.89	1212.72	1066.97	850.949	1163.86	-0.453086	1.04712e-08	3.98511e-07	EPB41L1	20	36091504	36232799	+	9674	protein_coding	erythrocyte membrane protein band 4.1 like 1 [Source:HGNC Symbol;Acc:HGNC:3378]	-	809	1071	724	1098	1614	889	5.18478	5.32074	5.10398	7.41177	7.4148	6.51737
ENSG00000148730	3759.15	3367.58	3648.59	4474.48	4450.38	4409.51	3591.77	4444.79	-0.308535	1.08713e-08	4.126e-07	EIF4EBP2	10	70404379	70428618	+	7257	protein_coding	eukaryotic translation initiation factor 4E binding protein 2 [Source:HGNC Symbol;Acc:HGNC:3289]	-	3587	4150	3160	4054	5923	3674	30.6452	27.484	29.6966	36.4798	36.2732	35.9053
ENSG00000130764	1541.6	1527.99	1592.22	2080.51	1925.02	1967.12	1553.93	1990.88	-0.357229	1.13272e-08	4.28727e-07	LRRC47	1	3778558	3796504	-	4516	protein_coding	leucine rich repeat containing 47 [Source:HGNC Symbol;Acc:HGNC:29207]	-	1471	1883	1379	1885	2562	1639	20.1951	20.0394	20.8251	27.2573	25.2131	25.7396
ENSG00000086589	2466.97	2493.63	2672.94	2025.33	1942.3	2063.13	2544.51	2010.25	0.340601	1.15839e-08	4.37246e-07	RBM22	5	150690794	150701107	-	3615	protein_coding	RNA binding motif protein 22 [Source:HGNC Symbol;Acc:HGNC:25503]	-	2354	3073	2315	1835	2585	1719	40.3725	40.8548	43.6736	33.1477	31.78	33.7244
ENSG00000145623	2147.33	2216.92	2181.07	2646.72	2695.93	2915.27	2181.78	2752.64	-0.334038	1.21446e-08	4.57159e-07	OSMR	5	38845858	38945596	+	7174	protein_coding	oncostatin M receptor [Source:HGNC Symbol;Acc:HGNC:8507]	-	2049	2732	1889	2398	3588	2429	17.708	18.3024	17.9576	21.828	22.2276	24.0128
ENSG00000152377	244.182	239.382	219.377	397.339	386.957	362.458	234.314	382.252	-0.705186	1.26018e-08	4.7308e-07	SPOCK1	5	136975298	137598379	-	6222	protein_coding	SPARC (osteonectin), cwcv and kazal like domains proteoglycan 1 [Source:HGNC Symbol;Acc:HGNC:11251]	-	233	295	190	360	515	302	2.32174	2.27867	2.08257	3.77832	3.67857	3.44234
ENSG00000168159	2556.05	2588.57	2379.67	3122.43	3101.67	3139.7	2508.1	3121.27	-0.31422	1.30203e-08	4.87466e-07	RNF187	1	228487061	228495766	+	3285	protein_coding	ring finger protein 187 [Source:HGNC Symbol;Acc:HGNC:27146]	-	2439	3190	2061	2829	4128	2616	46.0325	46.6707	42.7877	56.2372	55.8478	56.4779
ENSG00000129422	95.3672	88.4497	92.3694	219.64	205.876	156.025	92.0621	193.847	-1.08036	1.36566e-08	5.0991e-07	MTUS1	8	17643795	17800917	-	12010	protein_coding	microtubule associated scaffold protein 1 [Source:HGNC Symbol;Acc:HGNC:29789]	-	91	109	80	199	274	130	0.469771	0.436187	0.45428	1.08202	1.01393	0.767674
ENSG00000113732	2329.69	2284.28	2432.78	1902.81	1838.61	1857.9	2348.91	1866.44	0.331335	1.39235e-08	5.18474e-07	ATP6V0E1	5	172983757	173035445	+	1623	protein_coding	ATPase H+ transporting V0 subunit e1 [Source:HGNC Symbol;Acc:HGNC:863]	-	2223	2815	2107	1724	2447	1548	84.9197	83.3583	88.5365	69.3657	67.0065	67.644
ENSG00000148773	20810	19295.8	18685.2	15343.9	16556.5	16349	19597	16083.2	0.284954	1.40253e-08	5.20858e-07	MKI67	10	128096659	128126385	-	12807	protein_coding	marker of proliferation Ki-67 [Source:HGNC Symbol;Acc:HGNC:7107]	-	19857	23779	16183	13902	22035	13622	96.1289	89.2349	86.1764	70.8852	76.4658	75.4345
ENSG00000118508	1088.86	946.169	1026.45	1505.48	1353.97	1319.01	1020.5	1392.82	-0.450181	1.53157e-08	5.67257e-07	RAB32	6	146543693	146554965	+	1217	protein_coding	RAB32, member RAS oncogene family [Source:HGNC Symbol;Acc:HGNC:9772]	-	1039	1166	889	1364	1802	1099	52.9313	46.0465	49.8182	73.1896	65.8061	64.0448
ENSG00000143878	977.776	845.547	1077.26	1396.21	1257.05	1619.06	966.86	1424.1	-0.55889	1.53834e-08	5.68238e-07	RHOB	2	20447074	20449445	+	2372	protein_coding	ras homolog family member B [Source:HGNC Symbol;Acc:HGNC:668]	-	933	1042	933	1265	1673	1349	24.3868	21.1126	26.8252	34.8258	31.3461	40.3342
ENSG00000266028	1411.64	1506.08	1505.62	2139.01	1978.37	1777.48	1474.45	1964.95	-0.414801	1.56334e-08	5.75934e-07	SRGAP2	1	206203345	206464443	+	15675	protein_coding	SLIT-ROBO Rho GTPase activating protein 2 [Source:HGNC Symbol;Acc:HGNC:19751]	-	1347	1856	1304	1938	2633	1481	5.3278	5.69061	5.67344	8.07369	7.46526	6.70076
ENSG00000170004	3884.91	3943.72	3608.18	4579.34	4845.61	4656.75	3812.27	4693.9	-0.299915	1.60327e-08	5.88469e-07	CHD3	17	7884806	7912760	+	9758	protein_coding	chromodomain helicase DNA binding protein 3 [Source:HGNC Symbol;Acc:HGNC:1918]	-	3707	4860	3125	4149	6449	3880	23.5532	23.9367	21.8407	27.7657	29.372	28.1999
ENSG00000230882	178.159	194.752	173.193	101.542	78.1428	82.8133	182.034	87.4995	1.06631	1.60588e-08	5.88469e-07	AC005077.4	7	76071469	76074963	-	3495	processed_pseudogene	hypothetical protein LOC285908 (LOC285908) pseudogene	-	170	240	150	92	104	69	3.01571	3.3003	2.92699	1.71896	1.32248	1.40016
ENSG00000132334	125.759	129.834	83.1324	226.263	238.185	224.436	112.909	229.628	-1.0152	1.61924e-08	5.91794e-07	PTPRE	10	127907061	128085855	+	11235	protein_coding	protein tyrosine phosphatase, receptor type E [Source:HGNC Symbol;Acc:HGNC:9669]	-	120	160	72	205	317	187	0.66221	0.68444	0.437055	1.19153	1.25397	1.18044
ENSG00000128564	148.815	146.875	165.11	288.071	250.959	288.046	153.6	275.692	-0.84274	1.63883e-08	5.97375e-07	VGF	7	101162509	101165593	-	2704	protein_coding	VGF nerve growth factor inducible [Source:HGNC Symbol;Acc:HGNC:12684]	-	142	181	143	261	334	240	3.25589	3.21707	3.60667	6.30318	5.48961	6.29479
ENSG00000111371	5226.33	4947.51	5386.29	4153.3	4230.98	4356.7	5186.71	4246.99	0.287847	1.73268e-08	6.29922e-07	SLC38A1	12	46183063	46270017	-	10015	protein_coding	solute carrier family 38 member 1 [Source:HGNC Symbol;Acc:HGNC:13447]	-	4987	6097	4665	3763	5631	3630	30.8728	29.2586	31.7671	24.5363	24.9883	25.7059
ENSG00000116478	5767.1	5933.44	5967.06	7300.01	7068.92	6820.69	5889.2	7063.21	-0.262385	1.7544e-08	6.36143e-07	HDAC1	1	32292086	32333635	+	3963	protein_coding	histone deacetylase 1 [Source:HGNC Symbol;Acc:HGNC:4852]	-	5503	7312	5168	6614	9408	5683	86.0921	88.6749	88.9355	108.985	105.505	101.702
ENSG00000166851	2945.9	2956.98	2989.3	3772.52	3538.97	3583.77	2964.06	3631.75	-0.292656	1.77392e-08	6.41536e-07	PLK1	16	23677656	23690367	+	4760	protein_coding	polo like kinase 1 [Source:HGNC Symbol;Acc:HGNC:9077]	-	2811	3644	2589	3418	4710	2986	36.6135	36.7926	37.0938	46.8912	43.976	44.4897
ENSG00000143774	5565.88	5639.69	5596.43	7243.72	6524.93	6698.27	5600.67	6822.31	-0.284044	1.87395e-08	6.75943e-07	GUK1	1	228139962	228148984	+	4725	protein_coding	guanylate kinase 1 [Source:HGNC Symbol;Acc:HGNC:4693]	-	5311	6950	4847	6563	8684	5581	69.6887	70.6922	69.9597	90.704	81.6808	83.7697
ENSG00000089818	1062.66	1097.91	1093.42	773.708	835.527	805.329	1084.67	804.855	0.428771	1.98585e-08	7.14412e-07	NECAP1	12	8076939	8097859	+	8763	protein_coding	NECAP endocytosis associated 1 [Source:HGNC Symbol;Acc:HGNC:24539]	-	1014	1353	947	701	1112	671	7.17419	7.42051	7.37011	5.22385	5.63967	5.43058
ENSG00000139618	1221.96	1203.4	1185.79	811.235	901.648	950.552	1203.72	887.812	0.439384	1.99094e-08	7.14412e-07	BRCA2	13	32315474	32400266	+	12273	protein_coding	BRCA2, DNA repair associated [Source:HGNC Symbol;Acc:HGNC:1101]	-	1166	1483	1027	735	1200	792	5.89027	5.80737	5.70685	3.91077	4.34543	4.57668
ENSG00000029153	1560.46	1404.65	1578.36	1115.86	1118.8	1188.19	1514.49	1140.95	0.407877	2.01724e-08	7.21975e-07	ARNTL2	12	27332854	27425289	+	6983	protein_coding	aryl hydrocarbon receptor nuclear translocator like 2 [Source:HGNC Symbol;Acc:HGNC:18984]	bHLH	1489	1731	1367	1011	1489	990	13.2203	11.9136	13.3507	9.45442	9.47664	10.0547
ENSG00000069020	141.479	167.162	146.636	64.0158	60.1099	79.2127	151.759	67.7795	1.17752	2.02773e-08	7.23853e-07	MAST4	5	66596361	67169595	+	14675	protein_coding	microtubule associated serine/threonine kinase family member 4 [Source:HGNC Symbol;Acc:HGNC:19037]	-	135	206	127	58	80	66	0.570353	0.674649	0.590204	0.258093	0.242278	0.318965
ENSG00000121297	387.757	421.962	459.538	248.337	256.218	284.446	423.086	263	0.68748	2.10112e-08	7.48119e-07	TSHZ3	19	31274945	31349547	-	5817	protein_coding	teashirt zinc finger homeobox 3 [Source:HGNC Symbol;Acc:HGNC:30700]	zf-C2H2	370	520	398	225	341	237	3.94358	4.29628	4.66617	2.52586	2.6053	2.88952
ENSG00000156313	1020.74	924.259	1055.32	665.544	722.821	754.921	1000.11	714.429	0.483134	2.14972e-08	7.63454e-07	RPGR	X	38269163	38327564	-	8378	protein_coding	retinitis pigmentosa GTPase regulator [Source:HGNC Symbol;Acc:HGNC:10295]	-	974	1139	914	603	962	629	7.20786	6.53389	7.44016	4.70005	5.10313	5.3246
ENSG00000180921	1155.93	1290.23	1243.52	1721.8	1620.71	1538.65	1229.9	1627.05	-0.402913	2.16456e-08	7.66752e-07	FAM83H	8	143723933	143733801	-	5654	protein_coding	family with sequence similarity 83 member H [Source:HGNC Symbol;Acc:HGNC:24797]	-	1103	1590	1077	1560	2157	1282	12.095	13.5154	12.9908	18.0175	16.9549	16.0808
ENSG00000105559	15.7199	15.4178	5.77309	64.0158	58.6071	54.0087	12.3036	58.8772	-2.22923	2.21078e-08	7.81124e-07	PLEKHA4	19	48837097	48868632	-	3851	protein_coding	pleckstrin homology domain containing A4 [Source:HGNC Symbol;Acc:HGNC:14339]	-	15	19	5	58	78	45	0.241494	0.23712	0.0885468	0.983513	0.900167	0.828735
ENSG00000182220	4865.83	4848.51	5000.65	4057.28	4122.03	4096.26	4904.99	4091.86	0.261001	2.23422e-08	7.87392e-07	ATP6AP2	X	40579372	40606848	+	9560	protein_coding	ATPase H+ transporting accessory protein 2 [Source:HGNC Symbol;Acc:HGNC:18305]	-	4643	5975	4331	3676	5486	3413	30.1112	30.0378	30.8963	25.1098	25.5035	25.3195
ENSG00000150630	249.422	240.194	244.779	119.202	128.485	151.224	244.798	132.97	0.884438	2.28312e-08	8.02577e-07	VEGFC	4	176683538	176792727	-	2420	protein_coding	vascular endothelial growth factor C [Source:HGNC Symbol;Acc:HGNC:12682]	-	238	296	212	108	171	126	6.09746	5.87848	5.97444	2.9143	3.14038	3.6926
ENSG00000177311	2215.45	1973.48	2248.04	1637.92	1628.98	1704.27	2145.66	1657.06	0.371837	2.68123e-08	9.40133e-07	ZBTB38	3	141324213	141449792	+	14243	protein_coding	zinc finger and BTB domain containing 38 [Source:HGNC Symbol;Acc:HGNC:26636]	ZBTB	2114	2432	1947	1484	2168	1420	9.20219	8.20637	9.32269	6.80391	6.76487	7.07072
ENSG00000132792	549.148	570.46	511.495	793.575	722.821	834.134	543.701	783.51	-0.521249	2.70165e-08	9.44894e-07	CTNNBL1	20	37693955	37872129	+	4148	protein_coding	catenin beta like 1 [Source:HGNC Symbol;Acc:HGNC:15879]	-	524	703	443	719	962	695	7.83214	8.14527	7.28352	11.3192	10.3071	11.8829
ENSG00000166913	3164.93	3335.12	3506.57	3892.82	4332.42	4482.72	3335.54	4235.99	-0.345162	2.70987e-08	9.45376e-07	YWHAB	20	44885676	44908532	+	7933	protein_coding	tyrosine 3-monooxygenase/tryptophan 5-monooxygenase activation protein beta [Source:HGNC Symbol;Acc:HGNC:12849]	-	3020	4110	3037	3527	5766	3735	23.6025	24.8996	26.1086	29.0331	32.3027	33.391
ENSG00000203668	1044.85	981.873	1103.81	1337.71	1456.91	1363.42	1043.51	1386.01	-0.413574	2.7898e-08	9.70809e-07	CHML	1	241628853	241640254	-	7661	protein_coding	CHM like, Rab escort protein 2 [Source:HGNC Symbol;Acc:HGNC:1941]	-	997	1210	956	1212	1939	1136	8.06859	7.59082	8.51038	10.331	11.2485	10.5165
ENSG00000182253	334.309	308.357	326.757	508.815	501.166	463.274	323.141	491.085	-0.60737	2.80586e-08	9.73945e-07	SYNM	15	99098217	99135593	+	7819	protein_coding	synemin [Source:HGNC Symbol;Acc:HGNC:24466]	-	319	380	283	461	667	386	2.52946	2.33572	2.46838	3.85013	3.7912	3.50117
ENSG00000173757	378.325	348.119	335.994	495.571	601.85	534.086	354.146	543.835	-0.622851	2.90875e-08	1.00713e-06	STAT5B	17	42199168	42276707	-	6447	protein_coding	signal transducer and activator of transcription 5B [Source:HGNC Symbol;Acc:HGNC:11367]	STAT	361	429	291	449	801	445	3.47166	3.19807	3.07831	4.54794	5.52175	4.8953
ENSG00000204160	470.548	499.863	554.216	732.871	716.81	735.718	508.209	728.466	-0.520578	2.98412e-08	1.02907e-06	ZDHHC18	1	26826710	26857602	+	5436	protein_coding	zinc finger DHHC-type containing 18 [Source:HGNC Symbol;Acc:HGNC:20712]	-	449	616	480	664	954	613	5.121	5.44616	6.02197	7.97654	7.79957	7.99756
ENSG00000087077	2488.98	2384.9	2443.17	3208.52	2881.52	3071.29	2439.02	3053.78	-0.323369	2.98701e-08	1.02907e-06	TRIP6	7	100867138	100873454	+	2802	protein_coding	thyroid hormone receptor interactor 6 [Source:HGNC Symbol;Acc:HGNC:12311]	-	2375	2939	2116	2907	3835	2559	52.5513	50.4104	51.502	67.749	60.8274	64.7707
ENSG00000176619	5926.39	5871.76	6314.6	7654.3	7058.4	7269.57	6037.59	7327.42	-0.279379	3.15023e-08	1.0826e-06	LMNB2	19	2427638	2456996	-	5432	protein_coding	lamin B2 [Source:HGNC Symbol;Acc:HGNC:6638]	-	5655	7236	5469	6935	9394	6057	64.5447	64.0218	68.6633	83.3705	76.8586	79.0814
ENSG00000227097	5366.77	5682.69	5544.47	6663.16	6778.89	6435.43	5531.31	6625.83	-0.260641	3.20333e-08	1.09811e-06	RPS28P7	11	82689559	82689768	+	210	processed_pseudogene	ribosomal protein S28 pseudogene 7 [Source:HGNC Symbol;Acc:HGNC:35787]	-	5121	7003	4802	6037	9022	5362	1511.9	1602.71	1559.48	1877.27	1909.35	1810.86
ENSG00000151136	120.519	144.441	190.512	59.6009	54.8503	74.4119	151.824	62.9544	1.27789	3.24675e-08	1.11024e-06	BTBD11	12	107318413	107659642	+	7924	protein_coding	BTB domain containing 11 [Source:HGNC Symbol;Acc:HGNC:23844]	-	115	178	165	54	73	62	0.89979	1.0796	1.42009	0.445015	0.40943	0.554912
ENSG00000124120	439.108	437.38	504.568	648.988	710.048	652.905	460.352	670.647	-0.548426	3.40768e-08	1.1624e-06	TTPAL	20	44475886	44494603	+	7044	protein_coding	alpha tocopherol transfer protein like [Source:HGNC Symbol;Acc:HGNC:16114]	-	419	539	437	588	945	544	3.68793	3.67755	4.23096	5.4511	5.96231	5.47717
ENSG00000141424	1679.93	1648.9	1789.66	1353.16	1314.15	1314.21	1706.16	1327.17	0.36147	3.5616e-08	1.21191e-06	SLC39A6	18	36108532	36129385	-	3682	protein_coding	solute carrier family 39 member 6 [Source:HGNC Symbol;Acc:HGNC:18607]	-	1603	2032	1550	1226	1749	1095	26.9921	26.5234	28.7094	21.7437	21.111	21.0915
ENSG00000075624	85938.5	87549	87264.8	97943.1	104134	100510	86917.4	100863	-0.214717	3.64936e-08	1.23872e-06	ACTB	7	5527147	5563784	-	3519	protein_coding	actin beta [Source:HGNC Symbol;Acc:HGNC:132]	-	82003	107890	75579	88739	138592	83745	1444.77	1473.5	1464.73	1646.73	1750.33	1687.78
ENSG00000174705	883.457	894.235	789.758	569.52	652.944	578.493	855.817	600.319	0.508942	3.70555e-08	1.25471e-06	SH3PXD2B	5	172325000	172454523	-	8242	protein_coding	SH3 and PX domains 2B [Source:HGNC Symbol;Acc:HGNC:29242]	-	843	1102	684	516	869	482	6.34136	6.42596	5.65979	4.0883	4.68586	4.14754
ENSG00000197535	1736.52	1601.83	1740.01	1345.44	1322.42	1241	1692.79	1302.95	0.375189	3.92953e-08	1.3273e-06	MYO5A	15	52307283	52529050	-	12988	protein_coding	myosin VA [Source:HGNC Symbol;Acc:HGNC:7602]	-	1657	1974	1507	1219	1760	1034	7.90984	7.30455	7.91312	6.12897	6.02244	5.64618
ENSG00000092820	6279.57	6092.48	6761.44	7657.61	7562.57	8031.69	6377.83	7750.63	-0.28152	4.41765e-08	1.48853e-06	EZR	6	158765741	158819412	-	3342	protein_coding	ezrin [Source:HGNC Symbol;Acc:HGNC:12691]	-	5992	7508	5856	6938	10065	6692	111.161	107.971	119.501	135.567	133.847	142.012
ENSG00000121895	155.103	173.654	155.873	68.4307	75.8887	86.4139	161.543	76.9111	1.0764	4.98234e-08	1.67385e-06	TMEM156	4	38966744	39032922	-	2562	protein_coding	transmembrane protein 156 [Source:HGNC Symbol;Acc:HGNC:26260]	-	148	214	135	62	101	72	3.58154	4.01443	3.59361	1.5803	1.75204	1.9931
ENSG00000112159	4285.24	4029.74	4395.63	3016.47	3451.06	3527.37	4236.87	3331.63	0.345788	4.99187e-08	1.67385e-06	MDN1	6	89642499	89819723	-	18602	protein_coding	midasin AAA ATPase 1 [Source:HGNC Symbol;Acc:HGNC:18302]	-	4089	4966	3807	2733	4593	2939	13.6284	12.8303	13.9572	9.59413	10.9733	11.2051
ENSG00000158089	36.6797	48.6879	26.5562	4.41488	4.50824	3.60058	37.3079	4.17457	3.15561	5.07978e-08	1.69921e-06	GALNT14	2	30910467	31155202	-	4567	protein_coding	polypeptide N-acetylgalactosaminyltransferase 14 [Source:HGNC Symbol;Acc:HGNC:22946]	-	35	60	23	4	6	3	0.475143	0.631406	0.343458	0.0571946	0.0583878	0.0465872
ENSG00000144959	906.513	800.916	891.364	613.669	593.585	651.704	866.265	619.653	0.483815	5.09535e-08	1.7003e-06	NCEH1	3	172630249	172711218	-	4808	protein_coding	neutral cholesterol ester hydrolase 1 [Source:HGNC Symbol;Acc:HGNC:29260]	-	865	987	772	556	790	543	11.1542	9.86601	10.9504	7.55155	7.30238	8.00962
ENSG00000050730	25.1518	34.0816	39.257	2.20744	0	3.60058	32.8301	1.93601	4.27719	5.46556e-08	1.81944e-06	TNIP3	4	121131408	121227466	-	3768	protein_coding	TNFAIP3 interacting protein 3 [Source:HGNC Symbol;Acc:HGNC:19315]	-	24	42	34	2	0	3	0.394901	0.535707	0.615382	0.0346613	0	0.056466
ENSG00000133101	66.0235	47.065	57.7309	130.239	146.518	121.219	56.9398	132.659	-1.23443	5.55677e-08	1.84536e-06	CCNA1	13	36431520	36442882	+	2400	protein_coding	cyclin A1 [Source:HGNC Symbol;Acc:HGNC:1577]	-	63	58	50	118	195	101	1.62749	1.16146	1.42081	3.21068	3.61098	2.9846
ENSG00000170390	431.773	447.929	407.58	582.765	653.695	637.302	429.094	624.587	-0.540972	5.70315e-08	1.88943e-06	DCLK2	4	150078274	150257457	+	4606	protein_coding	doublecortin like kinase 2 [Source:HGNC Symbol;Acc:HGNC:19002]	-	412	552	353	528	870	531	5.54576	5.75975	5.2267	7.48576	8.39454	8.17612
ENSG00000169710	7688.07	7545.82	7172.48	9234.83	8563.4	9133.46	7468.79	8977.23	-0.26458	5.82196e-08	1.92219e-06	FASN	17	82078333	82098332	-	9364	protein_coding	fatty acid synthase [Source:HGNC Symbol;Acc:HGNC:3594]	-	7336	9299	6212	8367	11397	7610	48.572	47.7269	45.2425	58.3491	54.0917	57.6368
ENSG00000183963	1830.84	2072.48	1965.16	1358.68	1439.63	1625.06	1956.16	1474.46	0.410081	5.82988e-08	1.92219e-06	SMTN	22	31064105	31104757	+	10242	protein_coding	smoothelin [Source:HGNC Symbol;Acc:HGNC:11126]	-	1747	2554	1702	1231	1916	1354	10.5754	11.9846	11.3332	7.84872	8.31405	9.37585
ENSG00000169446	818.481	799.294	904.065	1104.82	1109.03	1178.59	840.613	1130.81	-0.42921	5.87027e-08	1.9309e-06	MMGT1	X	135962070	135974063	-	3738	protein_coding	membrane magnesium transporter 1 [Source:HGNC Symbol;Acc:HGNC:28100]	-	781	985	783	1001	1476	982	12.9539	12.6644	14.2856	17.4872	17.5489	18.6315
ENSG00000127124	1571.99	1483.36	1473.29	1168.84	1152.61	1195.39	1509.55	1172.28	0.365587	5.92302e-08	1.94362e-06	HIVEP3	1	41506365	42035925	-	14410	protein_coding	human immunodeficiency virus type I enhancer binding protein 3 [Source:HGNC Symbol;Acc:HGNC:13561]	zf-C2H2	1500	1828	1276	1059	1534	996	6.45379	6.09679	6.03898	4.79908	4.73111	4.90198
ENSG00000060237	13584.1	12472.2	13128	10601.2	11154.9	11113.8	13061.4	10956.6	0.253101	5.94659e-08	1.9441e-06	WNK1	12	752593	911452	+	14370	protein_coding	WNK lysine deficient protein kinase 1 [Source:HGNC Symbol;Acc:HGNC:14540]	-	12962	15370	11370	9605	14846	9260	55.9246	51.4051	53.961	43.6482	45.915	45.7015
ENSG00000088726	67.0715	78.7122	113.152	179.906	187.092	182.429	86.312	183.143	-1.09528	5.95261e-08	1.9441e-06	TMEM40	3	12733525	12769457	-	3562	protein_coding	transmembrane protein 40 [Source:HGNC Symbol;Acc:HGNC:25620]	-	64	97	98	163	249	152	1.11397	1.30878	1.87633	2.98827	3.10676	3.0264
ENSG00000182871	1565.7	1619.69	1599.14	2195.3	1958.08	1973.12	1594.84	2042.17	-0.355436	6.14766e-08	2.00306e-06	COL18A1	21	45405137	45513720	+	8525	protein_coding	collagen type XVIII alpha 1 chain [Source:HGNC Symbol;Acc:HGNC:2195]	-	1494	1996	1385	1989	2606	1644	10.8654	11.2527	11.0798	15.2358	13.5857	13.6768
ENSG00000148400	1263.88	1312.95	1182.33	1672.14	1622.22	1572.25	1253.05	1622.2	-0.370836	6.24189e-08	2.02898e-06	NOTCH1	9	136494433	136545786	-	10377	protein_coding	notch 1 [Source:HGNC Symbol;Acc:HGNC:7881]	-	1206	1618	1024	1515	2159	1310	7.20548	7.49369	6.72984	9.53381	9.24661	8.95315
ENSG00000185551	503.036	592.37	757.429	1136.83	1287.85	1425.83	617.612	1283.5	-1.05612	6.73483e-08	2.18408e-06	NR2F2	15	96325938	96340263	+	6459	protein_coding	nuclear receptor subfamily 2 group F member 2 [Source:HGNC Symbol;Acc:HGNC:7976]	RXR-like	480	730	656	1030	1714	1188	4.60748	5.43183	6.92652	10.4135	11.7936	13.0445
ENSG00000037241	1560.46	1315.39	1424.8	1029.77	972.277	1146.18	1433.55	1049.41	0.451814	6.84583e-08	2.21487e-06	RPL26L1	5	172958729	172969771	+	1164	protein_coding	ribosomal protein L26 like 1 [Source:HGNC Symbol;Acc:HGNC:17050]	-	1489	1621	1234	933	1294	955	79.3103	66.9297	72.3001	52.3425	49.4064	58.1871
ENSG00000163428	4899.36	4731.66	5102.25	3502.11	4004.07	4146.66	4911.09	3884.28	0.337744	6.87881e-08	2.22035e-06	LRRC58	3	120324509	120349339	-	7903	protein_coding	leucine rich repeat containing 58 [Source:HGNC Symbol;Acc:HGNC:26968]	-	4675	5831	4419	3173	5329	3455	36.6756	35.4601	38.1337	26.2183	29.9678	31.0051
ENSG00000084623	7541.35	7494.7	8342.11	9753.58	9112.66	9578.74	7792.72	9481.66	-0.283144	6.89504e-08	2.22039e-06	EIF3I	1	32221928	32231604	+	1725	protein_coding	eukaryotic translation initiation factor 3 subunit I [Source:HGNC Symbol;Acc:HGNC:3272]	-	7196	9236	7225	8837	12128	7981	258.636	257.326	285.644	334.535	312.465	328.129
ENSG00000139668	504.084	568.026	544.979	321.183	322.339	406.865	539.03	350.129	0.629469	7.07019e-08	2.27151e-06	WDFY2	13	51584455	51767707	+	16197	protein_coding	WD repeat and FYVE domain containing 2 [Source:HGNC Symbol;Acc:HGNC:20482]	-	481	700	472	291	429	339	1.84119	2.07708	1.98739	1.17323	1.17713	1.48437
ENSG00000088899	215.886	250.743	241.315	400.651	347.135	402.064	235.981	383.283	-0.693212	7.30045e-08	2.34004e-06	LZTS3	20	3162617	3173592	-	5395	protein_coding	leucine zipper tumor suppressor family member 3 [Source:HGNC Symbol;Acc:HGNC:30139]	-	206	309	209	363	462	335	2.36736	2.75268	2.64199	4.39381	3.80586	4.40382
ENSG00000169813	7492.09	7215.55	7695.52	8820.94	8685.13	8965.44	7467.72	8823.83	-0.240966	7.50011e-08	2.39847e-06	HNRNPF	10	43385617	43409166	-	3253	protein_coding	heterogeneous nuclear ribonucleoprotein F [Source:HGNC Symbol;Acc:HGNC:5039]	-	7149	8892	6665	7992	11559	7470	136.254	131.372	139.731	160.434	157.92	162.859
ENSG00000118263	506.18	499.051	468.775	290.279	353.897	315.651	491.335	319.942	0.613747	7.84685e-08	2.50356e-06	KLF7	2	207074137	207167267	-	9262	protein_coding	Kruppel like factor 7 [Source:HGNC Symbol;Acc:HGNC:6350]	zf-C2H2	483	615	406	263	471	263	3.23318	3.19124	2.98949	1.85429	2.26005	2.01385
ENSG00000020256	863.545	844.736	833.634	1109.24	1096.25	1148.58	847.305	1118.03	-0.398801	7.91277e-08	2.51878e-06	ZFP64	20	52051663	52204308	-	6997	protein_coding	ZFP64 zinc finger protein [Source:HGNC Symbol;Acc:HGNC:15940]	zf-C2H2	824	1041	722	1005	1459	957	7.30135	7.15036	7.03723	9.37951	9.26713	9.70011
ENSG00000166396	120.519	86.8268	116.616	43.0451	39.0714	42.0067	107.987	41.3744	1.38255	7.95414e-08	2.52613e-06	SERPINB7	18	63752935	63805376	+	2637	protein_coding	serpin family B member 7 [Source:HGNC Symbol;Acc:HGNC:13902]	-	115	107	101	39	52	35	2.70381	1.95012	2.61209	0.965785	0.876385	0.941314
ENSG00000136295	3264.49	3343.24	3274.49	4137.85	3968	3851.42	3294.08	3985.76	-0.274757	8.56582e-08	2.71373e-06	TTYH3	7	2631951	2664802	+	6129	protein_coding	tweety family member 3 [Source:HGNC Symbol;Acc:HGNC:22222]	-	3115	4120	2836	3749	5281	3209	31.5106	32.307	31.5568	39.944	38.2938	37.1327
ENSG00000116584	3610.33	3518.51	3441.91	2994.39	2793.61	2891.26	3523.59	2893.09	0.285565	8.58552e-08	2.71373e-06	ARHGEF2	1	155946851	156007070	-	9135	protein_coding	Rho/Rac guanine nucleotide exchange factor 2 [Source:HGNC Symbol;Acc:HGNC:682]	-	3445	4336	2981	2713	3718	2409	23.3813	22.8123	22.2551	19.394	18.0885	18.7027
ENSG00000006118	2863.11	3452.79	2657.93	2222.89	2152.68	2311.57	2991.28	2229.05	0.426791	8.60379e-08	2.71373e-06	TMEM132A	11	60924463	60937159	+	7271	protein_coding	transmembrane protein 132A [Source:HGNC Symbol;Acc:HGNC:31092]	-	2732	4255	2302	2014	2865	1926	23.2956	28.1251	21.5917	18.088	17.5119	18.7862
ENSG00000183087	1491.29	1605.89	1599.14	1233.96	1212.72	1219.4	1565.44	1222.02	0.358008	8.6558e-08	2.72392e-06	GAS6	13	113820549	113864067	-	6006	protein_coding	growth arrest specific 6 [Source:HGNC Symbol;Acc:HGNC:4168]	-	1423	1979	1385	1118	1614	1016	14.6895	15.8361	15.7268	12.1558	11.9432	11.9973
ENSG00000131873	642.419	645.927	745.883	921.607	903.902	994.96	678.076	940.156	-0.472279	9.10932e-08	2.86012e-06	CHSY1	15	101175723	101251932	-	5555	protein_coding	chondroitin sulfate synthase 1 [Source:HGNC Symbol;Acc:HGNC:17198]	-	613	796	646	835	1203	829	6.8417	6.8868	7.93095	9.81586	9.62461	10.5839
ENSG00000092621	4941.28	5380.83	5124.19	6466.7	6258.94	5978.16	5148.77	6234.6	-0.275738	9.27434e-08	2.90533e-06	PHGDH	1	119648411	119744226	+	9217	protein_coding	phosphoglycerate dehydrogenase [Source:HGNC Symbol;Acc:HGNC:8923]	-	4715	6631	4438	5859	8330	4981	31.7161	34.5763	32.8378	41.5107	40.1659	38.3269
ENSG00000145390	811.146	778.195	728.563	537.512	537.983	585.694	772.635	553.73	0.483641	9.50738e-08	2.97159e-06	USP53	4	119212587	119295517	+	11950	protein_coding	ubiquitin specific peptidase 53 [Source:HGNC Symbol;Acc:HGNC:29255]	-	774	959	631	487	716	488	4.0157	3.85691	3.60112	2.66126	2.66285	2.8962
ENSG00000172638	453.78	439.003	392.57	633.536	626.645	598.896	428.451	619.692	-0.531076	9.7587e-08	3.04326e-06	EFEMP2	11	65866441	65873592	-	5397	protein_coding	EGF containing fibulin extracellular matrix protein 2 [Source:HGNC Symbol;Acc:HGNC:3219]	-	433	541	340	574	834	499	4.9742	4.81763	4.29638	6.94521	6.86776	6.55729
ENSG00000189221	68.1195	66.5402	61.1947	24.2819	16.5302	13.2021	65.2848	18.0047	1.86186	9.8577e-08	3.06721e-06	MAOA	X	43654907	43746824	+	5528	protein_coding	monoamine oxidase A [Source:HGNC Symbol;Acc:HGNC:6833]	-	65	82	53	22	22	11	0.729009	0.71291	0.653859	0.259885	0.176871	0.141124
ENSG00000159176	1781.59	1768.18	1788.5	2281.39	2180.49	2162.75	1779.42	2208.21	-0.311445	9.91545e-08	3.07825e-06	CSRP1	1	201483530	201509456	-	10318	protein_coding	cysteine and glycine rich protein 1 [Source:HGNC Symbol;Acc:HGNC:2469]	-	1700	2179	1549	2067	2902	1802	10.2151	10.1496	10.2384	13.0819	12.4998	12.3861
ENSG00000186591	1205.19	1180.68	1098.04	1605.91	1508.76	1435.43	1161.3	1516.7	-0.384416	9.95897e-08	3.0794e-06	UBE2H	7	129830732	129952949	-	6503	protein_coding	ubiquitin conjugating enzyme E2 H [Source:HGNC Symbol;Acc:HGNC:12484]	-	1150	1455	951	1455	2008	1196	10.9641	10.7532	9.9734	14.6108	13.7231	13.0435
ENSG00000183696	1309.99	1220.44	1398.24	1052.95	879.858	952.953	1309.56	961.92	0.446253	9.96376e-08	3.0794e-06	UPP1	7	48088628	48108733	+	4577	protein_coding	uridine phosphorylase 1 [Source:HGNC Symbol;Acc:HGNC:12576]	-	1250	1504	1211	954	1171	794	16.9323	15.7927	18.0443	13.6111	11.3705	12.3031
ENSG00000113240	538.668	525.018	546.134	337.739	351.643	398.464	536.607	362.615	0.567672	1.02506e-07	3.16099e-06	CLK4	5	178602664	178630615	-	7924	protein_coding	CDC like kinase 4 [Source:HGNC Symbol;Acc:HGNC:13659]	-	514	647	473	306	468	332	4.02167	3.92418	4.07093	2.52175	2.62484	2.97146
ENSG00000156802	4633.17	4399.77	4612.7	3683.12	3700.51	3918.63	4548.54	3767.42	0.271975	1.04578e-07	3.21769e-06	ATAD2	8	123319850	123416350	-	7118	protein_coding	ATPase family, AAA domain containing 2 [Source:HGNC Symbol;Acc:HGNC:30123]	-	4421	5422	3995	3337	4925	3265	38.5079	36.6092	38.2768	30.6143	30.7503	32.5313
ENSG00000156113	398.237	366.782	476.857	645.677	562.027	723.716	413.959	643.807	-0.637492	1.05282e-07	3.23216e-06	KCNMA1	10	76869601	77638369	-	35644	protein_coding	potassium calcium-activated channel subfamily M alpha 1 [Source:HGNC Symbol;Acc:HGNC:6284]	-	380	452	413	585	748	603	0.660975	0.609454	0.790206	1.07175	0.932646	1.1998
ENSG00000101413	530.284	470.65	550.752	722.937	711.551	763.322	517.229	732.603	-0.504673	1.06398e-07	3.25917e-06	RPRD1B	20	38033546	38127780	+	5511	protein_coding	regulation of nuclear pre-mRNA domain containing 1B [Source:HGNC Symbol;Acc:HGNC:16209]	-	506	580	477	655	947	636	5.69256	5.05809	5.90289	7.76134	7.63697	8.18471
ENSG00000142173	849.921	912.087	947.941	1344.33	1117.29	1241	903.316	1234.21	-0.447818	1.08466e-07	3.31516e-06	COL6A2	21	46098097	46132849	+	5386	protein_coding	collagen type VI alpha 2 chain [Source:HGNC Symbol;Acc:HGNC:2212]	-	811	1124	821	1218	1487	1034	9.3356	10.0297	10.3957	14.7675	12.2701	13.6154
ENSG00000135373	27.2478	47.065	25.4016	2.20744	3.75687	2.40038	33.2381	2.78823	3.5357	1.08936e-07	3.32219e-06	EHF	11	34621093	34661057	+	4386	protein_coding	ETS homologous factor [Source:HGNC Symbol;Acc:HGNC:3246]	ETS	26	58	22	2	5	2	0.36753	0.635548	0.342082	0.0297774	0.0506644	0.0323398
ENSG00000203950	311.254	369.217	315.211	513.23	507.177	487.278	331.894	502.562	-0.594292	1.09366e-07	3.32796e-06	RTL8A	X	135050932	135052196	-	1265	protein_coding	retrotransposon Gag like 8A [Source:HGNC Symbol;Acc:HGNC:24514]	-	297	455	273	465	675	406	14.5564	17.2866	14.718	24.0043	23.7146	22.7621
ENSG00000142871	3705.7	3796.04	4198.19	4611.35	4929.76	5756.12	3899.97	5099.08	-0.386634	1.09853e-07	3.33473e-06	CYR61	1	85580761	85583962	+	2455	protein_coding	cysteine rich angiogenic inducer 61 [Source:HGNC Symbol;Acc:HGNC:2654]	-	3536	4678	3636	4178	6561	4796	89.2994	91.5793	101.006	111.133	118.774	138.549
ENSG00000146555	81.7433	82.7695	57.7309	167.766	192.352	133.221	74.0812	164.446	-1.14928	1.10071e-07	3.33473e-06	SDK1	7	3301448	4269000	+	12062	protein_coding	sidekick cell adhesion molecule 1 [Source:HGNC Symbol;Acc:HGNC:19307]	-	78	102	50	152	256	111	0.400925	0.406415	0.282701	0.822906	0.94324	0.65265
ENSG00000185236	1444.13	1565.32	1526.4	1856.46	1889.7	2059.53	1511.95	1935.23	-0.354214	1.13957e-07	3.44489e-06	RAB11B	19	8389981	8404434	+	2470	protein_coding	RAB11B, member RAS oncogene family [Source:HGNC Symbol;Acc:HGNC:9761]	-	1378	1929	1322	1682	2515	1716	34.5892	37.5339	36.5015	44.4687	45.2525	49.2716
ENSG00000122642	292.39	241.817	229.769	378.576	454.581	402.064	254.658	411.741	-0.697526	1.14843e-07	3.46409e-06	FKBP9	7	32957404	33006931	+	5170	protein_coding	FK506 binding protein 9 [Source:HGNC Symbol;Acc:HGNC:3725]	-	279	298	199	343	605	335	3.34581	2.77022	2.62506	4.33241	5.20076	4.59548
ENSG00000123689	2551.86	2536.64	2585.19	1054.05	1010.6	1547.05	2557.9	1203.9	1.08832	1.1529e-07	3.47001e-06	G0S2	1	209675420	209676388	+	866	protein_coding	G0/G1 switch 2 [Source:HGNC Symbol;Acc:HGNC:30229]	-	2435	3126	2239	955	1345	1289	174.329	173.484	176.325	72.0131	69.025	105.563
ENSG00000198700	3273.93	3247.48	3480.02	4035.2	3995.8	4030.25	3333.81	4020.42	-0.270835	1.15746e-07	3.47615e-06	IPO9	1	201829141	201884294	+	11915	protein_coding	importin 9 [Source:HGNC Symbol;Acc:HGNC:19425]	-	3124	4002	3014	3656	5318	3358	16.2557	16.1425	17.2515	20.0372	19.8361	19.9877
ENSG00000189337	408.717	455.232	523.042	669.958	662.711	690.111	462.33	674.26	-0.545788	1.17684e-07	3.52669e-06	KAZN	1	13892792	15118043	+	13841	protein_coding	kazrin, periplakin interacting protein [Source:HGNC Symbol;Acc:HGNC:29173]	-	390	561	453	607	882	575	1.74697	1.94798	2.23207	2.86383	2.83206	2.9463
ENSG00000110031	164.535	156.613	154.719	79.4679	82.6511	68.411	158.622	76.8433	1.03794	1.18698e-07	3.54939e-06	LPXN	11	58526871	58578220	-	2467	protein_coding	leupaxin [Source:HGNC Symbol;Acc:HGNC:14061]	-	157	193	134	72	110	57	3.94565	3.75991	3.70435	1.90585	1.98164	1.63864
ENSG00000165714	687.483	705.164	611.947	476.807	432.04	486.078	668.198	464.975	0.52959	1.19916e-07	3.57807e-06	BORCS5	12	12357079	12469694	+	4980	protein_coding	BLOC-1 related complex subunit 5 [Source:HGNC Symbol;Acc:HGNC:17950]	-	656	869	530	432	575	405	8.16699	8.38647	7.2581	5.66474	5.13145	5.76769
ENSG00000148634	2785.56	2797.93	2825.35	3250.46	3453.31	3574.17	2802.95	3425.98	-0.289596	1.21365e-07	3.6135e-06	HERC4	10	67921899	68075348	-	15847	protein_coding	HECT and RLD domain containing E3 ubiquitin protein ligase 4 [Source:HGNC Symbol;Acc:HGNC:24521]	-	2658	3448	2447	2945	4596	2978	10.3991	10.457	10.5309	12.1357	12.8895	13.3277
ENSG00000065150	8481.4	8353.23	9346.63	6542.86	7069.67	7495.2	8727.08	7035.91	0.31049	1.21814e-07	3.61905e-06	IPO5	13	97953658	98024297	+	9671	protein_coding	importin 5 [Source:HGNC Symbol;Acc:HGNC:6402]	-	8093	10294	8095	5928	9409	6245	51.8831	51.1566	57.085	40.0279	43.2388	45.7971
ENSG00000153976	71.2634	66.5402	79.6686	161.143	154.032	139.222	72.4907	151.466	-1.07087	1.22775e-07	3.63979e-06	HS3ST3A1	17	13495689	13601927	-	2628	protein_coding	heparan sulfate-glucosamine 3-sulfotransferase 3A1 [Source:HGNC Symbol;Acc:HGNC:5196]	-	68	82	69	146	205	116	1.60425	1.49961	1.79061	3.62788	3.46681	3.13047
ENSG00000184117	1278.55	1347.84	1271.23	1764.85	1625.22	1614.26	1299.21	1668.11	-0.35878	1.27389e-07	3.76847e-06	NIPSNAP1	22	29554808	29581337	-	3067	protein_coding	nipsnap homolog 1 [Source:HGNC Symbol;Acc:HGNC:7827]	-	1220	1661	1101	1599	2163	1345	24.6623	26.0282	24.4822	34.0456	31.3433	31.1018
ENSG00000197406	160.343	159.047	136.245	75.053	58.6071	80.4129	151.878	71.3577	1.10734	1.29173e-07	3.8131e-06	DIO3	14	101561351	101563452	+	2102	protein_coding	iodothyronine deiodinase 3 [Source:HGNC Symbol;Acc:HGNC:2885]	-	153	196	118	68	78	67	4.5128	4.48138	3.82848	2.11253	1.64916	2.26057
ENSG00000117676	913.849	859.342	839.407	1272.59	1087.24	1167.79	870.866	1175.87	-0.430803	1.32471e-07	3.90187e-06	RPS6KA1	1	26529761	26575030	+	5884	protein_coding	ribosomal protein S6 kinase A1 [Source:HGNC Symbol;Acc:HGNC:10430]	-	872	1059	727	1153	1447	973	9.18822	8.64992	8.42633	12.7962	10.9294	11.7278
ENSG00000169230	4845.91	4719.48	4960.24	4205.18	3686.24	3936.63	4841.88	3942.68	0.297237	1.32745e-07	3.90187e-06	PRELID1	5	177303774	177306959	+	1875	protein_coding	PRELI domain containing 1 [Source:HGNC Symbol;Acc:HGNC:30255]	-	4624	5816	4296	3810	4906	3280	152.899	149.077	156.257	132.693	116.286	124.065
ENSG00000256546	42.9677	32.4586	58.8855	6.62232	10.5192	1.20019	44.7706	6.11391	2.77176	1.40272e-07	4.11435e-06	AC156455.1	12	122063306	122068616	+	1831	processed_transcript	uncharacterized LOC100506691 [Source:NCBI gene;Acc:100506691]	-	41	40	51	6	14	1	1.3883	1.04993	1.89958	0.213988	0.339814	0.0387336
ENSG00000196547	819.529	951.849	845.18	1143.45	1265.31	1137.78	872.186	1182.18	-0.438448	1.42052e-07	4.15774e-06	MAN2A2	15	90902218	90922584	+	10002	protein_coding	mannosidase alpha class 2A member 2 [Source:HGNC Symbol;Acc:HGNC:6825]	-	782	1173	732	1036	1684	948	4.84739	5.63638	4.99115	6.76392	7.48268	6.72199
ENSG00000087460	20880.2	20879.8	21529	24874.6	24056.7	24091.5	21096.3	24340.9	-0.206429	1.474e-07	4.30513e-06	GNAS	20	58839718	58911192	+	13320	protein_coding	GNAS complex locus [Source:HGNC Symbol;Acc:HGNC:4392]	-	19924	25731	18646	22537	32017	20073	92.7385	92.8413	95.468	110.489	106.826	106.877
ENSG00000129757	258.854	246.686	214.759	438.177	366.67	362.458	240.099	389.102	-0.692343	1.51322e-07	4.41037e-06	CDKN1C	11	2883213	2885773	-	2478	protein_coding	cyclin dependent kinase inhibitor 1C [Source:HGNC Symbol;Acc:HGNC:1786]	-	247	304	186	397	488	302	6.17993	5.89605	5.11904	10.462	8.75226	8.64335
ENSG00000064961	1141.26	1366.51	1159.24	1703.04	1598.17	1585.45	1222.34	1628.89	-0.411002	1.52898e-07	4.44691e-06	HMG20B	19	3572777	3579088	+	3857	protein_coding	high mobility group 20B [Source:HGNC Symbol;Acc:HGNC:5002]	HMG	1089	1684	1004	1543	2127	1321	17.5052	20.9837	17.7525	26.1241	24.5087	24.2901
ENSG00000164463	738.834	705.164	728.563	565.105	488.393	402.064	724.187	485.187	0.575294	1.54338e-07	4.47938e-06	CREBRF	5	173056352	173139284	+	12333	protein_coding	CREB3 regulatory factor [Source:HGNC Symbol;Acc:HGNC:24050]	-	705	869	631	512	650	335	3.54412	3.38641	3.48929	2.71098	2.34232	1.92643
ENSG00000158470	3366.15	3059.22	3280.27	3949.11	3820.73	4264.28	3235.21	4011.38	-0.309979	1.54688e-07	4.48011e-06	B4GALT5	20	49632945	49713878	-	4722	protein_coding	beta-1,4-galactosyltransferase 5 [Source:HGNC Symbol;Acc:HGNC:928]	-	3212	3770	2841	3578	5085	3553	42.1733	38.3711	41.0319	49.4812	47.8593	53.3637
ENSG00000198707	704.25	645.927	734.337	381.887	504.172	499.28	694.838	461.78	0.584687	1.55305e-07	4.48858e-06	CEP290	12	88049014	88142216	-	10388	protein_coding	centrosomal protein 290 [Source:HGNC Symbol;Acc:HGNC:29021]	-	672	796	636	346	671	416	4.01074	3.68273	4.17544	2.17505	2.87073	2.84013
ENSG00000165821	308.11	319.717	286.345	463.563	521.453	422.468	304.724	469.161	-0.625179	1.55849e-07	4.49489e-06	SALL2	14	21521081	21537216	-	5382	protein_coding	spalt like transcription factor 2 [Source:HGNC Symbol;Acc:HGNC:10526]	zf-C2H2	294	394	248	420	694	352	3.38681	3.51837	3.14257	5.09602	5.73083	4.63848
ENSG00000149289	662.331	696.237	684.688	439.281	473.365	525.684	681.085	479.443	0.508871	1.71181e-07	4.9268e-06	ZC3H12C	11	110093361	110171841	+	9719	protein_coding	zinc finger CCCH-type containing 12C [Source:HGNC Symbol;Acc:HGNC:29362]	-	632	858	593	398	630	438	4.03165	4.24282	4.16111	2.67416	2.88085	3.19616
ENSG00000039560	7606.32	7233.4	7556.97	6125.65	6017.75	6578.25	7465.57	6240.55	0.259028	1.8536e-07	5.32379e-06	RAI14	5	34656237	34832627	+	7687	protein_coding	retinoic acid induced 14 [Source:HGNC Symbol;Acc:HGNC:14873]	-	7258	8914	6545	5550	8009	5481	58.5393	55.732	58.067	47.1479	46.3045	50.5684
ENSG00000169242	145.671	151.744	113.152	355.398	241.191	219.635	136.856	272.075	-0.984007	1.91299e-07	5.48299e-06	EFNA1	1	155127460	155134857	+	2539	protein_coding	ephrin A1 [Source:HGNC Symbol;Acc:HGNC:3221]	-	139	187	98	322	321	183	3.39422	3.53971	2.63233	8.28169	5.61881	5.11169
ENSG00000166592	136.239	129.834	133.936	214.122	225.412	306.049	133.336	248.528	-0.893953	1.94594e-07	5.56588e-06	RRAD	16	66921679	66925644	-	1709	protein_coding	RRAD, Ras related glycolysis inhibitor and calcium channel regulator [Source:HGNC Symbol;Acc:HGNC:10446]	-	130	160	116	194	300	255	4.71617	4.49953	4.62906	7.41285	7.80155	10.5822
ENSG00000103365	1458.8	1549.09	1347.44	1867.5	1941.55	1790.69	1451.78	1866.58	-0.361757	2.00221e-07	5.71498e-06	GGA2	16	23463542	23521995	-	8231	protein_coding	golgi associated, gamma adaptin ear containing, ARF binding protein 2 [Source:HGNC Symbol;Acc:HGNC:16064]	-	1392	1909	1167	1692	2584	1492	10.4851	11.1466	9.66929	13.4237	13.9522	12.8556
ENSG00000198746	244.182	271.841	278.263	422.725	408.747	390.063	264.762	407.178	-0.621339	2.0624e-07	5.87465e-06	GPATCH3	1	26890488	26900466	-	2225	protein_coding	G-patch domain containing 3 [Source:HGNC Symbol;Acc:HGNC:25720]	-	233	335	241	383	544	325	6.49252	7.23608	7.38692	11.2407	10.866	10.3593
ENSG00000101017	45.0636	88.4497	66.9678	181.01	152.529	138.022	66.8271	157.187	-1.2211	2.07315e-07	5.89312e-06	CD40	20	46118272	46129863	+	2527	protein_coding	CD40 molecule [Source:HGNC Symbol;Acc:HGNC:11919]	-	43	109	58	164	203	115	1.055	2.07305	1.56531	4.23803	3.5702	3.22752
ENSG00000099814	2504.7	2678.65	2738.75	3398.36	3249.69	3115.7	2640.7	3254.58	-0.30179	2.09402e-07	5.94022e-06	CEP170B	14	104865280	104896770	+	7199	protein_coding	centrosomal protein 170B [Source:HGNC Symbol;Acc:HGNC:20362]	-	2390	3301	2372	3079	4325	2596	20.5832	22.0375	22.4708	27.9295	26.7003	25.5746
ENSG00000088325	6691.43	6383.8	6934.63	8053.85	7736.89	7942.87	6669.95	7911.21	-0.246547	2.09907e-07	5.94227e-06	TPX2	20	31739271	31801805	+	3605	protein_coding	TPX2, microtubule nucleation factor [Source:HGNC Symbol;Acc:HGNC:1249]	-	6385	7867	6006	7297	10297	6618	109.81	104.88	113.62	132.18	126.943	130.196
ENSG00000156384	307.062	271.841	290.964	189.84	172.816	148.824	289.955	170.493	0.761577	2.10335e-07	5.94227e-06	SFR1	10	104122058	104126385	+	1812	protein_coding	SWI5 dependent homologous recombination repair protein 1 [Source:HGNC Symbol;Acc:HGNC:29574]	-	293	335	252	172	230	124	10.0253	8.88537	9.4846	6.19864	5.6412	4.85333
ENSG00000140443	401.381	467.404	384.488	616.98	664.214	571.292	417.757	617.495	-0.562237	2.1091e-07	5.94636e-06	IGF1R	15	98648539	98964530	+	13941	protein_coding	insulin like growth factor 1 receptor [Source:HGNC Symbol;Acc:HGNC:5465]	-	383	576	333	559	884	476	1.70331	1.98572	1.62902	2.61845	2.81812	2.42153
ENSG00000197496	18.8638	20.2866	17.3193	69.5344	61.6126	61.2098	18.8232	64.1189	-1.76018	2.11603e-07	5.95376e-06	SLC2A10	20	46709487	46736347	+	5000	protein_coding	solute carrier family 2 member 10 [Source:HGNC Symbol;Acc:HGNC:13444]	-	18	25	15	63	82	51	0.223198	0.240303	0.204596	0.822804	0.728863	0.723397
ENSG00000247315	690.626	694.614	695.08	937.059	915.173	914.547	693.44	922.259	-0.411127	2.21475e-07	6.21886e-06	ZCCHC3	20	296968	300321	+	3354	protein_coding	zinc finger CCHC-type containing 3 [Source:HGNC Symbol;Acc:HGNC:16230]	-	659	856	602	849	1218	762	12.1818	12.2659	12.2408	16.5299	16.1393	16.1127
ENSG00000163376	150.911	167.973	205.522	90.5051	78.1428	91.2146	174.802	86.6209	1.0174	2.26208e-07	6.33887e-06	KBTBD8	3	66998307	67011210	+	4736	protein_coding	kelch repeat and BTB domain containing 8 [Source:HGNC Symbol;Acc:HGNC:30691]	-	144	207	178	82	104	76	1.88512	2.10062	2.56321	1.13065	0.975941	1.13809
ENSG00000131459	628.795	653.23	651.204	433.762	450.073	488.478	644.41	457.438	0.496484	2.2917e-07	6.40888e-06	GFPT2	5	180300690	180353387	-	4780	protein_coding	glutamine-fructose-6-phosphate transaminase 2 [Source:HGNC Symbol;Acc:HGNC:4242]	-	600	805	564	393	599	407	7.78236	8.09388	8.04688	5.36896	5.5693	6.03869
ENSG00000067057	3346.24	3371.64	3727.1	4324.38	4149.84	4272.68	3481.66	4248.97	-0.287796	2.30013e-07	6.41945e-06	PFKP	10	3066333	3137712	+	4836	protein_coding	phosphofructokinase, platelet [Source:HGNC Symbol;Acc:HGNC:8878]	-	3193	4155	3228	3918	5523	3560	40.9355	41.2927	45.5223	52.9059	50.7564	52.2084
ENSG00000171456	3292.79	3366.77	3298.74	3903.86	3958.24	4000.24	3319.43	3954.11	-0.252024	2.38834e-07	6.65221e-06	ASXL1	20	32358330	32439319	+	13676	protein_coding	ASXL transcriptional regulator 1 [Source:HGNC Symbol;Acc:HGNC:18318]	-	3142	4149	2857	3537	5268	3333	14.2441	14.5805	14.2471	16.8889	17.1194	17.2843
ENSG00000060688	1581.42	1454.96	1647.64	1966.83	1922.76	2057.13	1561.34	1982.24	-0.345334	2.39671e-07	6.66207e-06	SNRNP40	1	31259568	31296782	-	3881	protein_coding	small nuclear ribonucleoprotein U5 subunit 40 [Source:HGNC Symbol;Acc:HGNC:30857]	-	1509	1793	1427	1782	2559	1714	24.1065	22.2037	25.0759	29.984	29.3041	31.3216
ENSG00000156026	1196.81	1124.69	1095.73	1446.98	1465.93	1453.43	1139.08	1455.45	-0.353782	2.43489e-07	6.75462e-06	MCU	10	72692131	72887694	+	4533	protein_coding	mitochondrial calcium uniporter [Source:HGNC Symbol;Acc:HGNC:23526]	-	1142	1386	949	1311	1951	1211	15.6195	14.6949	14.2777	18.8861	19.1282	18.9468
ENSG00000102032	591.067	631.32	577.309	1012.11	861.825	745.319	599.899	873.086	-0.540413	2.46183e-07	6.81567e-06	RENBP	X	153935263	153944691	-	2057	protein_coding	renin binding protein [Source:HGNC Symbol;Acc:HGNC:9959]	-	564	778	500	917	1147	621	16.9994	18.1775	16.5772	29.1113	24.7817	21.4108
ENSG00000159131	6240.79	6150.1	6726.8	5019.72	5216.79	5526.89	6372.56	5254.46	0.278137	2.4698e-07	6.82404e-06	GART	21	33503931	33543491	-	7751	protein_coding	phosphoribosylglycinamide formyltransferase, phosphoribosylglycinamide synthetase, phosphoribosylaminoimidazole synthetase [Source:HGNC Symbol;Acc:HGNC:4163]	-	5955	7579	5826	4548	6943	4605	47.6334	46.9941	51.2613	38.3167	39.8099	42.1355
ENSG00000104884	872.977	991.611	966.415	1182.08	1333.69	1244.6	943.667	1253.46	-0.410542	2.60732e-07	7.18962e-06	ERCC2	19	45349837	45370918	-	6450	protein_coding	ERCC excision repair 2, TFIIH core complex helicase subunit [Source:HGNC Symbol;Acc:HGNC:3434]	-	833	1222	837	1071	1775	1037	8.00706	9.10543	8.84998	10.8432	12.2304	11.4024
ENSG00000126934	1511.2	1578.3	1670.73	1958	1967.1	2046.33	1586.75	1990.47	-0.327146	2.61251e-07	7.18962e-06	MAP2K2	19	4090321	4124129	-	5236	protein_coding	mitogen-activated protein kinase kinase 2 [Source:HGNC Symbol;Acc:HGNC:6842]	-	1442	1945	1447	1774	2618	1705	17.0747	17.8529	18.8471	22.1248	22.2214	23.0941
ENSG00000173226	1210.43	1316.2	1312.8	906.155	1007.59	1008.16	1279.81	973.969	0.393292	2.61862e-07	7.19211e-06	IQCB1	3	121769763	121835079	-	3049	protein_coding	IQ motif containing B1 [Source:HGNC Symbol;Acc:HGNC:28949]	-	1155	1622	1137	821	1341	840	23.4862	25.5671	25.4319	17.5838	19.5467	19.5388
ENSG00000182180	2317.11	2268.86	2496.28	2923.76	2839.44	2927.27	2360.75	2896.82	-0.295944	2.66799e-07	7.31316e-06	MRPS16	10	73248843	73252693	-	2794	protein_coding	mitochondrial ribosomal protein S16 [Source:HGNC Symbol;Acc:HGNC:14048]	-	2211	2796	2162	2649	3779	2439	49.0625	48.095	52.7723	61.9129	60.1108	61.9102
ENSG00000116133	6296.33	5856.35	5526	7429.14	7068.17	6976.72	5892.89	7158.01	-0.280326	2.68685e-07	7.35027e-06	DHCR24	1	54849627	54887271	-	6290	protein_coding	24-dehydrocholesterol reductase [Source:HGNC Symbol;Acc:HGNC:2859]	-	6008	7217	4786	6731	9407	5813	59.2198	55.1436	51.8918	69.8803	66.4664	65.543
ENSG00000076716	341.645	353.799	342.921	513.23	494.404	502.881	346.122	503.505	-0.538819	2.71687e-07	7.41771e-06	GPC4	X	133300103	133415490	-	4960	protein_coding	glypican 4 [Source:HGNC Symbol;Acc:HGNC:4452]	-	326	436	297	465	658	419	4.07496	4.22468	4.08368	6.12205	5.89584	5.99113
ENSG00000106665	1623.34	1587.23	1569.12	1352.06	1178.15	1126.98	1593.23	1219.06	0.386734	2.75196e-07	7.49868e-06	CLIP2	7	74289475	74405943	+	7315	protein_coding	CAP-Gly domain containing linker protein 2 [Source:HGNC Symbol;Acc:HGNC:2586]	-	1549	1956	1359	1225	1568	939	13.1288	12.8512	12.6701	10.9357	9.5265	9.10391
ENSG00000157077	763.986	788.744	802.459	572.831	555.265	602.497	785.063	576.864	0.447064	2.78643e-07	7.57765e-06	ZFYVE9	1	52142094	52346686	+	5809	protein_coding	zinc finger FYVE-type containing 9 [Source:HGNC Symbol;Acc:HGNC:6775]	-	729	972	695	519	739	502	7.78061	8.04181	8.15943	5.83434	5.65386	6.12885
ENSG00000148344	80.6954	102.245	77.3594	200.877	142.761	205.233	86.7665	182.957	-1.05859	2.91812e-07	7.9202e-06	PTGES	9	129738331	129753047	-	1896	protein_coding	prostaglandin E synthase [Source:HGNC Symbol;Acc:HGNC:9599]	-	77	126	67	182	190	171	2.51791	3.1939	2.40998	6.26843	4.45366	6.39638
ENSG00000166813	51.3516	52.7453	57.7309	119.202	120.971	120.019	53.9426	120.064	-1.15732	2.93529e-07	7.95118e-06	KIF7	15	89608789	89655451	-	5001	protein_coding	kinesin family member 7 [Source:HGNC Symbol;Acc:HGNC:30497]	-	49	65	50	108	161	100	0.607473	0.624662	0.681851	1.41024	1.43077	1.41814
ENSG00000126368	604.691	602.919	586.546	475.704	339.621	362.458	598.052	392.594	0.612423	3.09026e-07	8.35458e-06	NR1D1	17	40092787	40100725	-	2772	protein_coding	nuclear receptor subfamily 1 group D member 1 [Source:HGNC Symbol;Acc:HGNC:7962]	THR-like	577	743	508	431	452	302	12.9054	12.882	12.4982	10.1534	7.24681	7.72663
ENSG00000162714	711.586	731.942	788.604	985.623	973.78	1002.16	744.044	987.188	-0.408604	3.14679e-07	8.49081e-06	ZNF496	1	247297412	247331846	-	10531	protein_coding	zinc finger protein 496 [Source:HGNC Symbol;Acc:HGNC:23713]	zf-C2H2	679	902	683	893	1296	835	3.99749	4.11648	4.42311	5.53742	5.46937	5.62333
ENSG00000116679	2894.55	3114.4	3034.33	3428.16	3940.95	3909.03	3014.43	3759.38	-0.318825	3.17653e-07	8.55434e-06	IVNS1ABP	1	185296388	185317329	-	7929	protein_coding	influenza virus NS1A binding protein [Source:HGNC Symbol;Acc:HGNC:16951]	-	2762	3838	2628	3106	5245	3257	21.597	23.2635	22.6039	25.5805	29.3987	29.1324
ENSG00000235109	71.2634	87.6383	62.3493	187.633	157.037	132.021	73.7503	158.897	-1.09761	3.27486e-07	8.80198e-06	ZSCAN31	6	28324693	28356271	-	4957	protein_coding	zinc finger and SCAN domain containing 31 [Source:HGNC Symbol;Acc:HGNC:14097]	zf-C2H2	68	108	54	170	209	110	0.850507	1.04711	0.742936	2.23952	1.87383	1.5738
ENSG00000175866	842.585	792.802	778.212	1066.19	1024.87	1087.37	804.533	1059.48	-0.395618	3.44832e-07	9.2502e-06	BAIAP2	17	81035122	81117432	+	10288	protein_coding	BAI1 associated protein 2 [Source:HGNC Symbol;Acc:HGNC:947]	-	804	977	674	966	1364	906	4.84521	4.56407	4.46792	6.13157	5.8923	6.24559
ENSG00000118689	2179.82	1994.58	2091.01	2694.18	2562.93	2491.6	2088.47	2582.91	-0.307535	3.48527e-07	9.33121e-06	FOXO3	6	108559835	108684774	+	7721	protein_coding	forkhead box O3 [Source:HGNC Symbol;Acc:HGNC:3821]	Fork	2080	2458	1811	2441	3411	2076	16.7023	15.3002	15.9964	20.6452	19.6341	19.0691
ENSG00000161021	2994.11	2879.08	2910.79	2419.36	2363.82	2478.4	2927.99	2420.52	0.275314	3.55948e-07	9.51146e-06	MAML1	5	179732850	179777286	+	5942	protein_coding	mastermind like transcriptional coactivator 1 [Source:HGNC Symbol;Acc:HGNC:13632]	-	2857	3548	2521	2192	3146	2065	29.8102	28.6972	28.9346	24.0898	23.5303	24.647
ENSG00000065029	284.006	317.283	366.014	466.874	514.691	480.077	322.434	487.214	-0.600302	3.66749e-07	9.76278e-06	ZNF76	6	35258909	35295985	+	6789	protein_coding	zinc finger protein 76 [Source:HGNC Symbol;Acc:HGNC:13149]	zf-C2H2	271	391	317	423	685	400	2.47486	2.76796	3.18442	4.06874	4.48422	4.1786
ENSG00000184500	638.227	645.115	613.102	871.939	848.301	825.732	632.148	848.657	-0.424007	3.66767e-07	9.76278e-06	PROS1	3	93873033	93980003	-	5444	protein_coding	protein S [Source:HGNC Symbol;Acc:HGNC:9456]	-	609	795	531	790	1129	688	6.93565	7.01839	6.65201	9.47621	9.21675	8.96287
ENSG00000167772	71.2634	100.622	128.163	29.8005	42.0769	34.8056	100.016	35.561	1.47577	3.73203e-07	9.90161e-06	ANGPTL4	19	8363289	8374373	+	2482	protein_coding	angiopoietin like 4 [Source:HGNC Symbol;Acc:HGNC:16039]	-	68	124	111	27	56	29	1.69861	2.40109	3.04999	0.710375	1.00274	0.828653
ENSG00000146066	1062.66	1007.84	988.352	824.479	746.114	716.515	1019.62	762.369	0.419804	3.73416e-07	9.90161e-06	HIGD2A	5	176388747	176389771	+	668	protein_coding	HIG1 hypoxia inducible domain family member 2A [Source:HGNC Symbol;Acc:HGNC:28311]	-	1014	1242	856	747	993	597	94.1129	89.3581	87.3924	73.0247	66.0655	63.3832
ENSG00000125818	2687.05	2828.77	2857.68	3456.85	3364.65	3288.53	2791.17	3370.01	-0.271935	3.80933e-07	1.00816e-05	PSMF1	20	1113263	1189415	+	5296	protein_coding	proteasome inhibitor subunit 1 [Source:HGNC Symbol;Acc:HGNC:9571]	-	2564	3486	2475	3132	4478	2740	30.0163	31.635	31.8716	38.6189	37.5784	36.6927
ENSG00000111863	66.0235	64.9172	62.3493	20.9707	21.7898	15.6025	64.43	19.4543	1.71301	3.8311e-07	1.01198e-05	ADTRP	6	11712054	11807046	-	4150	protein_coding	androgen dependent TFPI regulating protein [Source:HGNC Symbol;Acc:HGNC:21214]	-	63	80	54	19	29	13	0.941196	0.926468	0.887406	0.298973	0.310564	0.222163
ENSG00000144136	3261.35	3314.84	3655.52	2456.88	2577.21	2957.27	3410.57	2663.79	0.357063	3.85691e-07	1.01686e-05	SLC20A1	2	112645857	112663827	+	5577	protein_coding	solute carrier family 20 member 1 [Source:HGNC Symbol;Acc:HGNC:10946]	-	3112	4085	3166	2226	3430	2464	34.5961	35.203	38.7157	26.0646	27.3335	31.3341
ENSG00000198900	2492.12	2614.54	2858.83	3087.11	3414.99	3751.8	2655.17	3417.97	-0.364535	3.99365e-07	1.0509e-05	TOP1	20	41028818	41124487	+	3738	protein_coding	DNA topoisomerase I [Source:HGNC Symbol;Acc:HGNC:11986]	-	2378	3222	2476	2797	4545	3126	39.4421	41.4262	45.1739	48.8629	54.0376	59.3098
ENSG00000163297	432.821	433.323	551.907	321.183	246.45	315.651	472.683	294.428	0.687773	4.02048e-07	1.0556e-05	ANTXR2	4	79901149	80125454	-	9864	protein_coding	ANTXR cell adhesion molecule 2 [Source:HGNC Symbol;Acc:HGNC:21732]	-	413	534	478	291	328	263	2.59588	2.60182	3.30485	1.92649	1.47782	1.89095
ENSG00000197971	232.654	275.898	178.966	131.343	119.468	111.618	229.173	120.81	0.930048	4.03068e-07	1.0556e-05	MBP	18	76978827	77133683	-	18615	protein_coding	myelin basic protein [Source:HGNC Symbol;Acc:HGNC:6925]	-	222	340	155	119	159	93	0.739397	0.877818	0.567865	0.417455	0.379608	0.354321
ENSG00000132912	3236.2	3120.9	3423.44	2581.6	2671.88	2752.04	3260.18	2668.51	0.288104	4.03442e-07	1.0556e-05	DCTN4	5	150708440	150759109	-	6417	protein_coding	dynactin subunit 4 [Source:HGNC Symbol;Acc:HGNC:15518]	-	3088	3846	2965	2339	3556	2293	29.8355	28.8049	31.5115	23.8026	24.6281	25.3424
ENSG00000196756	336.405	376.52	346.385	497.778	560.525	496.88	353.103	518.394	-0.555001	4.07867e-07	1.06516e-05	SNHG17	20	38420588	38435353	-	4186	processed_transcript	small nucleolar RNA host gene 17 [Source:HGNC Symbol;Acc:HGNC:48600]	-	321	464	300	451	746	414	4.75438	5.3273	4.88763	7.03563	7.9203	7.01419
ENSG00000138668	4547.24	4449.27	4767.41	5228.33	5589.47	6035.77	4587.97	5617.85	-0.292336	4.09488e-07	1.06737e-05	HNRNPD	4	82352498	82374503	-	6981	protein_coding	heterogeneous nuclear ribonucleoprotein D [Source:HGNC Symbol;Acc:HGNC:5036]	-	4339	5483	4129	4737	7439	5029	38.5354	37.7476	40.337	44.311	47.3586	51.0905
ENSG00000075275	509.324	510.412	524.196	764.878	716.059	661.306	514.644	714.081	-0.473923	4.10907e-07	1.06905e-05	CELSR1	22	46360834	46537170	-	12806	protein_coding	cadherin EGF LAG seven-pass G-type receptor 1 [Source:HGNC Symbol;Acc:HGNC:1850]	-	486	629	454	693	953	551	2.35294	2.36062	2.41779	3.53383	3.30736	3.05151
ENSG00000188290	595.259	536.379	629.266	829.998	782.18	805.329	586.968	805.836	-0.459882	4.14514e-07	1.07641e-05	HES4	1	998962	1000172	-	1118	protein_coding	hes family bHLH transcription factor 4 [Source:HGNC Symbol;Acc:HGNC:24149]	bHLH	568	661	545	752	1041	671	31.4988	28.415	33.2454	43.924	41.3819	42.5655
ENSG00000143384	11312	11541.5	11325.6	9228.21	9371.13	10243.6	11393	9614.33	0.245436	4.21749e-07	1.09314e-05	MCL1	1	150574551	150579738	-	4371	protein_coding	MCL1, BCL2 family apoptosis regulator [Source:HGNC Symbol;Acc:HGNC:6943]	-	10794	14223	9809	8361	12472	8535	153.105	156.386	153.045	124.912	126.811	138.484
ENSG00000110911	976.728	991.611	980.27	733.974	727.329	781.325	982.87	747.543	0.397084	4.2906e-07	1.11001e-05	SLC11A2	12	50979401	51028566	-	10145	protein_coding	solute carrier family 11 member 2 [Source:HGNC Symbol;Acc:HGNC:10908]	-	932	1222	849	665	968	651	5.69576	5.78906	5.70732	4.28051	4.24058	4.55099
ENSG00000111424	486.268	410.602	431.827	267.1	261.478	327.653	442.899	285.41	0.638588	4.3006e-07	1.11052e-05	VDR	12	47841537	47943048	-	5674	protein_coding	vitamin D receptor [Source:HGNC Symbol;Acc:HGNC:12679]	THR-like	464	506	374	242	348	273	5.0701	4.28598	4.4953	2.78517	2.72579	3.41232
ENSG00000085117	289.246	235.325	257.48	182.114	120.971	115.218	260.683	139.435	0.905471	4.31828e-07	1.113e-05	CD82	11	44564427	44620363	+	4054	protein_coding	CD82 molecule [Source:HGNC Symbol;Acc:HGNC:6210]	-	276	290	223	165	161	96	4.22098	3.43798	3.75144	2.65782	1.765	1.67944
ENSG00000125970	4205.59	4009.45	4445.28	5476.66	4883.18	5135.62	4220.11	5165.15	-0.291616	4.35288e-07	1.11983e-05	RALY	20	33993646	34108308	+	7513	protein_coding	RALY heterogeneous nuclear ribonucleoprotein [Source:HGNC Symbol;Acc:HGNC:15921]	-	4013	4941	3850	4962	6499	4279	33.1164	31.6075	34.9481	43.129	38.4446	40.3929
ENSG00000130766	941.096	950.226	988.352	777.019	691.264	682.909	959.892	717.064	0.421364	4.50492e-07	1.15679e-05	SESN2	1	28259527	28282491	+	3453	protein_coding	sestrin 2 [Source:HGNC Symbol;Acc:HGNC:20746]	-	898	1171	856	704	920	569	16.1238	16.2986	16.9065	13.3138	11.8411	11.6867
ENSG00000243802	32.4877	37.3274	31.1747	2.20744	6.76236	3.60058	33.6633	4.19013	2.93154	4.56392e-07	1.16977e-05	AC090589.1	11	47191181	47191542	-	362	processed_pseudogene	ribosomal protein S20 (RPS20) pseudogene	-	31	46	27	2	9	3	5.30934	6.10714	5.08665	0.360784	1.10493	0.587745
ENSG00000198768	160.343	144.441	189.357	87.1939	72.8832	86.4139	164.714	82.1637	1.00689	4.73982e-07	1.2126e-05	APCDD1L	20	58459101	58515131	-	3942	protein_coding	APC down-regulated 1 like [Source:HGNC Symbol;Acc:HGNC:26892]	-	153	178	164	79	97	72	2.40637	2.17016	2.83729	1.30869	1.0936	1.29537
ENSG00000135048	202.262	197.998	223.996	314.56	352.394	321.652	208.085	329.535	-0.669966	4.97388e-07	1.27013e-05	CEMIP2	9	71683366	71816690	-	9625	protein_coding	cell migration inducing hyaluronidase 2 [Source:HGNC Symbol;Acc:HGNC:11869]	-	193	244	194	285	469	268	1.24321	1.21837	1.3746	1.93361	2.16558	1.97474
ENSG00000282826	51.3516	40.5733	47.3393	100.439	112.706	110.418	46.4214	107.854	-1.22514	5.02047e-07	1.27562e-05	FRG1CP	20	28580709	28602664	-	769	unprocessed_pseudogene	FSHD region gene 1 family member C, pseudogene [Source:HGNC Symbol;Acc:HGNC:51762]	-	49	50	41	91	150	92	3.95055	3.12487	3.63609	7.72753	8.66895	8.48473
ENSG00000065320	386.709	359.479	338.303	252.752	199.865	231.637	361.497	228.085	0.672316	5.02257e-07	1.27562e-05	NTN1	17	9021542	9244000	+	6383	protein_coding	netrin 1 [Source:HGNC Symbol;Acc:HGNC:8029]	-	369	443	293	229	266	193	3.58418	3.33555	3.13054	2.34281	1.85208	2.14442
ENSG00000213417	24.1038	37.3274	40.4116	3.31116	6.01099	3.60058	33.9476	4.30758	2.92691	5.02309e-07	1.27562e-05	KRTAP2-4	17	41065116	41065879	-	764	protein_coding	keratin associated protein 2-4 [Source:HGNC Symbol;Acc:HGNC:18891]	-	23	46	35	3	8	3	1.86648	2.8937	3.12429	0.256421	0.46537	0.278487
ENSG00000128805	144.623	150.933	151.255	75.053	76.6401	72.0115	148.937	74.5682	0.995562	5.04923e-07	1.27991e-05	ARHGAP22	10	48446034	48656265	-	6783	protein_coding	Rho GTPase activating protein 22 [Source:HGNC Symbol;Acc:HGNC:30320]	-	138	186	131	68	102	60	1.26138	1.31789	1.31712	0.654656	0.668313	0.627344
ENSG00000197646	133.095	122.531	120.08	57.3935	58.6071	58.8094	125.235	58.27	1.10338	5.148e-07	1.30256e-05	PDCD1LG2	9	5510570	5571254	+	2365	protein_coding	programmed cell death 1 ligand 2 [Source:HGNC Symbol;Acc:HGNC:18731]	-	127	151	104	52	78	49	3.32936	3.06856	2.99902	1.43581	1.46577	1.4694
ENSG00000167191	423.389	426.831	351.004	657.818	552.259	571.292	400.408	593.79	-0.562797	5.2926e-07	1.3367e-05	GPRC5B	16	19856691	19886167	-	6667	protein_coding	G protein-coupled receptor class C group 5 member B [Source:HGNC Symbol;Acc:HGNC:13308]	-	404	526	304	596	735	476	3.75698	3.79179	3.10971	5.8377	4.89958	5.06353
ENSG00000163041	5173.93	5147.13	5252.35	6186.35	5894.52	6223	5191.14	6101.29	-0.232538	5.42427e-07	1.36745e-05	H3F3A	1	226061851	226072001	+	3146	protein_coding	H3 histone family member 3A [Source:HGNC Symbol;Acc:HGNC:4764]	-	4937	6343	4549	5605	7845	5185	97.2954	96.9002	98.6129	116.344	110.825	116.887
ENSG00000205476	841.537	809.031	921.385	1128	1072.96	1225.4	857.318	1142.12	-0.413652	5.60848e-07	1.41131e-05	CCDC85C	14	99500180	99604026	-	17449	protein_coding	coiled-coil domain containing 85C [Source:HGNC Symbol;Acc:HGNC:35459]	-	803	997	798	1022	1428	1021	2.8532	2.74608	3.11895	3.82478	3.63714	4.14984
ENSG00000112984	1450.42	1454.96	1472.14	1836.59	1802.54	1775.08	1459.17	1804.74	-0.306938	5.64847e-07	1.41879e-05	KIF20A	5	138178719	138187715	+	3958	protein_coding	kinesin family member 20A [Source:HGNC Symbol;Acc:HGNC:9787]	-	1384	1793	1275	1664	2399	1479	21.6794	21.7717	21.969	27.4539	26.9374	26.5014
ENSG00000124145	669.667	712.467	809.387	956.926	970.774	1042.97	730.507	990.223	-0.439725	5.7649e-07	1.44541e-05	SDC4	20	45325288	45348424	-	2613	protein_coding	syndecan 4 [Source:HGNC Symbol;Acc:HGNC:10661]	-	639	878	701	867	1292	869	15.1617	16.1489	18.296	21.6673	21.9748	23.5861
ENSG00000125901	1910.49	1893.96	2003.26	2478.96	2246.61	2509.6	1935.9	2411.72	-0.315796	5.94784e-07	1.4867e-05	MRPS26	20	3045945	3048254	+	1127	protein_coding	mitochondrial ribosomal protein S26 [Source:HGNC Symbol;Acc:HGNC:14045]	-	1823	2334	1735	2246	2990	2091	100.288	99.5327	104.991	130.14	117.91	131.585
ENSG00000055163	386.709	378.954	390.261	555.172	559.773	523.284	385.308	546.076	-0.505582	5.95109e-07	1.4867e-05	CYFIP2	5	157266079	157395595	+	10498	protein_coding	cytoplasmic FMR1 interacting protein 2 [Source:HGNC Symbol;Acc:HGNC:13760]	-	369	467	338	503	745	436	2.17925	2.13796	2.19577	3.12887	3.15393	2.94548
ENSG00000100599	395.093	379.766	401.807	536.408	551.508	579.693	392.222	555.87	-0.503882	6.18317e-07	1.54189e-05	RIN3	14	92513774	92688994	+	8683	protein_coding	Ras and Rab interactor 3 [Source:HGNC Symbol;Acc:HGNC:18751]	-	377	468	348	486	734	483	2.6919	2.59039	2.73329	3.65504	3.75689	3.94506
ENSG00000141384	511.42	456.855	576.154	342.153	325.345	364.858	514.81	344.119	0.580616	6.21603e-07	1.54729e-05	TAF4B	18	26225936	26391685	+	5395	protein_coding	TATA-box binding protein associated factor 4b [Source:HGNC Symbol;Acc:HGNC:11538]	-	488	563	499	310	433	304	5.6081	5.0154	6.30791	3.75229	3.56696	3.99631
ENSG00000138356	364.701	322.963	337.148	172.18	190.097	253.241	341.604	205.173	0.741052	6.23554e-07	1.54935e-05	AOX1	2	200585868	200677064	+	5556	protein_coding	aldehyde oxidase 1 [Source:HGNC Symbol;Acc:HGNC:553]	-	348	398	292	156	253	211	3.88333	3.44278	3.58424	1.83353	2.02376	2.69337
ENSG00000139278	347.933	318.906	409.889	176.595	232.174	236.438	358.909	215.069	0.732215	6.36128e-07	1.57776e-05	GLIPR1	12	75480680	75503853	+	6273	protein_coding	GLI pathogenesis related 1 [Source:HGNC Symbol;Acc:HGNC:17001]	-	332	393	355	160	309	197	3.28133	3.01097	3.85949	1.6656	2.1892	2.22724
ENSG00000138829	118.423	96.5644	94.6786	217.433	168.308	201.632	103.222	195.791	-0.91894	6.55574e-07	1.62307e-05	FBN2	5	128257909	128659185	-	13196	protein_coding	fibrillin 2 [Source:HGNC Symbol;Acc:HGNC:3604]	-	113	119	82	197	224	168	0.530914	0.433405	0.423787	0.974877	0.75441	0.902908
ENSG00000116191	574.299	627.263	620.029	785.849	851.306	818.531	607.197	818.562	-0.431724	6.99246e-07	1.7281e-05	RALGPS2	1	178725147	178921841	+	9178	protein_coding	Ral GEF with PH domain and SH3 binding motif 2 [Source:HGNC Symbol;Acc:HGNC:30279]	-	548	773	537	712	1133	682	3.70186	4.04781	3.99027	5.06591	5.48635	5.27003
ENSG00000197256	1098.3	1099.54	954.868	1445.87	1378.77	1302.21	1050.9	1375.62	-0.386827	7.08472e-07	1.74746e-05	KANK2	19	11164267	11197791	-	7638	protein_coding	KN motif and ankyrin repeat domains 2 [Source:HGNC Symbol;Acc:HGNC:29300]	-	1048	1355	827	1310	1835	1085	8.50686	8.52606	7.38418	11.2	10.6772	10.0746
ENSG00000145916	1541.6	1566.94	1520.63	1274.8	1202.95	1215.79	1543.06	1231.18	0.327172	7.09608e-07	1.74746e-05	RMND5B	5	178130996	178150565	+	7701	protein_coding	required for meiotic nuclear division 5 homolog B [Source:HGNC Symbol;Acc:HGNC:26181]	-	1471	1931	1317	1155	1601	1013	11.8428	12.051	11.6631	9.79401	9.23945	9.32908
ENSG00000169136	453.78	504.732	463.002	620.291	694.269	673.308	473.838	662.623	-0.48296	7.13341e-07	1.75352e-05	ATF5	19	49928702	49933935	+	2954	protein_coding	activating transcription factor 5 [Source:HGNC Symbol;Acc:HGNC:790]	TF_bZIP	433	622	401	562	924	561	9.08793	10.1197	9.25786	12.4237	13.9016	13.4688
ENSG00000125398	429.677	417.093	486.094	248.337	240.439	343.255	444.288	277.344	0.68626	7.21558e-07	1.77057e-05	SOX9	17	72121020	72126420	+	3935	protein_coding	SRY-box 9 [Source:HGNC Symbol;Acc:HGNC:11204]	HMG	410	514	421	225	320	286	6.45992	6.2778	7.29649	3.73391	3.61416	5.15463
ENSG00000115935	64.9755	76.2778	66.9678	153.417	132.242	141.623	69.407	142.427	-1.02826	7.23912e-07	1.77216e-05	WIPF1	2	174559572	174682916	-	9121	protein_coding	WAS/WASL interacting protein family member 1 [Source:HGNC Symbol;Acc:HGNC:12736]	-	62	94	58	139	176	118	0.421441	0.495307	0.433673	0.995172	0.857575	0.917521
ENSG00000229644	661.283	657.287	548.443	409.48	424.526	464.474	622.338	432.827	0.528223	7.24769e-07	1.77216e-05	NAMPTP1	10	36521721	36524234	-	2514	processed_pseudogene	nicotinamide phosphoribosyltransferase pseudogene 1 [Source:HGNC Symbol;Acc:HGNC:17633]	-	631	810	475	371	565	387	15.5615	15.4849	12.8856	9.63684	9.98815	10.9175
ENSG00000067798	483.124	462.535	646.586	259.374	331.356	375.66	530.748	322.13	0.717469	7.33828e-07	1.79114e-05	NAV3	12	77324641	78213008	+	13265	protein_coding	neuron navigator 3 [Source:HGNC Symbol;Acc:HGNC:15998]	-	461	570	560	235	441	313	2.15467	2.06517	2.8791	1.15687	1.47752	1.67345
ENSG00000083857	4920.32	4486.59	4511.09	5344.22	5858.46	5596.5	4639.33	5599.72	-0.27233	7.61196e-07	1.85466e-05	FAT1	4	186587783	186726722	-	16177	protein_coding	FAT atypical cadherin 1 [Source:HGNC Symbol;Acc:HGNC:3595]	-	4695	5529	3907	4842	7797	4663	17.9939	16.4262	16.4711	19.5458	21.4206	20.443
ENSG00000131446	3962.46	4031.36	3979.97	3445.82	3142.24	3394.14	3991.26	3327.4	0.264136	7.67599e-07	1.86697e-05	MGAT1	5	180784782	180815652	-	11576	protein_coding	mannosyl (alpha-1,3-)-glycoprotein beta-1,2-N-acetylglucosaminyltransferase [Source:HGNC Symbol;Acc:HGNC:7044]	-	3781	4968	3447	3122	4182	2828	20.2505	20.6258	20.3076	17.6117	16.0556	17.326
ENSG00000183718	340.597	370.028	279.417	171.077	227.666	184.83	330.014	194.524	0.757534	7.73471e-07	1.87794e-05	TRIM52	5	181254417	181261139	-	6562	protein_coding	tripartite motif containing 52 [Source:HGNC Symbol;Acc:HGNC:19024]	-	325	456	242	155	303	154	3.07068	3.33978	2.5151	1.54249	2.05215	1.66441
ENSG00000049249	488.364	430.077	421.435	315.664	293.787	290.447	446.625	299.966	0.574632	7.9685e-07	1.93131e-05	TNFRSF9	1	7915894	7943165	-	6331	protein_coding	TNF receptor superfamily member 9 [Source:HGNC Symbol;Acc:HGNC:11924]	-	466	530	365	286	391	242	4.56353	4.02339	3.93185	2.94998	2.74477	2.71094
ENSG00000154473	7182.93	6934.78	7547.73	5659.88	5609	6452.23	7221.82	5907.04	0.29041	8.19479e-07	1.98268e-05	BUB3	10	123154277	123170467	+	8300	protein_coding	BUB3, mitotic checkpoint protein [Source:HGNC Symbol;Acc:HGNC:1151]	-	6854	8546	6537	5128	7465	5376	51.1981	49.485	53.7127	40.3456	39.9718	45.9365
ENSG00000087842	143.575	147.687	137.399	240.611	241.191	238.838	142.887	240.213	-0.747432	8.36237e-07	2.01969e-05	PIR	X	15384799	15493564	-	2512	protein_coding	pirin [Source:HGNC Symbol;Acc:HGNC:30048]	-	137	182	119	218	321	199	3.38134	3.48209	3.23075	5.66712	5.6792	5.61837
ENSG00000051341	1609.72	1541.78	1490.61	1131.31	1261.56	1248.2	1547.37	1213.69	0.349411	8.42729e-07	2.03181e-05	POLQ	3	121431427	121546641	-	9400	protein_coding	DNA polymerase theta [Source:HGNC Symbol;Acc:HGNC:9186]	-	1536	1900	1291	1025	1679	1040	10.131	9.71437	9.36645	7.12069	7.93825	7.84661
ENSG00000092439	2307.68	2406	2394.68	1864.18	1941.55	2012.72	2369.45	1939.49	0.289395	8.71729e-07	2.09445e-05	TRPM7	15	50552473	50686815	-	12398	protein_coding	transient receptor potential cation channel subfamily M member 7 [Source:HGNC Symbol;Acc:HGNC:17994]	-	2202	2965	2074	1689	2584	1677	11.0117	11.4938	11.4086	8.89619	9.26281	9.59308
ENSG00000237515	50.3036	54.3682	51.9578	13.2446	15.7788	13.2021	52.2099	14.0752	1.87909	8.71741e-07	2.09445e-05	SHISA9	16	12901620	13240413	+	10155	protein_coding	shisa family member 9 [Source:HGNC Symbol;Acc:HGNC:37231]	-	48	67	45	12	21	11	0.293055	0.317091	0.30221	0.0771662	0.0919054	0.0768227
ENSG00000097033	2257.37	2278.6	2400.45	1822.24	1908.49	1931.11	2312.14	1887.28	0.292102	8.80184e-07	2.11107e-05	SH3GLB1	1	86704570	86748184	+	6881	protein_coding	SH3 domain containing GRB2 like, endophilin B1 [Source:HGNC Symbol;Acc:HGNC:10833]	-	2154	2808	2079	1651	2540	1609	19.408	19.6126	20.6053	15.6683	16.4053	16.5837
ENSG00000132613	292.39	294.562	310.592	435.97	453.078	424.868	299.181	437.972	-0.553053	8.86753e-07	2.12314e-05	MTSS1L	16	70661204	70686066	-	4999	protein_coding	MTSS1L, I-BAR domain containing [Source:HGNC Symbol;Acc:HGNC:25094]	-	279	363	269	395	603	354	3.46026	3.48989	3.66983	5.15988	5.36088	5.02223
ENSG00000132846	295.534	279.956	288.654	429.347	441.056	403.265	288.048	424.556	-0.563219	9.2835e-07	2.21888e-05	ZBED3	5	77072072	77087323	-	6514	protein_coding	zinc finger BED-type containing 3 [Source:HGNC Symbol;Acc:HGNC:20711]	zf-BED	282	345	250	389	587	336	2.68404	2.54542	2.61739	3.89967	4.0049	3.65821
ENSG00000133687	259.902	280.767	248.243	403.962	385.455	399.664	262.971	396.36	-0.586817	9.31847e-07	2.2234e-05	TMTC1	12	29500840	29784759	-	14636	protein_coding	transmembrane and tetratricopeptide repeat containing 1 [Source:HGNC Symbol;Acc:HGNC:24099]	-	248	346	215	366	513	333	1.05055	1.13617	1.00183	1.63299	1.55775	1.61361
ENSG00000119771	297.63	344.873	307.128	162.247	213.39	202.833	316.544	192.823	0.712424	9.48539e-07	2.25932e-05	KLHL29	2	23385217	23708611	+	11071	protein_coding	kelch like family member 29 [Source:HGNC Symbol;Acc:HGNC:29404]	-	284	425	266	147	284	169	1.59045	1.84498	1.63859	0.867074	1.14007	1.08262
ENSG00000197102	22681.7	20705.4	21582.1	17755.6	18619.8	19009.8	21656.4	18461.7	0.23011	9.53084e-07	2.26624e-05	DYNC1H1	14	101964510	102056443	+	36852	protein_coding	dynein cytoplasmic 1 heavy chain 1 [Source:HGNC Symbol;Acc:HGNC:2961]	-	21643	25516	18692	16087	24781	15839	36.412	33.2767	34.5916	28.5062	29.8854	30.482
ENSG00000165671	5096.38	4768.98	4633.48	3878.47	4035.63	4163.47	4832.95	4025.86	0.263794	9.55091e-07	2.26711e-05	NSD1	5	177133025	177300215	+	15493	protein_coding	nuclear receptor binding SET domain protein 1 [Source:HGNC Symbol;Acc:HGNC:14234]	-	4863	5877	4013	3514	5371	3469	19.4606	18.2309	17.6649	14.8113	15.4071	15.8798
ENSG00000167552	1425.27	1415.2	1240.06	1938.13	1739.43	1644.26	1360.17	1773.94	-0.381656	9.66142e-07	2.28941e-05	TUBA1A	12	49184796	49189324	-	3421	protein_coding	tubulin alpha 1a [Source:HGNC Symbol;Acc:HGNC:20766]	-	1360	1744	1074	1756	2315	1370	24.6475	24.5009	21.4105	33.5195	30.0746	28.4017
ENSG00000088832	4409.95	4244.78	4432.58	5050.63	5058.25	5442.87	4362.43	5183.91	-0.248715	9.97218e-07	2.359e-05	FKBP1A	20	1368978	1393172	-	2577	protein_coding	FK506 binding protein 1A [Source:HGNC Symbol;Acc:HGNC:3711]	-	4208	5231	3839	4576	6732	4535	101.239	97.5571	101.597	115.957	116.1	124.807
ENSG00000265763	169.775	200.432	177.811	310.146	287.776	288.046	182.673	295.323	-0.687545	1.02169e-06	2.41277e-05	ZNF488	10	47365496	47384273	-	3496	protein_coding	zinc finger protein 488 [Source:HGNC Symbol;Acc:HGNC:23535]	zf-C2H2	162	247	154	281	383	240	2.87297	3.39558	3.00418	5.24881	4.86888	4.86874
ENSG00000198816	95.3672	101.433	86.5963	192.047	166.054	172.828	94.4656	176.976	-0.898088	1.02353e-06	2.41298e-05	ZNF358	19	7515292	7521026	+	2069	protein_coding	zinc finger protein 358 [Source:HGNC Symbol;Acc:HGNC:16838]	zf-C2H2	91	125	75	174	221	144	2.7269	2.90361	2.47216	5.4918	4.74716	4.93604
ENSG00000275342	95.3672	87.6383	99.2971	192.047	171.313	162.026	94.1009	175.129	-0.900279	1.05919e-06	2.49279e-05	PRAG1	8	8317736	8386498	-	4904	protein_coding	PEAK1 related, kinase-activating pseudokinase 1 [Source:HGNC Symbol;Acc:HGNC:25438]	-	91	108	86	174	228	135	1.15048	1.05843	1.19598	2.31699	2.06627	1.95236
ENSG00000165476	1031.22	946.98	1115.36	1334.4	1352.47	1308.21	1031.19	1331.69	-0.37266	1.08521e-06	2.54892e-05	REEP3	10	63521363	63625123	+	5248	protein_coding	receptor accessory protein 3 [Source:HGNC Symbol;Acc:HGNC:23711]	-	984	1167	966	1209	1800	1090	11.6249	10.6872	12.5534	15.0438	15.2434	14.7302
ENSG00000058091	54.4956	53.5567	62.3493	126.928	120.22	115.218	56.8005	120.789	-1.09378	1.08673e-06	2.54892e-05	CDK14	7	90466424	91210590	+	6841	protein_coding	cyclin dependent kinase 14 [Source:HGNC Symbol;Acc:HGNC:8883]	-	52	66	54	115	160	96	0.471272	0.463674	0.538333	1.09775	1.03945	0.995241
ENSG00000270885	273.526	262.915	305.974	422.725	393.72	447.672	280.805	421.372	-0.585932	1.10392e-06	2.58436e-05	RASL10B	17	35731649	35743521	+	3502	protein_coding	RAS like family 10 member B [Source:HGNC Symbol;Acc:HGNC:30295]	-	261	324	265	383	524	373	4.62075	4.44649	5.16067	7.14181	6.64993	7.55387
ENSG00000019549	231.606	206.112	293.273	124.72	145.015	136.822	243.664	135.519	0.836586	1.10558e-06	2.58436e-05	SNAI2	8	48917604	48921740	-	3392	protein_coding	snail family transcriptional repressor 2 [Source:HGNC Symbol;Acc:HGNC:11094]	zf-C2H2	221	254	254	113	193	114	4.03947	3.59887	5.10687	2.17545	2.52873	2.38356
ENSG00000116871	4153.19	4020	4118.52	4915.97	4634.47	5194.43	4097.24	4914.96	-0.261586	1.12646e-06	2.62873e-05	MAP7D1	1	36155579	36180849	+	5271	protein_coding	MAP7 domain containing 1 [Source:HGNC Symbol;Acc:HGNC:25514]	-	3963	4954	3567	4454	6168	4328	46.6143	45.1702	46.1516	55.1802	52.006	58.2332
ENSG00000143382	126.807	180.957	151.255	258.271	266.738	262.842	153.006	262.617	-0.77258	1.20209e-06	2.80047e-05	ADAMTSL4	1	150549369	150560937	+	6432	protein_coding	ADAMTS like 4 [Source:HGNC Symbol;Acc:HGNC:19706]	-	121	223	131	234	355	219	1.16635	1.66628	1.389	2.37572	2.45292	2.41476
ENSG00000157106	5619.33	5130.9	5291.61	4211.8	4593.15	4541.53	5347.28	4448.82	0.264531	1.21041e-06	2.81512e-05	SMG1	16	18804853	18926454	-	25988	protein_coding	SMG1, nonsense mediated mRNA decay associated PI3K related kinase [Source:HGNC Symbol;Acc:HGNC:30045]	-	5362	6323	4583	3816	6113	3784	12.7921	11.6934	12.0269	9.58874	10.454	10.3265
ENSG00000163444	1797.31	1694.34	1892.42	2272.56	2109.11	2349.98	1794.69	2243.88	-0.322063	1.23063e-06	2.85735e-05	TMEM183A	1	203007386	203024848	+	4026	protein_coding	transmembrane protein 183A [Source:HGNC Symbol;Acc:HGNC:20173]	-	1715	2088	1639	2059	2807	1958	26.4106	24.9256	27.764	33.3971	30.9864	34.4918
ENSG00000174307	171.871	177.711	135.09	327.805	275.003	238.838	161.557	280.549	-0.790865	1.2446e-06	2.88493e-05	PHLDA3	1	201464383	201469237	-	3138	protein_coding	pleckstrin homology like domain family A member 3 [Source:HGNC Symbol;Acc:HGNC:8934]	-	164	219	117	297	366	199	3.24025	3.35413	2.54278	6.18058	5.18358	4.49756
ENSG00000205542	10448.5	9266.94	9198.84	11844	11556.9	11220.6	9638.08	11540.5	-0.260056	1.25634e-06	2.90725e-05	TMSB4X	X	12975108	12977227	+	1705	protein_coding	thymosin beta 4 X-linked [Source:HGNC Symbol;Acc:HGNC:11881]	-	9970	11420	7967	10731	15381	9349	362.542	321.907	318.674	411	400.924	388.882
ENSG00000109501	443.3	447.929	465.311	641.262	613.121	610.898	452.18	621.76	-0.459837	1.30817e-06	3.02214e-05	WFS1	4	6269849	6303265	+	4513	protein_coding	wolframin ER transmembrane glycoprotein [Source:HGNC Symbol;Acc:HGNC:12762]	-	423	552	403	581	816	509	5.81116	5.87845	6.08999	8.40691	8.03575	7.99888
ENSG00000138772	363.653	362.725	465.311	533.097	642.424	586.894	397.23	587.472	-0.571894	1.36115e-06	3.13927e-05	ANXA3	4	78551519	78610451	+	5123	protein_coding	annexin A3 [Source:HGNC Symbol;Acc:HGNC:541]	-	347	447	403	483	855	489	4.19945	4.19345	5.36485	6.15671	7.41726	6.76957
ENSG00000044459	759.794	680.82	737.8	519.852	568.038	475.276	726.138	521.056	0.471838	1.37308e-06	3.16151e-05	CNTLN	9	17134982	17503923	+	11064	protein_coding	centlein [Source:HGNC Symbol;Acc:HGNC:23432]	-	725	839	639	471	756	396	4.06269	3.64451	3.93881	2.77993	3.03677	2.5384
ENSG00000077152	981.968	918.579	1039.16	1337.71	1261.56	1201.39	979.901	1266.89	-0.373256	1.39143e-06	3.19844e-05	UBE2T	1	202331657	202341980	-	1652	protein_coding	ubiquitin conjugating enzyme E2 T [Source:HGNC Symbol;Acc:HGNC:25009]	-	937	1132	900	1212	1679	1001	35.1655	32.9325	37.1543	47.9091	45.1692	42.9735
ENSG00000063438	249.422	268.595	257.48	392.925	392.217	372.06	258.499	385.734	-0.576935	1.40133e-06	3.21585e-05	AHRR	5	304176	438291	+	7678	protein_coding	aryl-hydrocarbon receptor repressor [Source:HGNC Symbol;Acc:HGNC:346]	-	238	331	223	356	522	310	1.92184	2.0719	1.98077	3.0278	3.02151	2.86345
ENSG00000188452	13.6239	15.4178	12.7008	56.2898	51.0934	45.6073	13.9142	50.9968	-1.86585	1.45656e-06	3.33705e-05	CERKL	2	181536676	181680665	-	4765	protein_coding	ceramide kinase like [Source:HGNC Symbol;Acc:HGNC:21699]	-	13	19	11	51	68	38	0.169149	0.191637	0.157437	0.698929	0.634231	0.565584
ENSG00000182551	1387.54	1265.07	1316.26	1717.39	1602.68	1652.66	1322.96	1657.58	-0.325345	1.468e-06	3.35769e-05	ADI1	2	3497361	3519736	-	5560	protein_coding	acireductone dioxygenase 1 [Source:HGNC Symbol;Acc:HGNC:30576]	-	1324	1559	1140	1556	2133	1377	14.7639	13.476	13.9832	18.2751	17.0497	17.5645
ENSG00000132670	1665.26	1589.66	1566.82	1937.03	1937.79	2077.53	1607.25	1984.12	-0.302809	1.52468e-06	3.48156e-05	PTPRA	20	2864184	3039076	+	4469	protein_coding	protein tyrosine phosphatase, receptor type A [Source:HGNC Symbol;Acc:HGNC:9664]	-	1589	1959	1357	1755	2579	1731	22.0446	21.0675	20.7084	25.6444	25.6474	27.4703
ENSG00000182197	2265.76	2214.49	2412	2776.96	2698.18	2922.47	2297.41	2799.2	-0.284958	1.55167e-06	3.53735e-05	EXT1	8	117794490	118111853	-	8325	protein_coding	exostosin glycosyltransferase 1 [Source:HGNC Symbol;Acc:HGNC:3512]	-	2162	2729	2089	2516	3591	2435	16.1012	15.7546	17.1132	19.7357	19.1705	20.7439
ENSG00000158813	79.6474	61.6714	75.0501	30.9042	25.5467	15.6025	72.123	24.0178	1.57045	1.55683e-06	3.54325e-05	EDA	X	69616067	70039469	+	6999	protein_coding	ectodysplasin A [Source:HGNC Symbol;Acc:HGNC:3157]	-	76	76	65	28	34	13	0.673233	0.521875	0.633365	0.261245	0.215896	0.13173
ENSG00000160007	1680.98	1617.25	1791.97	2086.03	2079.8	2085.93	1696.73	2083.92	-0.298196	1.5695e-06	3.56623e-05	ARHGAP35	19	46918676	47005077	+	11245	protein_coding	Rho GTPase activating protein 35 [Source:HGNC Symbol;Acc:HGNC:4591]	-	1604	1993	1552	1890	2768	1738	8.84367	8.51798	9.41258	10.9756	10.9398	10.9614
ENSG00000101400	585.827	579.386	566.917	837.724	784.434	718.915	577.377	780.358	-0.435235	1.57878e-06	3.58143e-05	SNTA1	20	33407955	33443892	-	2342	protein_coding	syntrophin alpha 1 [Source:HGNC Symbol;Acc:HGNC:11167]	-	559	714	491	759	1044	599	14.7983	14.6521	14.2979	21.1632	19.8114	18.1391
ENSG00000079332	4048.39	3895.03	4023.84	4645.56	4596.15	4858.38	3989.09	4700.03	-0.236404	1.5878e-06	3.59598e-05	SAR1A	10	70147289	70170523	-	6914	protein_coding	secretion associated Ras related GTPase 1A [Source:HGNC Symbol;Acc:HGNC:10534]	-	3863	4800	3485	4209	6117	4048	34.6404	33.3657	34.3756	39.7535	39.3198	41.5229
ENSG00000171608	2187.16	2299.69	2301.15	1882.95	1772.49	1905.91	2262.67	1853.78	0.289538	1.62325e-06	3.66763e-05	PIK3CD	1	9651732	9729114	+	6332	protein_coding	phosphatidylinositol-4,5-bisphosphate 3-kinase catalytic subunit delta [Source:HGNC Symbol;Acc:HGNC:8977]	-	2087	2834	1993	1706	2359	1588	20.4347	21.5104	21.4656	17.594	16.5573	17.7863
ENSG00000091039	3818.88	3572.88	3977.66	2882.92	3113.69	3271.72	3789.81	3089.44	0.294032	1.62475e-06	3.66763e-05	OSBPL8	12	76351797	76559809	-	9198	protein_coding	oxysterol binding protein like 8 [Source:HGNC Symbol;Acc:HGNC:16396]	-	3644	4403	3445	2612	4144	2726	24.5625	23.0062	25.543	18.5441	20.023	21.0189
ENSG00000165660	1024.94	1035.43	1048.39	818.961	785.185	814.931	1036.25	806.359	0.363208	1.65812e-06	3.73687e-05	ABRAXAS2	10	124801785	124836670	+	2992	protein_coding	abraxas 2, BRISC complex subunit [Source:HGNC Symbol;Acc:HGNC:28975]	-	978	1276	908	742	1045	679	20.2659	20.4964	20.6967	16.1945	15.5223	16.0948
ENSG00000101695	217.982	170.408	193.976	107.061	105.944	109.218	194.122	107.407	0.851461	1.6632e-06	3.74049e-05	RNF125	18	32018372	32073213	+	6508	protein_coding	ring finger protein 125 [Source:HGNC Symbol;Acc:HGNC:21150]	-	208	210	168	97	141	91	1.98154	1.55082	1.76051	0.973307	0.962883	0.991677
ENSG00000168077	113.183	95.7529	87.7509	197.566	168.308	182.429	98.8956	182.768	-0.882004	1.66515e-06	3.74049e-05	SCARA3	8	27633868	27676776	+	4031	protein_coding	scavenger receptor class A member 3 [Source:HGNC Symbol;Acc:HGNC:19000]	-	108	118	76	179	224	152	1.66111	1.40688	1.28581	2.89979	2.46966	2.67428
ENSG00000166741	258.854	185.014	150.1	101.542	90.1648	108.017	197.989	99.9081	0.993775	1.66804e-06	3.74091e-05	NNMT	11	114257787	114313285	+	2919	protein_coding	nicotinamide N-methyltransferase [Source:HGNC Symbol;Acc:HGNC:7861]	-	247	228	130	92	120	90	5.24627	3.75396	3.03729	2.05816	1.82704	2.18668
ENSG00000163874	892.889	986.742	666.214	594.905	466.603	608.498	848.615	556.669	0.616042	1.68751e-06	3.77843e-05	ZC3H12A	1	37474552	37484379	+	3121	protein_coding	zinc finger CCCH-type containing 12A [Source:HGNC Symbol;Acc:HGNC:26259]	-	852	1216	577	539	621	507	16.9252	18.7253	12.6084	11.2777	8.843	11.521
ENSG00000143786	257.806	258.857	213.604	135.758	139.004	158.425	243.423	144.396	0.760534	1.72165e-06	3.84335e-05	CNIH3	1	224434660	224740549	+	6386	protein_coding	cornichon family AMPA receptor auxiliary protein 3 [Source:HGNC Symbol;Acc:HGNC:26802]	-	246	319	185	123	185	132	2.38833	2.40077	1.97569	1.25777	1.28749	1.46596
ENSG00000185989	1833.99	1807.13	1837	1467.95	1486.97	1519.44	1826.04	1491.45	0.292011	1.72206e-06	3.84335e-05	RASA3	13	113977783	114132611	-	4763	protein_coding	RAS p21 protein activator 3 [Source:HGNC Symbol;Acc:HGNC:20331]	-	1750	2227	1591	1330	1979	1266	22.7796	22.4713	22.7807	18.2346	18.4658	18.8508
ENSG00000163389	679.099	653.23	711.244	456.94	523.707	501.68	681.191	494.109	0.458686	1.73116e-06	3.85742e-05	POGLUT1	3	119468938	119494708	+	7097	protein_coding	protein O-glucosyltransferase 1 [Source:HGNC Symbol;Acc:HGNC:22954]	-	648	805	616	414	697	418	5.66093	5.45142	5.91947	3.80935	4.36475	4.17713
ENSG00000198862	2090.74	2002.7	2024.04	1566.18	1669.55	1730.68	2039.16	1655.47	0.300536	1.73993e-06	3.87071e-05	LTN1	21	28928144	28992956	-	8876	protein_coding	listerin E3 ubiquitin protein ligase 1 [Source:HGNC Symbol;Acc:HGNC:13082]	-	1995	2468	1753	1419	2222	1442	13.9352	13.3634	13.4692	10.4398	11.1257	11.5219
ENSG00000165912	972.536	1108.46	998.744	1420.49	1347.21	1241	1026.58	1336.23	-0.378865	1.80508e-06	4.00918e-05	PACSIN3	11	47177525	47186443	-	2752	protein_coding	protein kinase C and casein kinase substrate in neurons 3 [Source:HGNC Symbol;Acc:HGNC:8572]	-	928	1366	865	1287	1793	1034	20.9068	23.8556	21.436	30.5391	28.9557	26.647
ENSG00000131778	2492.12	2746.81	2685.64	3132.36	3170.8	3257.32	2641.52	3186.83	-0.269874	1.8116e-06	4.01721e-05	CHD1L	1	147242641	147295766	+	3376	protein_coding	chromodomain helicase DNA binding protein 1 like [Source:HGNC Symbol;Acc:HGNC:1916]	-	2378	3385	2326	2838	4220	2714	43.6714	48.1887	46.9877	54.8954	55.5535	57.0143
ENSG00000145604	2512.04	2359.74	2759.54	3214.03	3114.44	3058.09	2543.77	3128.86	-0.300412	1.82439e-06	4.03909e-05	SKP2	5	36151989	36184319	+	3837	protein_coding	S-phase kinase associated protein 2 [Source:HGNC Symbol;Acc:HGNC:10901]	-	2397	2908	2390	2912	4145	2548	38.7315	36.4243	42.4798	49.5593	48.0103	47.096
ENSG00000168528	270.382	278.333	282.881	497.778	431.288	355.257	277.199	428.108	-0.628913	1.85761e-06	4.10606e-05	SERINC2	1	31409565	31434680	+	3549	protein_coding	serine incorporator 2 [Source:HGNC Symbol;Acc:HGNC:23231]	-	258	343	245	451	574	296	4.50714	4.64491	4.708	8.29844	7.18799	5.9151
ENSG00000143653	1369.73	1332.43	1499.85	1753.81	1749.95	1730.68	1400.67	1744.81	-0.319111	1.87878e-06	4.14622e-05	SCCPDH	1	246724047	246768137	+	2503	protein_coding	saccharopine dehydrogenase (putative) [Source:HGNC Symbol;Acc:HGNC:24275]	-	1307	1642	1299	1589	2329	1442	32.3745	31.5283	35.3936	41.4561	41.3533	40.8584
ENSG00000132823	368.893	412.224	437.6	601.528	574.049	544.887	406.239	573.488	-0.498566	1.90256e-06	4.19201e-05	OSER1	20	44196496	44210791	-	1712	protein_coding	oxidative stress responsive serine rich 1 [Source:HGNC Symbol;Acc:HGNC:16105]	-	352	508	379	545	764	454	12.7475	14.261	15.0977	20.7883	19.8331	18.8074
ENSG00000121904	35.6317	44.6306	51.9578	12.1409	10.5192	8.40135	44.0734	10.3538	2.08239	1.91782e-06	4.2189e-05	CSMD2	1	33513999	34165842	-	18157	protein_coding	CUB and Sushi multiple domains 2 [Source:HGNC Symbol;Acc:HGNC:19290]	-	34	55	45	11	14	7	0.116097	0.145582	0.169023	0.0395617	0.0342678	0.027342
ENSG00000204519	423.389	406.544	475.702	279.241	308.063	294.047	435.212	293.784	0.561201	1.99881e-06	4.39007e-05	ZNF551	19	57681969	57717301	+	4709	protein_coding	zinc finger protein 551 [Source:HGNC Symbol;Acc:HGNC:25108]	zf-C2H2	404	501	412	253	410	245	5.31913	5.11326	5.96685	3.50847	3.86952	3.68989
ENSG00000114861	350.029	347.307	314.056	221.848	222.407	218.435	337.131	220.896	0.611169	2.00585e-06	4.39548e-05	FOXP1	3	70952817	71583993	-	36714	protein_coding	forkhead box P1 [Source:HGNC Symbol;Acc:HGNC:3823]	Fork	334	428	272	201	296	182	0.56403	0.560274	0.505259	0.357512	0.358312	0.351574
ENSG00000159335	2660.85	2507.43	1990.56	3118.01	3280.5	3001.68	2386.28	3133.4	-0.392418	2.00887e-06	4.39548e-05	PTMS	12	6765516	6770952	+	1475	protein_coding	parathymosin [Source:HGNC Symbol;Acc:HGNC:9629]	-	2539	3090	1724	2825	4366	2501	106.723	100.683	79.7116	125.07	131.551	120.254
ENSG00000021826	97.4632	86.8268	80.8232	41.9414	34.5632	31.205	88.3711	35.9032	1.30064	2.01081e-06	4.39548e-05	CPS1	2	210477682	210679107	+	10775	protein_coding	carbamoyl-phosphate synthase 1 [Source:HGNC Symbol;Acc:HGNC:2323]	-	93	107	70	38	46	26	0.535123	0.47726	0.443055	0.230299	0.189733	0.171133
ENSG00000164741	2306.63	2369.48	2798.79	1296.87	1443.39	1747.48	2491.63	1495.91	0.736313	2.04084e-06	4.45406e-05	DLC1	8	13083361	13604610	-	12794	protein_coding	DLC1 Rho GTPase activating protein [Source:HGNC Symbol;Acc:HGNC:2897]	-	2201	2920	2424	1175	1921	1456	10.666	10.969	12.9212	5.99732	6.67303	8.07108
ENSG00000118971	42.9677	63.2943	38.1024	11.0372	7.51373	16.8027	48.1214	11.7845	2.0822	2.05593e-06	4.47595e-05	CCND2	12	4273772	4305350	+	7157	protein_coding	cyclin D2 [Source:HGNC Symbol;Acc:HGNC:1583]	-	41	78	33	10	10	14	0.355174	0.523784	0.314456	0.091242	0.062097	0.138731
ENSG00000161681	42.9677	40.5733	56.5762	15.4521	9.76785	9.60154	46.7057	11.6072	2.01491	2.05735e-06	4.47595e-05	SHANK1	19	50661827	50719450	-	7567	protein_coding	SH3 and multiple ankyrin repeat domains 1 [Source:HGNC Symbol;Acc:HGNC:15474]	-	41	50	49	14	13	8	0.335929	0.317567	0.44162	0.120818	0.0763522	0.0749795
ENSG00000059758	581.635	566.403	571.536	409.48	400.482	434.47	573.191	414.811	0.468917	2.09549e-06	4.55177e-05	CDK17	12	96278261	96400560	-	6547	protein_coding	cyclin dependent kinase 17 [Source:HGNC Symbol;Acc:HGNC:8750]	-	555	698	495	371	533	362	5.25579	5.12391	5.15631	3.70047	3.61815	3.92141
ENSG00000169992	1186.33	1407.89	1076.1	1599.29	1706.37	1581.85	1223.44	1629.17	-0.410812	2.12236e-06	4.6029e-05	NLGN2	17	7404874	7419860	+	5550	protein_coding	neuroligin 2 [Source:HGNC Symbol;Acc:HGNC:14290]	-	1132	1735	932	1449	2271	1318	12.6457	15.0243	11.4525	17.0491	18.1855	16.8422
ENSG00000112715	1607.62	1712.19	1339.36	1078.34	1192.43	1226.6	1553.06	1165.79	0.415767	2.19976e-06	4.76328e-05	VEGFA	6	43770184	43786487	+	14431	protein_coding	vascular endothelial growth factor A [Source:HGNC Symbol;Acc:HGNC:12680]	-	1534	2110	1160	977	1587	1022	6.59047	7.02708	5.48199	4.42104	4.88745	5.02263
ENSG00000131504	9612.18	9645.08	9956.26	8390.49	8325.97	8665.39	9737.84	8460.61	0.203006	2.21799e-06	4.79524e-05	DIAPH1	5	141515016	141619055	-	7375	protein_coding	diaphanous related formin 1 [Source:HGNC Symbol;Acc:HGNC:2876]	-	9172	11886	8623	7602	11081	7220	77.1063	77.4573	79.7394	67.3119	66.7757	69.4307
ENSG00000182979	1665.26	1881.79	1838.15	2095.97	2313.48	2319.97	1795.07	2243.14	-0.321283	2.22839e-06	4.81019e-05	MTA1	14	105419820	105470729	+	6966	protein_coding	metastasis associated 1 [Source:HGNC Symbol;Acc:HGNC:7410]	zf-GATA	1589	2319	1592	1899	3079	1933	14.1426	15.9995	15.5861	17.8019	19.6439	19.68
ENSG00000196670	711.586	630.509	629.266	485.637	498.912	410.466	657.12	465.005	0.493664	2.23921e-06	4.826e-05	ZFP62	5	180847611	180861285	-	4197	protein_coding	ZFP62 zinc finger protein [Source:HGNC Symbol;Acc:HGNC:23241]	zf-C2H2	679	777	545	440	664	342	10.0304	8.89756	8.85593	6.84604	7.03122	5.77915
ENSG00000166446	55.5436	43.8191	42.7208	15.4521	12.7733	2.40038	47.3612	10.2086	2.17507	2.26515e-06	4.8743e-05	CDYL2	16	80597906	80804329	-	8557	protein_coding	chromodomain Y like 2 [Source:HGNC Symbol;Acc:HGNC:23030]	-	53	54	37	14	17	2	0.38401	0.303292	0.294888	0.10684	0.0882936	0.0165762
ENSG00000151692	103.751	97.3759	87.7509	45.2526	36.8173	43.2069	96.2926	41.7589	1.21695	2.27629e-06	4.89066e-05	RNF144A	2	6917392	7068286	+	6473	protein_coding	ring finger protein 144A [Source:HGNC Symbol;Acc:HGNC:20457]	-	99	120	76	41	49	36	0.948238	0.890973	0.800727	0.413622	0.336428	0.394433
ENSG00000157168	40.8717	52.7453	42.7208	102.646	90.9162	123.62	45.4459	105.727	-1.20139	2.28407e-06	4.89975e-05	NRG1	8	31639386	32767959	+	11328	protein_coding	neuregulin 1 [Source:HGNC Symbol;Acc:HGNC:7997]	-	39	65	37	93	121	103	0.213451	0.275771	0.222754	0.536112	0.474716	0.644853
ENSG00000086730	133.095	179.334	165.11	97.1274	76.6401	66.0106	159.18	79.926	0.996778	2.29128e-06	4.90759e-05	LAT2	7	74199652	74229834	+	4545	protein_coding	linker for activation of T cells family member 2 [Source:HGNC Symbol;Acc:HGNC:12749]	-	127	221	143	88	102	55	1.73244	2.33694	2.14575	1.26437	0.997397	0.858233
ENSG00000074696	4025.34	4030.55	4179.71	4760.35	4711.11	4815.17	4078.53	4762.21	-0.223662	2.3033e-06	4.92572e-05	HACD3	15	65530418	65578352	+	7097	protein_coding	3-hydroxyacyl-CoA dehydratase 3 [Source:HGNC Symbol;Acc:HGNC:24175]	-	3841	4967	3620	4313	6270	4012	33.555	33.6363	34.7865	39.6854	39.264	40.0925
ENSG00000182378	680.147	855.285	770.13	557.379	563.53	550.888	768.52	557.266	0.465624	2.32383e-06	4.96194e-05	PLCXD1	X	276322	303356	+	6191	protein_coding	phosphatidylinositol specific phospholipase C X domain containing 1 [Source:HGNC Symbol;Acc:HGNC:23148]	-	649	1054	667	505	750	459	6.49938	8.18217	7.34753	5.32668	5.38397	5.25809
ENSG00000151883	685.387	735.188	662.75	509.919	488.393	538.886	694.442	512.399	0.443844	2.37604e-06	5.06559e-05	PARP8	5	50665899	50846522	+	10056	protein_coding	poly(ADP-ribose) polymerase family member 8 [Source:HGNC Symbol;Acc:HGNC:26124]	-	654	906	574	462	650	449	4.03218	4.33004	3.89281	3.00015	2.8727	3.16663
ENSG00000066468	266.19	281.579	203.213	147.899	131.49	158.425	250.327	145.938	0.790299	2.40027e-06	5.10936e-05	FGFR2	10	121478334	121598458	-	7578	protein_coding	fibroblast growth factor receptor 2 [Source:HGNC Symbol;Acc:HGNC:3689]	-	254	347	176	134	175	132	2.0781	2.20071	1.58393	1.15472	1.02633	1.23537
ENSG00000174738	1475.57	1363.26	1384.39	1072.82	1094.75	1174.99	1407.74	1114.19	0.338112	2.40925e-06	5.12058e-05	NR1D2	3	23945260	23980618	+	5820	protein_coding	nuclear receptor subfamily 1 group D member 2 [Source:HGNC Symbol;Acc:HGNC:7963]	THR-like	1408	1680	1199	972	1457	979	14.9992	13.8731	14.0499	10.9061	11.126	11.9299
ENSG00000170485	719.97	692.992	700.853	472.392	479.376	579.693	704.605	510.487	0.469011	2.43426e-06	5.1658e-05	NPAS2	2	100820152	100996829	+	12491	protein_coding	neuronal PAS domain protein 2 [Source:HGNC Symbol;Acc:HGNC:7895]	bHLH	687	854	607	428	638	483	3.40994	3.28586	3.31412	2.23755	2.27	2.74237
ENSG00000242372	2020.53	1914.25	2184.54	2595.95	2414.16	2528.81	2039.77	2512.97	-0.301767	2.4567e-06	5.20542e-05	EIF6	20	35278911	35284985	-	1631	protein_coding	eukaryotic translation initiation factor 6 [Source:HGNC Symbol;Acc:HGNC:6159]	-	1928	2359	1892	2352	3213	2107	73.2893	69.5125	79.1122	94.1693	87.5505	91.6193
ENSG00000163545	689.578	788.744	727.409	922.711	949.736	1164.19	735.244	1012.21	-0.456835	2.46428e-06	5.21349e-05	NUAK2	1	205302059	205321791	-	3441	protein_coding	NUAK family kinase 2 [Source:HGNC Symbol;Acc:HGNC:29558]	-	658	972	630	836	1264	970	11.8557	13.576	12.4863	15.8653	16.3254	19.9923
ENSG00000227051	313.35	284.824	259.789	185.425	182.584	168.027	285.988	178.679	0.677343	2.47828e-06	5.23509e-05	C14orf132	14	96039324	96093889	+	7775	protein_coding	chromosome 14 open reading frame 132 [Source:HGNC Symbol;Acc:HGNC:20346]	-	299	351	225	168	243	140	2.38429	2.16968	1.9736	1.41102	1.38902	1.27704
ENSG00000175115	1741.76	1773.86	1812.75	2146.74	2200.02	2102.74	1776.12	2149.83	-0.27671	2.49327e-06	5.25871e-05	PACS1	11	66070363	66244747	+	9037	protein_coding	phosphofurin acidic cluster sorting protein 1 [Source:HGNC Symbol;Acc:HGNC:30032]	-	1662	2186	1570	1945	2928	1752	11.4024	11.6256	11.8482	14.0547	14.3995	13.7495
ENSG00000011028	460.068	493.371	428.363	658.921	630.402	616.899	460.601	635.407	-0.460578	2.53071e-06	5.32955e-05	MRC2	17	62627401	62693597	+	6860	protein_coding	mannose receptor C type 2 [Source:HGNC Symbol;Acc:HGNC:16875]	-	439	608	371	597	839	514	3.9676	4.25959	3.6883	5.68298	5.4355	5.31393
ENSG00000170006	477.884	439.814	398.343	282.553	294.538	318.051	438.68	298.381	0.558748	2.57274e-06	5.40609e-05	TMEM154	4	152618632	152680165	-	11587	protein_coding	transmembrane protein 154 [Source:HGNC Symbol;Acc:HGNC:26489]	-	456	542	345	256	392	265	2.43995	2.24811	2.0306	1.44276	1.50355	1.622
ENSG00000172270	8024.47	8293.18	8461.04	10309.9	9412.45	9410.71	8259.56	9711.01	-0.233383	2.57489e-06	5.40609e-05	BSG	19	571277	583493	+	3797	protein_coding	basigin (Ok blood group) [Source:HGNC Symbol;Acc:HGNC:1116]	-	7657	10220	7328	9341	12527	7841	125.028	129.36	131.62	160.649	146.625	146.456
ENSG00000143740	1166.41	1161.21	1230.82	1627.99	1483.21	1406.63	1186.15	1505.94	-0.345347	2.59142e-06	5.43255e-05	SNAP47	1	227728539	227781231	+	6580	protein_coding	synaptosome associated protein 47 [Source:HGNC Symbol;Acc:HGNC:30669]	-	1113	1431	1066	1475	1974	1172	10.4871	10.4521	11.0486	14.6383	13.3329	12.6322
ENSG00000028277	90.1273	86.8268	99.2971	38.6302	40.5742	38.4062	92.0837	39.2035	1.22596	2.62147e-06	5.4872e-05	POU2F2	19	42086110	42196585	-	9072	protein_coding	POU class 2 homeobox 2 [Source:HGNC Symbol;Acc:HGNC:9213]	Pou	86	107	86	35	54	32	0.587737	0.566852	0.646505	0.251936	0.264541	0.250163
ENSG00000087586	3944.64	3775.75	4225.9	4779.11	4638.98	4811.57	3982.1	4743.22	-0.252967	2.65601e-06	5.54432e-05	AURKA	20	56369389	56392337	-	2928	protein_coding	aurora kinase A [Source:HGNC Symbol;Acc:HGNC:11393]	-	3764	4653	3660	4330	6174	4009	79.7015	76.3749	85.2485	96.5701	93.7125	97.105
ENSG00000151491	1041.7	1088.99	1062.25	1385.17	1327.68	1297.41	1064.31	1336.75	-0.328092	2.65678e-06	5.54432e-05	EPS8	12	15620158	15882329	-	8692	protein_coding	epidermal growth factor receptor pathway substrate 8 [Source:HGNC Symbol;Acc:HGNC:3420]	-	994	1342	920	1255	1767	1081	7.09013	7.4203	7.21846	9.42866	9.0348	8.82028
ENSG00000115825	1853.9	1876.11	1861.24	1561.76	1521.53	1509.84	1863.75	1531.05	0.283986	2.71139e-06	5.64976e-05	PRKD3	2	37250502	37324808	-	10244	protein_coding	protein kinase D3 [Source:HGNC Symbol;Acc:HGNC:9408]	-	1769	2312	1612	1415	2025	1258	10.7065	10.8469	10.7318	9.02013	8.78531	8.70939
ENSG00000124788	56.5915	82.7695	50.8032	162.247	132.993	118.819	63.3881	138.02	-1.10639	2.74946e-06	5.72044e-05	ATXN1	6	16299112	16761491	-	17812	protein_coding	ataxin 1 [Source:HGNC Symbol;Acc:HGNC:10548]	-	54	102	44	147	177	99	0.187961	0.275218	0.168468	0.538928	0.441634	0.394184
ENSG00000138326	16266.9	15224.7	16662.3	17906.8	19099.2	21195.4	16051.3	19400.4	-0.273451	2.76223e-06	5.73837e-05	RPS24	10	78033732	78056813	+	7857	protein_coding	ribosomal protein S24 [Source:HGNC Symbol;Acc:HGNC:10411]	-	15522	18762	14431	16224	25419	17660	122.484	114.765	125.261	134.843	143.782	159.408
ENSG00000169223	4300.96	3974.56	4048.09	3652.21	3207.61	3281.33	4107.87	3380.38	0.281763	2.79456e-06	5.79683e-05	LMAN2	5	177331562	177351852	-	2357	protein_coding	lectin, mannose binding 2 [Source:HGNC Symbol;Acc:HGNC:16986]	-	4104	4898	3506	3309	4269	2734	107.953	99.873	101.445	91.6776	80.4949	82.2651
ENSG00000112855	1476.62	1419.25	1440.96	1103.72	1180.41	1186.99	1445.61	1157.04	0.320213	2.86456e-06	5.93311e-05	HARS2	5	140691426	140699318	+	3736	protein_coding	histidyl-tRNA synthetase 2, mitochondrial [Source:HGNC Symbol;Acc:HGNC:4817]	-	1409	1749	1248	1000	1571	989	23.3825	22.4994	22.7816	17.4791	18.6884	18.7744
ENSG00000135476	1280.65	1263.45	1227.36	1677.66	1493.73	1560.25	1257.15	1577.21	-0.325186	2.87716e-06	5.94452e-05	ESPL1	12	53268299	53293643	+	8890	protein_coding	extra spindle pole bodies like 1, separase [Source:HGNC Symbol;Acc:HGNC:16856]	-	1222	1557	1063	1520	1988	1300	8.52231	8.41735	8.1547	11.1652	9.9384	10.3709
ENSG00000010017	735.69	779.007	973.342	1055.16	1126.31	1263.8	829.346	1148.42	-0.47119	2.87867e-06	5.94452e-05	RANBP9	6	13621498	13711564	-	3347	protein_coding	RAN binding protein 9 [Source:HGNC Symbol;Acc:HGNC:13727]	-	702	960	843	956	1499	1053	13.0038	13.7849	17.177	18.6521	19.9043	22.3125
ENSG00000103202	1074.19	1153.9	1180.02	1423.8	1420.1	1421.03	1136.04	1421.64	-0.323519	2.90249e-06	5.98475e-05	NME4	16	396725	410367	+	3670	protein_coding	NME/NM23 nucleoside diphosphate kinase 4 [Source:HGNC Symbol;Acc:HGNC:7852]	-	1025	1422	1022	1290	1890	1184	17.3159	18.6218	18.9916	22.9535	22.8875	22.8803
ENSG00000146063	1417.93	1622.12	1253.91	1014.32	1148.1	1045.37	1431.32	1069.26	0.421205	2.93486e-06	6.04249e-05	TRIM41	5	181222499	181235809	+	12803	protein_coding	tripartite motif containing 41 [Source:HGNC Symbol;Acc:HGNC:19013]	-	1353	1999	1086	919	1528	871	6.552	7.50395	5.78488	4.68737	5.30412	4.82484
ENSG00000152223	1459.85	1282.12	1297.79	1039.7	1103.77	982.958	1346.59	1042.14	0.366392	3.01405e-06	6.19629e-05	EPG5	18	45847609	45967339	-	13740	protein_coding	ectopic P-granules autophagy protein 5 homolog [Source:HGNC Symbol;Acc:HGNC:29331]	-	1393	1580	1124	942	1469	819	6.28568	5.52661	5.579	4.47703	4.75157	4.2274
ENSG00000182481	4379.56	4484.97	4524.94	5110.23	5136.39	5405.67	4463.16	5217.43	-0.224791	3.02235e-06	6.20413e-05	KPNA2	17	68035519	68046842	+	3140	protein_coding	karyopherin subunit alpha 2 [Source:HGNC Symbol;Acc:HGNC:6395]	-	4179	5527	3919	4630	6836	4504	82.5145	84.5958	85.1181	96.2891	96.7552	101.729
ENSG00000198055	1785.78	1833.91	1842.77	1577.22	1432.12	1387.42	1820.82	1465.59	0.313497	3.02885e-06	6.20824e-05	GRK6	5	177403204	177442901	+	4355	protein_coding	G protein-coupled receptor kinase 6 [Source:HGNC Symbol;Acc:HGNC:4545]	-	1704	2260	1596	1429	1906	1156	24.2588	24.9407	24.9932	21.4274	19.4508	18.8255
ENSG00000122042	727.306	642.681	718.172	495.571	496.658	540.087	696.053	510.772	0.44622	3.08407e-06	6.31206e-05	UBL3	13	29764371	29850684	-	4384	protein_coding	ubiquitin like 3 [Source:HGNC Symbol;Acc:HGNC:12504]	-	694	792	622	449	661	450	9.81469	8.68247	9.67601	6.68808	6.70089	7.27978
ENSG00000188229	10641.3	10982.4	11644.3	12891.5	12521.6	13725.4	11089.3	13046.2	-0.234242	3.15534e-06	6.44838e-05	TUBB4B	9	137241213	137243707	+	2111	protein_coding	tubulin beta 4B class IVb [Source:HGNC Symbol;Acc:HGNC:20771]	-	10154	13534	10085	11680	16665	11436	298.22	308.125	325.81	361.31	350.848	384.205
ENSG00000127804	2200.78	2127.66	2235.34	1694.21	1831.85	1850.7	2187.93	1792.25	0.286571	3.28839e-06	6.71035e-05	METTL16	17	2405562	2511891	-	8934	protein_coding	methyltransferase like 16 [Source:HGNC Symbol;Acc:HGNC:28484]	-	2100	2622	1936	1535	2438	1542	14.5734	14.1051	14.7787	11.2199	12.128	12.2409
ENSG00000224945	254.662	281.579	222.841	133.55	152.529	169.227	253.027	151.769	0.743146	3.31807e-06	6.76093e-05	AL353150.1	9	89088604	89109934	-	1038	sense_intronic	novel transcript	-	243	347	193	121	203	141	14.5143	16.0665	12.6805	7.61226	8.69161	9.63381
ENSG00000162601	2742.59	2945.62	2612.9	2101.48	2361.57	2273.16	2767.04	2245.41	0.301386	3.56499e-06	7.25337e-05	MYSM1	1	58654739	58700092	-	8938	protein_coding	Myb like, SWIRM and MPN domains 1 [Source:HGNC Symbol;Acc:HGNC:29401]	MYB	2617	3630	2263	1904	3143	1894	18.1531	19.5189	17.2672	13.9108	15.6281	15.0285
ENSG00000241158	28.2958	34.0816	12.7008	2.20744	2.25412	1.20019	25.026	1.88725	3.70391	3.65379e-06	1	ADAMTS9-AS1	3	64561322	64592757	+	6949	processed_transcript	ADAMTS9 antisense RNA 1 [Source:HGNC Symbol;Acc:HGNC:40625]	-	27	42	11	2	3	1	0.240896	0.29048	0.107956	0.0187946	0.0191867	0.010206
ENSG00000188549	464.26	584.255	468.775	324.494	373.433	327.653	505.763	341.86	0.564526	3.69126e-06	7.49924e-05	CCDC9B	15	40331452	40340967	-	7510	protein_coding	coiled-coil domain containing 9B [Source:HGNC Symbol;Acc:HGNC:33488]	-	443	720	406	294	497	273	3.65722	4.60767	3.68691	2.55643	2.94116	2.5781
ENSG00000182010	206.454	167.162	175.502	283.656	311.82	274.844	183.039	290.107	-0.671034	3.70478e-06	7.51565e-05	RTKN2	10	62183035	62268707	-	9548	protein_coding	rhotekin 2 [Source:HGNC Symbol;Acc:HGNC:19364]	-	197	206	152	257	415	229	1.27921	1.03692	1.08569	1.75771	1.93169	1.70098
ENSG00000120129	1682.03	1657.82	1928.21	1204.16	1246.53	1525.44	1756.02	1325.38	0.406994	3.83081e-06	7.75991e-05	DUSP1	5	172768090	172771195	-	2019	protein_coding	dual specificity phosphatase 1 [Source:HGNC Symbol;Acc:HGNC:3064]	-	1605	2043	1670	1091	1659	1271	49.2863	48.6319	56.4101	35.287	36.5184	44.6463
ENSG00000131507	2688.1	2557.74	2663.7	2246.07	2192.51	2181.95	2636.51	2206.84	0.256081	3.91765e-06	7.9242e-05	NDFIP1	5	142108505	142154443	+	6024	protein_coding	Nedd4 family interacting protein 1 [Source:HGNC Symbol;Acc:HGNC:17592]	-	2565	3152	2307	2035	2918	1818	26.3992	25.1472	26.118	22.06	21.5279	21.4035
ENSG00000170035	805.906	899.915	856.726	1101.51	1099.26	1078.97	854.182	1093.25	-0.354699	4.04418e-06	8.16818e-05	UBE2E3	2	180967248	181076585	+	2973	protein_coding	ubiquitin conjugating enzyme E2 E3 [Source:HGNC Symbol;Acc:HGNC:12479]	-	769	1109	742	998	1463	899	16.0369	17.9277	17.021	21.9211	21.8701	21.4458
ENSG00000019144	407.669	467.404	398.343	610.358	618.38	553.289	424.472	594.009	-0.482816	4.11695e-06	8.30301e-05	PHLDB1	11	118606440	118658038	+	21722	protein_coding	pleckstrin homology like domain family B member 1 [Source:HGNC Symbol;Acc:HGNC:23697]	-	389	576	345	553	823	461	1.11029	1.27442	1.08317	1.66246	1.68384	1.50514
ENSG00000272888	523.996	450.363	542.67	686.514	655.949	756.121	505.676	699.528	-0.469511	4.12808e-06	8.31332e-05	LINC01578	15	92882707	92899701	+	5394	processed_transcript	long intergenic non-protein coding RNA 1578 [Source:HGNC Symbol;Acc:HGNC:48626]	-	500	555	470	622	873	630	5.74707	4.94505	5.94242	7.53018	7.19292	8.28335
ENSG00000112759	1287.98	1326.75	1242.37	1030.88	1053.43	982.958	1285.7	1022.42	0.329928	4.22966e-06	8.5055e-05	SLC29A1	6	44219505	44234151	+	4408	protein_coding	solute carrier family 29 member 1 (Augustine blood group) [Source:HGNC Symbol;Acc:HGNC:11003]	-	1229	1635	1076	934	1402	819	17.2861	17.8265	16.6474	13.8367	14.1354	13.1771
ENSG00000108094	1682.03	1656.2	1828.91	1422.7	1337.44	1406.63	1722.38	1388.92	0.310591	4.33985e-06	8.71439e-05	CUL2	10	35008551	35090642	-	5147	protein_coding	cullin 2 [Source:HGNC Symbol;Acc:HGNC:2552]	-	1605	2041	1584	1289	1780	1172	19.3334	19.058	20.9883	16.354	15.3698	16.1492
ENSG00000110047	3642.82	3699.47	4269.77	2931.48	2757.54	3409.75	3870.69	3032.92	0.352884	4.39653e-06	8.80835e-05	EHD1	11	64851642	64888296	-	7101	protein_coding	EH domain containing 1 [Source:HGNC Symbol;Acc:HGNC:3242]	-	3476	4559	3698	2656	3670	2841	30.3493	30.8559	35.516	24.425	22.9693	28.3745
ENSG00000141524	198.07	223.964	178.966	331.116	307.312	301.248	200.334	313.225	-0.63795	4.39939e-06	8.80835e-05	TMC6	17	78110458	78132407	-	8669	protein_coding	transmembrane channel like 6 [Source:HGNC Symbol;Acc:HGNC:18021]	-	189	276	155	300	409	251	1.3517	1.53013	1.21938	2.25984	2.0968	2.05344
ENSG00000140564	858.305	883.686	910.993	1320.05	1157.12	1035.77	884.328	1170.98	-0.405844	4.46717e-06	8.9311e-05	FURIN	15	90868592	90883458	+	4728	protein_coding	furin, paired basic amino acid cleaving enzyme [Source:HGNC Symbol;Acc:HGNC:8568]	-	819	1089	789	1196	1540	863	10.7397	11.0698	11.3809	16.5188	14.4759	12.9452
ENSG00000162512	773.418	804.162	816.314	1070.61	1076.72	949.352	797.965	1032.23	-0.373722	4.4788e-06	8.94143e-05	SDC3	1	30869467	30908761	-	7067	protein_coding	syndecan 3 [Source:HGNC Symbol;Acc:HGNC:10660]	-	738	991	707	970	1433	791	6.47454	6.73949	6.82277	8.96319	9.01183	7.93812
ENSG00000178913	3708.84	3461.71	3402.66	3016.47	2909.32	2969.28	3524.4	2965.02	0.24981	4.55088e-06	9.07113e-05	TAF7	5	141260225	141320821	-	2723	protein_coding	TATA-box binding protein associated factor 7 [Source:HGNC Symbol;Acc:HGNC:11541]	-	3539	4266	2947	2733	3872	2474	80.5788	75.2943	73.809	65.5417	63.196	64.436
ENSG00000113845	2459.64	2300.5	2581.72	2044.09	1988.89	2005.52	2447.29	2012.83	0.280809	4.5569e-06	9.07113e-05	TIMMDC1	3	119498532	119525090	+	2730	protein_coding	translocase of inner mitochondrial membrane domain containing 1 [Source:HGNC Symbol;Acc:HGNC:1321]	-	2347	2835	2236	1852	2647	1671	53.3013	49.909	55.858	44.3	43.0916	43.4101
ENSG00000166444	284.006	342.438	258.634	443.696	469.608	412.866	295.026	442.057	-0.579263	4.68957e-06	9.32178e-05	ST5	11	8693351	8910951	-	14262	protein_coding	suppression of tumorigenicity 5 [Source:HGNC Symbol;Acc:HGNC:11350]	-	271	422	224	402	625	344	1.17808	1.42207	1.07113	1.84065	1.94761	1.71062
ENSG00000248092	815.337	816.334	878.664	636.847	652.192	628.901	836.778	639.313	0.385771	4.73068e-06	9.38998e-05	NNT-AS1	5	43571594	43603230	-	6580	antisense	NNT antisense RNA 1 [Source:HGNC Symbol;Acc:HGNC:49005]	-	778	1006	761	577	868	524	7.33063	7.34786	7.88743	5.72632	5.86267	5.64783
ENSG00000174444	39899.1	38065	42023.4	45570.4	45322.8	48532.2	39995.9	46475.1	-0.21665	4.73915e-06	9.39331e-05	RPL4	15	66498015	66524532	-	5637	protein_coding	ribosomal protein L4 [Source:HGNC Symbol;Acc:HGNC:10353]	-	38072	46909	36396	41288	60320	40437	418.741	399.942	440.334	478.301	475.571	508.754
ENSG00000108106	6564.62	6499.84	7038.55	8764.65	7391.26	8199.71	6701	8118.54	-0.276441	4.86372e-06	9.61633e-05	UBE2S	19	55399745	55407777	-	2788	protein_coding	ubiquitin conjugating enzyme E2 S [Source:HGNC Symbol;Acc:HGNC:17895]	-	6264	8010	6096	7941	9837	6832	139.299	138.079	149.118	185.998	156.809	173.793
ENSG00000145919	2520.42	2326.47	2436.24	2139.01	1791.27	1911.91	2427.71	1947.4	0.319344	4.86559e-06	9.61633e-05	BOD1	5	173607514	173616660	-	2018	protein_coding	biorientation of chromosomes in cell division 1 [Source:HGNC Symbol;Acc:HGNC:25114]	-	2405	2867	2110	1938	2384	1593	73.8893	68.2803	71.3079	62.7131	52.5033	55.9849
ENSG00000172247	1368.68	1265.89	1304.72	1805.69	1522.28	1671.87	1313.09	1666.61	-0.342363	4.91436e-06	9.69885e-05	C1QTNF4	11	47589664	47594659	-	1664	protein_coding	C1q and TNF related 4 [Source:HGNC Symbol;Acc:HGNC:14346]	-	1306	1560	1130	1636	2026	1393	48.6606	45.0568	46.3129	64.2031	54.1113	59.371
ENSG00000006740	211.694	239.382	185.893	112.58	129.988	128.421	212.323	123.663	0.782263	4.93112e-06	9.71804e-05	ARHGAP44	17	12789539	12991643	+	9281	protein_coding	Rho GTPase activating protein 44 [Source:HGNC Symbol;Acc:HGNC:29096]	-	202	295	161	102	173	107	1.34941	1.52762	1.18306	0.717681	0.828425	0.817646
ENSG00000137145	1029.13	896.669	919.075	668.855	724.324	760.922	948.291	718.034	0.400578	5.00022e-06	9.84017e-05	DENND4C	9	19230435	19373545	+	8745	protein_coding	DENN domain containing 4C [Source:HGNC Symbol;Acc:HGNC:26079]	-	982	1105	796	606	964	634	6.96209	6.07283	6.20769	4.52521	4.89913	5.14169
ENSG00000132635	643.467	771.704	630.421	906.155	999.327	868.939	681.864	924.807	-0.43837	5.28221e-06	0.000103803	PCED1A	20	2835314	2841190	-	2341	protein_coding	PC-esterase domain containing 1A [Source:HGNC Symbol;Acc:HGNC:16212]	-	614	951	546	821	1330	724	16.2613	19.524	15.9062	22.9017	25.2495	21.9338
ENSG00000105825	785.994	770.892	1039.16	523.164	586.071	678.109	865.347	595.781	0.537267	5.3242e-06	0.00010448	TFPI2	7	93885396	93890991	-	2682	protein_coding	tissue factor pathway inhibitor 2 [Source:HGNC Symbol;Acc:HGNC:11761]	-	750	950	900	474	780	565	17.3376	17.0237	22.8855	11.5411	12.9252	14.9405
ENSG00000138614	1665.26	1582.36	1686.9	2018.71	1934.79	2041.53	1644.84	1998.34	-0.280889	5.49172e-06	0.000107614	INTS14	15	65578753	65611289	-	4210	protein_coding	integrator complex subunit 14 [Source:HGNC Symbol;Acc:HGNC:25372]	-	1589	1950	1461	1829	2575	1701	23.4007	22.2608	23.6671	28.3699	27.183	28.6549
ENSG00000025772	1427.36	1562.07	1659.18	1969.04	1889.7	1899.9	1549.54	1919.55	-0.309053	5.65535e-06	0.000110528	TOMM34	20	44942130	44960486	-	2062	protein_coding	translocase of outer mitochondrial membrane 34 [Source:HGNC Symbol;Acc:HGNC:15746]	-	1362	1925	1437	1784	2515	1583	40.9521	44.8674	47.5275	56.4979	54.2065	54.4464
ENSG00000167900	1648.49	1621.31	1788.5	2098.17	2016.69	2047.53	1686.1	2054.13	-0.285839	5.6564e-06	0.000110528	TK1	17	78174075	78187233	-	1861	protein_coding	thymidine kinase 1 [Source:HGNC Symbol;Acc:HGNC:11830]	-	1573	1998	1549	1901	2684	1706	52.4047	51.5986	56.7651	66.7055	64.097	65.0143
ENSG00000128641	5614.09	5245.31	5158.83	4311.13	4230.98	4799.57	5339.41	4447.23	0.264837	5.67039e-06	0.000110645	MYO1B	2	191245185	191425389	+	9533	protein_coding	myosin IB [Source:HGNC Symbol;Acc:HGNC:7596]	-	5357	6464	4468	3906	5631	3999	34.8401	32.5882	31.9639	26.7564	26.2517	29.7508
ENSG00000146425	494.652	536.379	519.578	757.152	631.905	736.918	516.869	708.659	-0.449873	5.68278e-06	0.00011073	DYNLT1	6	158636474	158644739	-	2949	protein_coding	dynein light chain Tctex-type 1 [Source:HGNC Symbol;Acc:HGNC:11697]	-	472	661	450	686	841	614	9.92327	10.7725	10.4067	15.1906	12.6743	14.7662
ENSG00000236393	70.2154	38.9503	88.9055	16.5558	21.0385	22.8037	66.0238	20.1326	1.70044	5.69964e-06	0.000110902	AC091806.1	X	40262917	40287720	+	3120	lincRNA	uncharacterized LOC101927476 [Source:NCBI gene;Acc:101927476]	-	67	48	77	15	28	19	1.3314	0.739393	1.68311	0.313951	0.398846	0.431892
ENSG00000166224	1701.94	1579.92	1576.05	1982.28	1964.84	1951.51	1619.3	1966.21	-0.280422	5.94586e-06	0.00011553	SGPL1	10	70815961	70881173	+	7486	protein_coding	sphingosine-1-phosphate lyase 1 [Source:HGNC Symbol;Acc:HGNC:10817]	-	1624	1947	1365	1796	2615	1626	13.4501	12.4999	12.4354	15.6669	15.5247	15.4045
ENSG00000225614	59.7355	62.4828	61.1947	134.654	153.28	94.8152	61.1377	127.583	-1.07039	5.96311e-06	0.000115703	ZNF469	16	88427471	88440757	+	13287	protein_coding	zinc finger protein 469 [Source:HGNC Symbol;Acc:HGNC:23216]	zf-C2H2	57	77	53	122	204	79	0.265972	0.278518	0.272035	0.599596	0.682347	0.421674
ENSG00000122729	3595.66	3424.38	3528.51	3029.71	2835.68	3043.69	3516.18	2969.69	0.244675	5.97829e-06	0.000115835	ACO1	9	32384603	32454769	+	7555	protein_coding	aconitase 1 [Source:HGNC Symbol;Acc:HGNC:117]	-	3431	4220	3056	2745	3774	2536	28.1562	26.8452	27.5864	23.7265	22.2008	23.8063
ENSG00000165806	498.844	529.075	559.989	757.152	693.518	680.509	529.303	710.393	-0.424801	5.99977e-06	0.000116088	CASP7	10	113679162	113730907	+	3528	protein_coding	caspase 7 [Source:HGNC Symbol;Acc:HGNC:1508]	-	476	652	485	686	923	567	8.365	8.88194	9.3754	12.6976	11.6272	11.3981
ENSG00000091409	1591.9	1623.74	2048.29	1273.69	1326.17	1394.62	1754.64	1331.5	0.396719	6.03759e-06	0.000116656	ITGA6	2	172427354	172506282	+	6533	protein_coding	integrin subunit alpha 6 [Source:HGNC Symbol;Acc:HGNC:6142]	-	1519	2001	1774	1154	1765	1162	14.4156	14.7205	18.519	11.535	12.007	12.6145
ENSG00000198682	515.612	407.356	441.064	675.477	621.386	607.297	454.677	634.72	-0.483718	6.08937e-06	0.000117492	PAPSS2	10	87659613	87747705	+	4083	protein_coding	3'-phosphoadenosine 5'-phosphosulfate synthase 2 [Source:HGNC Symbol;Acc:HGNC:8604]	-	492	502	382	612	827	506	7.47091	5.90899	6.38059	9.78809	9.00177	8.78917
ENSG00000172731	638.227	619.96	645.431	879.665	884.367	754.921	634.539	839.651	-0.407888	6.10668e-06	0.000117662	LRRC20	10	70298970	70382650	-	3625	protein_coding	leucine rich repeat containing 20 [Source:HGNC Symbol;Acc:HGNC:23421]	-	609	764	559	797	1177	629	10.4159	10.1292	10.5167	14.3574	14.4301	12.3061
ENSG00000197965	1445.18	1459.01	1425.95	1171.05	1104.52	1218.2	1443.38	1164.59	0.312725	6.144e-06	0.000118216	MPZL1	1	167721192	167791919	+	7069	protein_coding	myelin protein zero like 1 [Source:HGNC Symbol;Acc:HGNC:7226]	-	1379	1798	1235	1061	1470	1015	12.0947	12.2242	11.9148	9.80129	9.2419	10.1832
ENSG00000134779	3476.19	3388.68	3416.51	2925.96	2930.36	2929.67	3427.13	2928.66	0.226553	6.20804e-06	0.000119282	TPGS2	18	36777647	36829216	-	10571	protein_coding	tubulin polyglutamylase complex subunit 2 [Source:HGNC Symbol;Acc:HGNC:24561]	-	3317	4176	2959	2651	3900	2441	19.4544	18.986	19.09	16.3764	16.3965	16.3768
ENSG00000101333	269.334	249.931	348.694	392.925	471.863	453.673	289.32	439.487	-0.61178	6.29124e-06	0.000120713	PLCB4	20	9068763	9481242	+	6900	protein_coding	phospholipase C beta 4 [Source:HGNC Symbol;Acc:HGNC:9059]	-	257	308	302	356	628	378	2.30925	2.14531	2.98493	3.3692	4.04494	3.88525
ENSG00000121892	8554.76	8355.66	8806.27	7202.88	7453.62	7640.42	8572.23	7432.31	0.205592	6.37902e-06	0.000122228	PDS5A	4	39822863	39977956	-	12204	protein_coding	PDS5 cohesin associated factor A [Source:HGNC Symbol;Acc:HGNC:29088]	-	8163	10297	7627	6526	9920	6366	41.4701	40.5506	42.6214	34.9197	36.1253	36.9948
ENSG00000137955	1968.13	2050.57	2093.32	1593.77	1695.1	1735.48	2037.34	1674.78	0.282494	6.46522e-06	0.000123708	RABGGTB	1	75786197	75795079	+	5913	protein_coding	Rab geranylgeranyltransferase subunit beta [Source:HGNC Symbol;Acc:HGNC:9796]	-	1878	2527	1813	1444	2256	1446	19.6913	20.5393	20.9106	15.9472	16.9564	17.3435
ENSG00000166923	505.132	471.461	441.064	334.427	329.853	342.055	472.552	335.445	0.496398	6.51208e-06	0.000124432	GREM1	15	32717974	32745107	+	14606	protein_coding	gremlin 1, DAN family BMP antagonist [Source:HGNC Symbol;Acc:HGNC:2001]	-	482	581	382	303	439	285	2.04599	1.91176	1.78365	1.35468	1.33578	1.38385
ENSG00000136999	150.911	120.908	138.554	230.678	229.92	214.834	136.791	225.144	-0.725654	6.61413e-06	0.000126207	NOV	8	119416306	119424353	+	2673	protein_coding	nephroblastoma overexpressed [Source:HGNC Symbol;Acc:HGNC:7885]	-	144	149	120	209	306	179	3.34004	2.67902	3.06167	5.10591	5.08773	4.74931
ENSG00000238266	195.974	211.792	199.749	123.617	117.966	122.42	202.505	121.334	0.742745	6.62378e-06	0.000126217	LINC00707	10	6779549	6879450	+	9833	lincRNA	long intergenic non-protein coding RNA 707 [Source:HGNC Symbol;Acc:HGNC:44691]	-	187	261	173	112	157	102	1.17908	1.27568	1.19988	0.743803	0.709603	0.735683
ENSG00000146376	326.973	341.627	416.817	218.537	244.948	246.039	361.806	236.508	0.608794	6.76532e-06	0.000128737	ARHGAP18	6	129576132	129710225	-	4640	protein_coding	Rho GTPase activating protein 18 [Source:HGNC Symbol;Acc:HGNC:21035]	-	312	421	361	198	326	205	4.16893	4.36067	5.30598	2.78659	3.12249	3.13338
ENSG00000179195	5117.34	4734.09	4935.99	4021.96	4025.86	4415.51	4929.14	4154.44	0.247141	7.12695e-06	0.000135432	ZNF664	12	123971845	124015439	+	6340	protein_coding	zinc finger protein 664 [Source:HGNC Symbol;Acc:HGNC:25406]	zf-C2H2	4883	5834	4275	3644	5358	3679	47.7513	44.2248	45.9858	37.5331	37.5591	41.1545
ENSG00000104852	2719.54	2770.34	2612.9	3355.31	3074.62	3236.92	2700.93	3222.28	-0.252768	7.17133e-06	0.000136088	SNRNP70	19	49085419	49108605	+	4684	protein_coding	small nuclear ribonucleoprotein U1 subunit 70 [Source:HGNC Symbol;Acc:HGNC:11150]	-	2595	3414	2263	3040	4092	2697	34.3485	35.0296	32.9492	42.3821	38.8258	40.8358
ENSG00000133706	8200.53	7693.5	8598.43	6388.34	6715.02	7328.37	8164.16	6810.58	0.261409	7.1841e-06	0.000136143	LARS	5	146113038	146182660	-	8118	protein_coding	leucyl-tRNA synthetase [Source:HGNC Symbol;Acc:HGNC:6512]	-	7825	9481	7447	5788	8937	6106	59.7617	56.1298	62.5617	46.5592	48.9265	53.3438
ENSG00000198721	990.352	921.825	1027.61	1249.41	1217.98	1225.4	979.929	1230.93	-0.331029	7.21395e-06	0.000136522	ECI2	6	4115689	4135597	-	4579	protein_coding	enoyl-CoA delta isomerase 2 [Source:HGNC Symbol;Acc:HGNC:14601]	-	945	1136	890	1132	1621	1021	12.7953	11.9233	13.2555	16.1436	15.7331	15.8136
ENSG00000138279	4303.05	4390.03	4569.97	5197.42	5086.05	5102.02	4421.02	5128.5	-0.214353	7.26249e-06	0.000137252	ANXA7	10	73375101	73414076	-	2862	protein_coding	annexin A7 [Source:HGNC Symbol;Acc:HGNC:545]	-	4106	5410	3958	4709	6769	4251	88.9482	90.8482	94.3154	107.445	105.113	105.341
ENSG00000213445	1629.63	1820.93	1745.78	2316.71	2082.06	2045.13	1732.11	2147.96	-0.30907	7.2752e-06	0.000137305	SIPA1	11	65638097	65650930	+	4668	protein_coding	signal-induced proliferation-associated 1 [Source:HGNC Symbol;Acc:HGNC:10885]	-	1555	2244	1512	2099	2771	1704	20.6532	23.1037	22.0901	29.3635	26.382	25.889
ENSG00000179104	23.0558	15.4178	13.8554	66.2232	49.5906	50.4081	17.443	55.4073	-1.66634	7.2929e-06	0.000137451	TMTC2	12	82686880	83134870	+	8323	protein_coding	transmembrane and tetratricopeptide repeat containing 2 [Source:HGNC Symbol;Acc:HGNC:25440]	-	22	19	12	60	66	42	0.163882	0.109714	0.0983282	0.470757	0.352424	0.357887
ENSG00000092096	261.998	208.547	208.986	374.161	344.88	320.451	226.51	346.498	-0.615581	7.32898e-06	0.000137942	SLC22A17	14	23346306	23352912	-	4278	protein_coding	solute carrier family 22 member 17 [Source:HGNC Symbol;Acc:HGNC:23095]	-	250	257	181	339	459	267	3.62316	2.88723	2.88546	5.17469	4.76841	4.42636
ENSG00000198805	2069.78	2104.13	2107.18	1747.19	1764.98	1733.08	2093.7	1748.41	0.259584	7.43718e-06	0.000139789	PNP	14	20468954	20477094	+	4139	protein_coding	purine nucleoside phosphorylase [Source:HGNC Symbol;Acc:HGNC:7892]	-	1975	2593	1825	1583	2349	1444	29.5842	30.109	30.0707	24.9753	25.2226	24.7428
ENSG00000150403	1275.41	1165.26	1213.5	1604.81	1426.86	1547.05	1218.06	1526.24	-0.324315	7.46308e-06	0.000140085	TMCO3	13	113490995	113554590	+	10407	protein_coding	transmembrane and coiled-coil domains 3 [Source:HGNC Symbol;Acc:HGNC:20329]	-	1217	1436	1051	1454	1899	1289	7.25025	6.63159	6.88737	9.12357	8.10963	8.78423
ENSG00000110048	3801.07	3434.12	3531.97	3135.67	2973.94	2870.86	3589.05	2993.49	0.261199	7.61785e-06	0.000142657	OSBP	11	59574398	59616144	-	5492	protein_coding	oxysterol binding protein [Source:HGNC Symbol;Acc:HGNC:8503]	-	3627	4232	3059	2841	3958	2392	40.9454	37.0343	37.9862	33.7805	32.0293	30.8892
ENSG00000179222	2686	2523.66	2505.52	3331.03	3288.76	2842.06	2571.73	3153.95	-0.295733	7.62079e-06	0.000142657	MAGED1	X	51803007	51902357	+	6016	protein_coding	MAGE family member D1 [Source:HGNC Symbol;Acc:HGNC:6813]	-	2563	3110	2170	3018	4377	2368	26.4137	24.8451	24.5996	32.7595	32.3348	27.9158
ENSG00000083720	1236.63	1233.43	1297.79	980.104	1037.65	996.16	1255.95	1004.64	0.319648	7.8118e-06	0.000146035	OXCT1	5	41730065	41870519	-	4194	protein_coding	3-oxoacid CoA-transferase 1 [Source:HGNC Symbol;Acc:HGNC:8527]	-	1180	1520	1124	888	1381	830	17.4438	17.4182	18.2774	13.8264	14.6341	14.0354
ENSG00000167815	2676.57	2627.53	2657.93	3551.77	3351.13	2906.87	2654.01	3269.92	-0.302093	7.97248e-06	0.000148838	PRDX2	19	12796820	12801859	-	2093	protein_coding	peroxiredoxin 2 [Source:HGNC Symbol;Acc:HGNC:9353]	-	2554	3238	2302	3218	4460	2422	75.6553	74.3526	75.0089	100.402	94.7038	82.0694
ENSG00000125843	271.43	329.455	299.046	434.866	429.034	433.269	299.977	432.39	-0.523336	8.00016e-06	0.000149153	AP5S1	20	3820524	3828837	+	5490	protein_coding	adaptor related protein complex 5 subunit sigma 1 [Source:HGNC Symbol;Acc:HGNC:15875]	-	259	406	259	394	571	361	2.92493	3.5542	3.21739	4.68651	4.62238	4.66349
ENSG00000061938	223.222	272.652	206.676	418.31	371.178	314.45	234.184	367.98	-0.646772	8.05229e-06	0.000149725	TNK2	3	195863364	195911945	-	12015	protein_coding	tyrosine kinase non receptor 2 [Source:HGNC Symbol;Acc:HGNC:19297]	-	213	336	179	379	494	262	1.09912	1.34402	1.01603	2.05988	1.82728	1.54651
ENSG00000054793	1058.47	1050.04	989.507	1412.76	1426.11	1168.99	1032.67	1335.95	-0.373347	8.05252e-06	0.000149725	ATP9A	20	51596514	51768634	-	8317	protein_coding	ATPase phospholipid transporting 9A (putative) [Source:HGNC Symbol;Acc:HGNC:13540]	-	1010	1294	857	1280	1898	974	7.52909	7.4775	7.02734	10.0501	10.1422	8.30556
ENSG00000101144	548.1	538.002	551.907	796.886	694.269	696.112	546.003	729.089	-0.416362	8.18025e-06	0.000151895	BMP7	20	57168748	57266629	-	5418	protein_coding	bone morphogenetic protein 7 [Source:HGNC Symbol;Acc:HGNC:1074]	-	523	663	478	722	924	580	5.98481	5.88116	6.0168	8.7021	7.5794	7.59216
ENSG00000010810	329.069	301.865	288.654	480.119	453.83	394.863	306.53	442.937	-0.532853	8.22954e-06	0.000152606	FYN	6	111660332	111873452	-	7411	protein_coding	FYN proto-oncogene, Src family tyrosine kinase [Source:HGNC Symbol;Acc:HGNC:4037]	-	314	372	250	435	604	329	2.62688	2.41243	2.30059	3.833	3.62211	3.14844
ENSG00000161813	3224.67	3011.35	3224.85	2626.86	2695.18	2664.43	3153.62	2662.15	0.243091	8.30526e-06	0.000153803	LARP4	12	50392383	50480004	+	8112	protein_coding	La ribonucleoprotein domain family member 4 [Source:HGNC Symbol;Acc:HGNC:24320]	-	3077	3711	2793	2380	3587	2220	23.5173	21.9863	23.4812	19.1591	19.6519	19.4089
ENSG00000165868	616.219	628.886	531.124	750.53	834.776	790.927	592.076	792.078	-0.418643	8.4394e-06	0.000156078	HSPA12A	10	116671192	116850236	-	11834	protein_coding	heat shock protein family A (Hsp70) member 12A [Source:HGNC Symbol;Acc:HGNC:19022]	-	588	775	460	680	1111	659	3.08059	3.14745	2.65096	3.75235	4.17238	3.94939
ENSG00000113368	3337.85	3062.47	3199.44	3640.07	3835.76	3882.62	3199.92	3786.15	-0.243547	8.77644e-06	0.000162094	LMNB1	5	126776623	126837020	+	3633	protein_coding	lamin B1 [Source:HGNC Symbol;Acc:HGNC:6637]	-	3185	3774	2771	3298	5105	3235	54.354	49.9258	52.0173	59.2804	62.45	63.1518
ENSG00000196411	1391.73	1385.17	1310.49	1802.38	1640.25	1614.26	1362.47	1685.63	-0.305756	8.7998e-06	0.000162309	EPHB4	7	100802565	100827521	-	6435	protein_coding	EPH receptor B4 [Source:HGNC Symbol;Acc:HGNC:3395]	-	1328	1707	1135	1633	2183	1345	12.7949	12.7489	12.0288	16.5716	15.0767	14.8235
ENSG00000096401	1939.83	1854.2	1862.4	1514.3	1494.48	1637.06	1885.48	1548.62	0.285548	8.86863e-06	0.00016318	CDC5L	6	44387525	44450426	+	6423	protein_coding	cell division cycle 5 like [Source:HGNC Symbol;Acc:HGNC:1743]	MYB	1851	2285	1613	1372	1989	1364	17.8672	17.0977	17.1267	13.949	13.7625	15.061
ENSG00000095574	757.698	795.236	780.521	581.661	577.806	628.901	777.818	596.123	0.38675	8.87066e-06	0.00016318	IKZF5	10	122990806	123008817	-	4934	protein_coding	IKAROS family zinc finger 5 [Source:HGNC Symbol;Acc:HGNC:14283]	Others	723	980	676	527	769	524	9.08504	9.54587	9.34381	6.97489	6.92674	7.53197
ENSG00000120438	9781.95	9992.39	10628.3	11229.3	11870.2	12639.2	10134.2	11912.9	-0.233349	8.99598e-06	0.000165119	TCP1	6	159778498	159789749	-	4929	protein_coding	t-complex 1 [Source:HGNC Symbol;Acc:HGNC:11655]	-	9334	12314	9205	10174	15798	10531	117.408	120.069	127.362	134.79	142.444	151.526
ENSG00000188021	1516.44	1422.5	1475.6	1183.19	1190.18	1217	1471.51	1196.79	0.297695	8.99997e-06	0.000165119	UBQLN2	X	56563639	56567868	+	4230	protein_coding	ubiquilin 2 [Source:HGNC Symbol;Acc:HGNC:12509]	-	1447	1753	1278	1072	1584	1014	21.2088	19.9173	20.6047	16.5493	16.6424	17.001
ENSG00000132819	986.16	1127.94	1141.92	1590.46	1350.97	1308.21	1085.34	1416.55	-0.383283	9.21061e-06	0.000168759	RBM38	20	57391407	57409333	+	2686	protein_coding	RNA binding motif protein 38 [Source:HGNC Symbol;Acc:HGNC:15818]	-	941	1390	989	1441	1798	1090	21.7206	24.8712	25.1112	35.0335	29.7499	28.7804
ENSG00000101457	413.957	395.184	409.889	656.714	537.232	520.884	406.343	571.61	-0.491943	9.45284e-06	0.000172968	DNTTIP1	20	45791937	45811427	+	1883	protein_coding	deoxynucleotidyltransferase terminal interacting protein 1 [Source:HGNC Symbol;Acc:HGNC:16160]	-	395	487	355	595	715	434	13.0057	12.4299	12.8574	20.6344	16.8755	16.3462
ENSG00000137720	272.478	304.3	329.066	200.877	204.374	182.429	301.948	195.893	0.619755	9.56561e-06	0.0001748	C11orf1	11	111878935	111885975	+	3831	protein_coding	chromosome 11 open reading frame 1 [Source:HGNC Symbol;Acc:HGNC:1163]	-	260	375	285	182	272	152	4.20774	4.70444	5.07352	3.10231	3.15543	2.8139
ENSG00000130340	3551.64	3386.25	3498.49	4153.3	3949.22	4086.66	3478.79	4063.06	-0.223809	9.64913e-06	0.000176094	SNX9	6	157700387	157945077	+	4637	protein_coding	sorting nexin 9 [Source:HGNC Symbol;Acc:HGNC:14973]	-	3389	4173	3030	3763	5256	3405	45.3129	43.2514	44.5638	52.9935	50.3756	52.0783
ENSG00000142156	1485	1434.67	1466.36	2031.95	1671.81	1815.89	1462.01	1839.88	-0.329938	9.75985e-06	0.000177879	COL6A1	21	45981737	46005050	+	5343	protein_coding	collagen type VI alpha 1 chain [Source:HGNC Symbol;Acc:HGNC:2211]	-	1417	1768	1270	1841	2225	1513	16.4427	15.9032	16.2105	22.5006	18.5075	20.0831
ENSG00000090661	319.637	334.324	286.345	467.978	454.581	418.867	313.435	447.142	-0.510135	9.88422e-06	0.000179908	CERS4	19	8206736	8262421	+	4059	protein_coding	ceramide synthase 4 [Source:HGNC Symbol;Acc:HGNC:23747]	Homeobox	305	412	248	424	605	349	4.65874	4.87828	4.16686	6.82139	6.62427	6.09794
ENSG00000166750	836.297	766.023	707.78	582.765	601.099	548.488	770.034	577.45	0.413449	9.90803e-06	0.000180105	SLFN5	17	35243036	35273655	+	10709	protein_coding	schlafen family member 5 [Source:HGNC Symbol;Acc:HGNC:28286]	-	798	944	613	528	800	457	4.62	4.23655	3.9038	3.21967	3.32004	3.02652
ENSG00000073169	260.95	289.693	292.118	388.51	402.736	418.867	280.92	403.371	-0.520827	9.99889e-06	0.000181517	SELENOO	22	50200979	50217616	+	2363	protein_coding	selenoprotein O [Source:HGNC Symbol;Acc:HGNC:30395]	-	249	357	253	352	536	349	6.53316	7.26095	7.30186	9.72758	10.081	10.4746
ENSG00000117174	888.697	876.383	937.549	657.818	713.805	721.316	900.876	697.646	0.366893	1.00729e-05	0.000182622	ZNHIT6	1	85649423	85708433	-	6197	protein_coding	zinc finger HIT-type containing 6 [Source:HGNC Symbol;Acc:HGNC:26089]	-	848	1080	812	596	950	601	8.48403	8.37589	8.93616	6.28045	6.81309	6.87812
ENSG00000183814	1560.46	1588.04	1639.56	1259.35	1292.36	1359.82	1596.02	1303.84	0.292128	1.01461e-05	0.000183707	LIN9	1	226231149	226309869	-	4442	protein_coding	lin-9 DREAM MuvB core complex component [Source:HGNC Symbol;Acc:HGNC:30830]	-	1489	1957	1420	1141	1720	1133	20.7828	21.1739	21.8015	16.7739	17.2088	18.0896
ENSG00000168398	115.279	125.777	94.6786	62.9121	47.3365	51.6083	111.912	53.9523	1.06602	1.01714e-05	0.000183923	BDKRB2	14	96204679	96244166	+	6845	protein_coding	bradykinin receptor B2 [Source:HGNC Symbol;Acc:HGNC:1030]	-	110	155	82	57	63	43	0.996339	1.0883	0.81699	0.543785	0.409043	0.445524
ENSG00000121749	2219.65	2110.62	2029.82	1832.18	1683.83	1727.08	2120.03	1747.69	0.280028	1.07851e-05	0.000194767	TBC1D15	12	71839707	71927248	+	8227	protein_coding	TBC1 domain family member 15 [Source:HGNC Symbol;Acc:HGNC:25694]	-	2118	2601	1758	1660	2241	1439	15.9614	15.1945	14.5732	13.1763	12.106	12.405
ENSG00000173801	143.575	154.178	123.544	254.959	245.699	199.232	140.432	233.297	-0.730112	1.0832e-05	0.000195358	JUP	17	41754604	41786931	-	4942	protein_coding	junction plakoglobin [Source:HGNC Symbol;Acc:HGNC:6207]	-	137	190	107	231	327	166	1.71872	1.84773	1.47658	3.05236	2.94067	2.38222
ENSG00000198171	1494.44	1459.01	1481.37	1827.76	1779.25	1746.28	1478.27	1784.43	-0.272032	1.08531e-05	0.000195482	DDRGK1	20	3190350	3204685	-	1832	protein_coding	DDRGK domain containing 1 [Source:HGNC Symbol;Acc:HGNC:16110]	-	1426	1798	1283	1656	2368	1455	48.2594	47.1686	47.7615	59.0284	57.4458	56.3267
ENSG00000090621	13402.8	14046.5	14773.3	15517.2	16727.1	16989.9	14074.2	16411.4	-0.221809	1.09716e-05	0.000197361	PABPC4	1	39560816	39576790	-	6782	protein_coding	poly(A) binding protein cytoplasmic 4 [Source:HGNC Symbol;Acc:HGNC:8557]	-	12789	17310	12795	14059	22262	14156	116.914	122.667	128.665	135.37	145.884	148.033
ENSG00000131378	674.907	623.205	643.122	470.185	492.15	494.479	647.078	485.605	0.412618	1.09925e-05	0.000197479	RFTN1	3	16313574	16514026	-	4776	protein_coding	raftlin, lipid raft linker 1 [Source:HGNC Symbol;Acc:HGNC:30278]	-	644	768	557	426	655	412	8.36006	7.72833	7.95367	5.82467	6.09507	6.118
ENSG00000148672	2995.16	2947.24	3048.19	2279.18	2390.12	2710.03	2996.86	2459.78	0.285864	1.11763e-05	0.000200519	GLUD1	10	87050486	87094866	-	3519	protein_coding	glutamate dehydrogenase 1 [Source:HGNC Symbol;Acc:HGNC:4335]	-	2858	3632	2640	2065	3181	2258	50.3536	49.6038	51.1636	38.3201	40.1741	45.5073
ENSG00000168246	943.192	951.849	850.953	685.411	719.816	724.916	915.331	710.048	0.367777	1.12937e-05	0.000202365	UBTD2	5	172209640	172284071	-	3301	protein_coding	ubiquitin domain containing 2 [Source:HGNC Symbol;Acc:HGNC:24463]	-	900	1173	737	621	958	604	16.9038	17.0782	15.2264	12.2849	12.898	12.9768
ENSG00000111752	1382.3	1337.3	1223.89	935.955	1069.2	1086.17	1314.5	1030.44	0.351292	1.15933e-05	0.000207462	PHC1	12	8913896	8941467	+	6090	protein_coding	polyhomeotic homolog 1 [Source:HGNC Symbol;Acc:HGNC:3182]	-	1319	1648	1060	848	1423	905	13.4281	13.0055	11.8704	9.09294	10.3846	10.5392
ENSG00000119917	86.9833	90.8841	51.9578	144.587	169.059	140.423	76.6084	151.356	-0.974649	1.16197e-05	0.000207666	IFIT3	10	89327894	89340971	+	2640	protein_coding	interferon induced protein with tetratricopeptide repeats 3 [Source:HGNC Symbol;Acc:HGNC:5411]	-	83	112	45	131	225	117	1.94922	2.03893	1.16248	3.24036	3.78774	3.1431
ENSG00000204876	40.8717	36.5159	30.02	8.82977	6.76236	9.60154	35.8026	8.39789	2.11804	1.16372e-05	0.00020771	AC021218.1	7	155962632	155966343	+	2536	lincRNA	uncharacterized LOC389602 [Source:NCBI gene;Acc:389602]	-	39	45	26	8	9	8	0.953461	0.85281	0.699199	0.206	0.157723	0.223726
ENSG00000065154	4163.67	3873.94	4162.4	3420.43	3356.39	3582.57	4066.67	3453.13	0.236045	1.16544e-05	0.00020775	OAT	10	124397303	124418976	-	3388	protein_coding	ornithine aminotransferase [Source:HGNC Symbol;Acc:HGNC:8091]	-	3973	4774	3605	3099	4467	2985	72.7048	67.7217	72.5669	59.7316	58.5969	62.4852
ENSG00000156256	2895.6	3001.61	3111.69	2354.24	2544.9	2622.42	3002.97	2507.19	0.259983	1.17774e-05	0.000209671	USP16	21	29024629	29054488	+	5694	protein_coding	ubiquitin specific peptidase 16 [Source:HGNC Symbol;Acc:HGNC:12614]	-	2763	3699	2695	2133	3387	2185	30.0851	31.2216	32.2788	24.4624	26.4362	27.2151
ENSG00000116685	1466.14	1383.55	1514.86	1927.1	1691.34	1783.49	1454.85	1800.64	-0.307502	1.18571e-05	0.000210818	KIAA2013	1	11919591	11926428	-	3281	protein_coding	KIAA2013 [Source:HGNC Symbol;Acc:HGNC:28513]	-	1399	1705	1312	1746	2251	1486	26.4362	24.9751	27.2712	34.7507	30.491	32.121
ENSG00000124762	291.342	302.677	286.345	222.952	175.07	168.027	293.454	188.683	0.641004	1.19098e-05	0.000211484	CDKN1A	6	36676460	36687339	+	3050	protein_coding	cyclin dependent kinase inhibitor 1A [Source:HGNC Symbol;Acc:HGNC:1784]	-	278	373	248	202	233	140	5.6511	5.87757	5.54534	4.32491	3.39514	3.2554
ENSG00000266074	101.655	117.662	109.689	195.359	171.313	196.832	109.669	187.834	-0.768375	1.21038e-05	0.000214652	BAHCC1	17	81395475	81466332	+	13473	protein_coding	BAH domain and coiled-coil containing 1 [Source:HGNC Symbol;Acc:HGNC:29279]	-	97	145	95	177	228	164	0.44637	0.51724	0.480879	0.857896	0.752094	0.863289
ENSG00000153339	2439.72	2287.52	2387.75	1896.19	2024.2	2013.92	2371.66	1978.11	0.26039	1.221e-05	0.000216257	TRAPPC8	18	31829173	31953136	-	9214	protein_coding	trafficking protein particle complex 8 [Source:HGNC Symbol;Acc:HGNC:29169]	-	2328	2819	2068	1718	2694	1678	15.6647	14.704	15.3066	12.1759	12.9942	12.9158
ENSG00000183072	1110.87	1063.83	1102.66	878.562	842.29	892.943	1092.45	871.265	0.327488	1.2344e-05	0.000218352	NKX2-5	5	173232109	173235357	-	2094	protein_coding	NK2 homeobox 5 [Source:HGNC Symbol;Acc:HGNC:2488]	Homeobox	1060	1311	955	796	1121	744	31.3846	30.0895	31.1031	24.8235	23.792	25.1984
ENSG00000164916	5734.61	5500.92	5683.03	5037.38	4821.56	4795.97	5639.52	4884.97	0.207045	1.24025e-05	0.000219105	FOXK1	7	4682309	4771443	+	13093	protein_coding	forkhead box K1 [Source:HGNC Symbol;Acc:HGNC:23480]	Fork	5472	6779	4922	4564	6417	3996	25.9116	24.8837	25.6377	22.7631	21.7818	21.6453
ENSG00000102181	1306.85	1322.69	1305.87	1656.68	1561.35	1574.65	1311.8	1597.56	-0.28332	1.26162e-05	0.000222597	CD99L2	X	150766337	150898816	-	5762	protein_coding	CD99 molecule like 2 [Source:HGNC Symbol;Acc:HGNC:18237]	-	1247	1630	1131	1501	2078	1312	13.4178	13.5957	13.3865	17.0111	16.0278	16.1487
ENSG00000176597	488.364	450.363	429.518	325.598	318.582	333.653	456.082	325.944	0.486664	1.26654e-05	0.00022318	B3GNT5	3	183253244	183298504	+	8140	protein_coding	UDP-GlcNAc:betaGal beta-1,3-N-acetylglucosaminyltransferase 5 [Source:HGNC Symbol;Acc:HGNC:15684]	-	466	555	372	295	424	278	3.54935	3.27686	3.1167	2.36659	2.31496	2.42213
ENSG00000272405	2764.6	2750.06	2674.09	2093.76	2372.84	2331.97	2729.58	2266.19	0.267562	1.27378e-05	0.00022417	AL365181.3	1	156641666	156644887	-	3222	antisense	novel transcript, antisense to BCAN	-	2638	3389	2316	1897	3158	1943	50.7618	50.5516	49.0218	38.4475	43.5601	42.7685
ENSG00000165300	103.751	103.868	111.998	185.425	184.086	171.628	106.539	180.38	-0.763365	1.28701e-05	0.000226209	SLITRK5	13	87672615	87696272	+	21103	protein_coding	SLIT and NTRK like family member 5 [Source:HGNC Symbol;Acc:HGNC:20295]	-	99	128	97	168	245	143	0.290856	0.291511	0.313476	0.519865	0.515969	0.480583
ENSG00000160877	4133.28	3988.35	4299.79	5029.66	4593.15	5049.21	4140.48	4890.67	-0.239785	1.33105e-05	0.000233652	NACC1	19	13118103	13141141	+	4474	protein_coding	nucleus accumbens associated 1 [Source:HGNC Symbol;Acc:HGNC:20967]	-	3944	4915	3724	4557	6113	4207	54.6548	52.7979	56.7663	66.5134	60.724	66.6888
ENSG00000080823	5464.23	5935.87	7389.55	2574.98	2986.71	3933.03	6263.22	3164.91	0.984852	1.3556e-05	0.00023766	MOK	14	102224500	102305200	-	10996	protein_coding	MOK protein kinase [Source:HGNC Symbol;Acc:HGNC:9833]	-	5214	7315	6400	2333	3975	3277	29.3984	31.9719	39.6937	13.855	16.0659	21.1358
ENSG00000152795	2932.28	3110.35	3268.72	3518.66	3694.5	4193.47	3103.78	3802.21	-0.292272	1.36332e-05	0.000238711	HNRNPDL	4	82422564	82430408	-	5476	protein_coding	heterogeneous nuclear ribonucleoprotein D like [Source:HGNC Symbol;Acc:HGNC:5037]	-	2798	3833	2831	3188	4917	3494	31.679	33.6406	35.2576	38.0172	39.906	45.2518
ENSG00000164284	1710.32	1571.81	1567.97	1261.55	1269.82	1393.42	1616.7	1308.27	0.306762	1.37891e-05	0.000241135	GRPEL2	5	149345430	149354583	+	4419	protein_coding	GrpE like 2, mitochondrial [Source:HGNC Symbol;Acc:HGNC:21060]	-	1632	1937	1358	1143	1690	1161	22.8973	21.0666	20.9581	16.8907	16.9967	18.6331
ENSG00000103241	77.5514	73.8434	65.8132	29.8005	33.0604	24.0038	72.4026	28.9549	1.30917	1.39811e-05	0.000244183	FOXF1	16	86510527	86515418	+	3516	protein_coding	forkhead box F1 [Source:HGNC Symbol;Acc:HGNC:3809]	Fork	74	91	57	27	44	20	1.30488	1.24389	1.10561	0.501465	0.556167	0.40342
ENSG00000134531	1185.28	1164.45	1421.33	916.088	849.803	1064.57	1257.02	943.487	0.415705	1.40916e-05	0.000245802	EMP1	12	13196716	13219939	+	7838	protein_coding	epithelial membrane protein 1 [Source:HGNC Symbol;Acc:HGNC:3333]	-	1131	1435	1231	830	1131	887	8.94633	8.79904	10.711	6.9151	6.41297	8.02592
ENSG00000132589	1588.76	1645.65	1474.45	1949.17	1979.87	1826.69	1569.62	1918.58	-0.289205	1.42758e-05	0.000248653	FLOT2	17	28879335	28897679	-	3336	protein_coding	flotillin 2 [Source:HGNC Symbol;Acc:HGNC:3758]	-	1516	2028	1277	1766	2635	1522	28.1748	29.2167	26.1061	34.5693	35.104	32.3568
ENSG00000122417	1070	1123.88	996.435	775.916	876.853	836.534	1063.44	829.768	0.357572	1.4291e-05	0.000248653	ODF2L	1	86346824	86396342	-	10898	protein_coding	outer dense fiber of sperm tails 2 like [Source:HGNC Symbol;Acc:HGNC:29225]	-	1021	1385	863	703	1167	697	5.80854	6.1079	5.40058	4.21245	4.75911	4.53589
ENSG00000187244	477.884	550.985	486.094	757.152	686.755	622.9	504.988	688.936	-0.445686	1.4327e-05	0.000248965	BCAM	19	44809059	44821421	+	5009	protein_coding	basal cell adhesion molecule (Lutheran blood group) [Source:HGNC Symbol;Acc:HGNC:6722]	-	456	679	421	686	914	519	5.64419	6.5149	5.73202	8.94332	8.10955	7.3484
ENSG00000225921	783.898	766.835	1012.6	1066.19	1163.88	1214.59	854.444	1148.22	-0.429748	1.46486e-05	0.000254233	NOL7	6	13615327	13632739	+	1865	protein_coding	nucleolar protein 7 [Source:HGNC Symbol;Acc:HGNC:21040]	-	748	945	877	966	1549	1012	24.8663	24.3524	32.0699	33.8239	36.9126	38.4838
ENSG00000107902	383.565	377.331	371.787	539.719	528.216	481.277	377.561	516.404	-0.453367	1.47443e-05	0.000255574	LHPP	10	124461834	124617888	+	4064	protein_coding	phospholysine phosphohistidine inorganic pyrophosphate phosphatase [Source:HGNC Symbol;Acc:HGNC:30042]	-	366	465	322	489	703	401	5.58361	5.49905	5.40354	7.85744	7.68782	6.99789
ENSG00000196781	1892.67	1936.97	2089.86	2536.35	2273.66	2377.58	1973.17	2395.86	-0.279675	1.48329e-05	0.000256788	TLE1	9	81583683	81689305	-	4906	protein_coding	transducin like enhancer of split 1 [Source:HGNC Symbol;Acc:HGNC:11837]	-	1806	2387	1810	2298	3026	1981	22.8233	23.3837	25.161	30.5878	27.4122	28.6374
ENSG00000088888	2740.5	2773.59	2699.5	3236.11	3245.18	3118.1	2737.86	3199.8	-0.225106	1.53173e-05	0.000264842	MAVS	20	3846799	3876123	+	11771	protein_coding	mitochondrial antiviral signaling protein [Source:HGNC Symbol;Acc:HGNC:29233]	-	2615	3418	2338	2932	4319	2598	13.7736	13.9556	13.5459	16.2658	16.3069	15.6532
ENSG00000125835	5034.55	5243.69	5119.57	6723.87	5725.47	5949.35	5132.6	6132.9	-0.256025	1.5355e-05	0.000265161	SNRPB	20	2461634	2470853	-	1278	protein_coding	small nuclear ribonucleoprotein polypeptides B and B1 [Source:HGNC Symbol;Acc:HGNC:11153]	-	4804	6462	4434	6092	7620	4957	233.056	243.01	236.615	311.283	264.988	275.084
ENSG00000117226	450.636	458.478	512.65	305.731	350.14	352.857	473.921	336.242	0.491686	1.56913e-05	0.000270631	GBP3	1	89006666	89022894	-	4297	protein_coding	guanylate binding protein 3 [Source:HGNC Symbol;Acc:HGNC:4184]	-	430	565	444	277	466	294	6.20427	6.31934	7.04684	4.20959	4.81973	4.85242
ENSG00000120053	1671.55	1630.23	1637.25	1385.17	1338.95	1365.82	1646.34	1363.31	0.272767	1.60514e-05	0.000276497	GOT1	10	99396870	99431569	-	3369	protein_coding	glutamic-oxaloacetic transaminase 1 [Source:HGNC Symbol;Acc:HGNC:4432]	-	1595	2009	1418	1255	1782	1138	29.3527	28.6594	28.7046	24.3259	23.5076	23.9562
ENSG00000269713	2003.76	2104.13	2218.02	1667.72	1741.68	1812.29	2108.64	1740.57	0.276618	1.61295e-05	0.000277495	NBPF9	1	149054027	149103561	-	9046	protein_coding	NBPF member 9 [Source:HGNC Symbol;Acc:HGNC:31991]	-	1912	2593	1921	1511	2318	1510	13.1045	13.7764	14.4826	10.9077	11.3883	11.8385
ENSG00000154358	714.73	785.499	650.049	927.125	1010.6	888.142	716.759	941.955	-0.393364	1.63624e-05	0.000281152	OBSCN	1	228208130	228378874	+	32290	protein_coding	obscurin, cytoskeletal calmodulin and titin-interacting RhoGEF [Source:HGNC Symbol;Acc:HGNC:15719]	-	682	968	563	840	1345	740	1.3095	1.44077	1.1891	1.69878	1.85121	1.62532
ENSG00000166681	1718.71	1639.16	1785.04	2145.63	2124.13	1956.31	1714.3	2075.36	-0.278192	1.6504e-05	0.000283233	BEX3	X	103376340	103378077	+	1080	protein_coding	brain expressed X-linked 3 [Source:HGNC Symbol;Acc:HGNC:13388]	-	1640	2020	1546	1944	2827	1630	94.1473	89.891	97.6253	117.543	116.333	107.039
ENSG00000102452	107.943	122.531	120.08	213.018	188.595	183.629	116.852	195.081	-0.736814	1.67664e-05	0.00028738	NALCN	13	101053776	101416492	-	9140	protein_coding	sodium leak channel, non-selective [Source:HGNC Symbol;Acc:HGNC:19082]	-	103	151	104	193	251	153	0.698681	0.793998	0.776004	1.37891	1.22048	1.18719
ENSG00000145907	11730.2	11126	12322.1	9274.57	9862.53	10632.5	11726.1	9923.2	0.240716	1.69617e-05	0.000290367	G3BP1	5	151771045	151812785	+	12406	protein_coding	G3BP stress granule assembly factor 1 [Source:HGNC Symbol;Acc:HGNC:30292]	-	11193	13711	10672	8403	13126	8859	55.9374	53.1161	58.6666	44.2312	47.0221	50.6442
ENSG00000183495	2800.23	2771.15	2713.35	2441.43	2286.43	2288.77	2761.58	2338.88	0.240444	1.70017e-05	0.000290691	EP400	12	131949920	132081102	+	18705	protein_coding	E1A binding protein p400 [Source:HGNC Symbol;Acc:HGNC:11958]	-	2672	3415	2350	2212	3043	1907	8.85659	8.77449	8.56814	7.72242	7.23013	7.23052
ENSG00000101412	1784.73	1881.79	1908.58	2295.74	2258.63	2129.14	1858.37	2227.84	-0.262323	1.70311e-05	0.000290834	E2F1	20	33675683	33686404	-	2503	protein_coding	E2F transcription factor 1 [Source:HGNC Symbol;Acc:HGNC:3113]	E2F	1703	2319	1653	2080	3006	1774	42.1834	44.5275	45.039	54.2661	53.374	50.2654
ENSG00000146674	26.1998	24.344	20.7831	68.4307	69.8777	51.6083	23.7756	63.3056	-1.41516	1.711e-05	0.00029182	IGFBP3	7	45912245	45921874	-	4571	protein_coding	insulin like growth factor binding protein 3 [Source:HGNC Symbol;Acc:HGNC:5472]	-	25	30	18	62	93	43	0.339091	0.315427	0.268558	0.88574	0.904219	0.667166
ENSG00000168404	313.35	301.865	284.036	200.877	215.644	171.628	299.75	196.05	0.60567	1.73248e-05	0.00029512	MLKL	16	74671855	74700960	-	5692	protein_coding	mixed lineage kinase domain like pseudokinase [Source:HGNC Symbol;Acc:HGNC:26617]	-	299	372	246	182	287	143	3.25682	3.14099	2.94745	2.08801	2.24088	1.78175
ENSG00000204217	1203.09	1211.52	1192.72	1512.1	1471.94	1415.03	1202.44	1466.35	-0.286416	1.80721e-05	0.00030747	BMPR2	2	202376936	202567751	+	11900	protein_coding	bone morphogenetic protein receptor type 2 [Source:HGNC Symbol;Acc:HGNC:1078]	-	1148	1493	1033	1370	1959	1179	5.98112	6.02978	5.92011	7.51795	7.31626	7.02657
ENSG00000168228	352.125	331.889	324.447	230.678	218.65	242.439	336.154	230.589	0.547855	1.8108e-05	0.000307703	ZCCHC4	4	25312785	25370383	+	4400	protein_coding	zinc finger CCHC-type containing 4 [Source:HGNC Symbol;Acc:HGNC:22917]	-	336	409	281	209	291	202	4.7345	4.46745	4.35542	3.10184	2.93929	3.25593
ENSG00000140525	2951.14	2989.44	3067.82	3355.31	3785.42	3533.37	3002.8	3558.03	-0.246344	1.84566e-05	0.000313184	FANCI	15	89243949	89317261	+	7766	protein_coding	FA complementation group I [Source:HGNC Symbol;Acc:HGNC:25568]	-	2816	3684	2657	3040	5038	2944	22.4814	22.7987	23.333	25.5624	28.8312	26.8854
ENSG00000121644	2077.12	1972.67	2123.34	2438.12	2432.95	2442.39	2057.71	2437.82	-0.24577	1.84759e-05	0.000313184	DESI2	1	244652935	244709033	+	5104	protein_coding	desumoylating isopeptidase 2 [Source:HGNC Symbol;Acc:HGNC:24264]	-	1982	2431	1839	2209	3238	2035	24.0758	22.8909	24.5724	28.2625	28.1947	28.2768
ENSG00000126705	677.003	717.335	807.077	921.607	923.438	1015.36	733.805	953.469	-0.377961	1.85797e-05	0.000314556	AHDC1	1	27534035	27604431	-	8297	protein_coding	AT-hook DNA binding motif containing 1 [Source:HGNC Symbol;Acc:HGNC:25230]	-	646	884	699	835	1229	846	4.82724	5.12059	5.74556	6.5719	6.58313	7.23146
ENSG00000072422	201.214	205.301	206.676	298.005	346.383	278.445	204.397	307.611	-0.596184	1.91164e-05	0.000323247	RHOBTB1	10	60869438	61001440	-	4841	protein_coding	Rho related BTB domain containing 1 [Source:HGNC Symbol;Acc:HGNC:18738]	-	192	253	179	270	461	232	2.45897	2.51174	2.52171	3.64212	4.23221	3.39883
ENSG00000104332	267.238	246.686	254.016	186.529	157.788	145.223	255.98	163.18	0.649029	1.92944e-05	0.000325859	SFRP1	8	41261958	41309497	-	4761	protein_coding	secreted frizzled related protein 1 [Source:HGNC Symbol;Acc:HGNC:10776]	-	255	304	220	169	210	121	3.3207	3.06877	3.15138	2.318	1.9603	1.80245
ENSG00000196141	2544.52	2440.08	2619.83	2034.16	2145.92	2199.95	2534.81	2126.68	0.252308	2.03234e-05	0.000342817	SPATS2L	2	200305881	200482263	+	10437	protein_coding	spermatogenesis associated serine rich 2 like [Source:HGNC Symbol;Acc:HGNC:24574]	-	2428	3007	2269	1843	2856	1833	14.4232	13.8467	14.8264	11.5312	12.1614	12.4556
ENSG00000127314	4223.41	4105.2	4421.03	3374.07	3456.32	3862.22	4249.88	3564.2	0.254266	2.05064e-05	0.000345483	RAP1B	12	68610839	68671901	+	16942	protein_coding	RAP1B, member of RAS oncogene family [Source:HGNC Symbol;Acc:HGNC:9857]	-	4030	5059	3829	3057	4600	3218	14.7478	14.3512	15.4134	11.783	12.0669	13.4709
ENSG00000233435	118.423	95.7529	118.926	58.4972	42.0769	62.41	111.034	54.328	1.04485	2.09382e-05	0.000352328	AGGF1P2	10	133640789	133642894	+	2106	processed_pseudogene	angiogenic factor with G-patch and FHA domains 1 pseudogene 2 [Source:HGNC Symbol;Acc:HGNC:38052]	-	113	118	103	53	56	52	3.32666	2.69285	3.33546	1.6434	1.18177	1.75114
ENSG00000180304	1565.7	1596.96	1645.33	1977.87	1870.92	1915.51	1602.66	1921.43	-0.261226	2.14831e-05	0.000361058	OAZ2	15	64687573	64703281	-	7671	protein_coding	ornithine decarboxylase antizyme 2 [Source:HGNC Symbol;Acc:HGNC:8096]	-	1494	1968	1425	1792	2490	1596	12.075	12.33	12.6689	15.255	14.4261	14.7556
ENSG00000176092	17.8159	18.6637	15.01	67.327	51.0934	39.6063	17.1632	52.6756	-1.61132	2.17674e-05	0.00036539	CRYBG2	1	26321698	26360080	-	6895	protein_coding	crystallin beta-gamma domain containing 2 [Source:HGNC Symbol;Acc:HGNC:17295]	-	17	23	13	61	68	33	0.152863	0.160318	0.128584	0.577725	0.438305	0.339435
ENSG00000143322	2077.12	2028.66	2258.43	1557.35	1703.36	1869.9	2121.4	1710.2	0.310545	2.19386e-05	0.000367761	ABL2	1	179099327	179229684	-	13257	protein_coding	ABL proto-oncogene 2, non-receptor tyrosine kinase [Source:HGNC Symbol;Acc:HGNC:77]	-	1982	2500	1956	1411	2267	1558	9.26928	9.06324	10.0624	6.95036	7.5999	8.33487
ENSG00000146858	14.6719	25.1554	15.01	50.7712	77.3915	43.2069	18.2791	57.1232	-1.63502	2.19619e-05	0.000367761	ZC3HAV1L	7	139025706	139036029	-	1753	protein_coding	zinc finger CCCH-type containing, antiviral 1 like [Source:HGNC Symbol;Acc:HGNC:22423]	-	14	31	13	46	103	36	0.495147	0.849901	0.505752	1.71357	2.6113	1.45646
ENSG00000077935	77.5514	106.302	113.152	44.1488	51.0934	42.0067	99.0019	45.7497	1.10438	2.21169e-05	0.000369909	SMC1B	22	45344063	45413619	-	4253	protein_coding	structural maintenance of chromosomes 1B [Source:HGNC Symbol;Acc:HGNC:11112]	-	74	131	98	40	68	35	1.07876	1.48035	1.57147	0.614173	0.710584	0.583646
ENSG00000213047	169.775	179.334	144.327	267.1	270.494	235.238	164.479	257.611	-0.64475	2.27425e-05	0.000379913	DENND1B	1	197504748	197775696	-	13203	protein_coding	DENN domain containing 1B [Source:HGNC Symbol;Acc:HGNC:28404]	-	162	221	125	242	360	196	0.760729	0.804467	0.645675	1.19693	1.2118	1.05283
ENSG00000128311	294.486	290.505	297.891	453.629	397.477	394.863	294.294	415.323	-0.49627	2.34364e-05	0.000391032	TST	22	37010859	37020183	-	1937	protein_coding	thiosulfate sulfurtransferase [Source:HGNC Symbol;Acc:HGNC:12388]	-	281	358	258	411	529	329	8.99424	8.88264	9.08378	13.856	12.1375	12.046
ENSG00000155629	189.686	229.645	248.243	139.069	128.485	144.023	222.525	137.192	0.701943	2.38975e-05	0.000398244	PIK3AP1	10	96593312	96720514	-	5691	protein_coding	phosphoinositide-3-kinase adaptor protein 1 [Source:HGNC Symbol;Acc:HGNC:30034]	-	181	283	215	126	171	120	1.97187	2.38994	2.57648	1.4458	1.33539	1.49544
ENSG00000130706	2597.97	2635.64	2672.94	3557.29	3017.52	3029.29	2635.52	3201.36	-0.279939	2.39423e-05	0.000398509	ADRM1	20	62302093	62308862	+	2142	protein_coding	adhesion regulating molecule 1 [Source:HGNC Symbol;Acc:HGNC:15759]	-	2479	3248	2315	3223	4016	2524	71.7538	72.8761	73.7069	98.2577	83.3251	83.5692
ENSG00000175727	2757.27	2634.83	2706.42	2318.92	2328.51	2240.76	2699.51	2296.06	0.232335	2.40793e-05	0.000400307	MLXIP	12	122078722	122147347	+	13905	protein_coding	MLX interacting protein [Source:HGNC Symbol;Acc:HGNC:17055]	bHLH	2631	3247	2344	2101	3099	1867	11.7311	11.2228	11.4964	9.8669	9.90495	9.52248
ENSG00000112096	10478.9	8903.4	7082.42	5509.77	4388.77	5348.06	8821.56	5082.2	0.795826	2.41105e-05	0.000400344	SOD2	6	159669057	159745186	-	16493	protein_coding	superoxide dismutase 2 [Source:HGNC Symbol;Acc:HGNC:11180]	-	9999	10972	6134	4992	5841	4456	37.5876	31.9724	25.3642	19.7652	15.7394	19.1612
ENSG00000165730	94.3192	100.622	86.5963	181.01	201.368	128.421	93.8458	170.266	-0.864372	2.41433e-05	0.000400408	STOX1	10	68827541	68895432	+	3904	protein_coding	storkhead box 1 [Source:HGNC Symbol;Acc:HGNC:23508]	-	90	124	75	164	268	107	1.42929	1.52651	1.31017	2.74322	3.05089	1.9438
ENSG00000167601	2142.09	2276.16	2828.81	3384.01	3623.87	3993.04	2415.69	3666.97	-0.602471	2.43543e-05	0.000403424	AXL	19	41219203	41261766	+	5154	protein_coding	AXL receptor tyrosine kinase [Source:HGNC Symbol;Acc:HGNC:905]	-	2044	2805	2450	3066	4823	3327	24.5881	26.1564	32.4189	38.8466	41.5886	45.781
ENSG00000101928	587.923	600.484	614.256	834.413	724.324	790.927	600.888	783.221	-0.379542	2.46084e-05	0.000407143	MOSPD1	X	134887626	134915267	-	2675	protein_coding	motile sperm domain containing 1 [Source:HGNC Symbol;Acc:HGNC:25235]	-	561	740	532	756	964	659	13.0025	13.2953	13.5633	18.4554	16.016	17.4718
ENSG00000196405	481.028	494.994	496.485	622.499	634.159	682.909	490.836	646.522	-0.395846	2.47568e-05	0.000409109	EVL	14	99971449	100144236	+	10621	protein_coding	Enah/Vasp-like [Source:HGNC Symbol;Acc:HGNC:20234]	-	459	610	430	564	844	569	2.67938	2.76028	2.76108	3.46768	3.53166	3.79947
ENSG00000107130	1892.67	1855.82	2013.65	2307.88	2236.09	2311.57	1920.72	2285.18	-0.251194	2.5113e-05	0.000414499	NCS1	9	130172578	130237304	+	5289	protein_coding	neuronal calcium sensor 1 [Source:HGNC Symbol;Acc:HGNC:3953]	-	1806	2287	1744	2091	2976	1926	21.1705	20.7817	22.4879	25.817	25.007	25.8261
ENSG00000110237	745.122	840.678	783.985	973.482	1043.66	988.959	789.928	1002.03	-0.342776	2.52133e-05	0.000415659	ARHGEF17	11	73308289	73369388	+	9908	protein_coding	Rho guanine nucleotide exchange factor 17 [Source:HGNC Symbol;Acc:HGNC:21726]	-	711	1036	679	882	1389	824	4.44909	5.02531	4.67369	5.81311	6.23043	5.89818
ENSG00000066777	2346.45	2328.09	2241.11	1942.55	1972.36	1940.71	2305.22	1951.87	0.240074	2.52583e-05	0.000415904	ARFGEF1	8	67173511	67343677	-	10964	protein_coding	ADP ribosylation factor guanine nucleotide exchange factor 1 [Source:HGNC Symbol;Acc:HGNC:15772]	-	2239	2869	1941	1760	2625	1617	12.6611	12.5762	12.0735	10.4826	10.6405	10.4597
ENSG00000113716	4040.01	4171.74	4048.09	3536.32	3481.86	3612.58	4086.61	3543.59	0.206733	2.55257e-05	0.000419807	HMGXB3	5	150000046	150053142	+	6263	protein_coding	HMG-box containing 3 [Source:HGNC Symbol;Acc:HGNC:28982]	HMG	3855	5141	3506	3204	4634	3010	38.1619	39.4506	38.1774	33.4069	32.8833	34.0848
ENSG00000198959	586.875	557.477	603.865	335.531	363.665	505.281	582.739	401.492	0.542112	2.5557e-05	0.000419822	TGM2	20	38127387	38166578	-	8036	protein_coding	transglutaminase 2 [Source:HGNC Symbol;Acc:HGNC:11778]	-	560	687	523	304	484	421	4.32052	4.10871	4.43852	2.47036	2.67675	3.71551
ENSG00000168061	510.372	495.805	529.969	818.961	613.872	680.509	512.049	704.447	-0.457813	2.57598e-05	0.000422651	SAC3D1	11	65040901	65044828	+	1772	protein_coding	SAC3 domain containing 1 [Source:HGNC Symbol;Acc:HGNC:30179]	-	487	611	459	742	817	567	17.0393	16.5717	17.6655	27.3442	20.4909	22.6932
ENSG00000213516	989.304	947.792	890.21	688.722	780.677	735.718	942.435	735.039	0.356502	2.59957e-05	0.000426015	RBMXL1	1	88979456	88992960	-	5087	protein_coding	RBMX like 1 [Source:HGNC Symbol;Acc:HGNC:25073]	-	944	1168	771	624	1039	613	11.5053	11.0349	10.3364	8.0103	9.07728	8.54624
ENSG00000171517	446.444	413.847	406.425	310.146	281.765	314.45	422.239	302.12	0.487313	2.61559e-05	0.000427907	LPAR3	1	84811602	84893213	-	3543	protein_coding	lysophosphatidic acid receptor 3 [Source:HGNC Symbol;Acc:HGNC:14298]	-	426	510	352	281	375	262	7.45463	6.91812	6.7756	5.17918	4.70394	5.24453
ENSG00000123094	806.954	770.081	841.716	549.653	643.927	649.304	806.25	614.295	0.389203	2.61731e-05	0.000427907	RASSF8	12	25959029	26079892	+	7619	protein_coding	Ras association domain family member 8 [Source:HGNC Symbol;Acc:HGNC:13232]	-	770	949	729	498	857	541	6.26586	5.98628	6.52538	4.26832	4.99902	5.03589
ENSG00000125991	2873.59	3018.65	2903.86	3541.84	3336.1	3401.35	2932.04	3426.43	-0.223538	2.62579e-05	0.000428786	ERGIC3	20	35542021	35557634	+	6012	protein_coding	ERGIC and golgi 3 [Source:HGNC Symbol;Acc:HGNC:15927]	-	2742	3720	2515	3209	4440	2834	28.2772	29.7381	28.5296	34.8559	32.8221	33.4316
ENSG00000053747	363.653	378.143	311.747	225.159	240.439	255.641	351.181	240.413	0.551064	2.64824e-05	0.00043146	LAMA3	18	23689443	23956222	+	14678	protein_coding	laminin subunit alpha 3 [Source:HGNC Symbol;Acc:HGNC:6483]	-	347	466	270	204	320	213	1.46572	1.52584	1.25451	0.907589	0.968913	1.02918
ENSG00000043355	255.71	230.456	312.901	382.991	367.422	429.669	266.356	393.361	-0.566058	2.64841e-05	0.00043146	ZIC2	13	99981772	99986773	+	3310	protein_coding	Zic family member 2 [Source:HGNC Symbol;Acc:HGNC:12873]	zf-C2H2	244	284	271	347	489	358	4.57035	4.12362	5.58365	6.84585	6.56572	7.67064
ENSG00000085832	1903.15	1839.59	2019.43	1481.19	1592.16	1659.87	1920.72	1577.74	0.282707	2.66721e-05	0.000434011	EPS15	1	51354263	51519328	-	7440	protein_coding	epidermal growth factor receptor pathway substrate 15 [Source:HGNC Symbol;Acc:HGNC:3419]	-	1816	2267	1749	1342	2119	1383	15.1332	14.6443	16.0322	11.7789	12.6578	13.1834
ENSG00000137831	364.701	370.84	345.231	442.592	517.696	538.886	360.257	499.725	-0.471168	2.68049e-05	0.000435658	UACA	15	70654554	70763593	-	11031	protein_coding	uveal autoantigen with coiled-coil domains and ankyrin repeats [Source:HGNC Symbol;Acc:HGNC:15947]	-	348	457	299	401	689	449	1.95592	1.99109	1.84856	2.37386	2.77591	2.88674
ENSG00000076356	111.087	88.4497	91.2148	194.255	168.308	146.423	96.9172	169.662	-0.811632	2.70387e-05	0.000438941	PLXNA2	1	208022242	208244320	-	13781	protein_coding	plexin A2 [Source:HGNC Symbol;Acc:HGNC:9100]	-	106	109	79	176	224	122	0.476884	0.380132	0.390952	0.833984	0.722386	0.62785
ENSG00000131747	7132.63	6966.43	7129.76	7828.69	8076.51	8190.11	7076.27	8031.77	-0.182957	2.71549e-05	0.000440311	TOP2A	17	40388516	40417950	-	6437	protein_coding	DNA topoisomerase II alpha [Source:HGNC Symbol;Acc:HGNC:11989]	-	6806	8585	6175	7093	10749	6824	65.5535	64.0982	65.4229	71.9569	74.2141	75.1851
ENSG00000142798	664.427	654.853	659.286	849.865	864.831	801.729	659.522	838.808	-0.348985	2.72764e-05	0.000441762	HSPG2	1	21822245	21937297	-	18104	protein_coding	heparan sulfate proteoglycan 2 [Source:HGNC Symbol;Acc:HGNC:5273]	-	634	807	571	770	1151	668	2.17121	2.14234	2.15099	2.77742	2.82555	2.61685
ENSG00000125995	1299.51	1213.14	1384.39	1698.63	1476.45	1712.67	1299.01	1629.25	-0.326031	2.75202e-05	0.000445189	ROMO1	20	35699272	35700984	+	702	protein_coding	reactive oxygen species modulator 1 [Source:HGNC Symbol;Acc:HGNC:16185]	-	1240	1495	1199	1539	1965	1427	109.515	102.351	116.482	143.162	124.402	144.166
ENSG00000189362	366.797	387.069	422.59	278.138	279.511	272.444	392.152	276.697	0.50089	2.76789e-05	0.000447233	NEMP2	2	190504342	190534722	-	6521	protein_coding	nuclear envelope integral membrane protein 2 [Source:HGNC Symbol;Acc:HGNC:33700]	-	350	477	366	252	372	227	3.32768	3.51555	3.82775	2.52355	2.53531	2.46881
ENSG00000164400	33.5357	29.2128	26.5562	7.72605	6.01099	4.80077	29.7682	6.17927	2.26684	2.77127e-05	0.000447256	CSF2	5	132073790	132076170	+	787	protein_coding	colony stimulating factor 2 [Source:HGNC Symbol;Acc:HGNC:2434]	-	32	36	23	7	8	4	2.52094	2.19845	1.9931	0.58083	0.45177	0.360464
ENSG00000070950	2716.39	2776.83	2906.17	2304.57	2321.74	2480.8	2799.8	2369.04	0.241561	2.83956e-05	0.000457742	RAD18	3	8775402	8963773	-	6983	protein_coding	RAD18, E3 ubiquitin protein ligase [Source:HGNC Symbol;Acc:HGNC:18278]	-	2592	3422	2517	2088	3090	2067	23.0134	23.5519	24.582	19.526	19.6661	20.993
ENSG00000228594	79.6474	96.5644	101.606	171.077	150.275	163.226	92.606	161.526	-0.799083	2.84663e-05	0.000458065	FNDC10	1	1598012	1600096	-	2085	protein_coding	fibronectin type III domain containing 10 [Source:HGNC Symbol;Acc:HGNC:42951]	-	76	119	88	155	200	136	2.25993	2.74302	2.87841	4.85458	4.2631	4.62604
ENSG00000175166	12025.7	11872.6	12805.9	10424.6	9979.74	11187	12234.7	10530.5	0.216744	2.84819e-05	0.000458065	PSMD2	3	184298709	184309054	+	5453	protein_coding	proteasome 26S subunit, non-ATPase 2 [Source:HGNC Symbol;Acc:HGNC:9559]	-	11475	14631	11091	9445	13282	9321	130.468	128.952	138.711	113.108	108.25	121.228
ENSG00000092841	3893.29	3705.96	3708.63	4562.78	4499.98	4151.47	3769.29	4404.74	-0.225596	2.89147e-05	0.000464066	MYL6	12	56158161	56163496	+	4609	protein_coding	myosin light chain 6 [Source:HGNC Symbol;Acc:HGNC:7587]	-	3715	4567	3212	4134	5989	3459	49.9735	47.6226	47.5275	58.5719	57.7497	53.2256
ENSG00000217801	311.254	278.333	311.747	448.111	393.72	426.068	300.444	422.633	-0.492579	2.89222e-05	0.000464066	AL390719.1	1	1059734	1069355	+	2171	transcribed_unprocessed_pseudogene	uncharacterized LOC100288175 [Source:NCBI gene;Acc:100288175]	-	297	343	270	406	524	355	8.48173	7.59317	8.48165	12.2121	10.7269	11.597
ENSG00000188483	300.774	262.103	227.46	397.339	365.919	388.862	263.446	384.04	-0.53993	2.89641e-05	0.000464199	IER5L	9	129175552	129178262	-	2711	protein_coding	immediate early response 5 like [Source:HGNC Symbol;Acc:HGNC:23679]	-	287	323	197	360	487	324	6.56357	5.72614	4.95579	8.67159	7.98365	8.47602
ENSG00000163932	575.347	594.804	561.144	439.281	407.244	456.073	577.099	434.199	0.415817	3.01318e-05	0.000482353	PRKCD	3	53156009	53192717	+	3396	protein_coding	protein kinase C delta [Source:HGNC Symbol;Acc:HGNC:9399]	-	549	733	486	398	542	380	10.0229	10.3735	9.75989	7.65317	7.09306	7.93583
ENSG00000140534	841.537	801.728	892.519	1052.95	1054.93	1057.37	845.261	1055.08	-0.322226	3.0181e-05	0.000482582	TICRR	15	89575482	89631056	+	8402	protein_coding	TOPBP1 interacting checkpoint and replication regulator [Source:HGNC Symbol;Acc:HGNC:28704]	-	803	988	773	954	1404	881	5.92544	5.65149	6.27442	7.41466	7.42653	7.43652
ENSG00000132718	1495.48	1489.04	1345.13	1233.96	1173.65	1024.96	1443.22	1144.19	0.334362	3.02517e-05	0.000483152	SYT11	1	155859509	155885199	+	5240	protein_coding	synaptotagmin 11 [Source:HGNC Symbol;Acc:HGNC:19239]	-	1427	1835	1165	1118	1562	854	16.8842	16.8304	15.1625	13.9327	13.248	11.5585
ENSG00000110888	744.074	975.382	707.78	442.592	632.656	588.094	809.079	554.448	0.545197	3.07205e-05	0.000490073	CAPRIN2	12	30709552	30754951	-	8392	protein_coding	caprin family member 2 [Source:HGNC Symbol;Acc:HGNC:21259]	-	710	1202	613	401	842	490	5.24542	6.88379	4.98163	3.12036	4.45911	4.14102
ENSG00000101365	4379.56	4265.87	4430.27	5135.61	4827.57	5117.62	4358.57	5026.94	-0.205374	3.09178e-05	0.000492653	IDH3B	20	2658395	2664219	-	2567	protein_coding	isocitrate dehydrogenase 3 (NAD(+)) beta [Source:HGNC Symbol;Acc:HGNC:5385]	-	4179	5257	3837	4653	6425	4264	100.933	98.424	101.939	118.368	111.237	117.806
ENSG00000165424	433.869	485.256	460.692	637.951	606.358	588.094	459.939	610.801	-0.407381	3.12477e-05	0.000497335	ZCCHC24	10	79382325	79445627	-	5051	protein_coding	zinc finger CCHC-type containing 24 [Source:HGNC Symbol;Acc:HGNC:26911]	-	414	598	399	578	807	490	5.08172	5.69	5.38731	7.47268	7.10065	6.88011
ENSG00000124785	1015.5	957.529	1003.36	1278.11	1185.67	1209.79	992.132	1224.52	-0.303711	3.17788e-05	0.000505207	NRN1	6	5997999	6007605	-	2328	protein_coding	neuritin 1 [Source:HGNC Symbol;Acc:HGNC:17972]	-	969	1180	869	1158	1578	1008	25.8065	24.3606	25.4574	32.4826	30.1249	30.7082
ENSG00000185652	29.3438	37.3274	39.257	75.053	81.1483	81.6131	35.3094	79.2715	-1.16677	3.18254e-05	0.000505365	NTF3	12	5432112	5521536	+	2919	protein_coding	neurotrophin 3 [Source:HGNC Symbol;Acc:HGNC:8023]	-	28	46	34	68	108	68	0.594719	0.757378	0.794367	1.52125	1.64434	1.65216
ENSG00000101220	1566.75	1780.36	1825.45	2099.28	2056.51	2133.94	1724.18	2096.58	-0.281363	3.21605e-05	0.0005101	C20orf27	20	3753508	3768387	-	2415	protein_coding	chromosome 20 open reading frame 27 [Source:HGNC Symbol;Acc:HGNC:15873]	-	1495	2194	1581	1902	2737	1778	38.3806	43.6625	44.6469	51.4303	50.3686	52.2145
ENSG00000172432	961.008	1071.95	893.674	747.219	794.953	729.717	975.543	757.296	0.365924	3.26496e-05	0.000517264	GTPBP2	6	43605316	43629162	-	4624	protein_coding	GTP binding protein 2 [Source:HGNC Symbol;Acc:HGNC:4670]	-	917	1321	774	677	1058	608	12.2953	13.7301	11.4156	9.56085	10.1688	9.32529
ENSG00000280287	143.575	169.596	135.09	71.7418	84.1538	94.8152	149.42	83.5703	0.844961	3.3282e-05	0.000525919	AC131212.3	12	132550729	132554947	+	4219	TEC	novel transcript	-	137	209	117	65	112	79	2.01325	2.38081	1.89127	1.00607	1.17981	1.32799
ENSG00000073921	7716.36	7682.96	8285.53	6495.4	6684.97	7187.95	7894.95	6789.44	0.217671	3.32996e-05	0.000525919	PICALM	11	85957684	86069882	-	5833	protein_coding	phosphatidylinositol binding clathrin assembly protein [Source:HGNC Symbol;Acc:HGNC:15514]	-	7363	9468	7176	5885	8897	5989	78.2619	78.0109	83.901	65.8841	67.7881	72.818
ENSG00000069869	1174.8	1199.35	1285.09	887.391	954.244	1058.57	1219.74	966.735	0.335943	3.33101e-05	0.000525919	NEDD4	15	55826922	55993746	-	9122	protein_coding	neural precursor cell expressed, developmentally down-regulated 4, E3 ubiquitin protein ligase [Source:HGNC Symbol;Acc:HGNC:7727]	-	1121	1478	1113	804	1270	882	7.61909	7.78705	8.32112	5.75562	6.1875	6.85733
ENSG00000143748	1352.96	1259.39	1278.16	1629.09	1543.32	1543.45	1296.84	1571.95	-0.277709	3.34157e-05	0.000526449	NVL	1	224227334	224330387	-	4813	protein_coding	nuclear VCP-like [Source:HGNC Symbol;Acc:HGNC:8070]	-	1291	1552	1107	1476	2054	1286	16.6302	15.4976	15.6859	20.0261	18.9665	18.9497
ENSG00000116285	3414.36	3636.99	4507.63	1589.36	1941.55	2496.4	3852.99	2009.1	0.939548	3.34199e-05	0.000526449	ERRFI1	1	8004404	8026308	-	4186	protein_coding	ERBB receptor feedback inhibitor 1 [Source:HGNC Symbol;Acc:HGNC:18185]	-	3258	4482	3904	1440	2584	2080	48.2547	51.459	63.6044	22.4641	27.4344	35.2404
ENSG00000197530	616.219	774.95	663.905	943.681	894.134	865.339	685.025	901.051	-0.391795	3.36211e-05	0.000529016	MIB2	1	1615415	1630610	+	8767	protein_coding	mindbomb E3 ubiquitin protein ligase 2 [Source:HGNC Symbol;Acc:HGNC:30577]	-	588	955	575	855	1190	721	4.15828	5.23529	4.47294	6.36856	6.03251	5.83258
ENSG00000080200	953.672	955.095	892.519	694.24	773.915	739.319	933.762	735.825	0.342379	3.4021e-05	0.0005341	CRYBG3	3	97822040	97944963	+	10929	protein_coding	crystallin beta-gamma domain containing 3 [Source:HGNC Symbol;Acc:HGNC:34427]	-	910	1177	773	629	1030	616	5.16236	5.17589	4.82365	3.75834	4.1885	3.99739
ENSG00000123977	96.4152	116.851	150.1	57.3935	50.342	73.2117	121.122	60.3157	1.01616	3.40216e-05	0.0005341	DAW1	2	227871054	227924344	+	2933	protein_coding	dynein assembly factor with WD repeats 1 [Source:HGNC Symbol;Acc:HGNC:26383]	-	92	144	130	52	67	61	1.94475	2.3596	3.02279	1.15776	1.01523	1.47501
ENSG00000035687	1154.89	1072.76	1063.4	1283.63	1356.98	1415.03	1097.02	1351.88	-0.301364	3.44421e-05	0.000540089	ADSS	1	244408494	244452134	-	3666	protein_coding	adenylosuccinate synthase [Source:HGNC Symbol;Acc:HGNC:292]	-	1102	1322	921	1163	1806	1179	18.637	17.3312	17.1334	20.7163	21.8941	22.8086
ENSG00000154639	318.589	319.717	383.333	464.666	497.409	452.473	340.547	471.516	-0.476046	3.55605e-05	0.000556993	CXADR	21	17512382	17593579	+	6682	protein_coding	CXADR, Ig-like cell adhesion molecule [Source:HGNC Symbol;Acc:HGNC:2559]	-	304	394	332	421	662	377	2.82069	2.83386	3.38851	4.11435	4.40305	4.00139
ENSG00000124496	127.855	134.703	107.379	197.566	214.893	190.831	123.313	201.096	-0.703048	3.56836e-05	0.000558289	TRERF1	6	42224931	42452051	-	7732	protein_coding	transcriptional regulating factor 1 [Source:HGNC Symbol;Acc:HGNC:18273]	zf-C2H2	122	166	93	179	286	159	0.978263	1.03182	0.82029	1.51177	1.6439	1.45842
ENSG00000051523	2560.24	2518.79	2678.71	3552.88	2934.11	3001.68	2585.91	3162.89	-0.290175	3.6016e-05	0.000562852	CYBA	16	88643283	88651152	-	3357	protein_coding	cytochrome b-245 alpha chain [Source:HGNC Symbol;Acc:HGNC:2577]	-	2443	3104	2320	3219	3905	2501	45.119	44.4385	47.1317	62.6175	51.6977	52.8371
ENSG00000080345	2736.31	2685.14	2983.53	2154.46	2375.84	2444.79	2801.66	2325.03	0.26786	3.68034e-05	0.000574507	RIF1	2	151409883	151508013	+	18166	protein_coding	replication timing regulatory factor 1 [Source:HGNC Symbol;Acc:HGNC:23207]	-	2611	3309	2584	1952	3162	2037	8.91118	8.7544	9.70085	7.01692	7.73578	7.95258
ENSG00000176463	216.934	245.874	210.14	312.353	368.924	312.05	224.316	331.109	-0.562574	3.73441e-05	0.00058229	SLCO3A1	15	91853695	92172435	+	9435	protein_coding	solute carrier organic anion transporter family member 3A1 [Source:HGNC Symbol;Acc:HGNC:10952]	-	207	303	182	283	491	260	1.36024	1.54344	1.31555	1.95871	2.31282	1.95438
ENSG00000162889	2400.95	2458.74	2562.1	2854.22	2966.42	2857.66	2473.93	2892.77	-0.226897	3.76944e-05	0.000587089	MAPKAPK2	1	206684944	206734283	+	4195	protein_coding	mitogen-activated protein kinase-activated protein kinase 2 [Source:HGNC Symbol;Acc:HGNC:6887]	-	2291	3030	2219	2586	3948	2381	33.8595	34.7136	36.0746	40.2552	41.8261	40.2535
ENSG00000023191	1792.07	1782.79	1915.51	2285.81	2124.88	2141.14	1830.12	2183.94	-0.255386	3.83483e-05	0.000596601	RNH1	11	494512	507300	-	7374	protein_coding	ribonuclease/angiogenin inhibitor 1 [Source:HGNC Symbol;Acc:HGNC:10074]	-	1710	2197	1659	2071	2828	1784	14.3774	14.3191	15.3433	18.3401	17.0443	17.1581
ENSG00000158292	136.239	128.212	115.462	232.885	215.644	174.028	126.637	207.519	-0.713912	3.88354e-05	0.000603499	GPR153	1	6247346	6260975	-	4082	protein_coding	G protein-coupled receptor 153 [Source:HGNC Symbol;Acc:HGNC:23618]	-	130	158	100	211	287	145	1.9745	1.86026	1.67072	3.37548	3.12472	2.51925
ENSG00000196305	11529	11050.5	12115.4	9829.74	10152.6	10330.1	11565	10104.1	0.194424	3.89175e-05	0.000604096	IARS	9	92210207	92293756	-	7401	protein_coding	isoleucyl-tRNA synthetase [Source:HGNC Symbol;Acc:HGNC:5330]	-	11001	13618	10493	8906	13512	8607	92.1572	88.4325	96.6909	78.5811	81.1393	82.478
ENSG00000105767	126.807	111.982	101.606	167.766	215.644	184.83	113.465	189.413	-0.744214	3.92352e-05	0.000608343	CADM4	19	43622368	43639839	-	2246	protein_coding	cell adhesion molecule 4 [Source:HGNC Symbol;Acc:HGNC:30825]	-	121	138	88	152	287	154	3.34013	2.95296	2.67208	4.41936	5.67903	4.86281
ENSG00000067225	20646.5	20571.5	20644.6	22880.1	22579.5	24071.1	20620.8	23176.9	-0.168378	3.96044e-05	0.00061338	PKM	15	72199029	72231822	-	8571	protein_coding	pyruvate kinase M1/2 [Source:HGNC Symbol;Acc:HGNC:9021]	-	19701	25351	17880	20730	30051	20056	142.51	142.152	142.27	157.941	155.822	165.955
ENSG00000115464	1412.69	1403.84	1348.59	1069.51	1136.83	1197.79	1388.37	1134.71	0.292116	3.99608e-05	0.000618206	USP34	2	61187463	61470769	-	18125	protein_coding	ubiquitin specific peptidase 34 [Source:HGNC Symbol;Acc:HGNC:20066]	-	1348	1730	1168	969	1513	998	4.61105	4.5873	4.39482	3.49117	3.7099	3.90507
ENSG00000187239	1599.24	1589.66	1502.16	1972.35	1845.37	1818.29	1563.68	1878.67	-0.263638	4.11071e-05	0.000635229	FNBP1	9	129887187	130043194	-	6600	protein_coding	formin binding protein 1 [Source:HGNC Symbol;Acc:HGNC:17069]	-	1526	1959	1301	1787	2456	1515	14.335	14.2652	13.4434	17.681	16.5381	16.2797
ENSG00000113369	1093.06	1034.62	949.095	855.384	770.158	806.529	1025.59	810.69	0.342233	4.12252e-05	0.000636342	ARRDC3	5	91368724	91383359	-	4934	protein_coding	arrestin domain containing 3 [Source:HGNC Symbol;Acc:HGNC:29263]	-	1043	1275	822	775	1025	672	13.1061	12.4194	11.3619	10.2572	9.23265	9.65932
ENSG00000135837	1507.01	1369.75	1398.24	1083.85	1161.62	1221.8	1425	1155.76	0.301811	4.12783e-05	0.000636414	CEP350	1	179954738	180114880	+	14301	protein_coding	centrosomal protein 350 [Source:HGNC Symbol;Acc:HGNC:24238]	-	1438	1688	1211	982	1546	1018	6.23419	5.67277	5.77503	4.48405	4.80446	5.04845
ENSG00000089280	7195.51	7421.66	7423.03	7905.95	8683.62	9027.85	7346.74	8539.14	-0.216961	4.1322e-05	0.000636414	FUS	16	31180110	31194871	+	10283	protein_coding	FUS RNA binding protein [Source:HGNC Symbol;Acc:HGNC:4010]	-	6866	9146	6429	7163	11557	7522	41.3973	42.7465	42.6383	45.4884	49.949	51.8788
ENSG00000119487	3040.22	2858.79	3373.79	2413.84	2475.78	2729.24	3090.94	2539.62	0.283043	4.21097e-05	0.000647824	MAPKAP1	9	125437393	125707234	-	6741	protein_coding	mitogen-activated protein kinase associated protein 1 [Source:HGNC Symbol;Acc:HGNC:18752]	-	2901	3523	2922	2187	3295	2274	26.6816	25.1175	29.5619	21.1861	21.7237	23.9245
ENSG00000145287	70.2154	51.1223	85.4417	109.268	150.275	138.022	68.9265	132.522	-0.961953	4.30061e-05	0.000660878	PLAC8	4	83090048	83137075	-	3853	protein_coding	placenta specific 8 [Source:HGNC Symbol;Acc:HGNC:19254]	-	67	63	74	99	200	115	1.07811	0.785833	1.30981	1.67788	2.30692	2.11678
ENSG00000146463	2220.69	2226.66	2244.58	2560.63	2682.4	2573.21	2230.64	2605.42	-0.225175	4.31466e-05	0.000661195	ZMYM4	1	35268967	35422058	+	7647	protein_coding	zinc finger MYM-type containing 4 [Source:HGNC Symbol;Acc:HGNC:13055]	-	2119	2744	1944	2320	3570	2144	17.1802	17.2457	17.3373	19.8117	20.7481	19.8843
ENSG00000204387	709.49	640.246	685.843	935.955	806.224	879.741	678.526	873.973	-0.364117	4.3168e-05	0.000661195	C6orf48	6	31834608	31839766	+	1801	protein_coding	chromosome 6 open reading frame 48 [Source:HGNC Symbol;Acc:HGNC:19078]	-	677	789	594	848	1073	733	23.3057	21.0548	22.4931	30.7474	26.4782	28.8647
ENSG00000175893	433.869	421.151	442.218	300.212	314.074	330.053	432.413	314.78	0.45776	4.31838e-05	0.000661195	ZDHHC21	9	14611071	14693471	-	9426	protein_coding	zinc finger DHHC-type containing 21 [Source:HGNC Symbol;Acc:HGNC:20750]	-	414	519	383	272	418	275	2.72308	2.64624	2.77107	1.88437	1.97084	2.0691
ENSG00000154370	1457.76	1539.35	1398.24	1869.7	1727.41	1730.68	1465.12	1775.93	-0.275239	4.32182e-05	0.000661195	TRIM11	1	228393673	228406840	-	8493	protein_coding	tripartite motif containing 11 [Source:HGNC Symbol;Acc:HGNC:16281]	-	1391	1897	1211	1694	2299	1442	10.1544	10.7348	9.72433	13.025	12.0304	12.0415
ENSG00000140575	10185.4	9814.68	10249.5	11091.3	11392.3	11763.1	10083.2	11415.6	-0.179215	4.33274e-05	0.000662133	IQGAP1	15	90388218	90502243	+	11535	protein_coding	IQ motif containing GTPase activating protein 1 [Source:HGNC Symbol;Acc:HGNC:6110]	-	9719	12095	8877	10049	15162	9801	52.2386	50.3938	52.4838	56.8894	58.4172	60.26
ENSG00000100106	375.181	372.463	383.333	545.238	492.15	487.278	376.992	508.222	-0.430655	4.34516e-05	0.000663297	TRIOBP	22	37696988	37776556	+	12254	protein_coding	TRIO and F-actin binding protein [Source:HGNC Symbol;Acc:HGNC:17009]	-	358	459	332	494	655	406	1.81131	1.80021	1.84772	2.63254	2.37556	2.34977
ENSG00000029993	3627.1	3333.5	3438.45	3896.13	4070.19	4131.06	3466.35	4032.46	-0.218867	4.39993e-05	0.000670916	HMGB3	X	150980509	150990775	+	3967	protein_coding	high mobility group box 3 [Source:HGNC Symbol;Acc:HGNC:5004]	HMG	3461	4108	2978	3530	5417	3442	54.0913	49.7688	51.1964	58.1083	60.6874	61.5354
ENSG00000072803	2630.46	2631.58	2708.73	2103.69	2262.39	2365.58	2656.92	2243.89	0.243613	4.49013e-05	0.000683915	FBXW11	5	171861549	172006873	-	5577	protein_coding	F-box and WD repeat domain containing 11 [Source:HGNC Symbol;Acc:HGNC:13607]	-	2510	3243	2346	1906	3011	1971	27.9036	27.947	28.6882	22.3176	23.9945	25.0647
ENSG00000186468	2397.8	2493.63	2525.15	2808.97	2846.2	3120.5	2472.2	2925.22	-0.241714	4.53131e-05	0.000689428	RPS23	5	82273358	82278577	-	4204	protein_coding	ribosomal protein S23 [Source:HGNC Symbol;Acc:HGNC:10410]	-	2288	3073	2187	2545	3788	2600	33.7428	35.1308	35.4783	39.5322	40.0451	43.8619
ENSG00000127884	7756.19	8170.65	8125.04	9052.72	8981.92	9169.47	8017.29	9068.04	-0.177362	4.53649e-05	0.000689457	ECHS1	10	133362480	133373689	-	1617	protein_coding	enoyl-CoA hydratase, short chain 1 [Source:HGNC Symbol;Acc:HGNC:3151]	-	7401	10069	7037	8202	11954	7640	283.771	299.271	296.793	331.235	328.553	335.089
ENSG00000125520	1410.6	1618.06	1659.18	1997.73	1895.72	1848.3	1562.61	1913.92	-0.292365	4.54625e-05	0.000689762	SLC2A4RG	20	63739861	63743505	+	2244	protein_coding	SLC2A4 regulator [Source:HGNC Symbol;Acc:HGNC:15930]	Others	1346	1994	1437	1810	2523	1540	37.1886	42.7062	43.6727	52.6722	49.9685	48.6715
ENSG00000140577	467.404	479.576	484.939	650.092	663.463	572.492	477.307	628.682	-0.400697	4.54995e-05	0.000689762	CRTC3	15	90529925	90645345	+	10814	protein_coding	CREB regulated transcription coactivator 3 [Source:HGNC Symbol;Acc:HGNC:26148]	-	446	591	420	589	883	477	2.55703	2.62658	2.64874	3.55676	3.62891	3.1283
ENSG00000072110	8134.51	8150.36	8965.6	9516.28	9558.22	10061.2	8416.82	9711.9	-0.206679	4.55348e-05	0.000689762	ACTN1	14	68874143	68979440	-	10626	protein_coding	actinin alpha 1 [Source:HGNC Symbol;Acc:HGNC:163]	-	7762	10044	7765	8622	12721	8383	45.2889	45.4282	49.8366	52.9864	53.2051	55.9508
ENSG00000205726	2363.22	2286.71	2286.14	1992.22	1912.25	1997.12	2312.02	1967.19	0.234057	4.56847e-05	0.000690914	ITSN1	21	33642400	33899861	+	21748	protein_coding	intersectin 1 [Source:HGNC Symbol;Acc:HGNC:6183]	-	2255	2818	1980	1805	2545	1664	6.42858	6.22745	6.20901	5.41981	5.2008	5.42638
ENSG00000127955	378.325	324.586	487.248	552.964	547.751	601.296	396.72	567.337	-0.521534	4.57108e-05	0.000690914	GNAI1	7	79768028	80226181	+	24206	protein_coding	G protein subunit alpha i1 [Source:HGNC Symbol;Acc:HGNC:4384]	-	361	400	422	501	729	501	0.924638	0.794192	1.18896	1.35158	1.33846	1.46788
ENSG00000104897	1488.15	1606.7	1470.98	1927.1	1906.23	1717.48	1521.94	1850.27	-0.281636	4.63401e-05	0.000699141	SF3A2	19	2236504	2248679	+	3134	protein_coding	splicing factor 3a subunit 2 [Source:HGNC Symbol;Acc:HGNC:10766]	-	1420	1980	1274	1746	2537	1431	28.0916	30.3637	27.7234	36.3807	35.9769	32.383
ENSG00000157224	1062.66	1072.76	1048.39	882.977	849.052	849.736	1061.27	860.588	0.303372	4.63564e-05	0.000699141	CLDN12	7	90383721	90513402	+	6741	protein_coding	claudin 12 [Source:HGNC Symbol;Acc:HGNC:2034]	-	1014	1322	908	800	1130	708	9.32613	9.42532	9.18625	7.74982	7.44999	7.44879
ENSG00000141258	904.417	1170.13	983.734	1315.64	1350.97	1266.2	1019.43	1310.94	-0.360552	4.67483e-05	0.000704284	SGSM2	17	2337498	2381058	+	9771	protein_coding	small G protein signaling modulator 2 [Source:HGNC Symbol;Acc:HGNC:29026]	-	863	1442	852	1192	1798	1055	5.47595	7.09276	5.94672	7.96642	8.1781	7.65755
ENSG00000168566	1090.96	1149.85	1236.6	1438.15	1350.97	1506.24	1159.13	1431.79	-0.303496	4.7168e-05	0.000709832	SNRNP48	6	7590199	7611967	+	5836	protein_coding	small nuclear ribonucleoprotein U11/U12 subunit 48 [Source:HGNC Symbol;Acc:HGNC:21368]	-	1041	1417	1071	1303	1798	1255	11.0592	11.6693	12.5156	14.5799	13.6923	15.2512
ENSG00000115760	2367.41	2331.34	2279.21	1850.94	2053.5	1968.32	2325.99	1957.59	0.247406	4.74683e-05	0.000713575	BIRC6	2	32357028	32618899	+	17858	protein_coding	baculoviral IAP repeat containing 6 [Source:HGNC Symbol;Acc:HGNC:13516]	-	2259	2873	1974	1677	2733	1640	7.8428	7.732	7.5386	6.13234	6.80156	6.5131
ENSG00000069667	266.19	263.726	229.769	164.454	179.578	150.024	253.228	164.686	0.616281	4.78161e-05	0.000718021	RORA	15	60488284	61229319	-	17040	protein_coding	RAR related orphan receptor A [Source:HGNC Symbol;Acc:HGNC:10258]	THR-like	254	325	199	149	239	125	0.92417	0.916648	0.796453	0.571008	0.623347	0.520256
ENSG00000112414	255.71	220.719	282.881	338.842	393.72	363.658	253.103	365.407	-0.539156	4.81129e-05	0.000721694	ADGRG6	6	142301854	142446266	+	8473	protein_coding	adhesion G protein-coupled receptor G6 [Source:HGNC Symbol;Acc:HGNC:13841]	-	244	272	245	307	524	303	1.78542	1.54284	1.97199	2.36607	2.7485	2.53619
ENSG00000138172	62.8795	64.1058	64.6586	144.587	119.468	99.616	63.8813	121.224	-0.925528	4.87118e-05	0.000729885	CALHM2	10	103446786	103452402	-	3108	protein_coding	calcium homeostasis modulator family member 2 [Source:HGNC Symbol;Acc:HGNC:23493]	-	60	79	56	131	159	83	1.1969	1.22162	1.22881	2.75243	2.27362	1.89397
ENSG00000181143	264.094	318.906	232.078	374.161	404.239	410.466	271.693	396.289	-0.537322	4.87902e-05	0.000730267	MUC16	19	8848844	8981342	-	43830	protein_coding	mucin 16, cell surface associated [Source:HGNC Symbol;Acc:HGNC:15582]	-	252	393	201	339	538	342	0.356465	0.430933	0.312753	0.505073	0.545522	0.55339
ENSG00000070814	7906.05	8281.01	8649.24	6994.28	7141.05	7474.8	8278.76	7203.38	0.200839	4.90654e-05	0.000733592	TCOF1	5	150357629	150400308	+	11439	protein_coding	treacle ribosome biogenesis factor 1 [Source:HGNC Symbol;Acc:HGNC:11654]	-	7544	10205	7491	6337	9504	6228	40.8885	42.8759	44.661	36.1761	36.925	38.6133
ENSG00000140526	1872.76	1850.14	2049.45	2286.91	2299.2	2261.16	1924.12	2282.42	-0.24812	4.94475e-05	0.000738505	ABHD2	15	89087459	89202360	+	10345	protein_coding	abhydrolase domain containing 2 [Source:HGNC Symbol;Acc:HGNC:18717]	-	1787	2280	1775	2072	3060	1884	10.7098	10.5924	11.7016	13.0793	13.146	12.916
ENSG00000158125	67.0715	86.0153	83.1324	33.1116	37.5687	36.0058	78.7397	35.562	1.14465	4.95252e-05	0.000738866	XDH	2	31334321	31414715	-	6037	protein_coding	xanthine dehydrogenase [Source:HGNC Symbol;Acc:HGNC:12805]	-	64	106	72	30	50	30	0.657274	0.843866	0.813369	0.324508	0.368087	0.352433
ENSG00000048544	977.776	939.677	1018.37	778.123	738.6	822.132	978.609	779.618	0.329558	4.98478e-05	0.000742877	MRPS10	6	42206801	42217865	-	2110	protein_coding	mitochondrial ribosomal protein S10 [Source:HGNC Symbol;Acc:HGNC:14502]	-	933	1158	882	705	983	685	27.4149	26.3764	28.5077	21.8189	20.7049	23.0242
ENSG00000147804	1176.89	1247.22	1313.95	1522.03	1456.16	1585.45	1246.02	1521.22	-0.286712	4.99977e-05	0.000744308	SLC39A4	8	144409742	144416895	-	5033	protein_coding	solute carrier family 39 member 4 [Source:HGNC Symbol;Acc:HGNC:17129]	-	1123	1537	1138	1379	1938	1321	13.8338	14.6769	15.4203	17.8922	17.1131	18.6145
ENSG00000088305	211.694	185.826	163.956	331.116	295.29	242.439	187.159	289.615	-0.630582	5.13986e-05	0.00076434	DNMT3B	20	32762385	32809356	+	4630	protein_coding	DNA methyltransferase 3 beta [Source:HGNC Symbol;Acc:HGNC:2979]	-	202	229	142	300	393	202	2.70494	2.37708	2.09163	4.23122	3.77236	3.09419
ENSG00000156453	143.575	153.367	165.11	82.7791	90.1648	97.2156	154.017	90.0532	0.774356	5.25939e-05	0.000781275	PCDH1	5	141853111	141879246	-	5903	protein_coding	protocadherin 1 [Source:HGNC Symbol;Acc:HGNC:8655]	-	137	189	143	75	120	81	1.43892	1.53878	1.65211	0.829687	0.903463	0.97317
ENSG00000203485	1869.62	2115.49	1973.24	2459.09	2414.16	2267.16	1986.12	2380.14	-0.260437	5.28055e-05	0.000783574	INF2	14	104689606	104722535	+	9488	protein_coding	inverted formin, FH2 and WH2 domain containing [Source:HGNC Symbol;Acc:HGNC:23791]	-	1784	2607	1709	2228	3213	1889	11.6576	13.2055	12.2841	15.3344	15.05	14.12
ENSG00000111786	1946.12	1846.9	1957.08	2431.5	2184.24	2244.36	1916.7	2286.7	-0.254514	5.29237e-05	0.000784486	SRSF9	12	120461668	120469793	-	3744	protein_coding	serine and arginine rich splicing factor 9 [Source:HGNC Symbol;Acc:HGNC:10791]	-	1857	2276	1695	2203	2907	1870	30.7513	29.2163	30.8752	38.4242	34.5073	35.4228
ENSG00000158158	443.3	469.839	424.899	601.528	559.773	612.098	446.013	591.133	-0.401068	5.32336e-05	0.000788234	CNNM4	2	96760902	96811891	+	5105	protein_coding	cyclin and CBS domain divalent metal cation transport mediator 4 [Source:HGNC Symbol;Acc:HGNC:105]	-	423	579	368	545	745	510	5.13727	5.45094	4.91619	6.97151	6.48578	7.08518
ENSG00000197694	6637.98	6524.18	6091.76	7385	7639.96	7130.34	6417.97	7385.1	-0.20268	5.34884e-05	0.000791158	SPTAN1	9	128552558	128633662	+	16236	protein_coding	spectrin alpha, non-erythrocytic 1 [Source:HGNC Symbol;Acc:HGNC:11273]	-	6334	8040	5276	6691	10168	5941	24.1873	23.7994	22.1617	26.9115	27.8329	25.9512
ENSG00000101849	439.108	378.954	411.044	545.238	574.049	522.084	409.702	547.124	-0.422566	5.37946e-05	0.000794057	TBL1X	X	9463295	9741037	+	9092	protein_coding	transducin beta like 1 X-linked [Source:HGNC Symbol;Acc:HGNC:11585]	-	419	467	356	494	764	435	2.85721	2.46857	2.67034	3.54808	3.73453	3.39318
ENSG00000128602	440.156	518.526	506.877	678.788	625.143	634.902	488.52	646.278	-0.401094	5.37993e-05	0.000794057	SMO	7	129188872	129213545	+	4311	protein_coding	smoothened, frizzled class receptor [Source:HGNC Symbol;Acc:HGNC:11119]	-	420	639	439	615	832	529	6.04031	7.1238	6.94485	9.31586	8.57723	8.7027
ENSG00000198589	2105.42	2106.56	2201.86	1675.45	1846.88	1849.5	2137.94	1790.61	0.254469	5.47109e-05	0.00080665	LRBA	4	150264531	151015727	-	16657	protein_coding	LPS responsive beige-like anchor protein [Source:HGNC Symbol;Acc:HGNC:1742]	-	2009	2596	1907	1518	2458	1541	7.47775	7.49026	7.80783	5.95115	6.55823	6.56119
ENSG00000137040	2201.83	2289.14	2179.92	1753.81	1945.31	1903.51	2223.63	1867.54	0.251285	5.51378e-05	0.000812078	RANBP6	9	6011043	6015625	-	4583	protein_coding	RAN binding protein 6 [Source:HGNC Symbol;Acc:HGNC:9851]	-	2101	2821	1888	1589	2589	1586	28.4226	29.583	28.095	22.6412	25.1064	24.5431
ENSG00000212719	685.387	775.761	855.571	564.001	601.099	598.896	772.24	587.999	0.391533	5.52374e-05	0.000812678	C17orf51	17	21428381	21574517	-	14794	protein_coding	chromosome 17 open reading frame 51 [Source:HGNC Symbol;Acc:HGNC:27904]	-	654	956	741	511	800	499	2.74082	3.10571	3.41593	2.25559	2.40329	2.39217
ENSG00000089685	2241.65	2180.41	2325.4	2598.16	2589.23	2718.44	2249.15	2635.28	-0.228828	5.55065e-05	0.000815769	BIRC5	17	78214186	78225636	+	3815	protein_coding	baculoviral IAP repeat containing 5 [Source:HGNC Symbol;Acc:HGNC:593]	-	2139	2687	2014	2354	3446	2265	34.7619	33.8503	36.0032	40.2938	40.1442	42.1066
ENSG00000223749	20.9598	26.7784	30.02	52.9786	69.1264	69.6112	25.9194	63.9054	-1.30597	5.56974e-05	0.000817704	MIR503HG	X	134543337	134546632	-	1678	lincRNA	MIR503 host gene [Source:HGNC Symbol;Acc:HGNC:28258]	-	20	33	26	48	92	58	0.738968	0.945172	1.05672	1.86799	2.43668	2.45139
ENSG00000143761	16594.9	15730.3	16758.1	19593.3	17679.8	18945	16361.1	18739.4	-0.195686	5.61153e-05	0.000822965	ARF1	1	228082660	228099212	+	3281	protein_coding	ADP ribosylation factor 1 [Source:HGNC Symbol;Acc:HGNC:652]	-	15835	19385	14514	17752	23530	15785	299.226	283.954	301.688	353.319	318.726	341.205
ENSG00000163378	573.251	526.641	538.052	386.302	437.299	398.464	545.981	407.355	0.417455	5.68889e-05	0.000833425	EOGT	3	68975214	69013961	-	5645	protein_coding	EGF domain specific O-linked N-acetylglucosamine transferase [Source:HGNC Symbol;Acc:HGNC:28526]	-	547	649	466	350	582	332	6.00774	5.52547	5.62987	4.04883	4.58206	4.1711
ENSG00000231290	63.9275	40.5733	53.1124	20.9707	19.5357	14.4023	52.5377	18.3029	1.50543	5.72139e-05	0.000837299	APCDD1L-DT	20	58515379	58619888	+	4940	processed_transcript	APCDD1L divergent transcript [Source:HGNC Symbol;Acc:HGNC:27152]	-	61	50	46	19	26	12	0.76558	0.486443	0.635049	0.251161	0.23391	0.172278
ENSG00000273760	4.19197	5.68026	10.3916	26.4893	27.8008	36.0058	6.75459	30.0986	-2.17586	5.82046e-05	0.000850896	AC245041.1	10	47970043	47973496	-	826	lincRNA	novel transcript	-	4	7	9	24	37	30	0.300239	0.407293	0.743086	1.89739	1.99078	2.57583
ENSG00000169258	1148.6	1114.14	995.28	901.74	858.068	844.935	1086.01	868.248	0.324507	5.84543e-05	0.000853644	GPRIN1	5	176595802	176610133	-	4211	protein_coding	G protein regulated inducer of neurite outgrowth 1 [Source:HGNC Symbol;Acc:HGNC:24835]	-	1096	1373	862	817	1142	704	16.1366	15.6702	13.9604	12.6696	12.0527	11.8567
ENSG00000128989	5928.49	5756.54	6245.32	4825.47	5062	5463.28	5976.78	5116.92	0.224031	5.95367e-05	0.000868532	ARPP19	15	52547045	52569883	-	6917	protein_coding	cAMP regulated phosphoprotein 19 [Source:HGNC Symbol;Acc:HGNC:16967]	-	5657	7094	5409	4372	6737	4552	50.7056	49.2904	53.3305	41.2751	43.2863	46.6725
ENSG00000173402	2198.69	2231.53	2048.29	2671	2468.26	2536.01	2159.5	2558.42	-0.242574	5.96644e-05	0.000869476	DAG1	3	49468703	49535618	+	6923	protein_coding	dystroglycan 1 [Source:HGNC Symbol;Acc:HGNC:2666]	-	2098	2750	1774	2420	3285	2113	18.7888	19.0909	17.4758	22.8269	21.0884	21.6462
ENSG00000167553	6636.93	6412.2	6894.22	7758.05	7387.5	7587.62	6647.78	7577.72	-0.189085	5.99735e-05	0.00087306	TUBA1C	12	49188736	49274603	+	4631	protein_coding	tubulin alpha 1c [Source:HGNC Symbol;Acc:HGNC:20768]	-	6333	7902	5971	7029	9832	6322	84.7857	82.007	87.9324	99.1162	94.3559	96.818
ENSG00000099864	63.9275	52.7453	64.6586	153.417	101.435	102.016	60.4438	118.956	-0.979076	6.01163e-05	0.000874217	PALM	19	708939	748329	+	4908	protein_coding	paralemmin [Source:HGNC Symbol;Acc:HGNC:8594]	-	61	65	56	139	135	85	0.770572	0.636499	0.778144	1.84942	1.22245	1.22826
ENSG00000109814	2530.9	2517.98	2528.61	3039.65	2905.56	2856.46	2525.83	2933.89	-0.21605	6.07034e-05	0.000881827	UGDH	4	39498755	39528311	-	4045	protein_coding	UDP-glucose 6-dehydrogenase [Source:HGNC Symbol;Acc:HGNC:12525]	-	2415	3103	2190	2754	3867	2380	37.0157	36.8682	36.9234	44.4602	42.4871	41.7287
ENSG00000141556	1685.17	1708.95	1768.87	2119.14	1994.15	2001.92	1721	2038.4	-0.244101	6.09892e-05	0.000885048	TBCD	17	82752064	82945922	+	13546	protein_coding	tubulin folding cofactor D [Source:HGNC Symbol;Acc:HGNC:11581]	-	1608	2106	1532	1920	2654	1668	7.35974	7.47199	7.71302	9.25584	8.70746	8.73296
ENSG00000107679	814.29	763.589	737.8	562.898	589.077	648.104	771.893	600.026	0.365382	6.1326e-05	0.000889002	PLEKHA1	10	122374696	122442602	+	23986	protein_coding	pleckstrin homology domain containing A1 [Source:HGNC Symbol;Acc:HGNC:14335]	-	777	941	639	510	784	540	2.0084	1.88547	1.81685	1.38848	1.45265	1.59666
ENSG00000197321	1468.24	1397.34	1337.05	1193.12	1133.82	1132.98	1400.88	1153.31	0.281479	6.14775e-05	0.000890263	SVIL	10	29457338	29736781	-	9937	protein_coding	supervillin [Source:HGNC Symbol;Acc:HGNC:11480]	-	1401	1722	1158	1081	1509	944	8.74119	8.3285	7.94749	7.10389	6.74894	6.73741
ENSG00000140511	79.6474	88.4497	79.6686	156.728	126.982	152.424	82.5886	145.378	-0.805534	6.16196e-05	0.000891387	HAPLN3	15	88877288	88895626	-	3524	protein_coding	hyaluronan and proteoglycan link protein 3 [Source:HGNC Symbol;Acc:HGNC:21446]	-	76	109	69	142	169	127	1.3371	1.48655	1.33533	2.63135	2.13134	2.5559
ENSG00000101182	6188.39	5961.84	6624.04	7548.35	6856.28	7468.8	6258.09	7291.14	-0.220319	6.17481e-05	0.000892186	PSMA7	20	62136735	62143440	-	1750	protein_coding	proteasome subunit alpha 7 [Source:HGNC Symbol;Acc:HGNC:9536]	-	5905	7347	5737	6839	9125	6223	209.204	201.772	223.575	255.2	231.738	252.196
ENSG00000170085	980.92	1002.16	1019.53	813.442	825.759	784.926	1000.87	808.042	0.307113	6.18576e-05	0.000892186	SIMC1	5	176238367	176345991	+	5536	protein_coding	SUMO interacting motifs containing 1 [Source:HGNC Symbol;Acc:HGNC:24779]	-	936	1235	883	737	1099	654	10.4826	10.7216	10.8778	8.69355	8.82274	8.37834
ENSG00000170471	856.209	882.063	849.798	1009.9	1119.55	1076.57	862.69	1068.67	-0.309813	6.18709e-05	0.000892186	RALGAPB	20	38472816	38578861	+	12633	protein_coding	Ral GTPase activating protein non-catalytic beta subunit [Source:HGNC Symbol;Acc:HGNC:29221]	-	817	1087	736	915	1490	897	4.00962	4.13535	3.97327	4.72977	5.24181	5.03573
ENSG00000170312	2992.02	2815.79	3179.82	3413.81	3546.48	3577.77	2995.87	3512.69	-0.231085	6.19332e-05	0.000892186	CDK1	10	60778331	60794852	+	3931	protein_coding	cyclin dependent kinase 1 [Source:HGNC Symbol;Acc:HGNC:1722]	-	2855	3470	2754	3093	4720	2981	45.0288	42.4244	47.779	51.381	53.3631	53.7818
ENSG00000177666	952.624	1090.61	1025.3	1335.5	1264.56	1207.39	1022.84	1269.15	-0.309862	6.21197e-05	0.000893941	PNPLA2	11	818902	825573	+	3843	protein_coding	patatin like phospholipase domain containing 2 [Source:HGNC Symbol;Acc:HGNC:30802]	-	909	1344	888	1210	1683	1006	14.665	16.8081	15.7587	20.5608	19.4633	18.5654
ENSG00000148468	512.468	479.576	417.971	619.187	661.96	595.295	470.005	625.481	-0.412863	6.28203e-05	0.000903082	FAM171A1	10	15211643	15371062	-	3955	protein_coding	family with sequence similarity 171 member A1 [Source:HGNC Symbol;Acc:HGNC:23522]	-	489	591	362	561	881	496	7.66567	7.18174	6.24221	9.2628	9.89991	8.8943
ENSG00000185043	1278.55	1343.79	1451.35	1685.38	1641.75	1598.66	1357.9	1641.93	-0.275202	6.37576e-05	0.000915604	CIB1	15	90229975	90234047	-	1472	protein_coding	calcium and integrin binding 1 [Source:HGNC Symbol;Acc:HGNC:16920]	-	1220	1656	1257	1527	2185	1332	51.3854	54.0681	58.2377	67.7418	65.9698	64.176
ENSG00000116350	3355.67	3071.4	3050.5	3619.1	3651.67	3785.41	3159.19	3685.39	-0.222133	6.42336e-05	0.000921099	SRSF4	1	29147743	29181987	-	8893	protein_coding	serine and arginine rich splicing factor 4 [Source:HGNC Symbol;Acc:HGNC:10786]	-	3202	3785	2642	3279	4860	3154	22.3234	20.4553	20.261	24.0779	24.2879	25.153
ENSG00000164877	624.603	683.254	543.825	777.019	839.284	804.129	617.227	806.811	-0.383454	6.42736e-05	0.000921099	MICALL2	7	1428465	1459502	-	8843	protein_coding	MICAL like 2 [Source:HGNC Symbol;Acc:HGNC:29672]	-	596	842	471	704	1117	670	4.17863	4.57616	3.63243	5.19875	5.61378	5.37343
ENSG00000143845	140.431	118.474	111.998	261.582	202.119	164.426	123.634	209.376	-0.760787	6.48794e-05	0.000928818	ETNK2	1	204131062	204152003	-	4472	protein_coding	ethanolamine kinase 2 [Source:HGNC Symbol;Acc:HGNC:25575]	-	134	146	97	237	269	137	1.85776	1.56906	1.47927	3.46077	2.67333	2.17268
ENSG00000285517	237.894	269.407	302.51	133.55	178.076	200.432	269.937	170.686	0.659979	6.49689e-05	0.000928955	LINC00941	12	30795458	30879268	+	18914	lincRNA	long intergenic non-protein coding RNA 941 [Source:NCBI gene;Acc:100287314]	-	227	332	262	121	237	167	0.744098	0.843613	0.944701	0.417761	0.556887	0.626195
ENSG00000155876	810.098	814.711	857.881	639.054	643.176	685.31	827.563	655.847	0.336178	6.50729e-05	0.000928955	RRAGA	9	19049395	19050983	+	1589	protein_coding	Ras related GTP binding A [Source:HGNC Symbol;Acc:HGNC:16963]	-	773	1004	743	579	856	571	30.1608	30.3668	31.889	23.7947	23.9415	25.4852
ENSG00000185033	445.396	485.256	386.797	631.328	557.519	596.496	439.15	595.114	-0.431388	6.51184e-05	0.000928955	SEMA4B	15	90160604	90229679	+	7006	protein_coding	semaphorin 4B [Source:HGNC Symbol;Acc:HGNC:10730]	-	425	598	335	572	742	497	3.76103	4.10223	3.261	5.33153	4.70691	5.0311
ENSG00000071564	1650.59	1740.59	1750.4	2063.96	2009.17	2001.92	1713.86	2025.02	-0.240345	6.5158e-05	0.000928955	TCF3	19	1609290	1652605	-	6080	protein_coding	transcription factor 3 [Source:HGNC Symbol;Acc:HGNC:11633]	bHLH	1575	2145	1516	1870	2674	1668	16.0607	16.9556	17.0048	20.0846	19.5461	19.4567
ENSG00000161203	5144.59	4938.58	5110.34	5953.47	5660.1	5699.71	5064.5	5771.09	-0.188531	6.61758e-05	0.000942493	AP2M1	3	184174689	184184091	+	4756	protein_coding	adaptor related protein complex 2 subunit mu 1 [Source:HGNC Symbol;Acc:HGNC:564]	-	4909	6086	4426	5394	7533	4749	63.9939	61.5005	63.4667	74.0619	70.3927	70.8169
ENSG00000101745	820.577	805.785	809.387	641.262	654.446	640.903	811.916	645.537	0.329799	6.63855e-05	0.000944506	ANKRD12	18	9136228	9285985	+	12252	protein_coding	ankyrin repeat domain 12 [Source:HGNC Symbol;Acc:HGNC:29135]	-	783	993	701	581	871	534	3.96226	3.89521	3.902	3.09667	3.15946	3.09108
ENSG00000058085	493.604	465.781	370.632	352.087	274.251	295.247	443.339	307.195	0.535947	6.67751e-05	0.000949072	LAMC2	1	183186238	183244900	+	6543	protein_coding	laminin subunit gamma 2 [Source:HGNC Symbol;Acc:HGNC:6493]	-	471	574	321	319	365	246	4.46305	4.21622	3.34584	3.18375	2.47924	2.66646
ENSG00000167460	14014.8	14160.1	14749.1	15717	16487.4	16037	14308	16080.4	-0.16885	6.71229e-05	0.000953034	TPM4	19	16067021	16103005	+	8632	protein_coding	tropomyosin 4 [Source:HGNC Symbol;Acc:HGNC:12013]	-	13373	17450	12774	14240	21943	13362	96.0517	97.1567	100.923	107.727	112.976	109.783
ENSG00000113712	4227.6	4032.17	4447.59	3658.83	3576.54	3726.6	4235.79	3653.99	0.212822	6.72723e-05	0.000954175	CSNK1A1	5	149492197	149551552	-	7714	protein_coding	casein kinase 1 alpha 1 [Source:HGNC Symbol;Acc:HGNC:2451]	-	4034	4969	3852	3315	4760	3105	32.4223	30.9584	34.0552	28.0627	27.4239	28.5469
ENSG00000161013	4302.01	4636.71	4345.98	3906.07	3698.26	3897.02	4428.23	3833.78	0.20958	6.82076e-05	0.00096645	MGAT4B	5	179797597	179806952	-	5495	protein_coding	alpha-1,3-mannosyl-glycoprotein 4-beta-N-acetylglucosaminyltransferase B [Source:HGNC Symbol;Acc:HGNC:7048]	-	4105	5714	3764	3539	4922	3247	46.3162	49.976	46.7152	42.057	39.8085	41.9074
ENSG00000100982	201.214	182.58	158.183	290.279	278.008	248.44	180.659	272.242	-0.591086	6.87169e-05	0.000972668	PCIF1	20	45934628	45948023	+	3219	protein_coding	PDX1 C-terminal inhibiting factor 1 [Source:HGNC Symbol;Acc:HGNC:16200]	-	192	225	137	263	370	207	3.69801	3.35931	2.90253	5.33532	5.10837	4.56064
ENSG00000198792	984.064	1036.24	1046.08	1201.95	1319.41	1230.2	1022.13	1250.52	-0.293002	6.91088e-05	0.000977213	TMEM184B	22	38219291	38273034	-	7080	protein_coding	transmembrane protein 184B [Source:HGNC Symbol;Acc:HGNC:1310]	-	939	1277	906	1089	1756	1025	8.22281	8.66855	8.72713	10.0443	11.0228	10.2676
ENSG00000144712	767.13	717.335	673.142	977.897	886.621	876.14	719.202	913.553	-0.343673	6.96993e-05	0.000984557	CAND2	3	12796472	12871916	+	5587	protein_coding	cullin associated and neddylation dissociated 2 (putative) [Source:HGNC Symbol;Acc:HGNC:30689]	-	732	884	583	886	1180	730	8.12307	7.60435	7.1165	10.3557	9.38653	9.26661
ENSG00000164975	757.698	715.713	703.162	540.823	570.292	589.294	725.524	566.803	0.356329	6.98661e-05	0.000985905	SNAPC3	9	15422704	15465953	+	6684	protein_coding	small nuclear RNA activating complex polypeptide 3 [Source:HGNC Symbol;Acc:HGNC:11136]	-	723	882	609	490	759	491	6.7064	6.34192	6.2138	4.78724	5.0467	5.20981
ENSG00000152582	201.214	232.891	177.811	268.204	317.831	338.454	203.972	308.163	-0.588839	7.00779e-05	0.000987884	SPEF2	5	35617844	35814611	+	16140	protein_coding	sperm flagellar 2 [Source:HGNC Symbol;Acc:HGNC:26293]	-	192	287	154	243	423	282	0.73754	0.854608	0.650719	0.98317	1.16477	1.23914
ENSG00000133059	1515.4	1317.01	1514.86	1852.04	1701.11	1751.08	1449.09	1768.08	-0.288416	7.0436e-05	0.000991083	DSTYK	1	205142505	205211566	-	8339	protein_coding	dual serine/threonine and tyrosine protein kinase [Source:HGNC Symbol;Acc:HGNC:29043]	-	1446	1623	1312	1678	2264	1459	10.7508	9.35391	10.7299	13.1403	12.066	12.4085
ENSG00000124151	678.051	675.139	655.823	834.413	810.732	891.743	669.671	845.629	-0.333691	7.04483e-05	0.000991083	NCOA3	20	47501902	47656877	+	8402	protein_coding	nuclear receptor coactivator 3 [Source:HGNC Symbol;Acc:HGNC:7670]	-	647	832	568	756	1079	743	4.7743	4.75915	4.61044	5.87577	5.70743	6.27166
ENSG00000185418	336.405	348.93	370.632	445.903	463.597	532.885	351.989	480.795	-0.448354	7.13885e-05	0.00100329	TARSL2	15	101653598	101724604	-	4584	protein_coding	threonyl-tRNA synthetase like 2 [Source:HGNC Symbol;Acc:HGNC:24728]	-	321	430	321	404	617	444	4.34158	4.5083	4.7757	5.75523	5.98194	6.86934
ENSG00000116678	67.0715	62.4828	51.9578	111.476	112.706	115.218	60.504	113.133	-0.898237	7.15935e-05	0.00100515	LEPR	1	65420652	65641559	+	11370	protein_coding	leptin receptor [Source:HGNC Symbol;Acc:HGNC:6554]	-	64	77	45	101	150	96	0.348985	0.325476	0.269916	0.580078	0.586317	0.598808
ENSG00000172830	630.891	776.572	598.092	927.125	1054.18	772.924	668.518	918.075	-0.457767	7.17961e-05	0.00100697	SSH3	11	67303448	67312607	+	3641	protein_coding	slingshot protein phosphatase 3 [Source:HGNC Symbol;Acc:HGNC:30581]	-	602	957	518	840	1403	644	10.2509	12.6322	9.70254	15.0655	17.1253	12.5442
ENSG00000125875	943.192	1055.72	1055.32	1175.46	1293.11	1319.01	1018.08	1262.53	-0.310331	7.26753e-05	0.00101827	TBC1D20	20	435480	462553	-	5831	protein_coding	TBC1 domain family member 20 [Source:HGNC Symbol;Acc:HGNC:16133]	-	900	1301	914	1065	1721	1099	9.56945	10.7232	10.69	11.927	13.1172	13.3669
ENSG00000170425	160.343	175.277	220.532	280.345	259.224	307.249	185.384	282.273	-0.607273	7.4075e-05	0.00103682	ADORA2B	17	15944917	15975746	+	2551	protein_coding	adenosine A2b receptor [Source:HGNC Symbol;Acc:HGNC:264]	-	153	216	191	254	345	256	3.71851	4.06942	5.10622	6.50203	6.0105	7.11715
ENSG00000168653	6848.63	6338.36	6524.74	7614.57	7175.62	8001.68	6570.57	7597.29	-0.208958	7.48385e-05	0.00104645	NDUFS5	1	39026318	39034636	+	548	protein_coding	NADH:ubiquinone oxidoreductase subunit S5 [Source:HGNC Symbol;Acc:HGNC:7712]	-	6535	7811	5651	6899	9550	6667	739.355	685.038	703.269	822.113	774.506	862.832
ENSG00000104341	2965.82	2845	3242.17	3438.09	3503.65	3779.41	3017.66	3573.72	-0.244619	7.51796e-05	0.00105016	LAPTM4B	8	97775057	97853013	+	3197	protein_coding	lysosomal protein transmembrane 4 beta [Source:HGNC Symbol;Acc:HGNC:13646]	-	2830	3506	2808	3115	4663	3149	54.8822	52.7058	59.9006	63.627	64.8223	69.8565
ENSG00000156265	169.775	146.064	139.709	89.4014	92.4189	85.2137	151.849	89.0113	0.767104	7.53381e-05	0.00105131	MAP3K7CL	21	29077471	29175889	+	4497	protein_coding	MAP3K7 C-terminal like [Source:HGNC Symbol;Acc:HGNC:16457]	-	162	180	121	81	123	71	2.23347	1.9237	1.83501	1.17622	1.21558	1.11973
ENSG00000149503	2438.68	2522.85	2537.85	3018.68	2809.39	2908.07	2499.79	2912.04	-0.219211	7.66704e-05	0.00106882	INCENP	11	62123973	62153163	+	4473	protein_coding	inner centromere protein [Source:HGNC Symbol;Acc:HGNC:6058]	-	2327	3109	2198	2735	3739	2423	32.2541	33.4049	33.5124	39.9286	37.15	38.4177
ENSG00000142207	3826.22	3733.55	4328.66	2975.63	3230.15	3576.57	3962.81	3260.79	0.281015	7.69745e-05	0.00107198	URB1	21	32311018	32393026	-	11461	protein_coding	URB1 ribosome biogenesis 1 homolog (S. cerevisiae) [Source:HGNC Symbol;Acc:HGNC:17344]	-	3651	4601	3749	2696	4299	2980	19.7505	19.2938	22.3085	15.3611	16.6704	18.4404
ENSG00000177733	2787.66	2717.6	2750.3	3217.35	3117.45	3175.71	2751.85	3170.17	-0.203928	7.70698e-05	0.00107222	HNRNPA0	5	137745651	137754376	-	8726	protein_coding	heterogeneous nuclear ribonucleoprotein A0 [Source:HGNC Symbol;Acc:HGNC:5030]	-	2660	3349	2382	2915	4149	2646	18.8997	18.4454	18.6167	21.8147	21.1315	21.5056
ENSG00000136193	5242.05	4652.13	4910.59	5749.28	5631.54	5717.72	4934.92	5699.51	-0.208258	7.78352e-05	0.00108178	SCRN1	7	29920103	29990289	-	6046	protein_coding	secernin 1 [Source:HGNC Symbol;Acc:HGNC:22192]	-	5002	5733	4253	5209	7495	4764	51.2936	45.5725	47.9738	56.2616	55.0941	55.8831
ENSG00000215305	732.546	749.794	771.284	954.718	925.692	915.747	751.208	932.052	-0.311526	7.82694e-05	0.00108672	VPS16	20	2840703	2866732	+	3364	protein_coding	VPS16, CORVET/HOPS core subunit [Source:HGNC Symbol;Acc:HGNC:14584]	-	699	924	668	865	1232	763	12.8828	13.2009	13.5424	16.7914	16.2763	16.0859
ENSG00000185728	3147.12	3125.77	3353.01	2653.34	2847.71	2747.24	3208.63	2749.43	0.2211	7.95612e-05	0.00110355	YTHDF3	8	63168553	63212786	+	6163	protein_coding	YTH N6-methyladenosine RNA binding protein 3 [Source:HGNC Symbol;Acc:HGNC:26465]	-	3003	3852	2904	2404	3790	2289	30.21	30.0388	32.1352	25.4723	27.3306	26.3409
ENSG00000155100	564.867	535.567	618.875	367.539	431.288	468.075	573.103	422.301	0.438392	8.00434e-05	0.00110913	OTUD6B	8	91070196	91087095	+	3977	protein_coding	OTU domain containing 6B [Source:HGNC Symbol;Acc:HGNC:24281]	-	539	660	536	333	574	390	8.40274	7.97585	9.19149	5.46782	6.41443	6.95481
ENSG00000118193	2417.72	2436.02	2534.38	2733.92	2881.52	3078.49	2462.71	2897.98	-0.234711	8.02666e-05	0.00111111	KIF14	1	200551497	200620734	-	7277	protein_coding	kinesin family member 14 [Source:HGNC Symbol;Acc:HGNC:19181]	-	2307	3002	2195	2477	3835	2565	19.6554	19.8265	20.5712	22.228	23.4215	24.9984
ENSG00000101361	7985.7	8088.69	8342.11	8702.84	9564.23	9973.6	8138.83	9413.56	-0.210037	8.04088e-05	0.00111196	NOP56	20	2652145	2658393	+	5398	protein_coding	NOP56 ribonucleoprotein [Source:HGNC Symbol;Acc:HGNC:15911]	-	7620	9968	7225	7885	12729	8310	87.5205	88.7491	91.2812	95.3882	104.8	109.18
ENSG00000233493	55.5436	47.065	42.7208	98.2311	91.6676	97.2156	48.4431	95.7048	-0.979248	8.11251e-05	0.00112029	TMEM238	19	55379245	55384598	-	1000	protein_coding	transmembrane protein 238 [Source:HGNC Symbol;Acc:HGNC:40042]	-	53	58	37	89	122	81	3.28597	2.78751	2.52335	5.81187	5.42203	5.74462
ENSG00000183741	1461.95	1427.37	1504.47	1778.09	1713.88	1722.28	1464.59	1738.08	-0.247596	8.11732e-05	0.00112029	CBX6	22	38861450	38872314	-	8030	protein_coding	chromobox 6 [Source:HGNC Symbol;Acc:HGNC:1556]	-	1395	1759	1303	1611	2281	1435	10.7708	10.5278	11.0664	13.101	12.6244	12.674
ENSG00000101098	42.9677	49.4994	28.8654	92.7125	96.9272	73.2117	40.4442	87.6172	-1.10554	8.12607e-05	0.00112038	RIMS4	20	44751808	44810338	-	5206	protein_coding	regulating synaptic membrane exocytosis 4 [Source:HGNC Symbol;Acc:HGNC:16183]	-	41	61	25	84	129	61	0.488278	0.563137	0.327501	1.05366	1.10125	0.831002
ENSG00000111647	1205.19	1159.58	1182.33	929.333	995.57	980.557	1182.37	968.487	0.286188	8.15268e-05	0.00112292	UHRF1BP1L	12	100028455	100142848	-	6616	protein_coding	UHRF1 binding protein 1 like [Source:HGNC Symbol;Acc:HGNC:29102]	-	1150	1429	1024	842	1325	817	10.7768	10.3807	10.5556	8.31079	8.90066	8.75796
ENSG00000122952	3095.77	3005.67	3184.43	3592.61	3478.11	3632.98	3095.29	3567.9	-0.205035	8.18548e-05	0.00112632	ZWINT	10	56357228	56361275	-	2378	protein_coding	ZW10 interacting kinetochore protein [Source:HGNC Symbol;Acc:HGNC:13195]	-	2954	3704	2758	3255	4629	3027	77.017	74.8597	79.0968	89.3851	86.5122	90.277
ENSG00000176845	243.134	259.669	266.717	363.124	332.858	392.463	256.507	362.815	-0.495762	8.24427e-05	0.00113287	METRNL	17	83079691	83095119	+	2626	protein_coding	meteorin like, glial cell differentiation regulator [Source:HGNC Symbol;Acc:HGNC:27584]	-	232	320	231	329	443	327	5.47748	5.85658	5.99921	8.18139	7.4974	8.8314
ENSG00000013561	1439.94	1456.58	1507.93	1245	1239.77	1180.99	1468.15	1221.92	0.263365	8.24948e-05	0.00113287	RNF14	5	141958328	141990291	+	4987	protein_coding	ring finger protein 14 [Source:HGNC Symbol;Acc:HGNC:10058]	-	1374	1795	1306	1128	1650	984	17.0819	17.2987	17.86	14.7705	14.7044	13.9937
ENSG00000125968	33.5357	27.5898	38.1024	76.1567	71.3805	70.8114	33.076	72.7829	-1.14918	8.25899e-05	0.00113305	ID1	20	31605283	31606515	+	1233	protein_coding	inhibitor of DNA binding 1, HLH protein [Source:HGNC Symbol;Acc:HGNC:5360]	bHLH	32	34	33	69	95	59	1.60907	1.32527	1.82527	3.65436	3.42423	3.39364
ENSG00000112110	1412.69	1295.1	1454.82	1724.01	1572.62	1782.29	1387.54	1692.97	-0.286609	8.31703e-05	0.00113988	MRPL18	6	159789812	159798436	+	1375	protein_coding	mitochondrial ribosomal protein L18 [Source:HGNC Symbol;Acc:HGNC:14477]	-	1348	1596	1260	1562	2093	1485	60.782	55.7852	62.4949	74.183	67.6501	76.595
ENSG00000126016	219.03	203.678	185.893	327.805	340.372	247.24	202.867	305.139	-0.5936	8.47816e-05	0.00115979	AMOT	X	112774503	112840815	-	8502	protein_coding	angiomotin [Source:HGNC Symbol;Acc:HGNC:17810]	-	209	251	161	297	453	206	1.5241	1.41887	1.29146	2.28119	2.36798	1.71839
ENSG00000110108	1041.7	951.849	982.579	773.708	834.024	777.725	992.044	795.152	0.315691	8.47912e-05	0.00115979	TMEM109	11	60913874	60923443	+	2421	protein_coding	transmembrane protein 109 [Source:HGNC Symbol;Acc:HGNC:28771]	-	994	1173	851	701	1110	648	25.4554	23.2858	23.9724	18.9082	20.3765	18.9826
ENSG00000198835	68.1195	72.2204	58.8855	136.861	123.225	105.617	66.4085	121.901	-0.872118	8.6028e-05	0.00117447	GJC2	1	228149852	228159826	+	2243	protein_coding	gap junction protein gamma 2 [Source:HGNC Symbol;Acc:HGNC:17494]	-	65	89	51	124	164	88	1.79668	1.90699	1.55066	3.61009	3.2495	2.78247
ENSG00000210135	569.059	569.649	525.351	379.68	398.979	466.875	554.686	415.178	0.422658	8.60344e-05	0.00117447	MT-TN	MT	5657	5729	-	73	Mt_tRNA	mitochondrially encoded tRNA asparagine [Source:HGNC Symbol;Acc:HGNC:7493]	-	543	702	455	344	531	389	461.174	462.171	425.075	307.724	323.276	377.923
ENSG00000102225	3211.05	3318.89	3276.8	3779.14	3658.44	3811.81	3268.91	3749.8	-0.196986	8.76222e-05	0.00119497	CDK16	X	47217860	47229997	+	6524	protein_coding	cyclin dependent kinase 16 [Source:HGNC Symbol;Acc:HGNC:8749]	-	3064	4090	2838	3424	4869	3176	29.1181	30.1299	29.6671	34.2725	33.1686	34.5257
ENSG00000162623	1627.53	1631.05	1979.01	1195.33	1432.87	1471.44	1745.86	1366.54	0.351353	8.89543e-05	0.00121194	TYW3	1	74733152	74766678	+	4616	protein_coding	tRNA-yW synthesizing protein 3 homolog [Source:HGNC Symbol;Acc:HGNC:24757]	-	1553	2010	1714	1083	1907	1226	20.859	20.9276	25.3234	15.321	18.3606	18.8365
ENSG00000161011	10054.4	9591.52	10246.1	9192.89	7995.36	8604.18	9964.01	8597.48	0.213195	8.92211e-05	0.00121437	SQSTM1	5	179806398	179838078	+	7654	protein_coding	sequestosome 1 [Source:HGNC Symbol;Acc:HGNC:11280]	-	9594	11820	8874	8329	10641	7169	77.7139	74.2195	79.0692	71.0608	61.7868	66.4273
ENSG00000101346	1875.91	1967.8	2013.65	2203.03	2367.58	2322.37	1952.45	2297.66	-0.235811	9.1986e-05	0.00125077	POFUT1	20	32207880	32238667	+	6426	protein_coding	protein O-fucosyltransferase 1 [Source:HGNC Symbol;Acc:HGNC:14988]	-	1790	2425	1744	1996	3151	1935	17.2703	18.1368	18.509	20.2836	21.7926	21.3558
ENSG00000198087	1286.93	1230.99	1369.38	992.245	1056.43	1114.98	1295.77	1054.55	0.296013	9.28526e-05	0.00126132	CD2AP	6	47477789	47627263	+	6751	protein_coding	CD2 associated protein [Source:HGNC Symbol;Acc:HGNC:14258]	-	1228	1517	1186	899	1406	929	11.2776	10.7996	11.981	8.69596	9.25591	9.75942
ENSG00000172037	935.857	1092.23	941.013	1273.69	1281.84	1158.19	989.701	1237.91	-0.321417	9.34953e-05	0.0012688	LAMB2	3	49121114	49133118	-	6865	protein_coding	laminin subunit beta 2 [Source:HGNC Symbol;Acc:HGNC:6487]	-	893	1346	815	1154	1706	965	8.06489	9.42309	8.09643	10.9772	11.0444	9.96927
ENSG00000139645	1800.45	2046.52	1839.31	2214.06	2327	2243.16	1895.42	2261.41	-0.253657	9.38243e-05	0.00127202	ANKRD52	12	56237807	56258391	-	8820	protein_coding	ankyrin repeat domain 52 [Source:HGNC Symbol;Acc:HGNC:26614]	-	1718	2522	1593	2006	3097	1869	12.0765	13.7425	12.3175	14.8521	15.6054	15.0286
ENSG00000133069	387.757	378.954	322.138	631.328	492.901	436.87	362.95	520.366	-0.517178	9.40137e-05	0.00127333	TMCC2	1	205228176	205285632	+	5592	protein_coding	transmembrane and coiled-coil domain family 2 [Source:HGNC Symbol;Acc:HGNC:24239]	-	370	467	279	572	656	364	4.10225	4.01364	3.40262	6.67967	5.21361	4.61648
ENSG00000160446	402.429	409.79	404.116	600.424	547.751	481.277	405.445	543.151	-0.4229	9.47246e-05	0.0012817	ZDHHC12	9	128720869	128724127	-	2597	protein_coding	zinc finger DHHC-type containing 12 [Source:HGNC Symbol;Acc:HGNC:19159]	-	384	505	350	544	729	401	9.16742	9.34562	9.19121	13.679	12.4755	10.9509
ENSG00000103657	1398.02	1356.77	1304.72	1055.16	1154.86	1134.18	1353.17	1114.73	0.278736	9.50712e-05	0.00128514	HERC1	15	63608618	63833942	-	17053	protein_coding	HECT and RLD domain containing E3 ubiquitin protein ligase family member 1 [Source:HGNC Symbol;Acc:HGNC:4867]	-	1334	1672	1130	956	1537	945	4.85001	4.71221	4.51912	3.66086	4.00567	3.93014
ENSG00000104833	139.383	119.285	138.554	229.574	219.401	177.628	132.407	208.868	-0.666113	9.53125e-05	0.00128684	TUBB4A	19	6494319	6502848	-	3466	protein_coding	tubulin beta 4A class IVa [Source:HGNC Symbol;Acc:HGNC:20774]	-	133	147	120	208	292	148	2.37909	2.03834	2.36118	3.91887	3.74417	3.02838
ENSG00000100075	730.45	830.129	766.666	1087.16	980.542	900.144	775.748	989.284	-0.349314	9.54028e-05	0.00128684	SLC25A1	22	19175575	19178830	-	2096	protein_coding	solute carrier family 25 member 1 [Source:HGNC Symbol;Acc:HGNC:10979]	-	697	1023	664	985	1305	750	20.6172	23.457	21.605	30.6882	27.6708	25.3774
ENSG00000184363	946.336	1040.3	944.477	1253.83	1165.38	1186.99	977.037	1202.07	-0.295809	9.54767e-05	0.00128684	PKP3	11	392614	404908	+	3787	protein_coding	plakophilin 3 [Source:HGNC Symbol;Acc:HGNC:9025]	-	903	1282	818	1136	1551	989	14.7836	16.2698	14.7311	19.5888	18.202	18.5216
ENSG00000186462	212.742	158.236	168.574	114.787	114.209	92.4148	179.851	107.137	0.738885	9.66843e-05	0.00130185	NAP1L2	X	73212299	73214848	-	2550	protein_coding	nucleosome assembly protein 1 like 2 [Source:HGNC Symbol;Acc:HGNC:7638]	-	203	195	146	104	152	77	4.93564	3.67522	3.90471	2.66329	2.64914	2.14154
ENSG00000107816	731.498	826.072	767.82	1111.45	960.255	907.345	775.13	993.016	-0.355326	9.72477e-05	0.00130734	LZTS2	10	100996618	101007836	+	6547	protein_coding	leucine zipper tumor suppressor 2 [Source:HGNC Symbol;Acc:HGNC:29381]	-	698	1018	665	1007	1278	756	6.60999	7.47299	6.92717	10.0441	8.67542	8.18947
ENSG00000171943	412.909	348.93	383.333	520.956	551.508	469.275	381.724	513.913	-0.435641	9.73622e-05	0.00130734	SRGAP2C	1	121184810	121392822	+	7311	protein_coding	SLIT-ROBO Rho GTPase activating protein 2C [Source:HGNC Symbol;Acc:HGNC:30584]	-	394	430	332	472	734	391	3.34124	2.8267	3.09698	4.21591	4.46191	3.79294
ENSG00000162738	230.558	215.85	170.883	344.361	308.814	272.444	205.764	308.54	-0.581556	9.7376e-05	0.00130734	VANGL2	1	160400586	160428678	+	5340	protein_coding	VANGL planar cell polarity protein 2 [Source:HGNC Symbol;Acc:HGNC:15511]	-	220	266	148	312	411	227	2.55428	2.39403	1.89015	3.81539	3.4206	3.01482
ENSG00000171316	1455.66	1394.1	1481.37	1119.17	1212.72	1244.6	1443.71	1192.16	0.274894	9.7516e-05	0.00130794	CHD7	8	60678778	60868028	+	16982	protein_coding	chromodomain helicase DNA binding protein 7 [Source:HGNC Symbol;Acc:HGNC:20626]	-	1389	1718	1283	1014	1614	1037	5.07109	4.86209	5.15246	3.89919	4.22393	4.33078
ENSG00000125826	1028.08	1158.77	1048.39	1323.36	1303.63	1322.61	1078.41	1316.54	-0.28507	9.86338e-05	0.00132165	RBCK1	20	407498	430966	+	4024	protein_coding	RANBP2-type and C3HC4-type zinc finger containing 1 [Source:HGNC Symbol;Acc:HGNC:15864]	-	981	1428	908	1199	1735	1102	15.1147	17.0553	15.3888	19.4575	19.1621	19.4223
ENSG00000134516	352.125	340.004	322.138	227.366	243.445	250.84	338.089	240.551	0.491743	9.91492e-05	0.00132727	DOCK2	5	169637247	170083382	+	13210	protein_coding	dedicator of cytokinesis 2 [Source:HGNC Symbol;Acc:HGNC:2988]	-	336	419	279	206	324	209	1.57697	1.5244	1.44038	1.01833	1.09004	1.12207
ENSG00000186376	285.054	267.784	293.273	423.829	396.725	352.857	282.037	391.137	-0.475971	9.92642e-05	0.00132753	ZNF75D	X	135248920	135344087	-	6819	protein_coding	zinc finger protein 75D [Source:HGNC Symbol;Acc:HGNC:13145]	zf-C2H2	272	330	254	384	528	294	2.47307	2.32585	2.54033	3.67736	3.44124	3.05776
ENSG00000132182	9049.41	9298.58	8895.17	10270.1	10453.1	9921.99	9081.05	10215.1	-0.169845	0.00010265	0.00137148	NUP210	3	13316235	13420309	-	8182	protein_coding	nucleoporin 210 [Source:HGNC Symbol;Acc:HGNC:30052]	-	8635	11459	7704	9305	13912	8267	65.4321	67.3094	64.2145	74.2647	75.5669	71.6581
ENSG00000196611	115.279	103.868	121.235	67.327	45.0824	68.411	113.46	60.2734	0.928538	0.000103378	0.00137987	MMP1	11	102789920	102798160	-	1970	protein_coding	matrix metallopeptidase 1 [Source:HGNC Symbol;Acc:HGNC:7155]	-	110	128	105	61	60	57	3.4619	3.12272	3.63496	2.02204	1.35359	2.05204
ENSG00000173327	1643.25	1799.02	1715.76	2150.05	2017.44	1970.72	1719.34	2046.07	-0.249801	0.000103702	0.00138287	MAP3K11	11	65597755	65615382	-	10564	protein_coding	mitogen-activated protein kinase kinase kinase 11 [Source:HGNC Symbol;Acc:HGNC:6850]	-	1568	2217	1486	1948	2685	1642	9.20249	10.0862	9.59328	12.0417	11.2958	11.0235
ENSG00000079335	256.758	228.022	193.976	150.106	132.993	154.825	226.252	145.975	0.64021	0.000104992	0.00139871	CDC14A	1	100345001	100520278	+	6511	protein_coding	cell division cycle 14A [Source:HGNC Symbol;Acc:HGNC:1718]	-	245	281	168	136	177	129	2.33295	2.07418	1.7597	1.36401	1.20817	1.40514
ENSG00000133424	46.1116	52.7453	45.0301	20.9707	19.5357	7.20115	47.9623	15.9025	1.56759	0.000107959	0.00143562	LARGE1	22	33162226	33922841	-	10687	protein_coding	LARGE xylosyl- and glucuronyltransferase 1 [Source:HGNC Symbol;Acc:HGNC:6511]	-	44	65	39	19	26	6	0.255261	0.292312	0.248877	0.116098	0.108123	0.0398173
ENSG00000198355	1428.41	1429.8	1428.26	1996.63	1555.34	1790.69	1428.83	1780.89	-0.315101	0.00010797	0.00143562	PIM3	22	49960513	49964080	+	2461	protein_coding	Pim-3 proto-oncogene, serine/threonine kinase [Source:HGNC Symbol;Acc:HGNC:19310]	-	1363	1762	1237	1809	2070	1492	34.3378	34.4099	34.2795	48.0013	37.3818	42.9966
ENSG00000169087	304.966	314.849	280.572	210.811	218.65	196.832	300.129	208.764	0.522361	0.000109069	0.00144884	HSPBAP1	3	122740003	122793824	-	5434	protein_coding	HSPB1 associated protein 1 [Source:HGNC Symbol;Acc:HGNC:16389]	-	291	388	243	191	291	164	3.32018	3.43163	3.04974	2.2953	2.37999	2.14043
ENSG00000120437	1039.61	919.39	1020.68	1189.81	1185.67	1295.01	993.227	1223.5	-0.301567	0.000109766	0.00145669	ACAT2	6	159760328	159779055	+	4299	protein_coding	acetyl-CoA acetyltransferase 2 [Source:HGNC Symbol;Acc:HGNC:94]	-	992	1133	884	1078	1578	1079	14.3065	12.6663	14.0237	16.3748	16.3133	17.8004
ENSG00000090530	284.006	285.636	293.273	215.226	182.584	200.432	287.638	199.414	0.533357	0.00011043	0.00146409	P3H2	3	189956728	190122437	-	5605	protein_coding	prolyl 3-hydroxylase 2 [Source:HGNC Symbol;Acc:HGNC:19317]	-	271	352	254	195	243	167	2.99765	3.01825	3.09054	2.27188	1.92678	2.11309
ENSG00000126005	144.623	116.04	163.956	232.885	209.633	220.835	141.539	221.118	-0.651016	0.000111064	0.00147078	MMP24OS	20	35201745	35278131	-	5511	protein_coding	MMP24 opposite strand [Source:HGNC Symbol;Acc:HGNC:44421]	-	138	143	142	211	279	184	1.55252	1.24708	1.75725	2.50022	2.24996	2.3679
ENSG00000125148	11096.1	10717.8	11627	9337.48	9023.24	10414.1	11147	9591.6	0.217192	0.000111147	0.00147078	MT2A	16	56608199	56609497	+	1299	protein_coding	metallothionein 2A [Source:HGNC Symbol;Acc:HGNC:7406]	-	10588	13208	10070	8460	12009	8677	505.35	488.671	528.685	425.292	410.865	473.737
ENSG00000091136	1150.69	1199.35	1364.76	1512.1	1595.92	1447.43	1238.27	1518.48	-0.297641	0.000112554	0.00148797	LAMB1	7	107923799	108003255	-	8140	protein_coding	laminin subunit beta 1 [Source:HGNC Symbol;Acc:HGNC:6486]	-	1098	1478	1182	1370	2124	1206	8.36307	8.72647	9.90306	10.9906	11.5966	10.5075
ENSG00000183864	1294.27	1258.58	1200.8	1526.45	1518.53	1449.83	1251.22	1498.27	-0.260112	0.000113982	0.00150413	TOB2	22	41433492	41447023	-	4565	protein_coding	transducer of ERBB2, 2 [Source:HGNC Symbol;Acc:HGNC:11980]	-	1235	1551	1040	1383	2021	1208	16.7731	16.329	15.5371	19.7837	19.6756	18.7673
ENSG00000105655	1330.95	1540.16	1408.63	1774.78	1755.21	1650.26	1426.58	1726.75	-0.274403	0.000114041	0.00150413	ISYNA1	19	18434388	18438301	-	3284	protein_coding	inositol-3-phosphate synthase 1 [Source:HGNC Symbol;Acc:HGNC:29821]	-	1270	1898	1220	1608	2336	1375	23.9766	27.7768	25.3357	31.9749	31.6134	29.6945
ENSG00000142166	1969.18	2035.97	2051.75	1753.81	1723.65	1688.67	2018.97	1722.04	0.229305	0.000114133	0.00150413	IFNAR1	21	33324477	33359862	+	6301	protein_coding	interferon alpha and beta receptor subunit 1 [Source:HGNC Symbol;Acc:HGNC:5432]	-	1879	2509	1777	1589	2294	1407	18.4886	19.1373	19.2333	16.468	16.1803	15.8366
ENSG00000182195	434.917	447.117	464.156	531.993	613.121	620.499	448.73	588.538	-0.393067	0.000114212	0.00150413	LDOC1	X	141175745	141177125	-	1381	protein_coding	LDOC1, regulator of NFKB signaling [Source:HGNC Symbol;Acc:HGNC:6548]	-	415	551	402	482	816	517	18.6313	19.1755	19.8522	22.7918	26.2602	26.5505
ENSG00000101444	4444.53	4337.28	4612.7	5273.58	4865.89	5272.45	4464.84	5137.31	-0.201941	0.000114661	0.00150862	AHCY	20	34280268	34311802	-	3894	protein_coding	adenosylhomocysteinase [Source:HGNC Symbol;Acc:HGNC:343]	-	4241	5345	3995	4778	6476	4393	67.5243	65.9691	69.9677	80.1265	73.9116	80.0095
ENSG00000073614	2208.12	2159.31	2073.69	1845.42	1882.19	1730.68	2147.04	1819.43	0.237655	0.000115445	0.00151749	KDM5A	12	280129	389454	-	12091	protein_coding	lysine demethylase 5A [Source:HGNC Symbol;Acc:HGNC:9886]	ARID	2107	2661	1796	1672	2505	1442	10.8041	10.5772	10.1303	9.03025	9.20762	8.45823
ENSG00000122203	4393.18	4146.59	4018.07	3780.24	3575.79	3485.36	4185.95	3613.8	0.212169	0.000116081	0.00152439	KIAA1191	5	176346061	176361968	-	3973	protein_coding	KIAA1191 [Source:HGNC Symbol;Acc:HGNC:29209]	-	4192	5110	3480	3425	4759	2904	65.417	61.8146	59.7362	56.2947	53.2352	51.8388
ENSG00000117133	1106.68	1093.04	1141.92	940.37	909.162	895.344	1113.88	914.958	0.283058	0.000118288	0.0015519	RPF1	1	84479259	84497790	+	1728	protein_coding	ribosome production factor 1 homolog [Source:HGNC Symbol;Acc:HGNC:30350]	-	1056	1347	989	852	1210	746	37.8885	37.4639	39.0327	32.1975	31.1203	30.6176
ENSG00000080189	224.27	292.939	266.717	362.02	370.427	378.061	261.309	370.169	-0.498201	0.000118587	0.00155434	SLC35C2	20	46345980	46364458	-	7708	protein_coding	solute carrier family 35 member C2 [Source:HGNC Symbol;Acc:HGNC:17117]	-	214	361	231	328	493	315	1.72131	2.25089	2.04384	2.7788	2.84254	2.89831
ENSG00000186472	432.821	418.716	335.994	296.901	294.538	200.432	395.843	263.957	0.580078	0.000119257	0.00156164	PCLO	7	82754013	83162930	-	22873	protein_coding	piccolo presynaptic cytomatrix protein [Source:HGNC Symbol;Acc:HGNC:13406]	-	413	516	291	269	392	167	1.11948	1.08421	0.867654	0.767989	0.761666	0.517809
ENSG00000124615	266.19	238.571	220.532	163.351	162.297	158.425	241.764	161.358	0.583424	0.000119423	0.00156234	MOCS1	6	39899578	39934551	-	5174	protein_coding	molybdenum cofactor synthesis 1 [Source:HGNC Symbol;Acc:HGNC:7190]	-	254	294	191	148	216	132	3.04365	2.73092	2.51758	1.86793	1.85536	1.80936
ENSG00000138336	85.9353	90.0727	103.916	171.077	178.076	126.02	93.3078	158.391	-0.773821	0.000123257	0.00161098	TET1	10	68560656	68694482	+	9288	protein_coding	tet methylcytosine dioxygenase 1 [Source:HGNC Symbol;Acc:HGNC:29484]	-	82	111	90	155	237	105	0.547368	0.574367	0.660841	1.08977	1.13404	0.801759
ENSG00000102265	3197.42	3421.14	3118.62	2725.09	2883.02	2765.24	3245.73	2791.12	0.217866	0.000124552	0.00162636	TIMP1	X	47582313	47586789	+	1541	protein_coding	TIMP metallopeptidase inhibitor 1 [Source:HGNC Symbol;Acc:HGNC:11820]	-	3051	4216	2701	2469	3837	2304	122.752	131.488	119.536	104.627	110.66	106.037
ENSG00000159674	39.8237	62.4828	41.5662	103.75	88.6621	99.616	47.9576	97.3426	-1.00125	0.000125912	0.00164256	SPON2	4	1166932	1208962	-	6013	protein_coding	spondin 2 [Source:HGNC Symbol;Acc:HGNC:11253]	-	38	77	36	94	118	83	0.391814	0.615444	0.408308	1.02085	0.872153	0.978957
ENSG00000162433	730.45	875.571	889.055	983.415	1084.23	1094.58	831.692	1054.07	-0.341839	0.000126707	0.00165137	AK4	1	65147549	65232145	+	7578	protein_coding	adenylate kinase 4 [Source:HGNC Symbol;Acc:HGNC:363]	-	697	1079	770	891	1443	912	5.70251	6.84314	6.92967	7.67801	8.46279	8.53526
ENSG00000124313	180.255	181.768	159.337	304.627	244.948	237.638	173.787	262.404	-0.589651	0.000127619	0.00166169	IQSEC2	X	53225828	53321350	-	13115	protein_coding	IQ motif and Sec7 domain 2 [Source:HGNC Symbol;Acc:HGNC:29059]	-	172	224	138	276	326	198	0.813107	0.820859	0.717608	1.37425	1.10472	1.07071
ENSG00000179111	193.878	271.029	256.325	354.294	344.88	346.856	240.411	348.677	-0.53264	0.000127914	0.00166293	HES7	17	8120590	8124092	-	1868	protein_coding	hes family bHLH transcription factor 7 [Source:HGNC Symbol;Acc:HGNC:15977]	bHLH	185	334	222	321	459	289	6.1402	8.59327	8.10499	11.2216	10.9204	10.9723
ENSG00000175793	13.6239	8.11465	15.01	38.6302	40.5742	36.0058	12.2495	38.4034	-1.67749	0.000127954	0.00166293	SFN	1	26863138	26864457	+	1320	protein_coding	stratifin [Source:HGNC Symbol;Acc:HGNC:10773]	-	13	10	13	35	54	30	0.6106	0.364095	0.671655	1.73149	1.81812	1.61185
ENSG00000196182	1432.6	1476.06	1668.42	1928.2	1749.95	1867.5	1525.69	1848.55	-0.276956	0.000128218	0.00166479	STK40	1	36339624	36385896	-	5590	protein_coding	serine/threonine kinase 40 [Source:HGNC Symbol;Acc:HGNC:21373]	-	1367	1819	1445	1747	2329	1556	15.1616	15.639	17.6292	20.4083	18.5165	19.7412
ENSG00000138119	7703.79	7243.14	7408.02	8206.16	8612.24	8406.15	7451.65	8408.18	-0.174827	0.000128823	0.00167107	MYOF	10	93306429	93482317	-	8473	protein_coding	myoferlin [Source:HGNC Symbol;Acc:HGNC:3656]	-	7351	8926	6416	7435	11462	7004	53.7894	50.6301	51.6421	57.302	60.1208	58.6254
ENSG00000078269	914.897	936.431	942.168	1133.52	1162.37	1093.38	931.165	1129.76	-0.280398	0.000128947	0.0016711	SYNJ2	6	157981887	158099176	+	12493	protein_coding	synaptojanin 2 [Source:HGNC Symbol;Acc:HGNC:11504]	-	873	1154	816	1027	1547	911	4.33247	4.43944	4.45451	5.36821	5.50333	5.17164
ENSG00000174516	180.255	197.998	151.255	272.619	284.771	238.838	176.502	265.409	-0.585827	0.000130716	0.00169244	PELI3	11	66466327	66477337	+	3926	protein_coding	pellino E3 ubiquitin protein ligase family member 3 [Source:HGNC Symbol;Acc:HGNC:30010]	-	172	244	131	247	379	199	2.71623	2.98695	2.27561	4.1084	4.29033	3.59484
ENSG00000112186	813.242	794.425	882.128	1007.7	1017.36	1034.57	829.931	1019.87	-0.299253	0.00013089	0.00169312	CAP2	6	17393216	17557792	+	3637	protein_coding	cyclase associated actin cytoskeleton regulatory protein 2 [Source:HGNC Symbol;Acc:HGNC:20039]	-	776	979	764	913	1354	862	13.2284	12.9368	14.3261	16.3928	16.5454	16.8089
ENSG00000143507	210.646	219.096	180.12	136.861	133.744	121.219	203.287	130.608	0.639519	0.000131577	0.00170041	DUSP10	1	221701424	221742176	-	2914	protein_coding	dual specificity phosphatase 10 [Source:HGNC Symbol;Acc:HGNC:3065]	-	201	270	156	124	178	101	4.27656	4.45311	3.651	2.7788	2.71477	2.45815
ENSG00000134982	821.625	865.022	855.571	688.722	701.783	644.503	847.406	678.336	0.319179	0.000132024	0.00170459	APC	5	112707498	112846239	+	12440	protein_coding	APC, WNT signaling pathway regulator [Source:HGNC Symbol;Acc:HGNC:583]	-	784	1066	741	624	934	537	3.90736	4.11837	4.06232	3.27559	3.33679	3.06147
ENSG00000176678	133.095	122.531	140.863	84.9865	68.375	75.6121	132.163	76.3245	0.796087	0.000132829	0.00171338	FOXL1	16	86576368	86582160	+	3742	protein_coding	forkhead box L1 [Source:HGNC Symbol;Acc:HGNC:3817]	Fork	127	151	122	77	91	63	2.1042	1.93938	2.22348	1.34373	1.08079	1.19402
ENSG00000039123	3900.62	3797.66	4105.82	3168.78	3372.16	3578.97	3934.7	3373.31	0.221772	0.000133505	0.0017205	MTREX	5	55307760	55425581	+	6578	protein_coding	Mtr4 exosome RNA helicase [Source:HGNC Symbol;Acc:HGNC:18734]	-	3722	4680	3556	2871	4488	2982	35.0809	34.1933	36.8676	28.5013	30.3222	32.1507
ENSG00000149809	100.607	125.777	87.7509	230.678	186.341	135.622	104.712	184.213	-0.808679	0.000137191	0.00176635	TM7SF2	11	65111845	65116384	+	3408	protein_coding	transmembrane 7 superfamily member 2 [Source:HGNC Symbol;Acc:HGNC:11863]	-	96	155	76	209	248	113	1.74646	2.18585	1.52086	4.00472	3.2341	2.35156
ENSG00000173692	5337.42	4958.05	5424.39	4410.47	4442.87	4770.76	5239.96	4541.37	0.206325	0.000139427	0.00179347	PSMD1	2	231056864	231172827	+	5187	protein_coding	proteasome 26S subunit, non-ATPase 1 [Source:HGNC Symbol;Acc:HGNC:9554]	-	5093	6110	4698	3996	5913	3975	60.8759	56.6127	61.7694	50.3078	50.6633	54.3497
ENSG00000165458	2202.88	2357.31	2181.07	2648.93	2607.27	2590.02	2247.09	2615.4	-0.21762	0.000140118	0.00180068	INPPL1	11	72223701	72239105	+	6519	protein_coding	inositol polyphosphate phosphatase like 1 [Source:HGNC Symbol;Acc:HGNC:6080]	-	2102	2905	1889	2400	3470	2158	19.9912	21.4168	19.7618	24.0412	23.6565	23.4772
ENSG00000075218	1503.87	1427.37	1565.66	1914.96	1685.33	1806.29	1498.97	1802.19	-0.26541	0.000140538	0.0018044	GTSE1	22	46296741	46330810	+	4242	protein_coding	G2 and S-phase expressed 1 [Source:HGNC Symbol;Acc:HGNC:13698]	-	1435	1759	1356	1735	2243	1505	20.9734	19.9289	21.8005	26.7088	23.4996	25.1618
ENSG00000169032	2144.19	2057.07	2241.11	2599.26	2351.8	2736.44	2147.46	2562.5	-0.253807	0.000141773	0.00181857	MAP2K1	15	66386817	66492312	+	3759	protein_coding	mitogen-activated protein kinase kinase 1 [Source:HGNC Symbol;Acc:HGNC:6840]	-	2046	2535	1941	2355	3130	2280	33.7459	32.4111	35.2152	40.9114	37.0061	43.0169
ENSG00000118197	439.108	473.896	461.847	583.868	609.364	579.693	458.284	590.975	-0.367354	0.000142418	0.00182514	DDX59	1	200623896	200669969	-	4470	protein_coding	DEAD-box helicase 59 [Source:HGNC Symbol;Acc:HGNC:25360]	-	419	584	400	529	811	483	5.81158	6.27905	6.1028	7.72812	8.06334	7.66331
ENSG00000153404	707.394	761.155	616.566	935.955	893.383	838.934	695.038	889.424	-0.352614	0.000143073	0.00183183	PLEKHG4B	5	92151	189972	+	13304	protein_coding	pleckstrin homology and RhoGEF domain containing G4B [Source:HGNC Symbol;Acc:HGNC:29399]	-	675	938	534	848	1189	699	3.14564	3.38851	2.73738	4.16236	3.97193	3.72625
ENSG00000151208	2996.21	2954.55	3029.72	3499.9	3421	3347.34	2993.49	3422.75	-0.19384	0.000144466	0.00184797	DLG5	10	77790791	77926526	-	10271	protein_coding	discs large MAGUK scaffold protein 5 [Source:HGNC Symbol;Acc:HGNC:2904]	-	2859	3641	2624	3171	4553	2789	17.2579	17.0371	17.4232	20.1609	19.7009	19.2581
ENSG00000042493	1967.08	2045.7	1862.4	2606.99	2390.12	2127.94	1958.39	2375.02	-0.277907	0.000145329	0.00185641	CAPG	2	85394748	85418432	-	2607	protein_coding	capping actin protein, gelsolin like [Source:HGNC Symbol;Acc:HGNC:1474]	-	1877	2521	1613	2362	3181	1773	44.6386	46.4751	42.1959	59.165	54.2281	48.233
ENSG00000139737	113.183	107.925	115.462	178.803	160.794	199.232	112.19	179.61	-0.674921	0.000145395	0.00185641	SLAIN1	13	77697854	77764242	+	4133	protein_coding	SLAIN motif family member 1 [Source:HGNC Symbol;Acc:HGNC:26387]	-	108	133	100	162	214	166	1.62012	1.54659	1.6501	2.55962	2.30118	2.84852
ENSG00000100241	3315.85	3388.68	3350.7	4120.19	3688.49	3827.41	3351.74	3878.7	-0.209551	0.000145605	0.00185738	SBF1	22	50445000	50475024	-	9441	protein_coding	SET binding factor 1 [Source:HGNC Symbol;Acc:HGNC:10542]	-	3164	4176	2902	3733	4909	3189	20.7781	21.2584	20.9631	25.8206	23.1088	23.9559
ENSG00000204525	4368.03	4359.19	4283.63	5197.42	4771.22	4895.58	4336.95	4954.74	-0.191326	0.00014653	0.00186745	HLA-C	6	31268749	31272130	-	2507	protein_coding	major histocompatibility complex, class I, C [Source:HGNC Symbol;Acc:HGNC:4933]	-	4168	5372	3710	4709	6350	4079	103.077	102.984	100.924	122.659	112.57	115.392
ENSG00000031081	392.997	343.25	345.231	261.582	236.683	277.244	360.492	258.503	0.484638	0.00014778	0.00188164	ARHGAP31	3	119294373	119420714	+	9384	protein_coding	Rho GTPase activating protein 31 [Source:HGNC Symbol;Acc:HGNC:29216]	-	375	423	299	237	315	231	2.4776	2.16641	2.173	1.64925	1.49185	1.74582
ENSG00000104164	2248.99	2125.23	2206.47	1792.44	1805.55	1982.72	2193.56	1860.24	0.23865	0.000148344	0.00188709	BLOC1S6	15	45587123	45615999	+	6812	protein_coding	biogenesis of lysosomal organelles complex 1 subunit 6 [Source:HGNC Symbol;Acc:HGNC:8549]	-	2146	2619	1911	1624	2403	1652	19.5318	18.4778	19.1321	15.5682	15.6776	17.1993
ENSG00000275131	244.182	344.061	311.747	181.01	220.152	196.832	299.997	199.331	0.587618	0.000149615	0.0019015	AC241952.1	1	120489860	120701289	-	9444	transcribed_unprocessed_pseudogene	phosphodiesterase 4D interacting protein-like [Source:NCBI gene;Acc:100996724]	-	233	424	270	164	293	164	1.52963	2.15774	1.94977	1.134	1.37884	1.23159
ENSG00000170545	325.925	338.381	309.437	192.047	192.352	276.044	324.581	220.148	0.570489	0.000150124	0.00190622	SMAGP	12	51244558	51270890	-	3558	protein_coding	small cell adhesion glycoprotein [Source:HGNC Symbol;Acc:HGNC:26918]	-	311	417	268	174	256	230	5.41929	5.63273	5.13695	3.19352	3.19769	4.58457
ENSG00000173894	373.085	400.052	407.58	582.765	516.945	475.276	393.572	524.995	-0.415934	0.000151135	0.00191729	CBX2	17	79778132	79787983	+	5687	protein_coding	chromobox 2 [Source:HGNC Symbol;Acc:HGNC:1552]	-	356	493	353	528	688	396	3.8811	4.16632	4.23319	6.06285	5.37659	4.93843
ENSG00000074416	1150.69	1117.39	1252.76	910.57	859.571	1045.37	1173.61	938.503	0.324956	0.000152862	0.00193742	MGLL	3	127689062	128052190	-	11849	protein_coding	monoglyceride lipase [Source:HGNC Symbol;Acc:HGNC:17038]	-	1098	1377	1085	825	1144	871	5.74524	5.58523	6.24489	4.54672	4.29088	5.2133
ENSG00000108854	2573.87	2681.08	3074.75	1444.77	1567.36	2097.94	2776.57	1703.36	0.70535	0.000154794	0.00196011	SMURF2	17	64542295	64662068	-	6961	protein_coding	SMAD specific E3 ubiquitin protein ligase 2 [Source:HGNC Symbol;Acc:HGNC:16809]	-	2456	3304	2663	1309	2086	1748	21.8748	22.8117	26.0901	12.2799	13.3182	17.8093
ENSG00000145730	719.97	757.097	781.676	881.873	921.184	1023.76	752.914	942.274	-0.322353	0.000155113	0.00196235	PAM	5	102753981	103031105	+	8846	protein_coding	peptidylglycine alpha-amidating monooxygenase [Source:HGNC Symbol;Acc:HGNC:8596]	-	687	933	677	799	1226	853	4.81501	5.06901	5.21937	5.89828	6.1595	6.83878
ENSG00000147100	840.489	740.868	803.614	955.822	947.482	1093.38	794.99	998.893	-0.32884	0.000155361	0.00196369	SLC16A2	X	74421461	74533917	+	4324	protein_coding	solute carrier family 16 member 2 [Source:HGNC Symbol;Acc:HGNC:10923]	-	802	913	696	866	1261	911	11.4994	10.1478	10.9774	13.0785	12.9608	14.942
ENSG00000221968	797.522	857.719	861.344	1031.98	1035.39	1009.36	838.862	1025.58	-0.290118	0.000158099	0.00199647	FADS3	11	61873519	61892051	-	6283	protein_coding	fatty acid desaturase 3 [Source:HGNC Symbol;Acc:HGNC:3576]	-	761	1057	746	935	1378	841	7.5094	8.08531	8.09745	9.71785	9.74729	9.49304
ENSG00000182287	782.85	817.146	830.17	629.121	623.64	690.111	810.055	647.624	0.32546	0.000158391	0.00199833	AP1S2	X	15825806	15854931	-	5371	protein_coding	adaptor related protein complex 1 subunit sigma 2 [Source:HGNC Symbol;Acc:HGNC:560]	-	747	1007	719	570	830	575	8.6229	9.01079	9.12957	6.9302	6.86791	7.59258
ENSG00000139793	710.538	732.753	599.246	887.391	953.493	796.928	680.846	879.271	-0.369077	0.000160276	0.00202027	MBNL2	13	97221434	97394120	+	4908	protein_coding	muscleblind like splicing regulator 2 [Source:HGNC Symbol;Acc:HGNC:16746]	-	678	903	519	804	1269	664	8.56471	8.84244	7.21173	10.6974	11.491	9.59489
ENSG00000104856	1380.2	1389.23	1387.85	1253.83	930.952	1104.18	1385.76	1096.32	0.342078	0.000161204	0.00202998	RELB	19	45001430	45038198	+	3035	protein_coding	RELB proto-oncogene, NF-kB subunit [Source:HGNC Symbol;Acc:HGNC:9956]	RHD	1317	1712	1202	1136	1239	920	26.9039	27.1103	27.0099	24.4425	18.1432	21.4984
ENSG00000103855	1430.51	1385.98	1246.99	1776.99	1668.05	1519.44	1354.49	1654.83	-0.288515	0.00016134	0.00202998	CD276	15	73683966	73714518	+	5542	protein_coding	CD276 molecule [Source:HGNC Symbol;Acc:HGNC:19137]	-	1365	1708	1080	1610	2220	1266	15.2705	14.8119	13.2903	18.9708	17.8028	16.2011
ENSG00000115310	5659.15	5464.41	5654.16	4679.78	4962.07	5090.02	5592.57	4910.62	0.187263	0.000161866	0.00203474	RTN4	2	54972187	55112621	-	6644	protein_coding	reticulon 4 [Source:HGNC Symbol;Acc:HGNC:14085]	-	5400	6734	4897	4240	6604	4241	50.3909	48.7116	50.2663	41.6737	44.1753	45.2705
ENSG00000138796	1449.37	1450.09	1427.11	1634.61	1780.76	1701.87	1442.19	1705.75	-0.243428	0.000163096	0.00204834	HADH	4	107989714	108035175	+	12086	protein_coding	hydroxyacyl-CoA dehydrogenase [Source:HGNC Symbol;Acc:HGNC:4799]	-	1383	1787	1236	1481	2370	1418	7.09459	7.10609	6.97449	8.002	8.715	8.3209
ENSG00000154822	314.397	327.021	280.572	206.396	202.119	238.838	307.33	215.785	0.518297	0.00016623	0.0020858	PLCL2	3	16802651	17090594	+	5146	protein_coding	phospholipase C like 2 [Source:HGNC Symbol;Acc:HGNC:9064]	-	300	403	243	187	269	199	3.61442	3.76378	3.22042	2.373	2.32319	2.74258
ENSG00000159256	1433.65	1464.7	1557.58	1166.63	1277.33	1260.2	1485.31	1234.72	0.264645	0.00016673	0.00209017	MORC3	21	36320189	36386148	+	6408	protein_coding	MORC family CW-type zinc finger 3 [Source:HGNC Symbol;Acc:HGNC:23572]	-	1368	1805	1349	1057	1700	1050	13.2358	13.5377	14.3571	10.7716	11.7904	11.621
ENSG00000196639	1131.83	1027.32	1118.82	929.333	785.937	913.346	1092.66	876.205	0.321303	0.000167236	0.00209462	HRH1	3	11137093	11263557	+	5546	protein_coding	histamine receptor H1 [Source:HGNC Symbol;Acc:HGNC:5182]	-	1080	1266	969	842	1046	761	12.0735	10.9709	11.9157	9.91421	8.38211	9.73153
ENSG00000148737	636.131	633.755	605.019	780.331	788.191	769.323	624.968	779.282	-0.318055	0.000167506	0.0020961	TCF7L2	10	112950250	113167678	+	6736	protein_coding	transcription factor 7 like 2 [Source:HGNC Symbol;Acc:HGNC:11641]	HMG	607	781	524	707	1049	641	5.58694	5.57234	5.30525	6.85399	6.9211	6.74889
ENSG00000143842	540.764	645.115	611.947	857.591	785.185	696.112	599.275	779.629	-0.378877	0.000167862	0.00209865	SOX13	1	204073115	204127743	+	7420	protein_coding	SRY-box 13 [Source:HGNC Symbol;Acc:HGNC:11192]	HMG	516	795	530	777	1045	580	4.31155	5.14935	4.87134	6.83822	6.25913	5.54371
ENSG00000115306	5402.4	4853.38	5039.9	6056.12	5693.16	5814.93	5098.56	5854.73	-0.199616	0.000168017	0.00209869	SPTBN1	2	54456285	54671445	+	18504	protein_coding	spectrin beta, non-erythrocytic 1 [Source:HGNC Symbol;Acc:HGNC:11275]	-	5155	5981	4365	5487	7577	4845	17.2723	15.5345	16.0877	19.364	18.1984	18.5697
ENSG00000213066	668.619	618.337	725.1	477.911	512.437	558.089	670.685	516.146	0.376288	0.000169965	0.0021211	FGFR1OP	6	166999182	167094789	+	16016	protein_coding	FGFR1 oncogene partner [Source:HGNC Symbol;Acc:HGNC:17012]	-	638	762	628	433	682	465	2.46976	2.2866	2.67413	1.76547	1.89248	2.05909
ENSG00000165156	1759.58	1764.94	1797.74	1337.71	1469.69	1608.26	1774.08	1471.88	0.269998	0.000170796	0.00212956	ZHX1	8	123248451	123275541	-	6741	protein_coding	zinc fingers and homeoboxes 1 [Source:HGNC Symbol;Acc:HGNC:12871]	Homeobox	1679	2175	1557	1212	1956	1340	15.4424	15.5069	15.7522	11.741	12.8957	14.098
ENSG00000141428	463.212	408.167	466.465	317.872	321.588	352.857	445.948	330.772	0.430397	0.000171431	0.00213437	C18orf21	18	35972083	35979286	+	2158	protein_coding	chromosome 18 open reading frame 21 [Source:HGNC Symbol;Acc:HGNC:28802]	-	442	503	404	288	428	294	12.6987	11.2023	12.7675	8.71499	8.81443	9.66212
ENSG00000167996	9298.83	9360.25	9040.65	11903.6	10568.1	9871.58	9233.25	10781.1	-0.2235	0.000171557	0.00213437	FTH1	11	61959718	61967660	-	2030	protein_coding	ferritin heavy chain 1 [Source:HGNC Symbol;Acc:HGNC:3976]	-	8873	11535	7830	10785	14065	8225	270.996	273.093	263.052	346.936	307.925	287.353
ENSG00000175029	1985.94	1835.53	1898.19	1576.11	1598.92	1675.47	1906.56	1616.83	0.237776	0.000171645	0.00213437	CTBP2	10	124984317	125161170	-	10946	protein_coding	C-terminal binding protein 2 [Source:HGNC Symbol;Acc:HGNC:2495]	-	1895	2262	1644	1428	2128	1396	10.7335	9.93175	10.2429	8.5192	8.64008	9.04496
ENSG00000134371	1289.03	1169.32	1282.78	1481.19	1507.26	1479.84	1247.04	1489.43	-0.25874	0.000171893	0.00213552	CDC73	1	193121800	193254815	+	10695	protein_coding	cell division cycle 73 [Source:HGNC Symbol;Acc:HGNC:16783]	-	1230	1441	1111	1342	2006	1233	7.13037	6.47548	7.08451	8.19403	8.33589	8.17634
ENSG00000179941	541.812	480.388	489.558	388.51	371.93	387.662	503.919	382.701	0.397657	0.000172922	0.00214637	BBS10	12	76344474	76348442	-	3595	protein_coding	Bardet-Biedl syndrome 10 [Source:HGNC Symbol;Acc:HGNC:26291]	-	517	592	424	352	495	323	8.91619	7.91428	8.04347	6.39396	6.11939	6.37206
ENSG00000159200	773.418	745.737	788.604	621.395	589.828	633.702	769.253	614.975	0.324247	0.000173138	0.00214713	RCAN1	21	34513142	34615142	-	6990	protein_coding	regulator of calcineurin 1 [Source:HGNC Symbol;Acc:HGNC:3040]	-	738	919	683	563	785	528	6.54586	6.31869	6.66377	5.25965	4.99108	5.35714
ENSG00000196230	16557.2	17005.1	16461.4	18193.7	18530.4	18691.8	16674.6	18472	-0.147532	0.000173491	0.00214802	TUBB	6	30720201	30725426	+	3359	protein_coding	tubulin beta class I [Source:HGNC Symbol;Acc:HGNC:20778]	-	15799	20956	14257	16484	24662	15574	291.613	299.838	289.464	320.463	326.302	328.826
ENSG00000101004	316.493	327.021	288.654	410.584	404.239	451.272	310.723	422.032	-0.435995	0.000173521	0.00214802	NINL	20	25452705	25585517	-	6008	protein_coding	ninein like [Source:HGNC Symbol;Acc:HGNC:29163]	-	302	403	250	372	538	376	3.11648	3.22377	2.83783	4.04333	3.97973	4.43848
ENSG00000162545	213.79	197.186	197.44	151.21	120.22	122.42	202.805	131.283	0.631233	0.000173842	0.00215007	CAMK2N1	1	20482391	20486220	-	2615	protein_coding	calcium/calmodulin dependent protein kinase II inhibitor 1 [Source:HGNC Symbol;Acc:HGNC:24190]	-	204	243	171	137	160	102	4.83667	4.46605	4.45965	3.42117	2.71926	2.76634
ENSG00000152503	528.188	474.707	482.63	347.672	355.4	411.666	495.175	371.579	0.417024	0.000174418	0.00215527	TRIM36	5	115124762	115180546	-	6113	protein_coding	tripartite motif containing 36 [Source:HGNC Symbol;Acc:HGNC:16280]	-	504	585	418	315	473	343	5.11168	4.59928	4.66335	3.36498	3.43881	3.97939
ENSG00000176208	650.803	621.583	696.234	465.77	527.464	530.485	656.207	507.906	0.366105	0.000176518	0.00217926	ATAD5	17	30831970	30895869	+	7075	protein_coding	ATPase family, AAA domain containing 5 [Source:HGNC Symbol;Acc:HGNC:25752]	-	621	766	603	422	702	442	5.44193	5.20345	5.81256	3.89504	4.40973	4.4307
ENSG00000095321	644.515	732.753	666.214	970.171	924.941	753.721	681.161	882.944	-0.374719	0.000177848	0.00219301	CRAT	9	129094810	129111189	-	3803	protein_coding	carnitine O-acetyltransferase [Source:HGNC Symbol;Acc:HGNC:2342]	-	615	903	577	879	1231	628	10.0262	11.4117	10.3473	15.0934	14.3858	11.7114
ENSG00000185420	205.406	172.031	247.088	307.938	300.549	302.448	208.175	303.645	-0.552973	0.000177949	0.00219301	SMYD3	1	245749342	246507312	-	5866	protein_coding	SET and MYND domain containing 3 [Source:HGNC Symbol;Acc:HGNC:15513]	-	196	212	214	279	400	252	2.07158	1.73693	2.48799	3.1059	3.03054	3.04674
ENSG00000110104	1941.93	2016.49	2156.82	1605.91	1704.11	1819.49	2038.42	1709.84	0.253558	0.000180521	0.00222273	CCDC86	11	60842071	60851081	+	3384	protein_coding	coiled-coil domain containing 86 [Source:HGNC Symbol;Acc:HGNC:28359]	-	1853	2485	1868	1455	2268	1516	33.9495	35.2927	37.6464	28.0775	29.7862	31.7721
ENSG00000196083	190.734	213.415	208.986	122.513	149.523	122.42	204.379	131.485	0.627817	0.000181978	0.00223867	IL1RAP	3	190514051	190659750	+	11558	protein_coding	interleukin 1 receptor accessory protein [Source:HGNC Symbol;Acc:HGNC:5995]	-	182	263	181	111	199	102	0.976285	1.09361	1.068	0.627142	0.765195	0.625884
ENSG00000182768	475.788	476.33	484.939	576.142	626.645	637.302	479.019	613.363	-0.357596	0.000184073	0.00226243	NGRN	15	90265659	90278141	+	7694	protein_coding	neugrin, neurite outgrowth associated [Source:HGNC Symbol;Acc:HGNC:18077]	-	454	587	420	522	834	531	3.6584	3.66669	3.72283	4.43041	4.81743	4.89462
ENSG00000130147	1769.01	1752.77	1933.98	2165.5	2061.02	2208.35	1818.59	2144.96	-0.238184	0.000184658	0.0022676	SH3BP4	2	234951973	235055714	+	7129	protein_coding	SH3 domain binding protein 4 [Source:HGNC Symbol;Acc:HGNC:10826]	-	1688	2160	1675	1962	2743	1840	14.6802	14.5618	16.0237	17.972	17.1001	18.3048
ENSG00000068971	811.146	782.253	757.429	686.514	589.077	574.892	783.609	616.828	0.346846	0.000187933	0.00230525	PPP2R5B	11	64917553	64934473	+	3376	protein_coding	protein phosphatase 2 regulatory subunit B'beta [Source:HGNC Symbol;Acc:HGNC:9310]	-	774	964	656	622	784	479	14.2143	13.7235	13.2519	12.0313	10.3208	10.0626
ENSG00000085185	754.554	800.105	699.698	1011.01	934.709	880.941	751.452	942.219	-0.324047	0.000188058	0.00230525	BCORL1	X	129981107	130058083	+	7996	protein_coding	BCL6 corepressor like 1 [Source:HGNC Symbol;Acc:HGNC:25657]	-	720	986	606	916	1244	734	5.58274	5.92643	5.16864	7.48081	6.91432	6.51028
ENSG00000105357	336.405	340.004	352.158	535.305	450.824	412.866	342.856	466.332	-0.444204	0.000189594	0.00232202	MYH14	19	50188186	50310544	+	10392	protein_coding	myosin heavy chain 14 [Source:HGNC Symbol;Acc:HGNC:23212]	-	321	419	305	485	600	344	1.91511	1.93778	2.0016	3.04767	2.56598	2.34766
ENSG00000197147	728.354	726.262	785.14	525.371	592.082	634.902	746.585	584.118	0.353163	0.000189794	0.00232241	LRRC8B	1	89524836	89597864	+	8213	protein_coding	leucine rich repeat containing 8 VRAC subunit B [Source:HGNC Symbol;Acc:HGNC:30692]	-	695	895	680	476	788	529	5.24651	5.23733	5.64656	3.7847	4.26409	4.56805
ENSG00000179403	7.33594	14.6064	9.23694	56.2898	42.0769	18.0029	10.3931	38.7899	-1.88327	0.000190414	0.00232794	VWA1	1	1434861	1442882	+	5065	protein_coding	von Willebrand factor A domain containing 1 [Source:HGNC Symbol;Acc:HGNC:30910]	-	7	18	8	51	56	15	0.0856853	0.170798	0.107718	0.657531	0.491372	0.210033
ENSG00000159082	799.618	786.31	779.367	614.772	653.695	631.301	788.431	633.256	0.314504	0.000192775	0.00235472	SYNJ1	21	32628759	32728048	-	8070	protein_coding	synaptojanin 1 [Source:HGNC Symbol;Acc:HGNC:11503]	-	763	969	675	557	870	526	5.8619	5.77084	5.70436	4.50721	4.79124	4.62263
ENSG00000048405	778.658	815.523	844.025	586.076	631.905	708.114	812.735	642.031	0.341645	0.000193326	0.00235937	ZNF800	7	127346790	127431924	-	5793	protein_coding	zinc finger protein 800 [Source:HGNC Symbol;Acc:HGNC:27267]	zf-C2H2	743	1005	731	531	841	590	7.95194	8.3378	8.60578	5.98573	6.452	7.22312
ENSG00000124104	96.4152	101.433	87.7509	155.625	154.783	153.625	95.1998	154.677	-0.695882	0.000194473	0.00237126	SNX21	20	45833810	45843275	+	4066	protein_coding	sorting nexin family member 21 [Source:HGNC Symbol;Acc:HGNC:16154]	-	92	125	76	141	206	128	1.40284	1.47751	1.27474	2.26453	2.25165	2.23264
ENSG00000170445	2702.77	2670.53	2878.46	2303.47	2356.31	2450.79	2750.59	2370.19	0.214299	0.000194913	0.00237454	HARS	5	140673904	140691862	-	7853	protein_coding	histidyl-tRNA synthetase [Source:HGNC Symbol;Acc:HGNC:4816]	-	2579	3291	2493	2087	3136	2042	20.3612	20.141	21.6503	17.3545	17.7477	18.4415
ENSG00000215440	143.575	157.424	131.626	208.603	244.196	205.233	144.209	219.344	-0.605662	0.000196213	0.00238827	NPEPL1	20	58689131	58719238	+	7641	protein_coding	aminopeptidase like 1 [Source:HGNC Symbol;Acc:HGNC:16244]	-	137	194	114	189	325	171	1.11162	1.22023	1.01749	1.61524	1.89032	1.58717
ENSG00000139697	2747.83	2557.74	2764.15	2126.87	2359.31	2372.78	2689.91	2286.32	0.232993	0.00019774	0.00240473	SBNO1	12	123289109	123364843	-	11124	protein_coding	strawberry notch homolog 1 [Source:HGNC Symbol;Acc:HGNC:22973]	-	2622	3152	2394	1927	3140	1977	14.6137	13.618	14.6771	11.3122	12.545	12.6044
ENSG00000184897	825.817	832.564	738.955	1112.55	942.222	964.955	799.112	1006.58	-0.329439	0.000198515	0.00241204	H1FX	3	129314771	129316277	-	1507	protein_coding	H1 histone family member X [Source:HGNC Symbol;Acc:HGNC:4722]	-	788	1026	640	1008	1254	804	32.4191	32.7207	28.963	43.679	36.9816	37.8372
ENSG00000126067	4530.47	4373.8	4839	5204.04	5096.57	5495.68	4581.09	5265.43	-0.20101	0.000200828	0.002438	PSMB2	1	35599544	35641844	-	4843	protein_coding	proteasome subunit beta 2 [Source:HGNC Symbol;Acc:HGNC:9539]	-	4323	5390	4191	4715	6783	4579	55.3425	53.4888	59.0174	63.576	62.2457	67.0552
ENSG00000265354	1814.07	1816.87	2000.95	2200.82	2129.39	2316.37	1877.3	2215.53	-0.238881	0.000201354	0.00244223	TIMM23	10	45972449	46003734	+	1222	protein_coding	translocase of inner mitochondrial membrane 23 [Source:HGNC Symbol;Acc:HGNC:17312]	-	1731	2239	1733	1994	2834	1930	87.8241	88.0586	96.7172	106.556	103.07	112.012
ENSG00000078699	928.521	911.276	904.065	1142.35	1112.78	1063.37	914.621	1106.17	-0.274932	0.000204461	0.00247775	CBFA2T2	20	33490075	33650036	+	9457	protein_coding	CBFA2/RUNX1 translocation partner 2 [Source:HGNC Symbol;Acc:HGNC:1536]	-	886	1123	783	1035	1481	886	5.80855	5.7071	5.64657	7.14682	6.95991	6.64442
ENSG00000134242	12.5759	21.9096	28.8654	1.10372	3.00549	6.00096	21.117	3.37006	2.67568	0.000207717	1	PTPN22	1	113813811	113871759	-	4503	protein_coding	protein tyrosine phosphatase, non-receptor type 22 [Source:HGNC Symbol;Acc:HGNC:9652]	-	12	27	25	1	4	5	0.165222	0.288171	0.37863	0.0145019	0.0394784	0.0787489
ENSG00000119698	74.4074	60.8599	91.2148	36.4228	33.0604	37.206	75.494	35.5631	1.08384	0.000208928	0.00252966	PPP4R4	14	94146128	94279735	+	4974	protein_coding	protein phosphatase 4 regulatory subunit 4 [Source:HGNC Symbol;Acc:HGNC:23788]	-	71	75	79	33	44	31	0.884994	0.724677	1.08317	0.433245	0.393141	0.44201
ENSG00000143631	104.799	82.7695	76.2047	56.2898	38.32	34.8056	87.9245	43.1385	1.03177	0.000210367	0.00254485	FLG	1	152302175	152325203	-	12747	protein_coding	filaggrin [Source:HGNC Symbol;Acc:HGNC:3748]	-	100	102	66	51	51	29	0.486385	0.384575	0.353112	0.261269	0.177813	0.161349
ENSG00000100345	19673.9	18727	21791.1	22924.3	22795.2	23143.3	20064	22954.3	-0.194418	0.000212052	0.00256299	MYH9	22	36281277	36388067	-	9012	protein_coding	myosin heavy chain 9 [Source:HGNC Symbol;Acc:HGNC:7579]	-	18773	23078	18873	20770	30338	19283	129.152	123.074	142.822	150.502	149.612	151.75
ENSG00000117691	1034.37	1008.65	1088.8	1360.89	1202.2	1242.2	1043.94	1268.43	-0.28078	0.000213372	0.00257669	NENF	1	212432887	212446379	+	1297	protein_coding	neudesin neurotrophic factor [Source:HGNC Symbol;Acc:HGNC:30384]	-	987	1243	943	1233	1600	1035	47.1808	46.0596	49.5848	62.0796	54.8254	56.5948
ENSG00000143819	708.442	738.434	753.965	952.511	915.924	850.936	733.614	906.457	-0.306404	0.000214458	0.00258755	EPHX1	1	225810092	225845563	+	2508	protein_coding	epoxide hydrolase 1 [Source:HGNC Symbol;Acc:HGNC:3401]	-	676	910	653	863	1219	709	16.7112	17.4382	17.7567	22.4703	21.6012	20.0491
ENSG00000133065	3151.31	2950.49	3236.39	3467.89	3547.99	3832.21	3112.73	3616.03	-0.216591	0.000217507	0.00262205	SLC41A1	1	205789093	205813748	-	6357	protein_coding	solute carrier family 41 member 1 [Source:HGNC Symbol;Acc:HGNC:19429]	-	3007	3636	2803	3142	4722	3193	29.3271	27.4891	30.071	32.276	33.0123	35.6224
ENSG00000160014	3300.13	3176.89	3316.06	3953.53	3937.2	3487.76	3264.36	3792.83	-0.218027	0.000218825	0.00263563	CALM3	19	46601074	46610793	+	3667	protein_coding	calmodulin 3 [Source:HGNC Symbol;Acc:HGNC:1449]	-	3149	3915	2872	3582	5240	2906	53.2414	51.3109	53.4134	63.7882	63.5071	56.2032
ENSG00000157240	367.845	390.315	396.034	560.69	522.956	450.072	384.731	511.239	-0.412151	0.000220288	0.00265094	FZD1	7	91264364	91271326	+	6963	protein_coding	frizzled class receptor 1 [Source:HGNC Symbol;Acc:HGNC:4038]	-	351	481	343	508	696	375	3.12535	3.32	3.3595	4.76423	4.44237	3.81954
ENSG00000174652	4.19197	11.3605	5.77309	28.6967	29.3036	28.8046	7.10852	28.935	-1.98317	0.000225297	0.00270886	ZNF266	19	9412461	9435578	-	5404	protein_coding	zinc finger protein 266 [Source:HGNC Symbol;Acc:HGNC:13059]	zf-C2H2	4	14	5	26	39	24	0.0458915	0.124509	0.0631003	0.314184	0.320738	0.314972
ENSG00000197119	535.524	684.065	494.176	733.974	801.715	746.52	571.255	760.736	-0.409102	0.00022606	0.00271567	SLC25A29	14	100291111	100306547	-	7451	protein_coding	solute carrier family 25 member 29 [Source:HGNC Symbol;Acc:HGNC:20116]	-	511	843	428	665	1067	622	4.25201	5.43753	3.91747	5.82818	6.36431	5.92042
ENSG00000185585	79.6474	73.8434	65.8132	134.654	129.988	112.818	73.1013	125.82	-0.783847	0.000226843	0.0027227	OLFML2A	9	124777158	124814885	+	6746	protein_coding	olfactomedin like 2A [Source:HGNC Symbol;Acc:HGNC:27270]	-	76	91	57	122	173	94	0.698482	0.648312	0.576242	1.18097	1.13973	0.98823
ENSG00000143793	1056.38	1064.64	1039.16	1328.88	1230.75	1235	1053.39	1264.88	-0.262647	0.00022977	0.00275544	C1orf35	1	228100726	228105411	-	4308	protein_coding	chromosome 1 open reading frame 35 [Source:HGNC Symbol;Acc:HGNC:19032]	-	1008	1312	900	1204	1638	1029	14.5068	14.6368	14.2477	18.2506	16.8982	16.9401
ENSG00000125844	1891.62	1759.26	1808.13	2101.48	2192.51	2072.73	1819.67	2122.24	-0.223858	0.000234276	0.00280574	RRBP1	20	17613678	17682295	-	6980	protein_coding	ribosome binding protein 1 [Source:HGNC Symbol;Acc:HGNC:10448]	-	1805	2168	1566	1904	2918	1727	16.0328	14.9277	15.3008	17.813	18.5794	17.5474
ENSG00000086289	575.347	531.51	576.154	704.174	678.49	740.519	561.004	707.728	-0.335099	0.00023437	0.00280574	EPDR1	7	37683843	37951941	+	2864	protein_coding	ependymin related 1 [Source:HGNC Symbol;Acc:HGNC:17572]	-	549	655	499	638	903	617	11.8847	10.9915	11.8824	14.547	14.0125	15.2788
ENSG00000084652	3928.92	4115.75	3943.02	4597	4522.52	4451.51	3995.9	4523.68	-0.178459	0.000238293	0.00285023	TXLNA	1	32179686	32198285	+	5103	protein_coding	taxilin alpha [Source:HGNC Symbol;Acc:HGNC:30685]	-	3749	5072	3415	4165	6019	3709	45.5489	47.7686	45.6396	53.2985	52.4204	51.5475
ENSG00000158062	237.894	309.168	264.407	360.917	401.233	369.659	270.49	377.27	-0.477525	0.000241074	0.00288101	UBXN11	1	26281328	26318363	-	4704	protein_coding	UBX domain protein 11 [Source:HGNC Symbol;Acc:HGNC:30600]	-	227	381	229	327	534	308	2.99189	3.89266	3.32005	4.53948	5.04517	4.64365
ENSG00000139725	40.8717	47.065	43.8755	83.8828	80.397	92.4148	43.9374	85.5648	-0.954108	0.000242868	0.00289792	RHOF	12	121777754	121803403	-	6181	protein_coding	ras homolog family member F, filopodia associated [Source:HGNC Symbol;Acc:HGNC:15703]	-	39	58	38	76	107	77	0.391195	0.450981	0.419277	0.802936	0.769355	0.883504
ENSG00000273136	212.742	285.636	244.779	160.04	165.302	174.028	247.719	166.457	0.57898	0.000242909	0.00289792	NBPF26	1	120723923	120841481	+	6032	protein_coding	NBPF member 26 [Source:HGNC Symbol;Acc:HGNC:49571]	-	203	352	212	145	220	145	2.08652	2.80459	2.39691	1.56976	1.62093	1.70484
ENSG00000100823	3941.5	3716.51	3993.82	4334.31	4364.73	4608.74	3883.94	4435.93	-0.192023	0.000244056	0.00290909	APEX1	14	20455191	20457772	+	1886	protein_coding	apurinic/apyrimidinic endodeoxyribonuclease 1 [Source:HGNC Symbol;Acc:HGNC:587]	-	3761	4580	3459	3927	5809	3840	123.637	116.711	125.079	135.971	136.887	144.4
ENSG00000134153	1123.45	1085.74	1193.87	943.681	933.206	936.15	1134.35	937.679	0.273188	0.000248438	0.00295876	EMC7	15	34084017	34101948	-	1538	protein_coding	ER membrane protein complex subunit 7 [Source:HGNC Symbol;Acc:HGNC:24301]	-	1072	1338	1034	855	1242	780	43.2142	41.8108	45.8501	36.3024	35.8895	35.9679
ENSG00000088833	1875.91	1802.26	1946.68	2152.26	2109.86	2390.78	1874.95	2217.63	-0.241506	0.000249897	0.00297358	NSFL1C	20	1442162	1473842	-	6531	protein_coding	NSFL1 cofactor [Source:HGNC Symbol;Acc:HGNC:15912]	-	1790	2221	1686	1950	2808	1992	16.9926	16.344	17.6057	19.4976	19.1082	21.6315
ENSG00000184985	275.622	278.333	304.819	192.047	162.297	232.837	286.258	195.727	0.558368	0.000250937	0.00298155	SORCS2	4	7192538	7742836	+	6317	protein_coding	sortilin related VPS10 domain containing receptor 2 [Source:HGNC Symbol;Acc:HGNC:16698]	-	263	343	264	174	216	194	2.58126	2.60959	2.85016	1.79872	1.51965	2.17805
ENSG00000176986	2245.85	2105.75	2197.24	2579.4	2486.29	2496.4	2182.95	2520.7	-0.208077	0.000250999	0.00298155	SEC24C	10	73744384	73772161	+	5341	protein_coding	SEC24 homolog C, COPII coat complex component [Source:HGNC Symbol;Acc:HGNC:10705]	-	2143	2595	1903	2337	3309	2080	24.8764	23.3509	24.2992	28.5734	27.5344	27.6196
ENSG00000167470	836.297	812.277	759.738	975.689	985.802	978.157	802.771	979.883	-0.286792	0.000251948	0.00298984	MIDN	19	1248553	1259140	+	4492	protein_coding	midnolin [Source:HGNC Symbol;Acc:HGNC:16298]	-	798	1001	658	884	1312	815	11.0141	10.7098	9.98994	12.851	12.9806	12.8675
ENSG00000182240	32.4877	41.3847	33.4839	12.1409	14.2761	6.00096	35.7855	10.806	1.69559	0.000252129	0.00298984	BACE2	21	41167801	41282518	+	9619	protein_coding	beta-secretase 2 [Source:HGNC Symbol;Acc:HGNC:934]	-	31	51	29	11	19	5	0.199811	0.254817	0.20561	0.0746773	0.087786	0.0368652
ENSG00000243873	9.43192	8.11465	6.9277	0	0	0	8.15809	0	5.47441	0.000253178	1	HMGB1P36	3	70753854	70754573	+	576	processed_pseudogene	high mobility group box 1 pseudogene 36 [Source:HGNC Symbol;Acc:HGNC:39176]	-	9	10	6	0	0	0	0.968741	0.834385	0.710404	0	0	0
ENSG00000113851	659.187	719.77	721.636	485.637	559.022	592.895	700.197	545.851	0.359488	0.000254137	0.00301107	CRBN	3	3144628	3179727	-	8068	protein_coding	cereblon [Source:HGNC Symbol;Acc:HGNC:30185]	-	629	887	625	440	744	494	4.83362	5.2838	5.28312	3.56133	4.09835	4.34248
ENSG00000113734	504.084	469.839	497.64	357.606	399.731	358.858	490.521	372.065	0.392728	0.000254752	0.00301576	BNIP1	5	173144442	173164387	+	2440	protein_coding	BCL2 interacting protein 1 [Source:HGNC Symbol;Acc:HGNC:1082]	-	481	579	431	324	532	299	12.222	11.4045	12.0466	8.67124	9.69	8.69076
ENSG00000167034	345.837	321.34	334.839	249.441	223.158	254.441	334.006	242.347	0.467041	0.000258202	0.00305398	NKX3-1	8	23678693	23682927	-	3271	protein_coding	NK3 homeobox 1 [Source:HGNC Symbol;Acc:HGNC:7838]	Homeobox	330	396	290	226	297	212	6.25491	5.8184	6.04636	4.51184	4.03532	4.59655
ENSG00000249915	2279.38	2309.43	2354.26	2577.19	2688.41	2714.84	2314.36	2660.15	-0.201272	0.000260718	0.00308112	PDCD6	5	271621	353856	+	9493	protein_coding	programmed cell death 6 [Source:HGNC Symbol;Acc:HGNC:8765]	-	2175	2846	2039	2335	3578	2262	14.2051	14.4085	14.6484	16.0624	16.7509	16.8992
ENSG00000112029	826.865	787.122	857.881	991.141	1003.83	1006.96	823.956	1000.65	-0.282368	0.000262286	0.00309699	FBXO5	6	152970519	152983579	-	3833	protein_coding	F-box protein 5 [Source:HGNC Symbol;Acc:HGNC:13584]	-	789	970	743	898	1336	839	12.7622	12.1625	13.2199	15.299	15.4906	15.5239
ENSG00000277268	57.6395	52.7453	69.277	27.593	27.8008	22.8037	59.8873	26.0658	1.18698	0.000263305	0.00310637	LHX1-DT	17	36861674	36936661	-	2544	antisense	LHX1 divergent transcript [Source:HGNC Symbol;Acc:HGNC:53778]	-	55	65	60	25	37	19	1.3404	1.22796	1.60846	0.641725	0.646378	0.529679
ENSG00000172183	84.8873	68.1631	56.5762	135.758	133.744	103.217	69.8756	124.24	-0.83294	0.000265985	0.00313531	ISG20	15	88636153	88656483	+	7363	protein_coding	interferon stimulated exonuclease gene 20 [Source:HGNC Symbol;Acc:HGNC:6130]	-	81	84	49	123	178	86	0.682053	0.548294	0.453856	1.09088	1.0744	0.828362
ENSG00000132793	167.679	194.752	158.183	231.781	311.069	240.038	173.538	260.963	-0.591051	0.000267495	0.00315042	LPIN3	20	41340920	41360582	+	4568	protein_coding	lipin 3 [Source:HGNC Symbol;Acc:HGNC:14451]	-	160	240	137	210	414	200	2.17161	2.52507	2.04537	3.00206	4.02788	3.10513
ENSG00000128512	388.805	408.979	414.508	273.723	308.063	319.251	404.097	300.346	0.427503	0.000271973	0.00320044	DOCK4	7	111726110	112206411	-	11499	protein_coding	dedicator of cytokinesis 4 [Source:HGNC Symbol;Acc:HGNC:19192]	-	371	504	359	248	410	266	2.00033	2.10649	2.12917	1.40837	1.58462	1.64058
ENSG00000155660	2500.51	2492.82	2566.71	2847.6	2837.19	2978.88	2520.01	2887.89	-0.196244	0.000272552	0.00320452	PDIA4	7	149003062	149028641	-	3277	protein_coding	protein disulfide isomerase family A member 4 [Source:HGNC Symbol;Acc:HGNC:30167]	-	2386	3072	2223	2580	3776	2482	45.1421	45.054	46.2636	51.4125	51.2103	53.7158
ENSG00000197822	92.2233	65.7287	69.277	135.758	148.021	110.418	75.743	131.399	-0.805623	0.00027634	0.00324629	OCLN	5	69492292	69558104	+	6761	protein_coding	occludin [Source:HGNC Symbol;Acc:HGNC:8104]	-	88	81	60	123	197	92	0.806974	0.575788	0.605225	1.18801	1.29496	0.965058
ENSG00000166016	738.834	706.786	756.274	558.483	575.552	622.9	733.965	585.645	0.325922	0.000277755	0.00326014	ABTB2	11	34150988	34358008	-	4973	protein_coding	ankyrin repeat and BTB domain containing 2 [Source:HGNC Symbol;Acc:HGNC:23842]	-	705	871	655	506	766	519	8.78938	8.4176	8.98254	6.64443	6.84561	7.4016
ENSG00000111711	1230.34	1187.17	1259.69	1001.07	973.029	1080.17	1225.73	1018.09	0.269261	0.000278041	0.00326072	GOLT1B	12	21501781	21518408	+	3789	protein_coding	golgi transport 1B [Source:HGNC Symbol;Acc:HGNC:20175]	-	1174	1463	1091	907	1295	900	19.2102	18.557	19.6371	15.6318	15.1896	16.8459
ENSG00000117143	5331.13	5325.65	6236.09	4239.39	4455.64	5260.44	5630.96	4651.83	0.275761	0.000278538	0.00326378	UAP1	1	162561506	162599842	+	3437	protein_coding	UDP-N-acetylglucosamine pyrophosphorylase 1 [Source:HGNC Symbol;Acc:HGNC:12457]	-	5087	6563	5401	3841	5930	4383	91.7635	91.7723	107.169	72.9778	76.6791	90.4416
ENSG00000111269	1920.97	1824.99	1767.72	1639.03	1531.3	1507.44	1837.89	1559.26	0.237732	0.000278862	0.00326481	CREBL2	12	12611827	12645108	+	3922	protein_coding	cAMP responsive element binding protein like 2 [Source:HGNC Symbol;Acc:HGNC:2350]	Others	1833	2249	1531	1485	2038	1256	28.9763	27.5595	26.6222	24.7255	23.094	22.7122
ENSG00000111665	939.001	972.947	945.632	1182.08	1120.3	1132.98	952.526	1145.12	-0.264105	0.000283006	0.00331052	CDCA3	12	6844793	6852066	-	5653	protein_coding	cell division cycle associated 3 [Source:HGNC Symbol;Acc:HGNC:14624]	-	896	1199	819	1071	1491	944	9.8269	10.1936	9.88056	12.3719	11.722	11.8432
ENSG00000169184	298.678	308.357	338.303	460.252	384.703	433.269	315.112	426.075	-0.432782	0.000284333	0.00332324	MN1	22	27748277	27801498	-	7693	protein_coding	MN1 proto-oncogene, transcriptional regulator [Source:HGNC Symbol;Acc:HGNC:7180]	-	285	380	293	417	512	361	2.29687	2.37398	2.59746	3.5397	2.95785	3.32804
ENSG00000203727	172.919	153.367	183.584	260.478	239.688	240.038	169.957	246.735	-0.542146	0.000287578	0.00335831	SAMD5	6	147508927	147737547	+	6320	protein_coding	sterile alpha motif domain containing 5 [Source:HGNC Symbol;Acc:HGNC:21180]	-	165	189	159	236	319	200	1.61866	1.43725	1.71576	2.43849	2.24324	2.24434
ENSG00000119943	70.2154	69.786	71.5863	110.372	130.739	120.019	70.5292	120.377	-0.776267	0.000290917	0.00339444	PYROXD2	10	98383565	98415184	-	3867	protein_coding	pyridine nucleotide-disulphide oxidoreductase domain 2 [Source:HGNC Symbol;Acc:HGNC:23517]	-	67	86	62	100	174	100	1.07421	1.06884	1.09344	1.6887	1.99976	1.83401
ENSG00000057294	121.567	123.343	130.472	181.01	196.108	192.031	125.127	189.716	-0.603396	0.000291421	0.00339745	PKP2	12	32790745	32896840	-	7043	protein_coding	plakophilin 2 [Source:HGNC Symbol;Acc:HGNC:9024]	-	116	152	113	164	261	160	1.02115	1.03723	1.0942	1.52059	1.64697	1.61116
ENSG00000177888	644.515	595.616	639.658	754.945	779.174	796.928	626.596	777.016	-0.312252	0.000291808	0.00339773	ZBTB41	1	197153680	197200542	-	8562	protein_coding	zinc finger and BTB domain containing 41 [Source:HGNC Symbol;Acc:HGNC:24819]	ZBTB	615	734	554	684	1037	664	4.45336	4.12012	4.41277	5.21683	5.38276	5.50008
ENSG00000159140	10572.1	10688.6	10218.4	8497.55	9369.63	9714.36	10493	9193.84	0.190822	0.000291937	0.00339773	SON	21	33542618	33577481	+	13172	protein_coding	SON DNA binding protein [Source:HGNC Symbol;Acc:HGNC:11183]	-	10088	13172	8850	7699	12470	8094	47.4833	48.0606	45.8214	38.1688	42.0743	43.5801
ENSG00000173786	1566.75	1607.51	1615.31	2123.56	1879.94	1748.68	1596.52	1917.39	-0.264251	0.000293586	0.00341156	CNP	17	41966741	41977731	+	7426	protein_coding	2',3'-cyclic nucleotide 3' phosphodiesterase [Source:HGNC Symbol;Acc:HGNC:2158]	-	1495	1981	1399	1924	2502	1457	12.4817	12.8209	12.8481	16.919	14.9739	13.9149
ENSG00000122965	1160.13	1128.75	1087.65	910.57	941.471	955.353	1125.51	935.798	0.266723	0.000293619	0.00341156	RBM19	12	113816738	113966371	-	5912	protein_coding	RNA binding motif protein 19 [Source:HGNC Symbol;Acc:HGNC:29098]	-	1107	1391	942	825	1253	796	11.6092	11.3079	10.8666	9.11266	9.4193	9.54894
ENSG00000074219	337.453	354.61	324.447	458.044	442.559	439.27	338.837	446.624	-0.39573	0.000294051	0.00341371	TEAD2	19	49340595	49362457	-	2980	protein_coding	TEA domain transcription factor 2 [Source:HGNC Symbol;Acc:HGNC:11715]	TEA	322	437	281	415	589	366	6.69927	7.04781	6.43082	9.09406	8.78417	8.71047
ENSG00000113070	355.269	349.742	416.817	261.582	271.246	285.646	373.943	272.824	0.452489	0.000295104	0.00342306	HBEGF	5	140332843	140346631	-	3018	protein_coding	heparin binding EGF like growth factor [Source:HGNC Symbol;Acc:HGNC:3059]	-	339	431	361	237	361	238	6.96415	6.86352	8.15764	5.12808	5.31606	5.59286
ENSG00000138592	2165.15	2090.34	2094.48	1748.29	1873.17	1838.69	2116.65	1820.05	0.216652	0.000297497	0.00344792	USP8	15	50424380	50514419	+	20639	protein_coding	ubiquitin specific peptidase 8 [Source:HGNC Symbol;Acc:HGNC:12631]	-	2066	2576	1814	1584	2493	1532	6.20625	5.99855	5.99412	5.01178	5.36828	5.26437
ENSG00000143942	350.029	325.398	333.684	236.196	256.97	241.239	336.37	244.802	0.454228	0.000298248	0.00345153	CHAC2	2	53767792	53775196	+	1321	protein_coding	ChaC cation transport regulator homolog 2 [Source:HGNC Symbol;Acc:HGNC:32363]	-	334	401	289	214	342	201	15.6759	14.5892	14.9201	10.5788	11.506	10.7912
ENSG00000197081	8234.07	7981.57	8033.83	7300.01	7026.09	7385.98	8083.16	7237.36	0.159936	0.000298308	0.00345153	IGF2R	6	159969099	160113507	+	17843	protein_coding	insulin like growth factor 2 receptor [Source:HGNC Symbol;Acc:HGNC:5467]	-	7857	9836	6958	6614	9351	6154	27.3009	26.4935	26.5946	24.206	23.2912	24.4605
ENSG00000166710	8483.49	8264.78	8237.04	10064.8	9071.33	9175.47	8328.44	9437.21	-0.180016	0.000298981	0.00345642	B2M	15	44711487	44718877	+	6079	protein_coding	beta-2-microglobulin [Source:HGNC Symbol;Acc:HGNC:914]	-	8095	10185	7134	9119	12073	7645	82.5605	80.5226	80.0346	97.9582	88.2643	89.1912
ENSG00000030582	2115.9	2169.05	1967.47	3078.28	2426.94	2286.37	2084.14	2597.19	-0.316448	0.000299988	0.00346516	GRN	17	44345086	44353102	+	3680	protein_coding	granulin precursor [Source:HGNC Symbol;Acc:HGNC:4601]	-	2019	2673	1704	2789	3230	1905	34.0154	34.9092	31.579	49.491	39.0083	36.7133
ENSG00000013810	2981.54	3089.25	3058.58	3705.19	3369.16	3421.75	3043.12	3498.7	-0.200336	0.000300914	0.00347296	TACC3	4	1721490	1745176	+	6528	protein_coding	transforming acidic coiled-coil containing protein 3 [Source:HGNC Symbol;Acc:HGNC:11524]	-	2845	3807	2649	3357	4484	2851	27.0203	28.028	27.6744	33.5813	30.5272	30.9737
ENSG00000196839	58.6875	51.9338	51.9578	113.683	96.9272	87.614	54.193	99.4082	-0.876654	0.00030223	0.00348523	ADA	20	44619522	44652233	-	2852	protein_coding	adenosine deaminase [Source:HGNC Symbol;Acc:HGNC:186]	-	56	64	45	103	129	73	1.21738	1.0785	1.07607	2.35838	2.01021	1.81531
ENSG00000272734	226.366	301.054	228.614	131.343	191.6	164.426	252.011	162.456	0.630329	0.000303603	0.00349814	ADIRF-AS1	10	86965345	86971311	-	5748	processed_transcript	ADIRF antisense RNA 1 [Source:HGNC Symbol;Acc:HGNC:45127]	-	216	371	198	119	255	137	2.32983	3.10203	2.34923	1.35194	1.97163	1.69036
ENSG00000111110	123.663	124.154	118.926	205.292	180.33	176.428	122.248	187.35	-0.613624	0.000305165	0.00351322	PPM1H	12	62643982	62935037	-	7063	protein_coding	protein phosphatase, Mg2+/Mn2+ dependent 1H [Source:HGNC Symbol;Acc:HGNC:18583]	-	118	153	103	186	240	147	1.03581	1.0411	0.994545	1.71969	1.51016	1.47606
ENSG00000155099	187.591	176.088	175.502	128.032	114.96	105.617	179.727	116.203	0.628124	0.000305702	0.00351646	PIP4P2	8	90993796	91041064	-	3066	protein_coding	phosphatidylinositol-4,5-bisphosphate 4-phosphatase 2 [Source:HGNC Symbol;Acc:HGNC:25452]	-	179	217	152	116	153	88	3.61967	3.40155	3.38102	2.47065	2.21779	2.03557
ENSG00000132837	78.5994	61.6714	100.452	126.928	141.258	142.823	80.2408	137.003	-0.786272	0.000306732	0.00352538	DMGDH	5	78997606	79236038	-	5254	protein_coding	dimethylglycine dehydrogenase [Source:HGNC Symbol;Acc:HGNC:24475]	-	75	76	87	115	188	119	0.885032	0.695204	1.12929	1.42933	1.59027	1.60633
ENSG00000118495	129.951	176.088	121.235	221.848	232.926	207.633	142.425	220.802	-0.624528	0.000307662	0.00353313	PLAGL1	6	143940300	144064599	-	8733	protein_coding	PLAG1 like zinc finger 1 [Source:HGNC Symbol;Acc:HGNC:9046]	zf-C2H2	124	217	105	201	310	173	0.880331	1.19422	0.819978	1.503	1.57761	1.40494
ENSG00000080839	395.093	402.487	436.445	547.445	535.729	507.681	411.342	530.285	-0.369091	0.000310937	0.00356777	RBL1	20	36996349	37095995	-	5954	protein_coding	RB transcriptional corepressor like 1 [Source:HGNC Symbol;Acc:HGNC:9893]	-	377	496	378	496	713	423	3.92573	4.0037	4.32972	5.44	5.32209	5.03858
ENSG00000057704	63.9275	57.614	87.7509	26.4893	39.0714	27.6044	69.7641	31.055	1.1401	0.000312963	0.00358797	TMCC3	12	94567124	94650562	-	6515	protein_coding	transmembrane and coiled-coil domain family 3 [Source:HGNC Symbol;Acc:HGNC:29199]	-	61	71	76	24	52	23	0.580501	0.52376	0.795565	0.24056	0.354724	0.250374
ENSG00000092847	1547.88	1373	1625.7	1697.52	1890.46	1887.9	1515.53	1825.29	-0.27127	0.000313217	0.00358797	AGO1	1	35869808	35930528	+	13886	protein_coding	argonaute 1, RISC catalytic component [Source:HGNC Symbol;Acc:HGNC:3262]	-	1477	1692	1408	1538	2516	1573	6.59464	5.85615	6.91516	7.23278	8.05258	8.03393
ENSG00000117523	6255.46	5617.78	6030.57	4719.51	5104.08	5530.49	5967.93	5118.03	0.22149	0.000315313	0.00360899	PRRC2C	1	171485551	171593511	+	14173	protein_coding	proline rich coiled-coil 2C [Source:HGNC Symbol;Acc:HGNC:24903]	-	5969	6923	5223	4276	6793	4608	26.1112	23.4758	25.1324	19.7016	21.3011	23.0583
ENSG00000187775	111.087	97.3759	88.9055	57.3935	60.1099	39.6063	99.1228	52.3699	0.907411	0.000319027	0.00364848	DNAH17	17	78423697	78577394	-	16108	protein_coding	dynein axonemal heavy chain 17 [Source:HGNC Symbol;Acc:HGNC:2946]	-	106	120	77	52	80	33	0.407992	0.358037	0.326006	0.210808	0.220724	0.145294
ENSG00000156239	351.077	347.307	363.704	271.515	253.213	260.442	354.03	261.723	0.436766	0.000320405	0.0036612	N6AMT1	21	28872191	28885371	-	4865	protein_coding	N-6 adenine-specific DNA methyltransferase 1 [Source:HGNC Symbol;Acc:HGNC:16021]	-	335	428	315	246	337	217	4.26923	4.22814	4.41575	3.30201	3.07857	3.1634
ENSG00000072682	488.364	493.371	550.752	414.999	387.709	369.659	510.829	390.789	0.38424	0.000324188	0.00370113	P4HA2	5	132191838	132295315	-	8502	protein_coding	prolyl 4-hydroxylase subunit alpha 2 [Source:HGNC Symbol;Acc:HGNC:8547]	-	466	608	477	376	516	308	3.39823	3.43693	3.82625	2.88797	2.69731	2.56925
ENSG00000078808	2946.95	2991.87	3065.51	3523.08	3275.99	3508.16	3001.44	3435.74	-0.193925	0.000324435	0.00370113	SDF4	1	1216908	1232031	-	4709	protein_coding	stromal cell derived factor 4 [Source:HGNC Symbol;Acc:HGNC:24188]	-	2812	3687	2655	3192	4360	2923	37.0232	37.6299	38.4514	44.265	41.149	44.0227
ENSG00000148832	314.397	331.078	334.839	528.682	412.504	400.864	326.771	447.35	-0.451167	0.000326532	0.00372197	PAOX	10	133379234	133391694	+	2277	protein_coding	polyamine oxidase [Source:HGNC Symbol;Acc:HGNC:20837]	-	300	408	290	479	549	334	8.16857	8.61164	8.68583	13.7372	10.7155	10.403
ENSG00000075420	943.192	787.933	822.087	628.017	689.761	704.513	851.071	674.097	0.334478	0.000329129	0.00374849	FNDC3B	3	172039628	172401665	+	13270	protein_coding	fibronectin type III domain containing 3B [Source:HGNC Symbol;Acc:HGNC:24670]	-	900	971	712	569	918	587	4.20494	3.51671	3.6592	2.80006	3.07449	3.13721
ENSG00000084207	3742.38	3856.9	3861.04	4442.48	4296.35	4213.88	3820.1	4317.57	-0.176549	0.000330905	0.00376561	GSTP1	11	67583595	67586656	+	1911	protein_coding	glutathione S-transferase pi 1 [Source:HGNC Symbol;Acc:HGNC:4638]	-	3571	4753	3344	4025	5718	3511	115.856	119.535	119.339	137.541	132.98	130.301
ENSG00000138050	385.661	408.167	446.837	333.324	293.036	297.648	413.555	308.002	0.426007	0.000331202	0.00376589	THUMPD2	2	39736060	39779267	-	3823	protein_coding	THUMP domain containing 2 [Source:HGNC Symbol;Acc:HGNC:14890]	-	368	503	387	302	390	248	5.96803	6.32343	6.90372	5.15856	4.5338	4.6007
ENSG00000132953	1563.6	1662.69	1785.04	1262.66	1434.37	1454.63	1670.44	1383.89	0.270202	0.000333048	0.00378376	XPO4	13	20777329	20903048	-	10500	protein_coding	exportin 4 [Source:HGNC Symbol;Acc:HGNC:17796]	-	1492	2049	1546	1144	1909	1212	8.80982	9.37867	10.0415	7.1148	8.08013	8.18634
ENSG00000076513	1489.2	1441.16	1651.1	1744.98	1763.47	2024.72	1527.15	1844.39	-0.272365	0.000334656	0.0037989	ANKRD13A	12	109999186	110039763	+	7350	protein_coding	ankyrin repeat domain 13A [Source:HGNC Symbol;Acc:HGNC:21268]	-	1421	1776	1430	1581	2347	1687	11.9866	11.613	13.2686	14.0466	14.1915	16.2781
ENSG00000119681	554.388	621.583	533.433	434.866	449.321	445.271	569.801	443.153	0.365333	0.000341649	0.0038751	LTBP2	14	74498170	74612378	-	9091	protein_coding	latent transforming growth factor beta binding protein 2 [Source:HGNC Symbol;Acc:HGNC:6715]	-	529	766	462	394	598	371	3.60771	4.04954	3.46583	2.83016	2.92342	2.89427
ENSG00000101347	577.443	542.87	574.999	793.575	728.832	637.302	565.104	719.903	-0.35212	0.000341933	0.00387515	SAMHD1	20	36889773	36951901	-	11261	protein_coding	SAM and HD domain containing deoxynucleoside triphosphate triphosphohydrolase 1 [Source:HGNC Symbol;Acc:HGNC:15925]	-	551	669	498	719	970	531	3.03363	2.85521	3.01598	4.16944	3.82822	3.34421
ENSG00000174485	653.947	635.377	638.503	485.637	539.486	498.08	642.609	507.734	0.336034	0.000344357	0.00389942	DENND4A	15	65658046	65792293	-	10623	protein_coding	DENN domain containing 4A [Source:HGNC Symbol;Acc:HGNC:24321]	-	624	783	553	440	718	415	3.64188	3.54245	3.55021	2.70478	3.00386	2.77062
ENSG00000116731	1395.92	1378.68	1281.63	1091.58	1171.39	1135.38	1352.08	1132.78	0.254911	0.000345923	0.00391105	PRDM2	1	13700198	13825079	+	10923	protein_coding	PR/SET domain 2 [Source:HGNC Symbol;Acc:HGNC:9347]	zf-C2H2	1332	1699	1110	989	1559	946	7.56049	7.4755	6.93039	5.91262	6.34316	6.14223
ENSG00000203724	28.2958	35.7045	36.9478	60.7046	69.1264	81.6131	33.6493	70.4814	-1.06292	0.000346002	0.00391105	C1orf53	1	197902647	197907367	+	611	protein_coding	chromosome 1 open reading frame 53 [Source:HGNC Symbol;Acc:HGNC:30003]	-	27	44	32	55	92	68	2.73975	3.46099	3.57179	5.87824	6.69188	7.89304
ENSG00000162849	26.1998	20.2866	23.0923	44.1488	60.8612	57.6092	23.1929	54.2064	-1.23612	0.000346233	0.00391105	KIF26B	1	245154985	245709431	+	14403	protein_coding	kinesin family member 26B [Source:HGNC Symbol;Acc:HGNC:25484]	-	25	25	20	40	81	48	0.107615	0.0834211	0.0947008	0.181356	0.249939	0.236355
ENSG00000138162	1405.36	1245.6	1328.96	1065.09	1127.06	1119.78	1326.64	1103.98	0.262938	0.000348554	0.00393243	TACC2	10	121989174	122254545	+	18844	protein_coding	transforming acidic coiled-coil containing protein 2 [Source:HGNC Symbol;Acc:HGNC:11523]	-	1341	1535	1151	965	1500	933	4.41208	3.91493	4.16561	3.34411	3.53769	3.51144
ENSG00000254999	2772.99	2634.02	2595.58	2369.69	2263.14	2328.37	2667.53	2320.4	0.201937	0.000348702	0.00393243	BRK1	3	10115592	10127190	+	1233	protein_coding	BRICK1, SCAR/WAVE actin nucleating complex subunit [Source:HGNC Symbol;Acc:HGNC:23057]	-	2646	3246	2248	2147	3012	1940	133.05	126.524	124.34	113.709	108.566	111.587
ENSG00000184640	3018.22	2969.15	3118.62	3753.75	3547.23	3254.92	3035.33	3518.64	-0.214186	0.00034898	0.00393243	2025-09-09	17	77280569	77500596	+	12844	protein_coding	septin 9 [Source:HGNC Symbol;Acc:HGNC:7323]	-	2880	3659	2701	3401	4721	2712	13.9021	13.6915	14.3417	17.2915	16.3356	14.975
ENSG00000131263	3462.56	3334.31	3559.68	2898.37	2961.91	3162.51	3452.19	3007.6	0.198904	0.000353235	0.00397713	RLIM	X	74585217	74614617	-	8379	protein_coding	ring finger protein, LIM domain interacting [Source:HGNC Symbol;Acc:HGNC:13429]	-	3304	4109	3083	2626	3942	2635	24.4476	23.5685	25.0933	20.4658	20.9087	22.3031
ENSG00000102854	35.6317	38.1389	39.257	78.3642	69.1264	78.0125	37.6759	75.1677	-0.992356	0.000353876	0.00398111	MSLN	16	760762	768865	+	2560	protein_coding	mesothelin [Source:HGNC Symbol;Acc:HGNC:7371]	-	34	47	34	71	92	65	0.82343	0.882362	0.905765	1.81111	1.59716	1.80074
ENSG00000143353	209.598	235.325	232.078	311.249	316.328	307.249	225.667	311.609	-0.465151	0.000354782	0.00398805	LYPLAL1	1	219173844	219212865	+	2966	protein_coding	lysophospholipase like 1 [Source:HGNC Symbol;Acc:HGNC:20440]	-	200	290	201	282	421	256	4.18068	4.69911	4.6217	6.20874	6.30831	6.12132
ENSG00000133250	248.374	275.898	265.562	377.472	362.162	333.653	263.278	357.763	-0.442017	0.000356482	0.00400195	ZNF414	19	8509678	8514164	-	2758	protein_coding	zinc finger protein 414 [Source:HGNC Symbol;Acc:HGNC:20630]	-	237	340	230	342	482	278	5.32773	5.9248	5.68735	8.09763	7.76702	7.1487
ENSG00000143061	249.422	285.636	229.769	356.502	344.88	354.057	254.942	351.813	-0.457676	0.000356598	0.00400195	IGSF3	1	116574399	116667755	-	7400	protein_coding	immunoglobulin superfamily member 3 [Source:HGNC Symbol;Acc:HGNC:5950]	-	238	352	199	323	459	295	1.99404	2.28612	1.83399	2.85034	2.75666	2.82727
ENSG00000137563	1936.69	1838.78	1840.46	1658.89	1548.58	1604.66	1871.98	1604.04	0.22393	0.000361351	0.004052	GGH	8	63015079	63039171	-	3130	protein_coding	gamma-glutamyl hydrolase [Source:HGNC Symbol;Acc:HGNC:4248]	-	1848	2266	1594	1503	2061	1337	36.6054	34.794	34.7313	31.3574	29.2641	30.2945
ENSG00000177380	254.662	291.316	217.068	405.066	342.626	333.653	254.349	360.448	-0.495293	0.000363869	0.00407661	PPFIA3	19	49119389	49151026	+	6451	protein_coding	PTPRF interacting protein alpha 3 [Source:HGNC Symbol;Acc:HGNC:9247]	-	243	359	188	367	456	278	2.33543	2.67458	1.9875	3.71505	3.14152	3.05629
ENSG00000197746	13839.8	13905.3	14039	17135.3	15349.1	14983.2	13928	15822.5	-0.183923	0.000364152	0.00407661	PSAP	10	71816298	71851375	-	3239	protein_coding	prosaposin [Source:HGNC Symbol;Acc:HGNC:9498]	-	13206	17136	12159	15525	20428	12484	252.783	254.265	256.014	313.002	280.296	273.35
ENSG00000169683	457.972	560.723	482.63	680.996	678.49	590.495	500.442	649.994	-0.375678	0.000364522	0.00407661	LRRC45	17	82023302	82031151	+	3606	protein_coding	leucine rich repeat containing 45 [Source:HGNC Symbol;Acc:HGNC:28302]	-	437	691	418	617	903	492	7.51352	9.20961	7.90546	11.1734	11.1292	9.67645
ENSG00000125834	2203.93	2298.88	2229.57	2610.3	2599	2512	2244.12	2573.77	-0.19759	0.000364726	0.00407661	STK35	20	2101611	2177038	+	7055	protein_coding	serine/threonine kinase 35 [Source:HGNC Symbol;Acc:HGNC:16254]	-	2103	2833	1931	2365	3459	2093	18.4812	19.2992	18.6665	21.8907	21.7899	21.0401
ENSG00000145414	370.989	341.627	355.622	455.837	441.056	510.082	356.079	468.992	-0.39523	0.000366205	0.00408983	NAF1	4	163110073	163166921	-	4808	protein_coding	nuclear assembly factor 1 ribonucleoprotein [Source:HGNC Symbol;Acc:HGNC:25126]	-	354	421	308	413	587	425	4.56485	4.2083	4.36881	5.60934	5.42595	6.26904
ENSG00000117114	224.27	223.964	175.502	140.173	145.766	123.62	207.912	136.52	0.605643	0.000369292	0.00412098	ADGRL2	1	81306160	81992436	+	7754	protein_coding	adhesion G protein-coupled receptor L2 [Source:HGNC Symbol;Acc:HGNC:18582]	-	214	276	152	127	194	103	1.7111	1.71069	1.33689	1.06956	1.11193	0.94208
ENSG00000100997	620.411	589.935	655.823	773.708	773.163	759.722	622.056	768.864	-0.30859	0.000370654	0.00413284	ABHD12	20	25294743	25390983	-	3429	protein_coding	abhydrolase domain containing 12 [Source:HGNC Symbol;Acc:HGNC:15868]	-	592	727	568	701	1029	633	10.7039	10.1896	11.2969	13.3498	13.3367	13.0922
ENSG00000184524	165.583	168.785	154.719	122.513	101.435	74.4119	163.029	99.4534	0.709919	0.00037287	0.00415179	CEND1	11	787104	790123	-	1649	protein_coding	cell cycle exit and neuronal differentiation 1 [Source:HGNC Symbol;Acc:HGNC:24153]	-	158	208	134	111	135	62	5.94052	6.06222	5.54193	4.3957	3.63844	2.66654
ENSG00000124193	2029.96	2104.94	2378.51	2352.03	2705.7	2752.04	2171.14	2603.26	-0.263242	0.000372955	0.00415179	SRSF6	20	43457928	43464247	+	4593	protein_coding	serine and arginine rich splicing factor 6 [Source:HGNC Symbol;Acc:HGNC:10788]	-	1937	2594	2060	2131	3601	2293	26.1469	27.1433	30.5877	30.2979	34.844	35.4066
ENSG00000164638	253.614	270.218	205.522	339.946	356.151	324.052	243.118	340.05	-0.480339	0.000373274	0.004152	SLC29A4	7	5274369	5306870	+	5811	protein_coding	solute carrier family 29 member 4 [Source:HGNC Symbol;Acc:HGNC:23097]	-	242	333	178	308	474	270	2.58198	2.75412	2.08903	3.46119	3.62518	3.29526
ENSG00000127481	12373.6	11365.4	11486.1	9880.51	10501.2	10753.7	11741.7	10378.5	0.177908	0.000374652	0.00416151	UBR4	1	19074506	19210276	-	24675	protein_coding	ubiquitin protein ligase E3 component n-recognin 4 [Source:HGNC Symbol;Acc:HGNC:30313]	-	11807	14006	9948	8952	13976	8960	29.6668	27.2801	27.4951	23.6913	25.1726	25.753
ENSG00000177606	4047.34	4062.2	4531.87	3634.55	3439.79	3821.41	4213.8	3631.92	0.214863	0.000374975	0.00416151	JUN	1	58780788	58784327	-	3540	protein_coding	Jun proto-oncogene, AP-1 transcription factor subunit [Source:HGNC Symbol;Acc:HGNC:6204]	TF_bZIP	3862	5006	3925	3293	4578	3184	67.6389	67.9636	75.6159	60.7455	57.4744	63.7891
ENSG00000139112	1063.71	977.816	988.352	1397.31	1161.62	1173.79	1009.96	1244.24	-0.300027	0.000375033	0.00416151	GABARAPL1	12	10212458	10223130	+	4086	protein_coding	GABA type A receptor associated protein like 1 [Source:HGNC Symbol;Acc:HGNC:4068]	-	1015	1205	856	1266	1546	978	15.4012	14.1735	14.2874	20.233	16.8156	16.9753
ENSG00000125967	353.173	420.339	411.044	513.23	538.735	494.479	394.852	515.481	-0.385274	0.000376243	0.00417138	NECAB3	20	33657087	33674463	-	4342	protein_coding	N-terminal EF-hand calcium binding protein 3 [Source:HGNC Symbol;Acc:HGNC:15851]	-	337	518	356	465	717	412	4.81202	5.73362	5.59161	6.99341	7.3389	6.72952
ENSG00000129675	39.8237	37.3274	34.6385	81.6753	74.386	67.2108	37.2632	74.424	-0.997619	0.000376526	0.00417138	ARHGEF6	X	136665547	136782088	-	6434	protein_coding	Rac/Cdc42 guanine nucleotide exchange factor 6 [Source:HGNC Symbol;Acc:HGNC:685]	-	38	46	30	74	99	56	0.366176	0.34361	0.317992	0.751063	0.683842	0.617282
ENSG00000117360	3833.55	3692.98	3721.33	3273.64	3348.12	3328.13	3749.29	3316.63	0.176437	0.000377618	0.00418012	PRPF3	1	150321476	150353195	+	5373	protein_coding	pre-mRNA processing factor 3 [Source:HGNC Symbol;Acc:HGNC:17348]	-	3658	4551	3223	2966	4456	2773	42.2099	40.7079	40.9091	36.0479	36.8579	36.6024
ENSG00000143369	793.33	954.283	823.242	719.626	693.518	620.499	856.952	677.881	0.339248	0.000380121	0.00420447	ECM1	1	150508062	150513789	+	3360	protein_coding	extracellular matrix protein 1 [Source:HGNC Symbol;Acc:HGNC:3153]	-	757	1176	713	652	923	517	13.9683	16.8212	14.4719	12.6717	12.2086	10.9126
ENSG00000069399	457.972	440.626	332.53	626.913	525.21	525.684	410.376	559.269	-0.441465	0.000380997	0.00421078	BCL3	19	44747705	44760044	+	3242	protein_coding	B cell CLL/lymphoma 3 [Source:HGNC Symbol;Acc:HGNC:998]	-	437	543	288	568	699	438	8.35711	8.04962	6.05837	11.4409	9.58222	9.58159
ENSG00000130826	6679.9	6408.95	7008.53	5240.47	5669.86	6307.01	6699.13	5739.11	0.223161	0.000381583	0.00421388	DKC1	X	154762742	154777689	+	4203	protein_coding	dyskerin pseudouridine synthase 1 [Source:HGNC Symbol;Acc:HGNC:2890]	-	6374	7898	6070	4748	7546	5255	94.0244	90.3122	98.4931	73.7696	79.792	88.6727
ENSG00000142733	2041.49	2230.72	1976.7	2480.06	2502.82	2330.77	2082.97	2437.89	-0.226172	0.000383935	0.00423648	MAP3K6	1	27355184	27366892	-	4951	protein_coding	mitogen-activated protein kinase kinase kinase 6 [Source:HGNC Symbol;Acc:HGNC:6858]	-	1948	2749	1712	2247	3331	1942	24.394	26.6852	23.5824	29.6371	29.9008	27.8184
ENSG00000069248	3667.97	3464.15	3615.11	3988.85	4104	4054.25	3582.41	4049.03	-0.177624	0.000385337	0.00424854	NUP133	1	229440260	229508341	-	6080	protein_coding	nucleoporin 133 [Source:HGNC Symbol;Acc:HGNC:18016]	-	3500	4269	3131	3614	5462	3378	35.6905	33.7451	35.1201	38.816	39.9255	39.4033
ENSG00000196440	1009.22	954.283	1026.45	827.791	824.257	818.531	996.651	823.526	0.273603	0.000388744	0.0042827	ARMCX4	X	101418287	101533459	+	13351	protein_coding	armadillo repeat containing X-linked 4 [Source:HGNC Symbol;Acc:HGNC:28615]	-	963	1176	889	750	1097	682	4.47198	4.23333	4.54114	3.66837	3.6517	3.62282
ENSG00000187908	20.9598	25.9669	33.4839	5.5186	4.50824	10.8017	26.8035	6.94286	1.99172	0.000389666	0.00428943	DMBT1	10	122560665	122643736	+	8073	protein_coding	deleted in malignant brain tumors 1 [Source:HGNC Symbol;Acc:HGNC:2926]	-	20	32	29	5	6	9	0.153597	0.190504	0.244985	0.0404446	0.0330307	0.079065
ENSG00000099785	285.054	310.791	309.437	462.459	377.941	386.462	301.761	408.954	-0.43527	0.000391252	0.00430346	2025-03-02	19	8413270	8439017	+	2216	protein_coding	membrane associated ring-CH-type finger 2 [Source:HGNC Symbol;Acc:HGNC:28038]	-	272	383	268	419	503	322	7.61004	8.30649	8.24787	12.3472	10.0879	10.3053
ENSG00000117682	442.252	413.036	524.196	651.195	625.143	536.486	459.828	604.275	-0.400487	0.000393322	0.00432279	DHDDS	1	26432282	26471294	+	5596	protein_coding	dehydrodolichyl diphosphate synthase subunit [Source:HGNC Symbol;Acc:HGNC:20603]	-	422	509	454	590	832	447	4.67544	4.37148	5.53292	6.88494	6.60766	5.66508
ENSG00000149554	1106.68	1067.08	1096.89	906.155	893.383	931.349	1090.21	910.296	0.260711	0.000395335	0.00434146	CHEK1	11	125625136	125676255	+	6558	protein_coding	checkpoint kinase 1 [Source:HGNC Symbol;Acc:HGNC:1925]	-	1056	1315	950	821	1189	776	9.98344	9.63703	9.87936	8.17518	8.05772	8.39203
ENSG00000181163	46084.4	42089.9	44933.1	35951.5	38287.7	41935.9	44369.1	38725.1	0.19629	0.000395852	0.00434346	NPM1	5	171387116	171411137	+	3828	protein_coding	nucleophosmin 1 [Source:HGNC Symbol;Acc:HGNC:7910]	-	43974	51869	38916	32573	50957	34941	712.216	651.215	693.319	555.663	591.608	647.351
ENSG00000185686	1394.88	1475.24	1317.42	1645.65	1659.78	1634.66	1395.85	1646.7	-0.2367	0.000396146	0.00434346	PRAME	22	22547701	22559361	-	3775	protein_coding	preferentially expressed antigen in melanoma [Source:HGNC Symbol;Acc:HGNC:9336]	-	1331	1818	1141	1491	2209	1362	21.8599	23.1455	20.6132	25.7921	26.0064	25.588
ENSG00000115216	1802.55	1665.94	1661.49	2016.5	1976.86	1976.72	1709.99	1990.03	-0.218978	0.000398936	0.00437058	NRBP1	2	27427790	27442259	+	5329	protein_coding	nuclear receptor binding protein 1 [Source:HGNC Symbol;Acc:HGNC:7993]	-	1720	2053	1439	1827	2631	1647	20.0111	18.5154	18.4158	22.3882	21.942	21.9192
ENSG00000084112	1525.88	1534.48	1451.35	1302.39	1300.63	1220.6	1503.9	1274.54	0.238306	0.000399368	0.00437185	SSH1	12	108778192	108857590	-	14537	protein_coding	slingshot protein phosphatase 1 [Source:HGNC Symbol;Acc:HGNC:30579]	-	1456	1891	1257	1180	1731	1017	6.20975	6.25181	5.89708	5.3007	5.29205	4.96161
ENSG00000180891	249.422	254.8	247.088	350.983	331.356	336.054	250.437	339.464	-0.436792	0.000400034	0.00437567	CUEDC1	17	57861243	57955323	-	5577	protein_coding	CUE domain containing 1 [Source:HGNC Symbol;Acc:HGNC:31350]	-	238	314	214	318	441	280	2.64584	2.70594	2.61692	3.72351	3.51431	3.56069
ENSG00000047634	643.467	726.262	728.563	557.379	539.486	576.092	699.431	557.652	0.329408	0.000406209	0.0044397	SCML1	X	17737449	17754988	+	5497	protein_coding	Scm polycomb group protein like 1 [Source:HGNC Symbol;Acc:HGNC:10580]	-	614	895	631	505	718	480	6.92517	7.82503	7.82853	5.99917	5.80498	6.19287
ENSG00000141736	792.282	851.227	811.696	1083.85	1003.08	925.348	818.402	1004.1	-0.294454	0.000407191	0.00444538	ERBB2	17	39687914	39730426	+	10321	protein_coding	erb-b2 receptor tyrosine kinase 2 [Source:HGNC Symbol;Acc:HGNC:3430]	-	756	1049	703	982	1335	771	4.54138	4.88475	4.64526	6.2132	5.74859	5.29797
ENSG00000176087	3064.33	3015.41	2977.76	2706.32	2592.24	2666.83	3019.16	2655.13	0.186264	0.000407372	0.00444538	SLC35A4	5	140564456	140569103	+	4023	protein_coding	solute carrier family 35 member A4 [Source:HGNC Symbol;Acc:HGNC:20753]	-	2924	3716	2579	2452	3450	2222	45.0625	44.393	43.7198	39.8012	38.1128	39.1715
ENSG00000022277	1787.87	1760.07	1872.79	2108.11	2035.47	2137.54	1806.91	2093.71	-0.212471	0.000408008	0.0044488	RTF2	20	56468585	56519449	+	4063	protein_coding	replication termination factor 2 [Source:HGNC Symbol;Acc:HGNC:15890]	-	1706	2169	1622	1910	2709	1781	26.0327	25.6567	27.2258	30.6982	29.6322	31.0881
ENSG00000160932	1929.35	2083.84	2051.75	2508.76	2302.96	2267.16	2021.65	2359.63	-0.22217	0.000411147	0.00447949	LY6E	8	143017982	143023832	+	2640	protein_coding	lymphocyte antigen 6 family member E [Source:HGNC Symbol;Acc:HGNC:6727]	-	1841	2568	1777	2273	3065	1889	43.2352	46.7498	45.905	56.2239	51.5975	50.7463
ENSG00000102189	998.736	1020.82	1016.06	756.049	869.339	860.538	1011.87	828.642	0.286649	0.000414955	0.00451742	EEA1	12	92770637	92929331	-	10150	protein_coding	early endosome antigen 1 [Source:HGNC Symbol;Acc:HGNC:3185]	-	953	1258	880	685	1157	717	5.82123	5.95667	5.9128	4.40707	5.06605	5.00991
ENSG00000117399	7413.49	7580.71	8534.93	9008.57	8685.88	9302.69	7843.04	8999.05	-0.198455	0.00041648	0.00453045	CDC20	1	43358955	43363203	+	2038	protein_coding	cell division cycle 20 [Source:HGNC Symbol;Acc:HGNC:1723]	-	7074	9342	7392	8162	11560	7751	215.203	220.305	247.363	261.528	252.09	269.731
ENSG00000087086	42962.4	39886.8	46536.8	50828.5	48064.6	48441	43128.7	49111.4	-0.187523	0.00041713	0.00453395	FTL	19	48965301	48966878	+	878	protein_coding	ferritin light chain [Source:HGNC Symbol;Acc:HGNC:3999]	-	40995	49154	40305	46052	63969	40361	2894.84	2690.62	3130.7	3425.15	3238	3260.2
ENSG00000176788	2048.82	1923.98	1979.01	2310.09	2196.26	2408.79	1983.94	2305.05	-0.215385	0.000419459	0.00455569	BASP1	5	17065598	17276843	+	2217	protein_coding	brain abundant membrane attached signal protein 1 [Source:HGNC Symbol;Acc:HGNC:957]	-	1955	2371	1714	2093	2923	2007	54.6725	51.399	52.7256	61.6495	58.5956	64.2034
ENSG00000269113	10.4799	13.7949	16.1646	1.10372	0.751373	1.20019	13.4798	1.01843	3.77009	0.000420624	1	TRABD2B	1	47760528	47996895	-	7034	protein_coding	TraB domain containing 2B [Source:HGNC Symbol;Acc:HGNC:44200]	-	10	17	14	1	1	1	0.0881425	0.116154	0.135738	0.00928375	0.00631829	0.0100826
ENSG00000142892	951.576	855.285	977.961	733.974	768.655	760.922	928.274	754.517	0.295654	0.000424754	0.00460957	PIGK	1	77088990	77219430	-	5513	protein_coding	phosphatidylinositol glycan anchor biosynthesis class K [Source:HGNC Symbol;Acc:HGNC:8965]	-	908	1054	847	665	1023	634	10.2114	9.18843	10.4778	7.87698	8.24688	8.15601
ENSG00000112739	1914.68	1958.07	2052.91	2135.7	2324	2582.81	1975.22	2347.5	-0.248782	0.00042549	0.00461393	PRPF4B	6	4021267	4064983	+	7859	protein_coding	pre-mRNA processing factor 4B [Source:HGNC Symbol;Acc:HGNC:17346]	-	1827	2413	1778	1935	3093	2152	14.4132	14.7563	15.4291	16.0783	17.491	19.4201
ENSG00000163257	824.769	796.859	878.664	667.751	704.788	650.504	833.431	674.348	0.301129	0.000427733	0.00463461	DCAF16	4	17800655	17810758	-	4816	protein_coding	DDB1 and CUL4 associated factor 16 [Source:HGNC Symbol;Acc:HGNC:25987]	-	787	982	761	605	938	542	10.1316	9.79972	10.7764	8.20342	8.65602	7.98159
ENSG00000112319	269.334	237.759	307.128	199.773	193.103	166.827	271.407	186.568	0.532473	0.000433086	0.00468894	EYA4	6	133240598	133532120	+	8968	protein_coding	EYA transcriptional coactivator and phosphatase 4 [Source:HGNC Symbol;Acc:HGNC:3522]	-	257	293	266	181	257	139	1.77675	1.57022	2.02284	1.31798	1.27362	1.09925
ENSG00000143776	3722.47	3643.48	3639.35	3047.37	3310.55	3298.13	3668.43	3218.68	0.188064	0.000437554	0.00473361	CDC42BPA	1	226989865	227318474	-	14055	protein_coding	CDC42 binding protein kinase alpha [Source:HGNC Symbol;Acc:HGNC:1737]	-	3552	4490	3152	2761	4406	2748	15.6686	15.3534	15.2944	12.8281	13.9321	13.8664
ENSG00000196584	836.297	911.276	796.686	591.594	693.518	732.117	848.086	672.41	0.336644	0.000438241	0.00473732	XRCC2	7	152644779	152676165	-	4853	protein_coding	X-ray repair cross complementing 2 [Source:HGNC Symbol;Acc:HGNC:12829]	-	798	1123	690	536	923	610	10.1948	11.1214	9.69651	7.21241	8.45266	8.91448
ENSG00000124102	173.967	237.759	146.636	55.186	92.4189	32.4052	186.121	60.0034	1.62288	0.000438727	0.00473887	PI3	20	45174876	45176544	+	577	protein_coding	peptidase inhibitor 3 [Source:HGNC Symbol;Acc:HGNC:8947]	-	166	293	127	50	123	27	17.8369	24.4051	15.0108	5.65874	9.47395	3.31867
ENSG00000259354	45.0636	30.8357	12.7008	7.72605	9.76785	1.20019	29.5334	6.23136	2.18938	0.00044162	0.0047664	AC025580.2	15	45448427	45513767	+	3886	antisense	novel transcript, antisense to SLC30A4	-	43	38	11	7	13	1	0.686046	0.469969	0.193049	0.117631	0.148677	0.0182505
ENSG00000075426	1350.86	1353.52	1304.72	1537.48	1535.81	1638.26	1336.37	1570.52	-0.231094	0.000442955	0.00477707	FOSL2	2	28392448	28417312	+	7157	protein_coding	FOS like 2, AP-1 transcription factor subunit [Source:HGNC Symbol;Acc:HGNC:3798]	TF_bZIP	1289	1668	1130	1393	2044	1365	11.1663	11.2009	10.7677	12.71	12.6926	13.5263
ENSG00000101266	4605.92	4568.55	4981.02	5177.55	5312.21	5664.91	4718.5	5384.89	-0.19082	0.000444446	0.0047894	CSNK2A1	20	472498	543835	-	29523	protein_coding	casein kinase 2 alpha 1 [Source:HGNC Symbol;Acc:HGNC:2457]	-	4395	5630	4314	4691	7070	4720	9.22967	9.16509	9.96543	10.376	10.6429	11.3386
ENSG00000213593	3895.38	3702.72	4061.94	3254.87	3386.44	3533.37	3886.68	3391.56	0.195972	0.000446358	0.00480626	TMX2	11	57712600	57740973	+	2246	protein_coding	thioredoxin related transmembrane protein 2 [Source:HGNC Symbol;Acc:HGNC:30739]	-	3717	4563	3518	2949	4507	2944	102.605	97.6404	106.822	85.7415	89.1825	92.9618
ENSG00000120265	1434.7	1309.71	1655.72	1781.41	1732.67	1811.09	1466.71	1775.05	-0.277469	0.000447819	0.00481824	PCMT1	6	149749443	149811420	+	2832	protein_coding	protein-L-isoaspartate (D-aspartate) O-methyltransferase [Source:HGNC Symbol;Acc:HGNC:8728]	-	1369	1614	1434	1614	2306	1509	29.9708	27.3904	34.5329	37.2165	36.1883	37.7896
ENSG00000111554	355.269	357.856	379.869	259.374	300.549	231.637	364.332	263.854	0.455642	0.000450718	0.00484566	MDM1	12	68272443	68332381	-	6549	protein_coding	Mdm1 nuclear protein [Source:HGNC Symbol;Acc:HGNC:29917]	-	339	441	329	235	400	193	3.20932	3.23633	3.42608	2.34325	2.71448	2.09006
ENSG00000116863	894.985	911.276	1010.29	1195.33	1115.79	1095.78	938.85	1135.63	-0.275905	0.000451566	0.004851	ADPRHL2	1	36088875	36093932	+	1668	protein_coding	ADP-ribosylhydrolase like 2 [Source:HGNC Symbol;Acc:HGNC:21304]	-	854	1123	875	1083	1485	913	31.7431	32.3573	35.7757	42.3993	39.5669	38.8196
ENSG00000112964	32.4877	28.4013	38.1024	15.4521	9.01648	6.00096	32.9971	10.1565	1.69653	0.000460135	0.00493921	GHR	5	42423777	42721878	+	6610	protein_coding	growth hormone receptor [Source:HGNC Symbol;Acc:HGNC:4263]	-	31	35	33	14	12	5	0.290769	0.254481	0.340478	0.13831	0.0806829	0.053647
ENSG00000198420	746.17	735.188	708.935	843.243	927.195	901.345	730.098	890.594	-0.287656	0.000461181	0.0049466	TCAF1	7	143851375	143902198	-	6310	protein_coding	TRPM8 channel associated factor 1 [Source:HGNC Symbol;Acc:HGNC:22201]	-	712	906	614	764	1234	751	6.99582	6.90061	6.63614	7.9066	8.69136	8.44087
ENSG00000008513	535.524	624.017	632.73	690.929	768.655	814.931	597.424	758.172	-0.343047	0.000463975	0.0049727	ST3GAL1	8	133454848	133571940	-	8852	protein_coding	ST3 beta-galactoside alpha-2,3-sialyltransferase 1 [Source:HGNC Symbol;Acc:HGNC:10862]	-	511	769	548	626	1023	679	3.57905	4.17517	4.22198	4.61805	5.13613	5.44008
ENSG00000165169	1497.58	1375.43	1579.52	1209.68	1251.79	1271	1484.18	1244.16	0.252318	0.000473775	0.00507114	DYNLT3	X	37836757	37847637	-	3186	protein_coding	dynein light chain Tctex-type 3 [Source:HGNC Symbol;Acc:HGNC:11694]	-	1429	1695	1368	1096	1666	1059	27.8083	25.5689	29.2831	22.4642	23.2397	23.5736
ENSG00000107863	1685.17	1558.83	1569.12	1277	1325.42	1452.23	1604.37	1351.55	0.248337	0.000473894	0.00507114	ARHGAP21	10	24583609	24723668	-	10937	protein_coding	Rho GTPase activating protein 21 [Source:HGNC Symbol;Acc:HGNC:23725]	-	1608	1921	1359	1157	1764	1210	9.1154	8.44147	8.47418	6.90814	7.16807	7.84628
ENSG00000107745	1906.3	1667.56	1712.3	2177.64	1987.38	2073.93	1762.05	2079.65	-0.238796	0.000476823	0.00509853	MICU1	10	72367327	72626191	-	3852	protein_coding	mitochondrial calcium uptake 1 [Source:HGNC Symbol;Acc:HGNC:1530]	-	1819	2055	1483	1973	2645	1728	29.2775	25.6398	26.2562	33.4477	30.517	31.8152
ENSG00000168389	613.075	650.795	580.772	528.682	468.857	450.072	614.881	482.537	0.352443	0.00047894	0.00511721	MFSD2A	1	39955112	39969968	+	4007	protein_coding	major facilitator superfamily domain containing 2A [Source:HGNC Symbol;Acc:HGNC:25897]	-	585	802	503	479	624	375	9.05158	9.61931	8.56101	7.80624	6.92097	6.63725
[truncated: 27,695 more rows]
