# Supplementary material for: A role for pH dynamics regulating transcription factor DNA-binding selectivity
Source: Nucleic Acids Res. 2025 Jun 4;53(10):gkaf474. doi: 10.1093/nar/gkaf474 (PMC12135187; doi:10.1093/nar/gkaf474)
Supplement: gkaf474_Supplemental_Files [file gkaf474_supplemental_files.zip › Supplementary File 5.xlsx]

## Sheet: H122K_cntlvsNHE1KO
gene_id	G1	G2	G3	C1	C2	C3	H122K_nhe1_n	H122K_cntl	log2FoldChange	pvalue	padj	gene_name	gene_chr	gene_start	gene_end	gene_strand	gene_length	gene_biotype	gene_description	tf_family	G1_count	G2_count	G3_count	C1_count	C2_count	C3_count	G1_fpkm	G2_fpkm	G3_fpkm	C1_fpkm	C2_fpkm	C3_fpkm
ENSG00000115008	2072.89	1636.02	1858.2	456.044	354.632	373.102	1855.7	394.593	2.23288	2.65e-101	3.91e-97	IL1A	2	112773915	112784590	-	2124	protein_coding	interleukin 1 alpha [Source:HGNC Symbol;Acc:HGNC:5991]	-	1693	2196	1492	476	482	306	54.0188	42.4849	48.5154	11.8613	9.2095	9.7052
ENSG00000154380	3067.09	3235.54	3167.16	6741.97	6579.09	6304.94	3156.6	6542	-1.05083	3.85e-98	2.84e-94	ENAH	1	225486835	225653142	-	15044	protein_coding	ENAH, actin regulator [Source:HGNC Symbol;Acc:HGNC:18271]	-	2505	4343	2543	7037	8942	5171	11.2846	11.8627	11.6748	24.7574	24.1221	23.1552
ENSG00000159167	1059.1	832.912	919.135	181.076	169.223	157.288	937.048	169.196	2.46235	2.19e-93	1.08e-89	STC1	8	23841915	23854807	-	4149	protein_coding	stanniocalcin 1 [Source:HGNC Symbol;Acc:HGNC:11373]	-	865	1118	738	189	230	129	14.1291	11.0727	12.2851	2.41101	2.24972	2.09452
ENSG00000163520	1670.07	1718.72	1538.12	3770.98	4062.82	4155.34	1642.3	3996.38	-1.28034	1.1e-92	4.06e-89	FBLN2	3	13549131	13638422	+	4812	protein_coding	fibulin 2 [Source:HGNC Symbol;Acc:HGNC:3601]	-	1364	2307	1235	3936	5522	3408	19.2102	19.7006	17.7258	43.2922	46.5709	47.7102
ENSG00000131737	702.799	599.726	763.455	107.304	91.969	97.5431	688.66	98.9388	2.79855	3.93e-88	1.16e-84	KRT34	17	41377650	41382403	-	1751	protein_coding	keratin 34 [Source:HGNC Symbol;Acc:HGNC:6452]	-	574	805	613	112	125	80	22.2161	18.8915	24.1791	3.38542	2.89713	3.07781
ENSG00000135318	6054.6	6007.69	6152.48	3215.3	3053.37	3187.22	6071.59	3151.96	0.946452	1.76e-87	4.33e-84	NT5E	6	85449584	85495791	+	4533	protein_coding	5'-nucleotidase ecto [Source:HGNC Symbol;Acc:HGNC:8021]	-	4945	8064	4940	3356	4150	2614	73.9304	73.1008	75.2673	39.1847	37.154	38.847
ENSG00000106211	2054.52	2388.48	2152.12	5149.65	5215.75	4949.09	2198.37	5104.83	-1.21261	3.26e-87	6.86e-84	HSPB1	7	76302544	76304295	+	1634	protein_coding	heat shock protein family B (small) member 1 [Source:HGNC Symbol;Acc:HGNC:5246]	-	1678	3206	1728	5375	7089	4059	69.5957	80.6248	73.0393	174.103	176.066	167.342
ENSG00000163638	1430.09	1358.14	1352.55	433.05	350.954	432.847	1380.26	405.617	1.77459	5.41e-82	9.97e-79	ADAMTS9	3	64515654	64688000	-	10680	protein_coding	ADAM metallopeptidase with thrombospondin type 1 motif 9 [Source:HGNC Symbol;Acc:HGNC:13202]	-	1168	1823	1086	452	477	355	7.41164	7.01411	7.02302	2.24	1.81255	2.23921
ENSG00000151892	1215.82	1384.96	1241.7	2977.7	3311.62	3057.98	1280.83	3115.76	-1.27932	5.45e-76	8.93e-73	GFRA1	10	116056925	116273467	-	9678	protein_coding	GDNF family receptor alpha 1 [Source:HGNC Symbol;Acc:HGNC:4243]	-	993	1859	997	3108	4501	2508	6.95355	7.89316	7.11499	16.9971	18.8741	17.4574
ENSG00000196878	3491.96	3447.87	4082.55	1211.01	949.856	1280.25	3674.13	1147.04	1.68318	4.13e-72	6.08e-69	LAMB3	1	209614870	209652466	-	4688	protein_coding	laminin subunit beta 3 [Source:HGNC Symbol;Acc:HGNC:6490]	-	2852	4628	3278	1264	1291	1050	41.2292	40.5661	48.2932	14.2705	11.1759	15.0883
ENSG00000129521	963.594	964.777	901.699	317.123	307.544	319.454	943.357	314.707	1.58689	5.07e-65	6.8e-62	EGLN3	14	33924231	34462774	-	7359	protein_coding	egl-9 family hypoxia inducible factor 3 [Source:HGNC Symbol;Acc:HGNC:14661]	-	787	1295	724	331	418	262	7.24767	7.23116	6.79493	2.38062	2.30516	2.39839
ENSG00000138675	368.541	362.816	465.795	40.2391	47.8239	45.1137	399.051	44.3922	3.15953	9.57e-64	1.18e-60	FGF5	4	80266599	80336680	+	5998	protein_coding	fibroblast growth factor 5 [Source:HGNC Symbol;Acc:HGNC:3683]	-	301	487	374	42	65	37	3.40097	3.33641	4.30656	0.370615	0.439795	0.415559
ENSG00000113594	633.009	645.171	681.256	1591.36	1559.79	1498.51	653.145	1549.89	-1.2487	2.88e-63	3.27e-60	LIFR	5	38474963	38608354	-	11864	protein_coding	LIF receptor alpha [Source:HGNC Symbol;Acc:HGNC:6597]	-	517	866	547	1661	2120	1229	2.95326	2.99946	3.18435	7.41001	7.25184	6.97844
ENSG00000178104	3904.58	3892.63	4170.98	2039.74	1779.05	1964.27	3989.4	1927.69	1.05064	1.55e-62	1.63e-59	PDE4DIP	1	148808181	149048286	+	27623	protein_coding	phosphodiesterase 4D interacting protein [Source:HGNC Symbol;Acc:HGNC:15580]	-	3189	5225	3349	2129	2418	1611	7.82395	7.77271	8.37354	4.0793	3.55246	3.92882
ENSG00000139289	7446.73	7230.99	8263.5	3350.39	3337.37	3915.14	7647.07	3534.3	1.11455	6.76e-60	6.65e-57	PHLDA1	12	76025447	76033932	-	8069	protein_coding	pleckstrin homology like domain family A member 1 [Source:HGNC Symbol;Acc:HGNC:8933]	-	6082	9706	6635	3497	4536	3211	51.0822	49.4285	56.7919	22.938	22.8138	26.8076
ENSG00000123689	3736.84	3503.74	4103.73	1760.94	1575.98	1803.33	3781.43	1713.42	1.14305	9.94e-58	9.17e-55	G0S2	1	209675420	209676388	+	866	protein_coding	G0/G1 switch 2 [Source:HGNC Symbol;Acc:HGNC:30229]	-	3052	4703	3295	1838	2142	1479	238.841	223.159	262.786	112.333	100.38	115.05
ENSG00000170421	470.165	498.406	585.357	1371.01	1283.89	1532.65	517.976	1395.85	-1.4304	5.89e-50	5.11e-47	KRT8	12	52897187	52949954	-	6881	protein_coding	keratin 8 [Source:HGNC Symbol;Acc:HGNC:6446]	-	384	669	470	1431	1745	1257	3.78201	3.99514	4.71749	11.007	10.2917	12.3061
ENSG00000092969	42.8536	53.6401	32.3815	346.823	346.539	303.603	42.9584	332.322	-2.91643	1.08e-49	8.83e-47	TGFB2	1	218346235	218444619	+	5151	protein_coding	transforming growth factor beta 2 [Source:HGNC Symbol;Acc:HGNC:11768]	-	35	72	26	362	471	249	0.460489	0.574378	0.348616	3.71961	3.71085	3.25646
ENSG00000111799	806.872	823.227	945.289	2141.3	2124.85	2792.17	858.463	2352.77	-1.45405	1.77e-48	1.37e-45	COL12A1	6	75084326	75206051	-	12481	protein_coding	collagen type XII alpha 1 chain [Source:HGNC Symbol;Acc:HGNC:2188]	-	659	1105	759	2235	2888	2290	3.57832	3.63806	4.20008	9.47782	9.39056	12.3601
ENSG00000169908	2999.75	2696.16	2989.06	1554	1456.05	1514.36	2894.99	1508.14	0.939721	2.67e-48	1.97e-45	TM4SF1	3	149369022	149377865	-	3668	protein_coding	transmembrane 4 L six family member 1 [Source:HGNC Symbol;Acc:HGNC:11853]	-	2450	3619	2400	1622	1979	1242	45.2668	40.543	45.1905	23.4046	21.8958	22.8102
ENSG00000212724	497.102	440.296	545.503	98.6817	60.3317	106.078	494.3	88.3638	2.50731	5.21e-47	3.66e-44	KRTAP2-3	17	41059240	41060114	-	875	protein_coding	keratin associated protein 2-3 [Source:HGNC Symbol;Acc:HGNC:18906]	-	406	591	438	103	82	87	31.4457	27.7547	34.5725	6.23031	3.8032	6.69805
ENSG00000056558	1114.19	1035.55	1087.27	409.098	366.404	468.207	1079.01	414.57	1.3878	3.14e-46	2.11e-43	TRAF1	9	120902393	120929173	-	6449	protein_coding	TNF receptor associated factor 1 [Source:HGNC Symbol;Acc:HGNC:12031]	-	910	1390	873	427	498	384	9.56295	8.85685	9.34947	3.50442	3.13387	4.01122
ENSG00000138347	484.858	446.256	423.45	1163.1	1009.45	1114.43	451.521	1095.66	-1.27785	3.23e-43	2.07e-40	MYPN	10	68106117	68212017	+	7060	protein_coding	myopalladin [Source:HGNC Symbol;Acc:HGNC:23246]	-	396	599	340	1214	1372	914	3.80131	3.48642	3.32613	9.10111	7.88666	8.72125
ENSG00000163347	235.083	251.066	235.388	35.4488	27.2228	30.4822	240.512	31.0513	2.9647	2.21e-42	1.36e-39	CLDN1	3	190305701	190322475	-	3663	protein_coding	claudin 1 [Source:HGNC Symbol;Acc:HGNC:2032]	-	192	337	189	37	37	25	3.55228	3.78051	3.56361	0.53462	0.409929	0.45977
ENSG00000107984	2822.22	3316.75	3797.35	6588.68	6818.21	6790.22	3312.1	6732.37	-1.02345	1.7e-39	1e-36	DKK1	10	52314296	52318042	+	2206	protein_coding	dickkopf WNT signaling pathway inhibitor 1 [Source:HGNC Symbol;Acc:HGNC:2891]	-	2305	4452	3049	6877	9267	5569	70.8122	82.929	95.459	164.996	170.481	170.063
ENSG00000120217	727.287	788.957	825.727	258.68	267.814	330.427	780.657	285.64	1.45977	3.31e-39	1.88e-36	CD274	9	5450503	5470566	+	4108	protein_coding	CD274 molecule [Source:HGNC Symbol;Acc:HGNC:17635]	-	594	1059	663	270	364	271	9.79938	10.5931	11.1467	3.47868	3.59596	4.44402
ENSG00000138685	4983.26	4432.01	4431.28	2720.93	2625.9	2751.93	4615.52	2699.59	0.773738	4.44e-39	2.43e-36	FGF2	4	122826708	122898236	+	6775	protein_coding	fibroblast growth factor 2 [Source:HGNC Symbol;Acc:HGNC:3676]	-	4070	5949	3558	2840	3569	2257	40.7125	36.0821	36.2712	22.1865	21.3787	22.4419
ENSG00000183760	476.287	367.286	493.194	114.011	68.4249	67.0609	445.589	83.1656	2.4166	7.13e-38	3.76e-35	ACP7	19	39083913	39111493	+	3107	protein_coding	acid phosphatase 7, tartrate resistant (putative) [Source:HGNC Symbol;Acc:HGNC:33781]	-	389	493	396	119	93	55	8.48498	6.52023	8.80276	2.02715	1.21475	1.1925
ENSG00000164379	298.751	272.671	239.125	42.1553	52.9741	40.2365	270.182	45.122	2.5634	8.18e-38	4.05e-35	FOXQ1	6	1312440	1314748	+	2309	protein_coding	forkhead box Q1 [Source:HGNC Symbol;Acc:HGNC:20951]	Fork	244	366	192	44	72	33	7.16158	6.5135	5.74305	1.00858	1.26547	0.962781
ENSG00000132561	301.2	294.276	256.561	796.16	715.887	709.626	284.012	740.558	-1.37933	8.24e-38	4.05e-35	MATN2	8	97868840	98036716	+	6933	protein_coding	matrilin 2 [Source:HGNC Symbol;Acc:HGNC:6908]	-	246	395	206	831	973	582	2.40468	2.34117	2.05216	6.34396	5.69554	5.65509
ENSG00000090273	4099.25	4318.77	4570.77	6863.65	6737.28	6803.63	4329.6	6801.52	-0.651673	1.15e-37	5.49e-35	NUDC	1	26900238	26946862	+	2856	protein_coding	nuclear distribution C, dynein complex regulator [Source:HGNC Symbol;Acc:HGNC:8045]	-	3348	5797	3670	7164	9157	5580	79.4456	83.4069	88.7509	132.763	130.118	131.617
ENSG00000198830	6398.66	6467.36	6040.39	10273.4	10522.7	9415.35	6302.13	10070.5	-0.676366	3.98e-37	1.83e-34	HMGN2	1	26472450	26475972	+	2509	protein_coding	high mobility group nucleosomal binding domain 2 [Source:HGNC Symbol;Acc:HGNC:4986]	-	5226	8681	4850	10723	14302	7722	141.16	142.176	133.508	226.202	231.334	207.332
ENSG00000163734	630.56	583.336	584.112	234.728	178.052	181.674	599.336	198.151	1.59667	6.74e-37	3.01e-34	CXCL3	4	74036589	74038807	-	2219	protein_coding	C-X-C motif chemokine ligand 3 [Source:HGNC Symbol;Acc:HGNC:4604]	-	515	783	469	245	242	149	15.7287	14.4998	14.5976	5.84372	4.4259	4.52342
ENSG00000118503	4759.2	4171.26	4383.95	2331.95	1854.83	2364.2	4438.14	2183.66	1.02503	4.44e-36	1.93e-33	TNFAIP3	6	137867188	137883312	+	5051	protein_coding	TNF alpha induced protein 3 [Source:HGNC Symbol;Acc:HGNC:11896]	-	3887	5599	3520	2434	2521	1939	52.1531	45.5502	48.1316	25.5049	20.2553	25.8606
ENSG00000129474	1269.69	1382.72	1313.94	2227.52	2355.88	2294.7	1322.12	2292.7	-0.791968	7.44e-36	3.13e-33	AJUBA	14	22971174	22982642	-	5979	protein_coding	ajuba LIM protein [Source:HGNC Symbol;Acc:HGNC:20250]	-	1037	1856	1055	2325	3202	1882	11.7542	12.7558	12.1868	20.5814	21.7338	21.2045
ENSG00000132840	606.073	669.011	673.783	1228.25	1274.32	1233.92	649.622	1245.5	-0.937619	1.07e-32	4.38e-30	BHMT2	5	79069717	79089466	+	3182	protein_coding	betaine--homocysteine S-methyltransferase 2 [Source:HGNC Symbol;Acc:HGNC:1048]	-	495	898	541	1282	1732	1012	10.5426	11.5967	11.7425	21.324	22.0898	21.4249
ENSG00000163235	550.975	502.131	652.611	197.363	199.389	192.648	568.572	196.467	1.52661	1.43e-32	5.72e-30	TGFA	2	70447280	70554193	-	4963	protein_coding	transforming growth factor alpha [Source:HGNC Symbol;Acc:HGNC:11765]	-	450	674	524	206	271	158	6.14484	5.58049	7.29209	2.19687	2.21599	2.14462
ENSG00000180914	93.0536	94.6152	114.581	370.775	343.596	343.839	100.75	352.737	-1.81561	3.96e-32	1.54e-29	OXTR	3	8750408	8769628	-	4514	protein_coding	oxytocin receptor [Source:HGNC Symbol;Acc:HGNC:8529]	-	76	127	92	387	467	282	1.14102	1.15611	1.40764	4.53764	4.19855	4.20848
ENSG00000144802	1343.15	1109.31	1127.12	570.054	430.415	486.496	1193.2	495.655	1.26858	8.63e-32	3.26e-29	NFKBIZ	3	101827991	101861022	+	5902	protein_coding	NFKB inhibitor zeta [Source:HGNC Symbol;Acc:HGNC:29805]	-	1097	1489	905	595	585	399	12.5965	10.367	10.5905	5.33578	4.02254	4.55419
ENSG00000185551	633.009	751.707	818.254	1426.57	1679.72	1666.77	734.323	1591.02	-1.1146	9.14e-32	3.37e-29	NR2F2	15	96325938	96340263	+	6459	protein_coding	nuclear receptor subfamily 2 group F member 2 [Source:HGNC Symbol;Acc:HGNC:7976]	RXR-like	517	1009	657	1489	2283	1367	5.4246	6.41923	7.0253	12.2014	14.3445	14.2574
ENSG00000145901	6772.1	5940.64	5727.78	3625.35	2956.25	3395.72	6146.84	3325.77	0.886927	9.59e-32	3.45e-29	TNIP1	5	151029945	151093577	-	5793	protein_coding	TNFAIP3 interacting protein 1 [Source:HGNC Symbol;Acc:HGNC:16903]	-	5531	7974	4599	3784	4018	2785	64.7057	56.5626	54.8308	34.5723	28.1482	32.3861
ENSG00000101057	2611.62	2878.69	2891.91	4255.77	4538.12	4466.25	2794.07	4420.05	-0.660851	4.87e-31	1.71e-28	MYBL2	20	43667019	43716496	+	2777	protein_coding	MYB proto-oncogene like 2 [Source:HGNC Symbol;Acc:HGNC:7548]	MYB	2133	3864	2322	4442	6168	3663	52.0544	57.1766	57.7499	84.661	90.1388	88.8584
ENSG00000167081	1252.55	1244.15	1294.01	700.353	634.218	697.433	1263.57	677.335	0.902227	6.35e-31	2.18e-28	PBX3	9	125747345	125967377	+	4529	protein_coding	PBX homeobox 3 [Source:HGNC Symbol;Acc:HGNC:8634]	Homeobox	1023	1670	1039	731	862	572	15.3079	15.152	15.8445	8.54271	7.72411	8.50807
ENSG00000145715	1248.88	1348.45	1216.8	691.73	687.192	651.1	1271.38	676.674	0.910716	9.48e-31	3.18e-28	RASA1	5	87267888	87391931	+	5232	protein_coding	RAS p21 protein activator 1 [Source:HGNC Symbol;Acc:HGNC:9871]	-	1020	1810	977	722	934	534	13.2122	14.2157	12.8971	7.30382	7.24474	6.87561
ENSG00000173918	636.682	603.451	474.513	209.818	170.694	201.183	571.549	193.898	1.56793	4.11e-30	1.35e-27	C1QTNF1	17	79022814	79049788	+	4854	protein_coding	C1q and TNF related 1 [Source:HGNC Symbol;Acc:HGNC:14324]	-	520	810	381	219	232	165	7.26016	6.85713	5.42114	2.38795	1.93969	2.28993
ENSG00000139926	2196.55	2250.65	2393.74	1383.46	1413.38	1409.5	2280.31	1402.11	0.700972	1.19e-29	3.8e-27	FRMD6	14	51489100	51730727	+	9416	protein_coding	FERM domain containing 6 [Source:HGNC Symbol;Acc:HGNC:19839]	-	1794	3021	1922	1444	1921	1156	12.9122	13.1838	14.0978	8.11673	8.27951	8.27044
ENSG00000125538	9924.9	7591.57	7967.08	1713.04	1088.18	1218.07	8494.52	1339.76	2.66465	5.11e-29	1.6e-26	IL1B	2	112829751	112836903	-	3096	protein_coding	interleukin 1 beta [Source:HGNC Symbol;Acc:HGNC:5992]	-	8106	10190	6397	1788	1479	999	177.439	135.248	142.705	30.5666	19.387	21.7371
ENSG00000175063	2025.14	2075.57	2045.01	3152.07	3057.79	3084.8	2048.58	3098.22	-0.595946	5.89e-29	1.77e-26	UBE2C	20	45812576	45816957	+	1286	protein_coding	ubiquitin conjugating enzyme E2 C [Source:HGNC Symbol;Acc:HGNC:15937]	-	1654	2786	1642	3290	4156	2530	87.164	89.022	88.1855	135.405	131.153	132.531
ENSG00000145911	1305.2	1313.44	1274.09	731.011	697.493	758.397	1297.57	728.967	0.835619	5.9e-29	1.77e-26	N4BP3	5	178113443	178126087	+	6080	protein_coding	NEDD4 binding protein 3 [Source:HGNC Symbol;Acc:HGNC:29852]	-	1066	1763	1023	763	948	622	11.8822	11.9153	11.6208	6.64204	6.32773	6.89167
ENSG00000101210	2543.06	2815.36	2609.2	3965.47	4361.54	4178.5	2655.87	4168.5	-0.648761	1.05e-27	3.09e-25	EEF1A2	20	63488012	63499322	-	4910	protein_coding	eukaryotic translation elongation factor 1 alpha 2 [Source:HGNC Symbol;Acc:HGNC:3192]	-	2077	3779	2095	4139	5928	3427	28.668	31.6266	29.4691	44.6164	48.9971	47.0186
ENSG00000198796	132.234	119.945	176.853	418.679	425.265	477.961	143.011	440.635	-1.63667	1.71e-27	4.96e-25	ALPK2	18	58481247	58628957	-	9431	protein_coding	alpha kinase 2 [Source:HGNC Symbol;Acc:HGNC:20565]	-	108	161	142	437	578	392	0.776084	0.701496	1.03991	2.45247	2.48722	2.80005
ENSG00000163814	4492.28	4317.28	4376.48	2826.32	2971.7	3078.7	4395.35	2958.91	0.571162	1.84e-27	5.22e-25	CDCP1	3	45082278	45146422	-	6507	protein_coding	CUB domain containing protein 1 [Source:HGNC Symbol;Acc:HGNC:24357]	-	3669	5795	3514	2950	4039	2525	38.2129	36.5957	37.298	23.9951	25.1905	26.1408
ENSG00000197747	584.034	591.531	596.566	1153.52	1064.63	1058.34	590.71	1092.17	-0.886771	1.95e-27	5.43e-25	S100A10	1	151982915	151994390	-	1543	protein_coding	S100 calcium binding protein A10 [Source:HGNC Symbol;Acc:HGNC:10487]	-	477	794	479	1204	1447	868	20.9505	21.1452	21.4405	41.2991	38.058	37.8958
ENSG00000166949	1922.29	1828.23	1726.18	2829.19	2845.15	3072.61	1825.57	2915.65	-0.674139	4.98e-27	1.36e-24	SMAD3	15	67063763	67195195	+	9113	protein_coding	SMAD family member 3 [Source:HGNC Symbol;Acc:HGNC:6769]	MH1	1570	2454	1386	2953	3867	2520	11.6756	11.0655	10.5043	17.1507	17.2209	18.6284
ENSG00000023171	331.809	340.466	386.087	114.011	105.213	129.245	352.787	116.156	1.61169	1.34e-26	3.58e-24	GRAMD1B	11	123358428	123627774	+	14863	protein_coding	GRAM domain containing 1B [Source:HGNC Symbol;Acc:HGNC:29214]	-	271	457	310	119	143	106	1.23568	1.26348	1.44052	0.423761	0.390457	0.480437
ENSG00000134871	1731.29	1691.9	1776	2731.47	2622.22	2976.28	1733.06	2776.66	-0.679219	1.94e-26	5.1e-24	COL4A2	13	110305812	110513209	+	19293	protein_coding	collagen type IV alpha 2 chain [Source:HGNC Symbol;Acc:HGNC:2203]	-	1414	2271	1426	2851	3564	2441	4.96698	4.83698	5.10487	7.82128	7.4969	8.52326
ENSG00000162522	1230.51	1309.71	1100.97	2124.05	2139.57	1995.98	1213.73	2086.53	-0.778743	2.29e-26	5.92e-24	KIAA1522	1	32741885	32774970	+	5965	protein_coding	KIAA1522 [Source:HGNC Symbol;Acc:HGNC:29301]	-	1005	1758	884	2217	2908	1637	11.4182	12.1106	10.2354	19.6714	19.7846	18.4874
ENSG00000187678	1446	1507.14	1889.33	728.137	796.819	836.432	1614.16	787.129	1.03558	2.59e-26	6.59e-24	SPRY4	5	142310427	142326455	-	6565	protein_coding	sprouty RTK signaling antagonist 4 [Source:HGNC Symbol;Acc:HGNC:15533]	-	1181	2023	1517	760	1083	686	12.1915	12.6625	15.9594	6.12716	6.69479	7.03926
ENSG00000135821	1285.61	1177.85	919.135	511.612	481.918	519.417	1127.53	504.315	1.16394	3.47e-26	8.67e-24	GLUL	1	182381704	182392206	-	9032	protein_coding	glutamate-ammonia ligase [Source:HGNC Symbol;Acc:HGNC:4341]	-	1050	1581	738	534	655	426	7.87858	7.19292	5.64336	3.12923	2.94307	3.17734
ENSG00000165704	1523.14	1633.79	1548.08	2416.26	2450.79	2405.66	1568.34	2424.24	-0.626259	5.07e-26	1.25e-23	HPRT1	X	134460153	134520513	+	1624	protein_coding	hypoxanthine phosphoribosyltransferase 1 [Source:HGNC Symbol;Acc:HGNC:5157]	-	1244	2193	1243	2522	3331	1973	51.9131	55.4894	52.8628	82.1939	83.24	81.8424
ENSG00000175130	865.643	900.707	854.372	1488.85	1493.58	1418.03	873.574	1466.82	-0.746656	6.24e-26	1.51e-23	MARCKSL1	1	32333832	32336379	-	1699	protein_coding	MARCKS like 1 [Source:HGNC Symbol;Acc:HGNC:7142]	-	707	1209	686	1554	2030	1163	28.2013	29.2408	27.8866	48.4103	48.4893	46.113
ENSG00000166250	2011.67	1900.5	1738.63	1105.62	1081.56	1166.86	1883.6	1118.01	0.754987	2.63e-25	6.26e-23	CLMP	11	123069865	123195281	-	5097	protein_coding	CXADR like membrane protein [Source:HGNC Symbol;Acc:HGNC:24039]	-	1643	2551	1396	1154	1470	957	21.8457	20.5661	18.9163	11.9832	11.7043	12.6484
ENSG00000130702	214.268	253.301	244.106	516.402	601.109	687.679	237.225	601.73	-1.33507	4.14e-25	9.69e-23	LAMA5	20	62307955	62367312	-	14291	protein_coding	laminin subunit alpha 5 [Source:HGNC Symbol;Acc:HGNC:6485]	-	175	340	196	539	817	564	0.829885	0.977627	0.947237	1.99621	2.32008	2.65861
ENSG00000164733	11368.5	10937.4	10684.6	8139.8	7979.23	7649.82	10996.8	7922.95	0.472501	5.67e-25	1.31e-22	CTSB	8	11842524	11869448	-	7428	protein_coding	cathepsin B [Source:HGNC Symbol;Acc:HGNC:2527]	-	9285	14681	8579	8496	10845	6274	84.7135	81.2158	79.7682	60.5373	59.2517	56.8997
ENSG00000113719	6308.05	6219.27	6755.27	4410.02	4296.06	4611.35	6427.53	4439.14	0.534277	8.1e-25	1.84e-22	ERGIC1	5	172834275	172952685	+	14139	protein_coding	endoplasmic reticulum-golgi intermediate compartment 1 [Source:HGNC Symbol;Acc:HGNC:29205]	-	5152	8348	5424	4603	5839	3782	24.6945	24.2617	26.4951	17.2307	16.7596	18.0194
ENSG00000101224	3360.95	3320.47	3041.37	5033.72	4918.5	4618.66	3240.93	4856.96	-0.583501	1.59e-24	3.55e-22	CDC25B	20	3786772	3806121	+	4314	protein_coding	cell division cycle 25B [Source:HGNC Symbol;Acc:HGNC:1726]	-	2745	4457	2442	5254	6685	3788	43.1226	42.4541	39.0958	64.46	62.8876	59.1517
ENSG00000108854	3264.22	3335.37	3838.45	2011.96	2122.64	2241.05	3479.35	2125.22	0.7112	1.95e-24	4.3e-22	SMURF2	17	64542295	64662068	-	6961	protein_coding	SMAD specific E3 ubiquitin protein ligase 2 [Source:HGNC Symbol;Acc:HGNC:16809]	-	2666	4477	3082	2100	2885	1838	25.9556	26.4285	30.5792	15.9672	16.8197	17.7874
ENSG00000167767	658.721	680.931	539.276	1200.47	1314.79	1158.32	626.31	1224.53	-0.964177	2.49e-24	5.4e-22	KRT80	12	52168996	52192000	-	4350	protein_coding	keratin 80 [Source:HGNC Symbol;Acc:HGNC:27056]	-	538	914	433	1253	1787	950	8.38177	8.63404	6.87486	15.2455	16.6717	14.712
ENSG00000214078	3517.67	3590.91	3361.44	4933.13	5031.81	4869.84	3490.01	4944.92	-0.502035	3.84e-24	8.2e-22	CPNE1	20	35626031	35664956	-	3608	protein_coding	copine 1 [Source:HGNC Symbol;Acc:HGNC:2314]	-	2873	4820	2699	5149	6839	3994	53.9649	54.8956	51.6656	75.533	76.9254	74.5726
ENSG00000152894	915.843	1027.36	883.017	1603.82	1578.92	1603.36	942.073	1595.37	-0.754216	7.62e-24	1.61e-21	PTPRK	6	127968779	128520674	-	9000	protein_coding	protein tyrosine phosphatase, receptor type K [Source:HGNC Symbol;Acc:HGNC:9674]	-	748	1379	709	1674	2146	1315	5.63251	6.2962	5.44088	9.8445	9.67678	9.84285
ENSG00000100979	937.882	1076.53	1103.46	1737.95	2136.62	1854.54	1039.29	1909.7	-0.878084	8.04e-24	1.67e-21	PLTP	20	45898621	45912155	-	2541	protein_coding	phospholipid transfer protein [Source:HGNC Symbol;Acc:HGNC:9093]	-	766	1445	886	1814	2904	1521	20.4299	23.3679	24.0821	37.7845	46.3805	40.3239
ENSG00000159842	2314.1	2160.5	2281.65	1504.18	1296.39	1357.07	2252.08	1385.88	0.700135	1.13e-23	2.31e-21	ABR	17	1003518	1229738	-	12426	protein_coding	ABR, RhoGEF and GTPase activating protein [Source:HGNC Symbol;Acc:HGNC:81]	-	1890	2900	1832	1570	1762	1113	10.308	9.59011	10.1826	6.68727	5.75464	6.03394
ENSG00000147454	1564.77	1392.41	1438.48	885.261	875.545	864.476	1465.22	875.094	0.741085	1.38e-23	2.78e-21	SLC25A37	8	23528805	23575463	+	8147	protein_coding	solute carrier family 25 member 37 [Source:HGNC Symbol;Acc:HGNC:29786]	-	1278	1869	1155	924	1190	709	10.631	9.42689	9.7915	6.00281	5.92779	5.86254
ENSG00000128283	394.253	452.961	506.894	849.812	1055.07	968.115	451.37	957.665	-1.0866	1.43e-23	2.86e-21	CDC42EP1	22	37560447	37569405	+	2573	protein_coding	CDC42 effector protein 1 [Source:HGNC Symbol;Acc:HGNC:17014]	-	322	608	407	887	1434	794	8.48123	9.71004	10.925	18.2459	22.6179	20.7883
ENSG00000115363	106.522	117.71	146.962	358.32	332.56	392.611	123.731	361.164	-1.54717	1.56e-23	3.06e-21	EVA1A	2	75469302	75569722	-	2744	protein_coding	eva-1 homolog A, regulator of programmed cell death [Source:HGNC Symbol;Acc:HGNC:25816]	-	87	158	118	374	452	322	2.14871	2.36608	2.97004	7.21387	6.68495	7.90513
ENSG00000066279	5294.26	5391.58	5128.72	7292.87	7187.56	7099.92	5271.52	7193.45	-0.447892	1.58e-23	3.07e-21	ASPM	1	197084128	197146694	-	10887	protein_coding	abnormal spindle microtubule assembly [Source:HGNC Symbol;Acc:HGNC:19048]	-	4324	7237	4118	7612	9769	5823	26.9166	27.3154	26.1242	37.0059	36.4154	36.031
ENSG00000169213	7889.96	7824.75	7832.58	5275.16	5009.74	5808.69	7849.1	5364.53	0.55048	4.04e-23	7.74e-21	RAB3B	1	51907956	51990764	-	12844	protein_coding	RAB3B, member RAS oncogene family [Source:HGNC Symbol;Acc:HGNC:9778]	-	6444	10503	6289	5506	6809	4764	34.0015	33.6024	33.8179	22.6891	21.5143	24.9867
ENSG00000076706	1259.9	1282.15	1327.64	1957.35	2077.03	1944.77	1289.89	1993.05	-0.629514	8.9e-23	1.68e-20	MCAM	11	119308529	119321521	-	7422	protein_coding	melanoma cell adhesion molecule [Source:HGNC Symbol;Acc:HGNC:6934]	-	1029	1721	1066	2043	2823	1595	9.39587	9.52833	9.91976	14.5689	15.436	14.477
ENSG00000035862	726.063	768.842	616.493	1426.57	1520.06	1207.1	703.799	1384.58	-0.974701	1.6e-22	2.98e-20	TIMP2	17	78852977	78925387	-	5633	protein_coding	TIMP metallopeptidase inhibitor 2 [Source:HGNC Symbol;Acc:HGNC:11821]	-	593	1032	495	1489	2066	990	7.1344	7.5283	6.06919	13.9906	14.8845	11.8395
ENSG00000035403	5929.72	6194.69	6070.28	7985.55	8359.61	8505.76	6064.89	8283.64	-0.449068	1.94e-22	3.58e-20	VCL	10	73995193	74121363	+	9992	protein_coding	vinculin [Source:HGNC Symbol;Acc:HGNC:12665]	-	4843	8315	4874	8335	11362	6976	32.8477	34.1953	33.6898	44.1503	46.1473	47.0318
ENSG00000157613	850.95	834.402	704.919	1338.43	1405.29	1433.88	796.757	1392.53	-0.802143	3.1e-22	5.64e-20	CREB3L1	11	46277661	46321422	+	4037	protein_coding	cAMP responsive element binding protein 3 like 1 [Source:HGNC Symbol;Acc:HGNC:18856]	TF_bZIP	695	1120	566	1397	1910	1176	11.6673	11.4003	9.68329	18.3155	19.2007	19.6239
ENSG00000135111	1354.17	1424.44	1516.95	853.645	833.607	910.809	1431.85	866.02	0.727866	7.45e-22	1.34e-19	TBX3	12	114670254	114684164	-	5950	protein_coding	T-box 3 [Source:HGNC Symbol;Acc:HGNC:11602]	T-box	1106	1912	1218	891	1133	747	12.5974	13.2047	14.1382	7.92577	7.72781	8.45748
ENSG00000133657	7605.9	7524.52	7582.24	5551.09	5480.62	5823.32	7570.89	5618.34	0.431048	1.04e-21	1.84e-19	ATP13A3	3	194402672	194498364	-	13254	protein_coding	ATPase 13A3 [Source:HGNC Symbol;Acc:HGNC:24113]	-	6212	10100	6088	5794	7449	4776	31.7634	31.3135	31.7243	23.1373	22.8084	24.2748
ENSG00000023445	842.38	706.262	817.009	426.343	355.368	380.418	788.55	387.376	1.02348	1.27e-21	2.23e-19	BIRC3	11	102317450	102339403	+	7518	protein_coding	baculoviral IAP repeat containing 3 [Source:HGNC Symbol;Acc:HGNC:591]	-	688	948	656	445	483	312	6.20196	5.18159	6.02652	3.13284	2.60728	2.79569
ENSG00000168685	389.356	371.011	282.715	697.478	768.861	762.055	347.694	742.798	-1.09036	2.82e-21	4.89e-19	IL7R	5	35852695	35879603	+	6060	protein_coding	interleukin 7 receptor [Source:HGNC Symbol;Acc:HGNC:6024]	-	318	498	227	728	1045	625	3.55629	3.37687	2.58713	6.35827	6.99821	6.94776
ENSG00000113494	391.805	394.106	328.796	684.065	776.218	784.003	371.569	748.095	-1.00457	2.99e-21	5.13e-19	PRLR	5	35048756	35230589	-	13108	protein_coding	prolactin receptor [Source:HGNC Symbol;Acc:HGNC:9446]	-	320	529	264	714	1055	643	1.65446	1.65835	1.39102	2.88298	3.26633	3.30455
ENSG00000137801	77.1365	94.6152	98.3898	265.387	306.073	259.708	90.0472	277.056	-1.62034	3.08e-21	5.22e-19	THBS1	15	39581079	39599466	+	9158	protein_coding	thrombospondin 1 [Source:HGNC Symbol;Acc:HGNC:11785]	-	63	127	79	277	416	213	0.466211	0.569849	0.595788	1.60088	1.84347	1.56681
ENSG00000137819	279.161	318.861	312.606	112.095	112.57	110.955	303.542	111.873	1.44198	3.5e-21	5.81e-19	PAQR5	15	69298947	69407780	+	6224	protein_coding	progestin and adipoQ receptor family member 5 [Source:HGNC Symbol;Acc:HGNC:29645]	-	228	428	251	117	153	91	2.48261	2.82573	2.78528	0.99494	0.99762	0.984939
ENSG00000108679	680.76	666.031	683.747	1129.57	1274.32	1103.46	676.846	1169.12	-0.792634	3.51e-21	5.81e-19	LGALS3BP	17	78971238	78980109	-	3584	protein_coding	galectin 3 binding protein [Source:HGNC Symbol;Acc:HGNC:6564]	-	556	894	549	1179	1732	905	10.5136	10.2501	10.5796	17.4111	19.6121	17.0105
ENSG00000196526	1796.18	1802.16	1795.93	1113.28	1123.49	1240.02	1798.09	1158.93	0.63674	4.44e-21	7.28e-19	AFAP1	4	7758714	7939926	-	10036	protein_coding	actin filament associated protein 1 [Source:HGNC Symbol;Acc:HGNC:24017]	-	1467	2419	1442	1162	1527	1017	9.90631	9.90449	9.92361	6.1281	6.17479	6.8265
ENSG00000115232	133.458	117.71	67.2538	361.194	374.498	326.769	106.141	354.154	-1.73059	5.09e-21	8.25e-19	ITGA4	2	181457202	181536187	+	7901	protein_coding	integrin subunit alpha 4 [Source:HGNC Symbol;Acc:HGNC:6140]	-	109	158	54	377	509	268	0.934947	0.821736	0.472038	2.52546	2.61444	2.28502
ENSG00000091483	2685.09	2807.91	2802.24	4109.18	4255.59	3751.75	2765.08	4038.84	-0.547609	1.58e-20	2.53e-18	FH	1	241497603	241519761	-	2142	protein_coding	fumarate hydratase [Source:HGNC Symbol;Acc:HGNC:3700]	-	2193	3769	2250	4289	5784	3077	69.3844	72.3042	72.5484	105.978	109.585	96.7711
ENSG00000105810	1004	948.387	977.671	525.025	473.089	599.89	976.686	532.668	0.881051	2.68e-20	4.25e-18	CDK6	7	92604921	92836594	-	12260	protein_coding	cyclin dependent kinase 6 [Source:HGNC Symbol;Acc:HGNC:1777]	-	820	1273	785	548	643	492	4.53279	4.26673	4.42226	2.36576	2.12845	2.70341
ENSG00000106772	96.7267	123.67	84.69	286.464	325.938	295.068	101.696	302.49	-1.55333	6.7e-20	1.05e-17	PRUNE2	9	76611376	76906087	-	14656	protein_coding	prune homolog 2 [Source:HGNC Symbol;Acc:HGNC:25209]	-	79	166	68	299	443	242	0.365304	0.465425	0.320449	1.07978	1.22668	1.11234
ENSG00000134070	2206.35	2169.44	2072.41	1336.51	1165.43	1459.49	2149.4	1320.48	0.707465	1.71e-19	2.66e-17	IRAK2	3	10164865	10243743	+	3483	protein_coding	interleukin 1 receptor associated kinase 2 [Source:HGNC Symbol;Acc:HGNC:6113]	-	1802	2912	1664	1395	1584	1197	35.0626	34.3554	32.9963	21.1983	18.4563	23.1514
ENSG00000242265	4974.69	5217.99	4573.26	6806.16	7367.08	6937.75	4921.98	7037	-0.514889	1.99e-19	3.04e-17	PEG10	7	94656325	94669695	+	6689	protein_coding	paternally expressed 10 [Source:HGNC Symbol;Acc:HGNC:14005]	-	4063	7004	3672	7104	10013	5690	41.165	43.0271	37.9146	56.2111	60.75	57.3045
ENSG00000110492	2045.95	2308.01	2178.28	3264.16	3324.13	3056.76	2177.41	3215.01	-0.561077	2e-19	3.04e-17	MDK	11	46380756	46383837	+	2196	protein_coding	midkine [Source:HGNC Symbol;Acc:HGNC:6972]	-	1671	3098	1749	3407	4518	2507	51.5688	57.9704	55.0076	82.1146	83.4944	76.9059
ENSG00000124181	1619.87	1685.94	1771.02	2421.05	2443.43	2500.76	1692.27	2455.08	-0.536641	2.38e-19	3.58e-17	PLCG1	20	41136960	41196801	+	9648	protein_coding	phospholipase C gamma 1 [Source:HGNC Symbol;Acc:HGNC:9065]	-	1323	2263	1422	2527	3321	2051	9.2932	9.63839	10.1795	13.8627	13.9693	14.3208
ENSG00000074800	52576.5	53331.7	53364.6	65812.1	67869.4	70581	53090.9	68087.5	-0.358845	2.8e-19	4.18e-17	ENO1	1	8861000	8879250	-	5276	protein_coding	enolase 1 [Source:HGNC Symbol;Acc:HGNC:3350]	-	42941	71586	42848	68692	92245	57887	551.582	557.546	560.907	689.099	709.548	739.118
ENSG00000163430	3843.36	3918.71	3625.48	5337.43	5248.12	5066.14	3795.85	5217.23	-0.4582	2.91e-19	4.29e-17	FSTL1	3	120392293	120451253	-	8727	protein_coding	follistatin like 1 [Source:HGNC Symbol;Acc:HGNC:3972]	-	3139	5260	2911	5571	7133	4155	24.3764	24.7673	23.0379	33.7869	33.1704	32.0733
ENSG00000188158	330.585	411.986	342.496	681.191	710.001	755.959	361.689	715.717	-0.973179	3.04e-19	4.44e-17	NHS	X	17375420	17735994	+	10394	protein_coding	NHS actin remodeling regulator [Source:HGNC Symbol;Acc:HGNC:7820]	-	270	553	275	711	965	620	1.76045	2.18625	1.82732	3.62049	3.7678	4.01834
ENSG00000198467	740.755	750.962	809.536	1245.5	1315.52	1176.61	767.084	1245.88	-0.703654	7.29e-19	1.05e-16	TPM2	9	35681992	35690121	-	3248	protein_coding	tropomyosin 2 [Source:HGNC Symbol;Acc:HGNC:12011]	-	605	1008	650	1300	1788	965	12.6236	12.7527	13.8217	21.184	22.3406	20.0147
ENSG00000197442	324.463	299.491	273.997	124.55	114.777	97.5431	299.317	112.29	1.40719	7.85e-19	1.12e-16	MAP3K5	6	136557047	136792518	-	5303	protein_coding	mitogen-activated protein kinase kinase kinase 5 [Source:HGNC Symbol;Acc:HGNC:6857]	-	265	402	220	130	156	80	3.38662	3.11502	2.86527	1.29748	1.19384	1.01626
ENSG00000163297	510.57	502.131	584.112	262.512	270.757	253.612	532.271	262.294	1.01508	1.04e-18	1.48e-16	ANTXR2	4	79901149	80125454	-	9864	protein_coding	ANTXR cell adhesion molecule 2 [Source:HGNC Symbol;Acc:HGNC:21732]	-	417	674	469	274	368	208	2.86501	2.80779	3.28386	1.47021	1.51404	1.42052
ENSG00000064666	1799.85	1777.57	1693.8	2436.38	2548.64	2561.73	1757.07	2515.58	-0.516906	1.23e-18	1.73e-16	CNN2	19	1026581	1039068	+	3645	protein_coding	calponin 2 [Source:HGNC Symbol;Acc:HGNC:2156]	-	1470	2386	1360	2543	3464	2101	27.3314	26.8986	25.7695	36.9258	38.5677	38.8299
ENSG00000101447	822.789	813.542	859.354	1257.95	1307.43	1314.39	831.895	1293.26	-0.638044	1.89e-18	2.63e-16	FAM83D	20	38926312	38953106	+	2475	protein_coding	family with sequence similarity 83 member D [Source:HGNC Symbol;Acc:HGNC:16122]	-	672	1092	690	1313	1777	1078	18.4008	18.1303	19.2548	28.0783	29.1377	29.3414
ENSG00000112297	63.6682	76.7352	36.1178	212.693	254.57	221.911	58.8404	229.724	-1.93685	2.05e-18	2.83e-16	CRYBG1	6	106360808	106571978	+	10374	protein_coding	crystallin beta-gamma domain containing 1 [Source:HGNC Symbol;Acc:HGNC:356]	-	52	103	29	222	346	182	0.339703	0.407989	0.193071	1.13263	1.35355	1.18185
ENSG00000163874	1153.37	902.942	1016.28	547.061	487.068	592.574	1024.2	542.234	0.918926	2.2e-18	3.01e-16	ZC3H12A	1	37474552	37484379	+	3121	protein_coding	zinc finger CCCH-type containing 12A [Source:HGNC Symbol;Acc:HGNC:26259]	-	942	1212	816	571	662	486	20.455	15.9575	18.0577	9.68329	8.60811	10.4901
ENSG00000111817	1733.73	1597.28	1513.21	1058.67	971.193	1048.59	1614.74	1026.15	0.655763	2.34e-18	3.17e-16	DSE	6	116254173	116444860	+	19193	protein_coding	dermatan sulfate epimerase [Source:HGNC Symbol;Acc:HGNC:21144]	-	1416	2144	1215	1105	1320	860	4.99992	4.59028	4.37218	3.04719	2.79109	3.01851
ENSG00000101335	483.634	511.816	427.186	841.19	865.244	815.704	474.212	840.713	-0.821423	3.73e-18	5.01e-16	MYL9	20	36541484	36551447	+	2821	protein_coding	myosin light chain 9 [Source:HGNC Symbol;Acc:HGNC:15754]	-	395	687	343	878	1176	669	9.48935	10.0072	8.39762	16.473	16.918	15.9757
ENSG00000113742	1409.27	1302.26	1585.45	842.148	740.166	893.738	1432.33	825.351	0.796765	3.82e-18	5.08e-16	CPEB4	5	173888280	173961976	+	10272	protein_coding	cytoplasmic polyadenylation element binding protein 4 [Source:HGNC Symbol;Acc:HGNC:21747]	-	1151	1748	1273	879	1006	733	7.59387	6.99268	8.5593	4.52913	3.97454	4.80714
ENSG00000156113	401.6	397.831	480.74	779.873	746.052	803.511	426.723	776.479	-0.867226	5.45e-18	7.18e-16	KCNMA1	10	76869601	77638369	-	35644	protein_coding	potassium calcium-activated channel subfamily M alpha 1 [Source:HGNC Symbol;Acc:HGNC:6284]	-	328	534	386	814	1014	659	0.623634	0.615619	0.747939	1.2087	1.1545	1.24548
ENSG00000160789	10636.3	10758.6	10653.5	13350.8	13421.6	13680.4	10682.8	13484.3	-0.33569	7.82e-18	1.02e-15	LMNA	1	156082573	156140089	+	6985	protein_coding	lamin A/C [Source:HGNC Symbol;Acc:HGNC:6636]	-	8687	14441	8554	13935	18242	11220	84.2842	84.9548	84.58	105.59	105.986	108.209
ENSG00000176393	1131.34	1194.98	1214.3	1756.15	1961.51	1726.51	1180.21	1814.73	-0.622403	8.13e-18	1.05e-15	RNPEP	1	201982372	202006147	+	3479	protein_coding	arginyl aminopeptidase [Source:HGNC Symbol;Acc:HGNC:10078]	-	924	1604	975	1833	2666	1416	17.9995	18.9455	19.356	27.8862	31.0992	27.4187
ENSG00000163739	419.965	309.176	254.07	121.675	64.0104	78.0345	327.737	87.9068	1.90266	9.37e-18	1.2e-15	CXCL1	4	73869393	73871242	+	1296	protein_coding	C-X-C motif chemokine ligand 1 [Source:HGNC Symbol;Acc:HGNC:4602]	-	343	415	204	127	87	64	17.9363	13.1583	10.8715	5.18656	2.72432	3.32669
ENSG00000130635	877.887	850.047	757.228	1270.41	1334.65	1420.47	828.387	1341.84	-0.692843	1.05e-17	1.34e-15	COL5A1	9	134641774	134844843	+	11189	protein_coding	collagen type V alpha 1 chain [Source:HGNC Symbol;Acc:HGNC:2209]	-	717	1141	608	1326	1814	1165	4.34281	4.19036	3.75299	6.27239	6.57945	7.0141
ENSG00000132170	181.21	204.13	204.252	448.379	445.866	382.857	196.531	425.7	-1.11552	1.12e-17	1.42e-15	PPARG	3	12287368	12434356	+	4535	protein_coding	peroxisome proliferator activated receptor gamma [Source:HGNC Symbol;Acc:HGNC:9236]	THR-like	148	274	164	468	606	314	2.2117	2.48273	2.49765	5.46197	5.42299	4.66434
ENSG00000156531	1874.54	1808.12	1676.36	2786.08	2648.71	2483.69	1786.34	2639.49	-0.563605	1.14e-17	1.43e-15	PHF6	X	134373253	134428791	+	8016	protein_coding	PHD finger protein 6 [Source:HGNC Symbol;Acc:HGNC:18145]	-	1531	2427	1346	2908	3600	2037	12.9438	12.4414	11.5972	19.2007	18.2259	17.1187
ENSG00000182985	137.132	143.785	134.508	40.2391	23.5441	20.7279	138.475	28.1704	2.2942	1.26e-17	1.56e-15	CADM1	11	115169218	115504957	-	11017	protein_coding	cell adhesion molecule 1 [Source:HGNC Symbol;Acc:HGNC:5951]	-	112	193	108	42	32	17	0.688965	0.719865	0.677057	0.201775	0.117877	0.10395
ENSG00000135047	4879.19	4858.16	4441.24	3543.92	3327.07	3257.94	4726.2	3376.31	0.485553	1.38e-17	1.7e-15	CTSL	9	87725519	87731393	+	2366	protein_coding	cathepsin L [Source:HGNC Symbol;Acc:HGNC:2537]	-	3985	6521	3566	3699	4522	2672	114.145	113.255	104.095	82.7466	77.5638	76.078
ENSG00000135090	1832.91	1855.8	1747.35	1241.66	1255.93	1235.14	1812.02	1244.24	0.543003	1.48e-17	1.8e-15	TAOK3	12	118149801	118372945	-	10570	protein_coding	TAO kinase 3 [Source:HGNC Symbol;Acc:HGNC:18133]	-	1497	2491	1403	1296	1707	1013	9.59819	9.68402	9.16743	6.48949	6.55393	6.45613
ENSG00000125730	4575.54	3792.06	3195.8	1349.93	973.4	1052.25	3854.47	1125.19	1.77652	1.72e-17	2.08e-15	C3	19	6677704	6730562	-	8328	protein_coding	complement C3 [Source:HGNC Symbol;Acc:HGNC:1318]	-	3737	5090	2566	1409	1323	863	30.4106	25.1151	21.2805	8.9547	6.44707	6.98084
ENSG00000113448	309.77	364.306	361.178	117.843	155.979	148.753	345.085	140.859	1.29286	2.09e-17	2.51e-15	PDE4D	5	58969038	60522120	-	16308	protein_coding	phosphodiesterase 4D [Source:HGNC Symbol;Acc:HGNC:8783]	-	253	489	290	123	212	122	1.05139	1.23215	1.22818	0.399195	0.527568	0.503961
ENSG00000166825	7385.51	6938.2	6541.05	4998.28	4646.27	5185.63	6954.92	4943.39	0.493567	2.52e-17	3e-15	ANPEP	15	89784889	89815401	-	4871	protein_coding	alanyl aminopeptidase, membrane [Source:HGNC Symbol;Acc:HGNC:500]	-	6032	9313	5252	5217	6315	4253	83.9239	78.5649	74.4683	56.687	52.6137	58.8186
ENSG00000155850	833.809	842.597	889.244	511.612	529.741	491.373	855.217	510.909	0.739431	2.54e-17	3e-15	SLC26A2	5	149960737	149993455	+	8606	protein_coding	solute carrier family 26 member 2 [Source:HGNC Symbol;Acc:HGNC:10994]	-	681	1131	714	534	720	403	5.36276	5.40031	5.7301	3.28413	3.39527	3.15458
ENSG00000130054	319.566	317.371	288.942	138.921	130.228	118.271	308.626	129.14	1.25412	2.9e-17	3.39e-15	FAM155B	X	69505241	69532508	+	4013	protein_coding	family with sequence similarity 155 member B [Source:HGNC Symbol;Acc:HGNC:30701]	-	261	426	232	145	177	97	4.40772	4.36212	3.99286	1.9124	1.78998	1.62832
ENSG00000102241	1821.89	1808.12	1782.23	2560.93	2623.69	2425.16	1804.08	2536.6	-0.493006	4.08e-17	4.74e-15	HTATSF1	X	136497079	136512346	+	3136	protein_coding	HIV-1 Tat specific factor 1 [Source:HGNC Symbol;Acc:HGNC:5276]	-	1488	2427	1431	2673	3566	1989	32.1566	31.8017	31.5158	45.1132	46.1476	42.7264
ENSG00000145555	1217.04	1292.58	1398.63	766.46	779.897	873.011	1302.75	806.456	0.694763	4.2e-17	4.84e-15	MYO10	5	16661914	16936276	-	13963	protein_coding	myosin X [Source:HGNC Symbol;Acc:HGNC:7593]	-	994	1735	1123	800	1060	716	4.82448	5.10596	5.55477	3.03244	3.08085	3.45439
ENSG00000115758	27514.5	27457	30878.2	21364.1	21040.3	21611.9	28616.6	21338.8	0.423259	4.41e-17	5.04e-15	ODC1	2	10439968	10448504	-	2968	protein_coding	ornithine decarboxylase 1 [Source:HGNC Symbol;Acc:HGNC:8109]	-	22472	36855	24793	22299	28597	17725	513.122	510.258	576.939	397.651	391.021	402.309
ENSG00000081041	1810.87	1442.32	1403.61	541.312	346.539	445.04	1552.27	444.297	1.80605	7.26e-17	8.23e-15	CXCL2	4	74097035	74099293	-	1500	protein_coding	C-X-C motif chemokine ligand 2 [Source:HGNC Symbol;Acc:HGNC:4603]	-	1479	1936	1127	565	471	365	66.822	53.036	51.8917	19.936	12.743	16.3923
ENSG00000154319	657.497	643.681	694.956	373.649	337.71	396.269	665.378	369.209	0.854178	7.32e-17	8.25e-15	FAM167A	8	11421463	11475908	-	5076	protein_coding	family with sequence similarity 167 member A [Source:HGNC Symbol;Acc:HGNC:15549]	-	537	864	558	390	459	325	7.16961	6.99438	7.59237	4.06653	3.66973	4.3132
ENSG00000140416	561.995	572.906	605.284	939.871	912.332	959.58	580.062	937.261	-0.691977	1.08e-16	1.21e-14	TPM1	15	63042632	63071915	+	12876	protein_coding	tropomyosin 1 [Source:HGNC Symbol;Acc:HGNC:12010]	-	459	769	486	981	1240	787	2.41587	2.45416	2.60688	4.03245	3.90827	4.11748
ENSG00000166922	225.288	196.68	143.226	45.9876	56.6529	51.2101	188.398	51.2835	1.87381	1.1e-16	1.22e-14	SCG5	15	32641676	32697098	+	2196	protein_coding	secretogranin V [Source:HGNC Symbol;Acc:HGNC:10816]	-	184	264	115	48	77	42	5.67843	4.94002	3.61685	1.15688	1.42299	1.28841
ENSG00000115414	299.975	299.491	234.143	623.707	562.114	518.198	277.87	568.006	-1.02717	1.19e-16	1.31e-14	FN1	2	215360440	215436172	-	17315	protein_coding	fibronectin 1 [Source:HGNC Symbol;Acc:HGNC:3778]	-	245	402	188	651	764	425	0.958929	0.954027	0.749895	1.98994	1.79067	1.6535
ENSG00000129680	766.468	836.637	802.064	1219.63	1219.88	1269.28	801.723	1236.26	-0.620797	1.4e-16	1.53e-14	MAP7D3	X	136213220	136256482	-	7067	protein_coding	MAP7 domain containing 3 [Source:HGNC Symbol;Acc:HGNC:25742]	-	626	1123	644	1273	1658	1041	6.00319	6.52983	6.29384	9.53397	9.52123	9.92323
ENSG00000122359	3086.68	3097.72	3052.57	3957.81	4219.54	4277.26	3078.99	4151.54	-0.430703	1.41e-16	1.53e-14	ANXA11	10	80150889	80205572	-	8513	protein_coding	annexin A11 [Source:HGNC Symbol;Acc:HGNC:535]	-	2521	4158	2451	4131	5735	3508	20.0693	20.0705	19.885	25.6834	27.3397	27.7597
ENSG00000182054	1106.85	1151.77	995.107	1638.31	1640.73	1641.16	1084.58	1640.07	-0.592961	1.68e-16	1.81e-14	IDH2	15	90083045	90102504	-	2814	protein_coding	isocitrate dehydrogenase (NADP(+)) 2, mitochondrial [Source:HGNC Symbol;Acc:HGNC:5383]	-	904	1546	799	1710	2230	1346	21.7714	22.5758	19.6105	32.1627	32.1606	32.2224
ENSG00000137331	3416.05	2997.14	3396.32	2127.88	1931.35	2343.47	3269.83	2134.24	0.616531	2.21e-16	2.36e-14	IER3	6	30743199	30744554	-	1356	protein_coding	immediate early response 3 [Source:HGNC Symbol;Acc:HGNC:5392]	-	2790	4023	2727	2221	2625	1922	139.44	121.912	138.896	86.6901	78.5621	95.4841
ENSG00000138386	1830.46	1913.91	1814.61	1242.62	1333.92	1271.72	1852.99	1282.75	0.530697	2.97e-16	3.15e-14	NAB1	2	190646746	190692766	+	4887	protein_coding	NGFI-A binding protein 1 [Source:HGNC Symbol;Acc:HGNC:7626]	-	1495	2569	1457	1297	1813	1043	20.732	21.6012	20.5912	14.0468	15.0556	14.3774
ENSG00000121895	171.414	159.43	221.688	55.5683	57.3887	45.1137	184.178	52.6902	1.78664	3e-16	3.16e-14	TMEM156	4	38966744	39032922	-	2562	protein_coding	transmembrane protein 156 [Source:HGNC Symbol;Acc:HGNC:26260]	-	140	214	178	58	78	37	3.70332	3.43235	4.7985	1.1982	1.23555	0.972882
ENSG00000150687	314.668	353.876	265.279	635.204	570.208	640.126	311.274	615.179	-0.970644	3.02e-16	3.16e-14	PRSS23	11	86791059	86952910	+	11725	protein_coding	serine protease 23 [Source:HGNC Symbol;Acc:HGNC:14370]	-	257	475	213	663	775	525	1.48547	1.66471	1.25468	2.99282	2.68245	3.01637
ENSG00000064601	1218.27	1122.72	1124.63	1767.65	1670.16	1653.36	1155.21	1697.05	-0.556704	4.89e-16	5.08e-14	CTSA	20	45890144	45898820	+	5856	protein_coding	cathepsin A [Source:HGNC Symbol;Acc:HGNC:9251]	-	995	1507	903	1845	2270	1356	11.515	10.5747	10.6501	16.6754	15.7314	15.599
ENSG00000087510	749.326	863.457	818.254	1201.43	1316.26	1379.02	810.346	1298.9	-0.67608	4.98e-16	5.13e-14	TFAP2C	20	56629302	56639283	+	3005	protein_coding	transcription factor AP-2 gamma [Source:HGNC Symbol;Acc:HGNC:11744]	AP-2	612	1159	657	1254	1789	1131	13.8022	15.8488	15.1003	22.0868	24.1607	25.3545
ENSG00000111145	1044.4	1070.57	1142.07	711.85	674.685	698.652	1085.68	695.062	0.64378	5.01e-16	5.13e-14	ELK3	12	96194382	96269835	+	4648	protein_coding	ELK3, ETS transcription factor [Source:HGNC Symbol;Acc:HGNC:3325]	ETS	853	1437	917	743	917	573	12.4373	12.7042	13.626	8.46064	8.00657	8.30474
ENSG00000070404	746.877	772.567	803.309	1138.19	1198.54	1269.28	774.251	1202	-0.633395	6.1e-16	6.2e-14	FSTL3	19	676365	683399	+	3067	protein_coding	follistatin like 3 [Source:HGNC Symbol;Acc:HGNC:3973]	-	610	1037	645	1188	1629	1041	13.479	13.8938	14.5248	20.5014	21.5551	22.8652
ENSG00000136205	470.165	446.256	340.005	823.944	746.052	786.441	418.809	785.479	-0.902169	1.06e-15	1.07e-13	TNS3	7	47275154	47582558	-	11797	protein_coding	tensin 3 [Source:HGNC Symbol;Acc:HGNC:21616]	-	384	599	273	860	1014	645	2.20598	2.08647	1.59829	3.8584	3.48827	3.6832
ENSG00000174705	1089.71	1071.31	920.381	664.904	600.374	592.574	1027.13	619.284	0.731407	1.61e-15	1.62e-13	SH3PXD2B	5	172325000	172454523	-	8242	protein_coding	SH3 and PX domains 2B [Source:HGNC Symbol;Acc:HGNC:29242]	-	890	1438	739	694	816	486	7.31813	7.16941	6.19265	4.45664	4.01792	3.97229
ENSG00000081923	220.39	212.325	236.634	399.517	520.912	466.987	223.116	462.472	-1.05796	1.64e-15	1.64e-13	ATP8B1	18	57646426	57803315	-	7028	protein_coding	ATPase phospholipid transporting 8B1 [Source:HGNC Symbol;Acc:HGNC:3706]	-	180	285	190	417	708	383	1.73573	1.66637	1.86718	3.1404	4.08832	3.67117
ENSG00000277443	1532.94	1687.43	1447.2	2349.2	2313.94	2188.62	1555.86	2283.92	-0.550957	1.76e-15	1.74e-13	MARCKS	6	113857362	113863471	+	4275	protein_coding	myristoylated alanine rich protein kinase C substrate [Source:HGNC Symbol;Acc:HGNC:6759]	-	1252	2265	1162	2452	3145	1795	19.8477	21.7715	18.7731	30.3574	29.8558	28.2856
ENSG00000054356	440.78	476.056	479.495	751.131	767.389	883.984	465.444	800.835	-0.778032	1.95e-15	1.92e-13	PTPRN	2	219289623	219309648	-	8261	protein_coding	protein tyrosine phosphatase, receptor type N [Source:HGNC Symbol;Acc:HGNC:9676]	-	360	639	385	784	1043	725	2.95333	3.17852	3.21879	5.02301	5.12384	5.91211
ENSG00000180340	363.644	411.986	463.304	706.101	719.565	815.704	412.978	747.124	-0.853097	2.08e-15	2.03e-13	FZD2	17	44557459	44559570	+	2112	protein_coding	frizzled class receptor 2 [Source:HGNC Symbol;Acc:HGNC:4040]	-	297	553	372	737	978	669	9.53027	10.7594	12.1651	18.4695	18.7927	21.3388
ENSG00000154237	596.277	601.216	605.284	936.997	916.011	988.843	600.926	947.284	-0.654513	2.22e-15	2.16e-13	LRRK1	15	100919215	101078254	+	17600	protein_coding	leucine rich repeat kinase 1 [Source:HGNC Symbol;Acc:HGNC:18608]	-	487	807	486	978	1245	811	1.87525	1.88416	1.90717	2.94108	2.87078	3.10417
ENSG00000096696	1550.08	1541.41	1538.12	2313.75	2050.54	2348.35	1543.2	2237.55	-0.533885	3.07e-15	2.96e-13	DSP	6	7541575	7586717	+	10093	protein_coding	desmoplakin [Source:HGNC Symbol;Acc:HGNC:3052]	-	1266	2069	1235	2415	2787	1926	8.50073	8.42359	8.45107	12.6642	11.2062	12.855
ENSG00000092621	5104.48	5319.31	5083.89	6483.29	6931.52	6732.91	5169.23	6715.91	-0.377127	3.59e-15	3.44e-13	PHGDH	1	119648411	119744226	+	9217	protein_coding	phosphoglycerate dehydrogenase [Source:HGNC Symbol;Acc:HGNC:8923]	-	4169	7140	4082	6767	9421	5522	30.6538	31.8321	30.5878	38.8586	41.4812	40.3594
ENSG00000115641	705.248	760.647	855.618	1186.1	1226.5	1402.18	773.837	1271.59	-0.715294	3.7e-15	3.52e-13	FHL2	2	105357712	105438513	-	6626	protein_coding	four and a half LIM domains 2 [Source:HGNC Symbol;Acc:HGNC:3703]	-	576	1021	687	1238	1667	1150	5.89133	6.33186	7.16095	9.88894	10.21	11.6919
ENSG00000096060	348.951	376.226	361.178	180.118	180.995	171.92	362.118	177.678	1.0271	3.93e-15	3.72e-13	FKBP5	6	35573585	35728583	-	10628	protein_coding	FK506 binding protein 5 [Source:HGNC Symbol;Acc:HGNC:3721]	-	285	505	290	188	246	141	1.81734	1.95253	1.88457	0.936239	0.939349	0.893727
ENSG00000158246	52.6487	70.7752	59.7811	203.112	189.824	169.481	61.0683	187.472	-1.60342	4.6e-15	4.32e-13	TENT5B	1	27005020	27012836	-	2368	protein_coding	terminal nucleotidyltransferase 5B [Source:HGNC Symbol;Acc:HGNC:28273]	-	43	95	48	212	258	139	1.23064	1.64854	1.39999	4.73843	4.42162	3.95431
ENSG00000177732	1335.81	1311.2	1252.91	1867.29	1810.69	1824.06	1299.97	1834.01	-0.495753	5.01e-15	4.68e-13	SOX12	20	325595	330224	+	4630	protein_coding	SRY-box 12 [Source:HGNC Symbol;Acc:HGNC:11198]	HMG	1091	1760	1006	1949	2461	1496	15.9693	15.6203	15.0066	22.2798	21.5712	21.7665
ENSG00000147274	5010.2	5152.43	4924.47	6439.22	6799.82	6357.37	5029.03	6532.14	-0.377302	5.3e-15	4.92e-13	RBMX	X	136848004	136880764	-	5882	protein_coding	RNA binding motif protein X-linked [Source:HGNC Symbol;Acc:HGNC:9910]	-	4092	6916	3954	6721	9242	5214	47.1469	48.3156	46.4276	60.4769	63.7653	59.715
ENSG00000104635	4280.46	3853.89	3377.63	2549.44	2515.54	2665.36	3837.33	2576.78	0.575348	6.53e-15	6.02e-13	SLC39A14	8	22367249	22434129	+	6942	protein_coding	solute carrier family 39 member 14 [Source:HGNC Symbol;Acc:HGNC:20858]	-	3496	5173	2712	2661	3419	2186	34.1295	30.6207	26.9818	20.2881	19.9875	21.213
ENSG00000151692	104.073	128.885	120.808	25.868	31.6373	25.6051	117.922	27.7035	2.08035	7.92e-15	7.25e-13	RNF144A	2	6917392	7068286	+	6473	protein_coding	ring finger protein 144A [Source:HGNC Symbol;Acc:HGNC:20457]	-	85	173	97	27	43	21	0.88993	1.09824	1.03498	0.220769	0.269592	0.21855
ENSG00000117713	2020.24	2122.51	2097.32	2896.26	2801.01	3301.83	2080.02	2999.7	-0.525506	8.29e-15	7.55e-13	ARID1A	1	26693236	26782110	+	15928	protein_coding	AT-rich interaction domain 1A [Source:HGNC Symbol;Acc:HGNC:11110]	ARID	1650	2849	1684	3023	3807	2708	7.02046	7.35002	7.30207	10.0452	9.69985	11.4531
ENSG00000082701	3690.31	3503	3438.66	2683.57	2581.75	2698.29	3543.99	2654.54	0.417475	9.5e-15	8.59e-13	GSK3B	3	119821323	120094417	-	8156	protein_coding	glycogen synthase kinase 3 beta [Source:HGNC Symbol;Acc:HGNC:4617]	-	3014	4702	2761	2801	3509	2213	25.0443	23.6899	23.3805	18.1768	17.4602	18.2785
ENSG00000147854	1547.63	1530.23	1611.6	1125.74	1072.73	993.72	1563.15	1064.06	0.551762	1.09e-14	9.81e-13	UHRF2	9	6413151	6507054	+	9919	protein_coding	ubiquitin like with PHD and ring finger domains 2 [Source:HGNC Symbol;Acc:HGNC:12557]	-	1264	2054	1294	1175	1458	815	8.63618	8.50922	9.01014	6.26975	5.96531	5.53512
ENSG00000069275	13320.1	13313.2	11121.8	17703.3	18287.1	16920.1	12585	17636.8	-0.486664	1.87e-14	1.67e-12	NUCKS1	1	205712819	205750276	-	6546	protein_coding	nuclear casein kinase and cyclin dependent kinase substrate 1 [Source:HGNC Symbol;Acc:HGNC:29923]	-	10879	17870	8930	18478	24855	13877	112.63	112.177	94.2194	149.403	154.092	142.809
ENSG00000183688	1999.43	2223.08	2160.84	2882.85	3079.86	2873.86	2127.78	2945.52	-0.468446	1.97e-14	1.75e-12	RFLNB	17	439978	445939	-	3621	protein_coding	refilin B [Source:HGNC Symbol;Acc:HGNC:28705]	-	1633	2984	1735	3009	4186	2357	30.5633	33.8631	33.093	43.9819	46.9153	43.8499
ENSG00000157827	1757	1677	1797.17	1209.09	1153.66	1281.47	1743.72	1214.74	0.522779	2.66e-14	2.35e-12	FMNL2	2	152335237	152649834	+	6519	protein_coding	formin like 2 [Source:HGNC Symbol;Acc:HGNC:18267]	-	1435	2251	1443	1262	1568	1051	14.9181	14.189	15.288	10.2461	9.76132	10.8607
ENSG00000116857	1667.62	1761.18	1692.55	2342.49	2336.75	2286.17	1707.12	2321.8	-0.442394	3.01e-14	2.64e-12	TMEM9	1	201134772	201171574	-	3915	protein_coding	transmembrane protein 9 [Source:HGNC Symbol;Acc:HGNC:18823]	-	1362	2364	1359	2445	3176	1875	23.577	24.8126	23.9747	33.0543	32.9225	32.2632
ENSG00000143641	5649.33	5695.54	5585.8	7180.77	7035.26	7014.57	5643.56	7076.87	-0.326256	3.08e-14	2.69e-12	GALNT2	1	230057990	230282124	+	7743	protein_coding	polypeptide N-acetylgalactosaminyltransferase 2 [Source:HGNC Symbol;Acc:HGNC:4124]	-	4614	7645	4485	7495	9562	5753	40.3842	40.5719	40.0054	51.2322	50.1168	50.0521
ENSG00000134690	2206.35	2291.62	2345.16	3042.85	3087.22	2976.28	2281.05	3035.45	-0.412728	3.11e-14	2.7e-12	CDCA8	1	37692418	37709719	+	2469	protein_coding	cell division cycle associated 8 [Source:HGNC Symbol;Acc:HGNC:14629]	-	1802	3076	1883	3176	4196	2441	49.4625	51.1944	52.6738	68.0832	68.9696	66.6015
ENSG00000071054	7099.01	6983.65	6620.76	5438.99	5002.38	5367.31	6901.14	5269.56	0.390171	3.25e-14	2.81e-12	MAP4K4	2	101696850	101894689	+	11961	protein_coding	mitogen-activated protein kinase kinase kinase kinase 4 [Source:HGNC Symbol;Acc:HGNC:6866]	-	5798	9374	5316	5677	6799	4402	32.8514	32.2043	30.6961	25.1207	23.0686	24.7925
ENSG00000177675	107.746	129.63	143.226	39.2811	29.4301	18.2893	126.867	29.0002	2.10875	3.7e-14	3.17e-12	CD163L1	12	7346685	7479897	-	5690	protein_coding	CD163 molecule like 1 [Source:HGNC Symbol;Acc:HGNC:30375]	-	88	174	115	41	40	15	1.04812	1.25659	1.39589	0.381375	0.285293	0.177589
ENSG00000075618	3844.58	4020.03	4073.84	5004.02	5193.67	5361.21	3979.48	5186.3	-0.381407	3.93e-14	3.35e-12	FSCN1	7	5592823	5606655	+	3692	protein_coding	fascin actin-bundling protein 1 [Source:HGNC Symbol;Acc:HGNC:11148]	-	3140	5396	3271	5223	7059	4397	57.6382	60.0575	61.1905	74.8754	77.5934	80.2292
ENSG00000064393	5714.22	5960.01	5858.55	3747.03	3701.57	4605.25	5844.26	4017.95	0.54255	3.97e-14	3.37e-12	HIPK2	7	139561570	139777778	-	15402	protein_coding	homeodomain interacting protein kinase 2 [Source:HGNC Symbol;Acc:HGNC:14402]	-	4667	8000	4704	3911	5031	3777	20.5354	21.3437	21.0938	13.4398	13.2563	16.5199
ENSG00000170558	812.994	775.547	747.264	1128.61	1282.42	1158.32	778.602	1189.78	-0.614097	4.72e-14	3.98e-12	CDH2	18	27950966	28177446	-	4950	protein_coding	cadherin 2 [Source:HGNC Symbol;Acc:HGNC:1759]	-	664	1041	600	1178	1743	950	9.09087	8.64177	8.37165	12.5957	14.2901	12.9287
ENSG00000164741	2459.8	2571	3074.99	1440.94	1633.37	1889.9	2701.93	1654.74	0.708409	4.87e-14	4.08e-12	DLC1	8	13083361	13604610	-	12794	protein_coding	DLC1 Rho GTPase activating protein [Source:HGNC Symbol;Acc:HGNC:2897]	-	2009	3451	2469	1504	2220	1550	10.6418	11.084	13.3285	6.22189	7.0419	8.16137
ENSG00000127022	31737.4	31875.6	28915.4	24265.2	24503.5	23156.7	30842.8	23975.1	0.363393	5.18e-14	4.32e-12	CANX	5	179678628	179730925	+	6235	protein_coding	calnexin [Source:HGNC Symbol;Acc:HGNC:1473]	-	25921	42786	23217	25327	33304	18992	281.746	281.983	257.179	214.995	216.772	205.197
ENSG00000118705	2345.93	2529.28	2559.38	3375.3	3298.38	3259.16	2478.2	3310.94	-0.417354	5.99e-14	4.96e-12	RPN2	20	37178410	37241623	+	2819	protein_coding	ribophorin II [Source:HGNC Symbol;Acc:HGNC:10382]	-	1916	3395	2055	3523	4483	2673	46.062	49.4882	50.348	66.1452	64.5382	63.8765
ENSG00000140545	1333.36	1425.93	1454.67	1974.59	1912.22	1982.56	1404.66	1956.46	-0.4765	6.8e-14	5.6e-12	MFGE8	15	88898683	88913411	-	6837	protein_coding	milk fat globule-EGF factor 8 protein [Source:HGNC Symbol;Acc:HGNC:7036]	-	1089	1914	1168	2061	2599	1626	10.7946	11.5036	11.7989	15.9549	15.4271	16.0211
ENSG00000198910	789.731	771.077	581.621	1204.3	1158.81	1264.4	714.143	1209.17	-0.754756	6.89e-14	5.64e-12	L1CAM	X	153861514	153886174	-	7270	protein_coding	L1 cell adhesion molecule [Source:HGNC Symbol;Acc:HGNC:6470]	-	645	1035	467	1257	1575	1037	6.01268	5.8501	4.43657	9.15127	8.79204	9.60908
ENSG00000275216	262.019	286.081	291.433	542.27	549.607	457.233	279.844	516.37	-0.886555	7.17e-14	5.83e-12	AL161431.1	13	109269634	109278512	+	5087	lincRNA	novel transcript	-	214	384	234	566	747	375	2.85098	3.10189	3.17701	5.88891	5.9594	4.966
ENSG00000142669	1122.76	1180.08	1206.83	1645.97	1639.99	1646.04	1169.89	1644	-0.490273	7.19e-14	5.83e-12	SH3BGRL3	1	26279176	26281522	+	1786	protein_coding	SH3 domain binding glutamate rich protein like 3 [Source:HGNC Symbol;Acc:HGNC:15568]	-	917	1584	969	1718	2229	1350	34.7961	36.4444	37.472	50.9122	50.6491	50.9202
ENSG00000166913	3487.06	3749.59	3447.38	4730.02	4859.64	4547.95	3561.34	4712.53	-0.403207	7.43e-14	5.98e-12	YWHAB	20	44885676	44908532	+	7933	protein_coding	tyrosine 3-monooxygenase/tryptophan 5-monooxygenase activation protein beta [Source:HGNC Symbol;Acc:HGNC:12849]	-	2848	5033	2768	4937	6605	3730	24.3302	26.0703	24.0987	32.9387	33.7893	31.6744
ENSG00000148082	979.511	1017.67	1108.44	696.52	671.742	599.89	1035.21	656.051	0.653819	9.21e-14	7.37e-12	SHC3	9	89005771	89178767	-	9929	protein_coding	SHC adaptor protein 3 [Source:HGNC Symbol;Acc:HGNC:18181]	-	800	1366	890	727	913	492	5.46043	5.6533	6.19084	3.87534	3.73172	3.33808
ENSG00000164442	626.887	623.566	667.556	954.242	972.664	981.527	639.337	969.478	-0.602356	9.24e-14	7.37e-12	CITED2	6	139371807	139374620	-	2535	protein_coding	Cbp/p300 interacting transactivator with Glu/Asp rich carboxy-terminal domain 2 [Source:HGNC Symbol;Acc:HGNC:1987]	-	512	837	536	996	1322	805	13.6878	13.5676	14.6033	20.7951	21.164	21.3922
ENSG00000141837	775.038	742.767	680.01	415.804	420.114	481.619	732.605	439.179	0.743929	9.9e-14	7.85e-12	CACNA1A	19	13206442	13633025	-	43159	protein_coding	calcium voltage-gated channel subunit alpha1 A [Source:HGNC Symbol;Acc:HGNC:1388]	-	633	997	546	434	571	395	0.993974	0.94925	0.873748	0.532229	0.536918	0.616543
ENSG00000099284	1197.45	1227.02	1039.94	1681.42	1737.85	1670.43	1154.8	1696.56	-0.552376	1.02e-13	8.05e-12	H2AFY2	10	70052796	70112280	+	1980	protein_coding	H2A histone family member Y2 [Source:HGNC Symbol;Acc:HGNC:14453]	-	978	1647	835	1755	2362	1370	33.4747	34.1811	29.1264	46.9129	48.4126	46.6115
ENSG00000065923	1928.41	1807.37	1832.04	1288.61	1303.02	1387.55	1855.94	1326.39	0.485336	1.03e-13	8.1e-12	SLC9A7	X	46599252	46759172	-	10033	protein_coding	solute carrier family 9 member A7 [Source:HGNC Symbol;Acc:HGNC:17123]	-	1575	2426	1471	1345	1771	1138	10.6388	9.93612	10.1262	7.09532	7.1636	7.64098
ENSG00000131459	903.599	738.297	820.745	475.205	474.56	521.855	820.88	490.54	0.741581	1.05e-13	8.2e-12	GFPT2	5	180300690	180353387	-	4780	protein_coding	glutamine-fructose-6-phosphate transaminase 2 [Source:HGNC Symbol;Acc:HGNC:4242]	-	738	991	659	496	645	428	10.4634	8.51928	9.52188	5.49205	5.47615	6.03189
ENSG00000113194	4740.83	4849.22	4649.23	3694.34	3772.2	3679.81	4746.43	3715.45	0.353531	1.06e-13	8.25e-12	FAF2	5	176447628	176510074	+	5954	protein_coding	Fas associated factor family member 2 [Source:HGNC Symbol;Acc:HGNC:24666]	-	3872	6509	3733	3856	5127	3018	44.0727	44.9224	43.3026	34.2775	34.946	34.1466
ENSG00000203668	1076.24	1052.69	1003.83	1416.99	1567.15	1570.44	1044.25	1518.2	-0.539245	1.29e-13	9.97e-12	CHML	1	241628853	241640254	-	7661	protein_coding	CHM like, Rab escort protein 2 [Source:HGNC Symbol;Acc:HGNC:1941]	-	879	1413	806	1479	2130	1288	7.77582	7.57903	7.26632	10.2179	11.2833	11.3258
ENSG00000248323	1240.31	786.722	785.873	292.213	236.912	271.901	937.634	267.009	1.81246	1.46e-13	1.12e-11	LUCAT1	5	91054834	91314547	-	16538	antisense	lung cancer associated transcript 1 [Source:HGNC Symbol;Acc:HGNC:48498]	-	1013	1056	631	305	322	223	4.15116	2.62384	2.63519	0.976107	0.790162	0.908363
ENSG00000092820	6669.25	6768.34	7005.6	8448.3	8785.61	8432.6	6814.4	8555.51	-0.328845	1.57e-13	1.2e-11	EZR	6	158765741	158819412	-	3342	protein_coding	ezrin [Source:HGNC Symbol;Acc:HGNC:12691]	-	5447	9085	5625	8818	11941	6916	110.457	111.706	116.247	139.651	145.003	139.407
ENSG00000169223	4608.6	4546.74	4590.69	3576.49	3623.58	3637.14	4582.01	3612.4	0.342847	1.64e-13	1.25e-11	LMAN2	5	177331562	177351852	-	2357	protein_coding	lectin, mannose binding 2 [Source:HGNC Symbol;Acc:HGNC:16986]	-	3764	6103	3686	3733	4925	2983	108.226	106.4	108.009	83.826	84.7989	85.2572
ENSG00000125841	760.346	771.077	713.637	1112.32	1204.43	1075.41	748.353	1130.72	-0.596004	1.72e-13	1.3e-11	NRSN2	20	346782	359660	+	2933	protein_coding	neurensin 2 [Source:HGNC Symbol;Acc:HGNC:16229]	-	621	1035	573	1161	1637	882	14.349	14.5006	13.493	20.9508	22.6506	20.2579
ENSG00000120885	530.16	546.831	529.312	881.429	855.68	787.66	535.435	841.59	-0.65294	1.73e-13	1.3e-11	CLU	8	27596917	27615031	-	6616	protein_coding	clusterin [Source:HGNC Symbol;Acc:HGNC:2095]	-	433	734	425	920	1163	646	4.43542	4.55887	4.43668	7.35992	7.13391	6.57771
ENSG00000176783	2174.51	2055.46	2046.26	1557.83	1523.74	1521.67	2092.08	1534.41	0.446471	1.78e-13	1.33e-11	RUFY1	5	179550558	179610026	+	5911	protein_coding	RUN and FYVE domain containing 1 [Source:HGNC Symbol;Acc:HGNC:19760]	-	1776	2759	1643	1626	2071	1248	20.3622	19.18	19.1974	14.5593	14.2188	14.223
ENSG00000272398	468.941	425.396	409.75	752.089	752.674	658.416	434.696	721.06	-0.734614	2.82e-13	2.1e-11	CD24	6	106969831	106975627	-	3097	protein_coding	CD24 molecule [Source:HGNC Symbol;Acc:HGNC:1645]	-	383	571	329	785	1023	540	8.38108	7.57621	7.33702	13.4156	13.4053	11.746
ENSG00000173706	404.048	456.686	386.087	705.143	679.099	690.117	415.607	691.453	-0.726437	3.29e-13	2.44e-11	HEG1	3	124965710	125055958	-	9925	protein_coding	heart development protein with EGF like domains 1 [Source:HGNC Symbol;Acc:HGNC:29227]	-	330	613	310	736	923	566	2.25334	2.53797	2.15723	3.92489	3.77411	3.8417
ENSG00000124155	827.687	928.272	906.681	1251.25	1329.5	1333.9	887.547	1304.88	-0.553153	3.57e-13	2.63e-11	PIGT	20	45416067	45456934	+	19670	protein_coding	phosphatidylinositol glycan anchor biosynthesis class T [Source:HGNC Symbol;Acc:HGNC:14938]	-	676	1246	728	1306	1807	1094	2.32908	2.60298	2.55618	3.51414	3.72818	3.74671
ENSG00000008256	2008	2055.46	2167.07	2759.26	2710.51	2838.5	2076.84	2769.42	-0.414905	3.75e-13	2.75e-11	CYTH3	7	6161776	6272644	-	5808	protein_coding	cytohesin 3 [Source:HGNC Symbol;Acc:HGNC:9504]	-	1640	2759	1740	2880	3684	2328	19.1364	19.5201	20.6913	26.245	25.7417	27.0019
ENSG00000170485	855.848	811.307	839.427	527.899	530.477	565.75	835.527	541.375	0.6269	4.13e-13	3.01e-11	NPAS2	2	100820152	100996829	+	12491	protein_coding	neuronal PAS domain protein 2 [Source:HGNC Symbol;Acc:HGNC:7895]	bHLH	699	1089	674	551	721	464	3.79247	3.58251	3.72673	2.33472	2.34251	2.50241
ENSG00000128510	75.9121	57.3651	44.8359	168.621	211.161	162.165	59.371	180.649	-1.6136	4.69e-13	3.41e-11	CPA4	7	130293134	130324180	+	3958	protein_coding	carboxypeptidase A4 [Source:HGNC Symbol;Acc:HGNC:15740]	-	62	77	36	176	287	133	1.06159	0.799414	0.628191	2.35352	2.94272	2.26367
ENSG00000182022	634.234	650.386	688.729	399.517	388.477	425.532	657.783	404.509	0.704326	5.41e-13	3.91e-11	CHST15	10	124007666	124093607	-	6554	protein_coding	carbohydrate sulfotransferase 15 [Source:HGNC Symbol;Acc:HGNC:18137]	-	518	873	553	417	528	349	5.35631	5.4735	5.82752	3.36752	3.26942	3.58721
ENSG00000156026	1187.66	1118.99	1135.84	1589.45	1581.87	1604.58	1147.5	1591.97	-0.473534	6.07e-13	4.37e-11	MCU	10	72692131	72887694	+	4533	protein_coding	mitochondrial calcium uniporter [Source:HGNC Symbol;Acc:HGNC:23526]	-	970	1502	912	1659	2150	1316	14.502	13.6157	13.8955	19.3705	19.2485	19.5572
ENSG00000157077	1027.26	982.657	1017.52	687.898	661.441	694.994	1009.15	681.444	0.566796	6.62e-13	4.74e-11	ZFYVE9	1	52142094	52346686	+	5809	protein_coding	zinc finger FYVE-type containing 9 [Source:HGNC Symbol;Acc:HGNC:6775]	-	839	1319	817	718	899	570	9.78821	9.3304	9.71372	6.5419	6.28061	6.61014
ENSG00000197451	11906	11943.9	11957.5	9491.65	9628.79	10021.3	11935.8	9713.92	0.297574	8.33e-13	5.94e-11	HNRNPAB	5	178204507	178211163	+	2144	protein_coding	heterogeneous nuclear ribonucleoprotein A/B [Source:HGNC Symbol;Acc:HGNC:5034]	-	9724	16032	9601	9907	13087	8219	307.371	307.27	309.283	244.567	247.719	258.245
ENSG00000146463	2405.92	2320.68	2290.37	3043.8	3021.73	3055.54	2338.99	3040.36	-0.378481	8.77e-13	6.22e-11	ZMYM4	1	35268967	35422058	+	7647	protein_coding	zinc finger MYM-type containing 4 [Source:HGNC Symbol;Acc:HGNC:13055]	-	1965	3115	1839	3177	4107	2506	17.4146	16.7388	16.6095	21.9891	21.796	22.0764
ENSG00000171488	836.258	826.207	894.226	589.216	518.705	519.417	852.23	542.446	0.650185	9.01e-13	6.36e-11	LRRC8C	1	89633072	89769903	+	11724	protein_coding	leucine rich repeat containing 8 VRAC subunit C [Source:HGNC Symbol;Acc:HGNC:25075]	-	683	1109	718	615	705	426	3.94809	3.88698	4.22974	2.77639	2.44038	2.44777
ENSG00000135046	4259.65	4386.57	4406.37	6033.95	5632.92	5363.65	4350.86	5676.84	-0.384102	9.63e-13	6.76e-11	ANXA1	9	73151757	73170393	+	4561	protein_coding	annexin A1 [Source:HGNC Symbol;Acc:HGNC:533]	-	3479	5888	3538	6298	7656	4399	51.6936	53.0475	53.5751	73.0841	68.1217	64.9728
ENSG00000144283	1155.82	1182.32	1191.89	1674.71	1616.45	1583.86	1176.68	1625.01	-0.465966	1.1e-12	7.66e-11	PKP4	2	158456964	158682879	+	9525	protein_coding	plakophilin 4 [Source:HGNC Symbol;Acc:HGNC:9026]	-	944	1587	957	1748	2197	1299	6.7166	6.84651	6.93924	9.71308	9.36071	9.18717
ENSG00000157214	265.692	305.451	280.224	124.55	143.472	135.341	283.789	134.454	1.07915	1.1e-12	7.66e-11	STEAP2	7	90167590	90238137	+	8715	protein_coding	STEAP2 metalloreductase [Source:HGNC Symbol;Acc:HGNC:17885]	-	217	410	225	130	195	111	1.68747	1.93319	1.78312	0.789508	0.908052	0.858011
ENSG00000085117	378.336	307.686	327.551	182.034	123.606	152.411	337.858	152.684	1.1493	1.12e-12	7.75e-11	CD82	11	44564427	44620363	+	4054	protein_coding	CD82 molecule [Source:HGNC Symbol;Acc:HGNC:6210]	-	309	413	263	190	168	125	5.16556	4.18623	4.48061	2.48056	1.68178	2.07713
ENSG00000056998	221.614	227.225	181.834	396.643	417.171	387.734	210.225	400.516	-0.924566	1.31e-12	9.03e-11	GYG2	X	2828788	2882820	+	3655	protein_coding	glycogenin 2 [Source:HGNC Symbol;Acc:HGNC:4700]	-	181	305	146	414	567	318	3.35609	3.42902	2.75887	5.99506	6.29563	5.86107
ENSG00000168994	313.444	308.431	316.342	530.773	529.006	514.54	312.739	524.773	-0.748838	1.32e-12	9.03e-11	PXDC1	6	3722614	3752026	-	2474	protein_coding	PX domain containing 1 [Source:HGNC Symbol;Acc:HGNC:21361]	-	256	414	254	554	719	422	7.01266	6.87635	7.09086	11.852	11.7943	11.4908
ENSG00000121904	64.8926	73.7552	90.9172	10.5388	5.88602	18.2893	76.5216	11.5714	2.80009	1.55e-12	1.06e-10	CSMD2	1	33513999	34165842	-	18157	protein_coding	CUB and Sushi multiple domains 2 [Source:HGNC Symbol;Acc:HGNC:19290]	-	53	99	73	11	8	15	0.197822	0.224052	0.277679	0.0320648	0.0178809	0.0556525
ENSG00000143878	1135.01	1085.47	1216.8	1599.03	1645.14	1976.47	1145.76	1740.21	-0.602492	1.75e-12	1.19e-10	RHOB	2	20447074	20449445	+	2372	protein_coding	ras homolog family member B [Source:HGNC Symbol;Acc:HGNC:668]	-	927	1457	977	1669	2236	1621	26.4855	25.2407	28.4476	37.2411	38.2561	46.0369
ENSG00000163931	4782.46	5041.43	5329.24	6356.83	6517.29	6930.44	5051.04	6601.52	-0.385768	1.76e-12	1.19e-10	TKT	3	53224707	53256052	-	9507	protein_coding	transketolase [Source:HGNC Symbol;Acc:HGNC:11834]	-	3906	6767	4279	6635	8858	5684	27.844	29.2489	31.0859	36.9384	37.8125	40.2762
ENSG00000197956	4842.46	4613.05	4641.76	6498.62	5793.31	6062.3	4699.09	6118.08	-0.380745	1.77e-12	1.19e-10	S100A6	1	153534599	153536244	-	971	protein_coding	S100 calcium binding protein A6 [Source:HGNC Symbol;Acc:HGNC:10496]	-	3955	6192	3727	6783	7874	4972	276.039	262.041	265.097	369.729	329.094	344.945
ENSG00000164463	647.702	576.631	635.175	403.349	339.917	354.813	619.836	366.027	0.757923	1.91e-12	1.28e-10	CREBRF	5	173056352	173139284	+	12333	protein_coding	CREB3 regulatory factor [Source:HGNC Symbol;Acc:HGNC:24050]	-	529	774	510	421	462	291	2.9069	2.57887	2.85605	1.80673	1.52026	1.5895
ENSG00000105974	520.365	514.796	511.876	768.376	816.685	784.003	515.679	789.688	-0.616088	2.09e-12	1.39e-10	CAV1	7	116524785	116561184	+	4082	protein_coding	caveolin 1 [Source:HGNC Symbol;Acc:HGNC:1527]	-	425	691	411	802	1110	643	7.056	6.95604	6.95399	10.3988	11.0355	10.6115
ENSG00000006534	642.804	615.371	541.767	910.171	935.876	919.344	599.981	921.797	-0.617971	2.11e-12	1.4e-10	ALDH3B1	11	68008578	68029282	+	6626	protein_coding	aldehyde dehydrogenase 3 family member B1 [Source:HGNC Symbol;Acc:HGNC:410]	-	525	826	435	950	1272	754	5.36971	5.12254	4.53422	7.58844	7.79075	7.6658
ENSG00000140553	1186.43	1254.58	1331.38	1825.13	1687.81	1774.06	1257.46	1762.34	-0.486269	2.18e-12	1.44e-10	UNC45A	15	90930180	90954093	+	7498	protein_coding	unc-45 myosin chaperone A [Source:HGNC Symbol;Acc:HGNC:30594]	-	969	1684	1069	1905	2294	1455	8.75832	9.22898	9.84685	13.4471	12.4163	13.0724
ENSG00000148700	1508.45	1469.89	1265.37	2133.63	2116.02	1909.41	1414.57	2053.02	-0.537145	2.25e-12	1.48e-10	ADD3	10	109996368	110135565	+	6541	protein_coding	adducin 3 [Source:HGNC Symbol;Acc:HGNC:245]	-	1232	1973	1016	2227	2876	1566	12.7647	12.3948	10.7279	18.0201	17.8438	16.1282
ENSG00000168159	2747.53	2719.26	2725.02	3494.1	3429.34	3524.96	2730.6	3482.8	-0.3507	2.63e-12	1.72e-10	RNF187	1	228487061	228495766	+	3285	protein_coding	ring finger protein 187 [Source:HGNC Symbol;Acc:HGNC:27146]	-	2244	3650	2188	3647	4661	2891	46.2946	45.6578	46.002	58.7599	57.5821	59.2857
ENSG00000256546	48.9756	46.1901	58.5357	1.91615	2.94301	2.43858	51.2338	2.43258	4.36861	2.64e-12	1.72e-10	AC156455.1	12	122063306	122068616	+	1831	processed_transcript	uncharacterized LOC100506691 [Source:NCBI gene;Acc:100506691]	-	40	62	47	2	4	2	1.48052	1.39143	1.77286	0.0578126	0.0886574	0.0735833
ENSG00000165655	1049.3	1120.48	1270.35	1621.06	1721.66	1644.82	1146.71	1662.51	-0.537905	2.71e-12	1.76e-10	ZNF503	10	75397830	75401906	-	3347	protein_coding	zinc finger protein 503 [Source:HGNC Symbol;Acc:HGNC:23589]	-	857	1504	1020	1692	2340	1349	17.3527	18.465	21.0479	26.7562	28.3729	27.1515
ENSG00000187498	399.151	350.151	378.614	609.336	593.016	655.977	375.972	619.443	-0.723008	2.76e-12	1.79e-10	COL4A1	13	110148963	110307233	-	14738	protein_coding	collagen type IV alpha 1 chain [Source:HGNC Symbol;Acc:HGNC:2202]	-	326	470	304	636	806	538	1.49907	1.31044	1.42462	2.28402	2.21942	2.45913
ENSG00000130766	1141.13	1133.89	1054.89	751.131	731.337	797.415	1109.97	759.961	0.550561	2.85e-12	1.84e-10	SESN2	1	28259527	28282491	+	3453	protein_coding	sestrin 2 [Source:HGNC Symbol;Acc:HGNC:20746]	-	932	1522	847	784	994	654	18.292	18.1124	16.9415	12.0171	11.6824	12.7591
ENSG00000135114	162.844	112.495	95.8989	271.135	295.037	307.261	123.746	291.144	-1.23989	2.93e-12	1.88e-10	OASL	12	121019111	121039242	-	3517	protein_coding	2'-5'-oligoadenylate synthetase like [Source:HGNC Symbol;Acc:HGNC:8090]	-	133	151	77	283	401	252	2.56284	1.76426	1.51211	4.25887	4.62717	4.82687
ENSG00000173230	4246.18	4005.87	3649.14	3009.31	2876.79	2976.28	3967.07	2954.13	0.426105	3.02e-12	1.93e-10	GOLGB1	3	121663199	121749767	-	11865	protein_coding	golgin B1 [Source:HGNC Symbol;Acc:HGNC:4429]	-	3468	5377	2930	3141	3910	2441	19.8086	18.6221	17.0555	14.0114	13.3737	13.8592
ENSG00000038427	413.844	449.981	325.06	736.76	749.731	637.688	396.295	708.06	-0.832202	3.24e-12	2.06e-10	VCAN	5	83471465	83582303	+	14831	protein_coding	versican [Source:HGNC Symbol;Acc:HGNC:2464]	-	338	604	261	769	1019	523	1.5445	1.67349	1.21544	2.74433	2.78835	2.37557
ENSG00000183287	318.341	338.976	300.151	495.325	595.223	580.381	319.156	556.976	-0.799184	3.31e-12	2.09e-10	CCBE1	18	59430939	59697662	-	6753	protein_coding	collagen and calcium binding EGF domains 1 [Source:HGNC Symbol;Acc:HGNC:29426]	-	260	455	241	517	809	476	2.60927	2.76867	2.46482	4.05205	4.86178	4.7484
ENSG00000137393	541.18	393.361	246.597	140.837	144.943	151.192	393.713	145.657	1.43594	3.46e-12	2.18e-10	RNF144B	6	18387350	18468874	+	5175	protein_coding	ring finger protein 144B [Source:HGNC Symbol;Acc:HGNC:21578]	-	442	528	198	147	197	124	5.78835	4.19257	2.64253	1.50344	1.5449	1.61417
ENSG00000138668	5021.22	5241.09	5169.82	6359.7	6370.88	6389.07	5144.04	6373.22	-0.308489	3.55e-12	2.23e-10	HNRNPD	4	82352498	82374503	-	6981	protein_coding	heterogeneous nuclear ribonucleoprotein D [Source:HGNC Symbol;Acc:HGNC:5036]	-	4101	7035	4151	6638	8659	5240	39.8121	41.4098	41.0677	50.3269	50.3377	50.5651
ENSG00000156273	1711.7	1637.51	1416.07	1083.58	1110.99	1072.97	1588.43	1089.18	0.544754	3.76e-12	2.35e-10	BACH1	21	29194071	29630751	+	7717	protein_coding	BTB domain and CNC homolog 1 [Source:HGNC Symbol;Acc:HGNC:935]	TF_bZIP	1398	2198	1137	1131	1510	880	12.2773	11.7041	10.176	7.75702	7.94094	7.68195
ENSG00000149639	1692.11	1821.53	1937.91	2514.95	2466.98	3006.77	1817.18	2662.9	-0.549265	4.19e-12	2.6e-10	SOGA1	20	36777442	36863686	-	15128	protein_coding	suppressor of glucose, autophagy associated 1 [Source:HGNC Symbol;Acc:HGNC:16111]	-	1382	2445	1556	2625	3353	2466	6.19112	6.64132	7.10384	9.18393	8.99488	10.9812
ENSG00000116285	4707.78	4690.53	5748.95	2140.34	2426.51	2805.58	5049.09	2457.48	1.0391	4.7e-12	2.91e-10	ERRFI1	1	8004404	8026308	-	4186	protein_coding	ERBB receptor feedback inhibitor 1 [Source:HGNC Symbol;Acc:HGNC:18185]	-	3845	6296	4616	2234	3298	2301	62.2501	61.8048	76.1608	28.2465	31.9739	37.0301
ENSG00000128342	1819.44	1653.9	2028.82	1079.75	1069.78	1349.75	1834.06	1166.43	0.654562	4.84e-12	2.99e-10	LIF	22	30240447	30246851	-	3969	protein_coding	LIF, interleukin 6 family cytokine [Source:HGNC Symbol;Acc:HGNC:6596]	-	1486	2220	1629	1127	1454	1107	25.3735	22.9842	28.3469	15.0288	14.8671	18.789
ENSG00000084623	7740.59	8188.31	8676.98	10257.1	10443.3	10426.1	8201.96	10375.5	-0.339215	5.18e-12	3.18e-10	EIF3I	1	32221928	32231604	+	1725	protein_coding	eukaryotic translation initiation factor 3 subunit I [Source:HGNC Symbol;Acc:HGNC:3272]	-	6322	10991	6967	10706	14194	8551	248.375	261.821	278.947	328.487	333.933	333.938
ENSG00000108828	4508.2	4356.77	4199.63	5569.29	5485.77	5394.13	4354.87	5483.06	-0.33252	5.5e-12	3.37e-10	VAT1	17	43014605	43025123	-	3501	protein_coding	vesicle amine transport 1 [Source:HGNC Symbol;Acc:HGNC:16919]	-	3682	5848	3372	5813	7456	4424	71.2745	68.6392	66.5213	87.8797	86.4286	85.1257
ENSG00000163131	301.2	322.586	234.143	146.585	116.985	118.271	285.976	127.28	1.17417	5.6e-12	3.41e-10	CTSS	1	150730196	150765957	-	4228	protein_coding	cathepsin S [Source:HGNC Symbol;Acc:HGNC:2545]	-	246	433	188	153	159	97	3.94315	4.20833	3.07106	1.9153	1.52618	1.54552
ENSG00000110400	593.829	598.236	625.211	380.356	353.897	393.83	605.759	376.028	0.691377	6.28e-12	3.81e-10	NECTIN1	11	119623408	119729084	-	7701	protein_coding	nectin cell adhesion molecule 1 [Source:HGNC Symbol;Acc:HGNC:9706]	-	485	803	502	397	481	323	4.26813	4.28475	4.50217	2.7285	2.53479	2.82548
ENSG00000139278	419.965	384.421	448.359	235.686	228.083	231.665	417.582	231.811	0.845076	6.35e-12	3.84e-10	GLIPR1	12	75480680	75503853	+	6273	protein_coding	GLI pathogenesis related 1 [Source:HGNC Symbol;Acc:HGNC:17001]	-	343	516	360	246	310	190	3.70563	3.38011	3.96362	2.07558	2.00553	2.0404
ENSG00000177469	3698.88	4021.52	4056.4	5017.44	4946.46	5285.62	3925.6	5083.17	-0.371429	6.65e-12	4e-10	CAVIN1	17	42402452	42423517	-	3828	protein_coding	caveolae associated protein 1 [Source:HGNC Symbol;Acc:HGNC:9688]	-	3021	5398	3257	5237	6723	4335	53.4837	57.9453	58.7639	72.4088	71.2746	76.2877
ENSG00000198900	2807.52	2973.3	3020.19	3672.3	3860.49	3810.28	2933.67	3781.02	-0.365778	6.91e-12	4.14e-10	TOP1	20	41028818	41124487	+	3738	protein_coding	DNA topoisomerase I [Source:HGNC Symbol;Acc:HGNC:11986]	-	2293	3991	2425	3833	5247	3125	41.5726	43.8732	44.8061	54.2725	56.9659	56.3181
ENSG00000182492	2.44878	6.70501	13.6998	51.736	83.14	65.8416	7.61788	66.9059	-3.16223	6.97e-12	4.16e-10	BGN	X	153494939	153509554	+	2453	protein_coding	biglycan [Source:HGNC Symbol;Acc:HGNC:1044]	-	2	9	11	54	113	54	0.0552554	0.150766	0.309714	1.16514	1.8695	1.48297
ENSG00000187608	599.951	543.106	560.448	873.764	854.944	832.774	567.835	853.827	-0.592394	7.09e-12	4.22e-10	ISG15	1	1001138	1014540	+	941	protein_coding	ISG15 ubiquitin-like modifier [Source:HGNC Symbol;Acc:HGNC:4053]	-	490	729	450	912	1162	683	35.2898	31.8343	33.0284	51.2963	50.1141	48.8955
ENSG00000111752	1431.31	1302.26	1458.41	955.201	983.7	1004.69	1397.33	981.198	0.507593	7.22e-12	4.28e-10	PHC1	12	8913896	8941467	+	6090	protein_coding	polyhomeotic homolog 1 [Source:HGNC Symbol;Acc:HGNC:3182]	-	1169	1748	1171	997	1337	824	13.0089	11.7945	13.2802	8.6648	8.90959	9.11481
ENSG00000073578	9080.07	9409.37	9023.22	11138.6	11149.6	11148	9170.89	11145.4	-0.280757	7.31e-12	4.32e-10	SDHA	5	218241	256700	+	8383	protein_coding	succinate dehydrogenase complex flavoprotein subunit A [Source:HGNC Symbol;Acc:HGNC:10680]	-	7416	12630	7245	11626	15154	9143	59.9533	61.91	59.6903	73.4026	73.362	73.4728
ENSG00000102109	356.297	383.676	425.941	608.377	632.011	648.661	388.638	629.683	-0.696729	1.15e-11	6.77e-10	PCSK1N	X	48831094	48835633	-	1363	protein_coding	proprotein convertase subtilisin/kexin type 1 inhibitor [Source:HGNC Symbol;Acc:HGNC:17301]	-	291	515	342	635	859	532	14.469	15.5263	17.3299	24.658	25.5765	26.2938
ENSG00000184840	3996.41	3896.36	4167.24	3063.92	3007.75	3262.82	4020	3111.5	0.37012	1.18e-11	6.91e-10	TMED9	5	177592158	177596124	+	2440	protein_coding	transmembrane p24 trafficking protein 9 [Source:HGNC Symbol;Acc:HGNC:24878]	-	3264	5230	3346	3198	4088	2676	90.6573	88.0783	94.7112	69.3696	67.9931	73.8812
ENSG00000134363	122.439	149	140.735	280.716	291.358	270.682	137.391	280.919	-1.02601	1.22e-11	7.11e-10	FST	5	53480409	53487134	+	2969	protein_coding	follistatin [Source:HGNC Symbol;Acc:HGNC:3971]	-	100	200	113	293	396	222	2.28261	2.76807	2.62865	5.22322	5.41288	5.0371
ENSG00000134590	358.746	391.871	422.204	616.042	642.311	624.276	390.94	627.543	-0.683581	1.38e-11	8.03e-10	RTL8C	X	135032366	135033546	+	1181	protein_coding	retrotransposon Gag like 8C [Source:HGNC Symbol;Acc:HGNC:2569]	-	293	526	339	643	873	512	16.8136	18.3018	19.8251	28.8165	29.9991	29.205
ENSG00000148660	603.624	689.871	604.039	907.297	995.472	986.404	632.511	963.058	-0.600908	1.41e-11	8.16e-10	CAMK2G	10	73812501	73874591	-	6780	protein_coding	calcium/calmodulin dependent protein kinase II gamma [Source:HGNC Symbol;Acc:HGNC:1463]	-	493	926	485	947	1353	809	4.92788	5.61227	4.94057	7.39266	8.09863	8.03815
ENSG00000130066	1415.39	1283.64	1518.19	1029.93	880.695	902.273	1405.74	937.633	0.581769	1.43e-11	8.26e-10	SAT1	X	23783173	23786226	+	2498	protein_coding	spermidine/spermine N1-acetyltransferase 1 [Source:HGNC Symbol;Acc:HGNC:10540]	-	1156	1723	1219	1075	1197	740	31.3623	28.3433	33.7036	22.777	19.4467	19.9562
ENSG00000164466	6033.79	6121.68	5675.47	4685.94	4831.68	4660.12	5943.65	4725.92	0.330979	1.55e-11	8.88e-10	SFXN1	5	175477062	175529742	+	7572	protein_coding	sideroflexin 1 [Source:HGNC Symbol;Acc:HGNC:16085]	-	4928	8217	4557	4891	6567	3822	44.1065	44.5923	41.5655	34.1875	35.1965	34.003
ENSG00000229644	978.287	891.022	773.419	584.426	532.684	549.899	880.909	555.67	0.666269	1.59e-11	9.1e-10	NAMPTP1	10	36521721	36524234	-	2514	processed_pseudogene	nicotinamide phosphoribosyltransferase pseudogene 1 [Source:HGNC Symbol;Acc:HGNC:17633]	-	799	1196	621	610	724	451	21.5389	19.5489	17.0605	12.8424	11.6874	12.0851
ENSG00000087206	1688.43	1495.96	1504.49	1137.23	1095.53	1109.55	1562.96	1114.11	0.48701	1.67e-11	9.49e-10	UIMC1	5	176905005	177022633	-	4739	protein_coding	ubiquitin interaction motif containing 1 [Source:HGNC Symbol;Acc:HGNC:30298]	-	1379	2008	1208	1187	1489	910	19.7206	17.4114	17.6054	13.257	12.7512	12.9358
ENSG00000158089	56.3219	49.9151	43.5904	0.958075	5.15026	4.87715	49.9425	3.66183	3.75602	1.72e-11	9.76e-10	GALNT14	2	30910467	31155202	-	4567	protein_coding	polypeptide N-acetylgalactosaminyltransferase 14 [Source:HGNC Symbol;Acc:HGNC:22946]	-	46	67	35	1	7	4	0.682605	0.602838	0.5293	0.0115891	0.0622029	0.059002
ENSG00000165238	2099.83	2250.65	2483.41	2982.49	3121.06	3434.74	2277.96	3179.43	-0.480416	1.81e-11	1.02e-09	WNK2	9	93184916	93320572	+	13198	protein_coding	WNK lysine deficient protein kinase 2 [Source:HGNC Symbol;Acc:HGNC:14542]	-	1715	3021	1994	3113	4242	2817	8.80641	9.40588	10.4348	12.4839	13.0439	14.3786
ENSG00000134352	5093.46	5197.13	5224.62	4126.43	4234.25	4184.6	5171.74	4181.76	0.306469	2.13e-11	1.2e-09	IL6ST	5	55935095	55994993	-	9292	protein_coding	interleukin 6 signal transducer [Source:HGNC Symbol;Acc:HGNC:6021]	-	4160	6976	4195	4307	5755	3432	30.3408	30.8499	31.1808	24.5327	25.135	24.8814
ENSG00000198682	612.195	540.871	550.485	876.638	832.135	852.283	567.85	853.686	-0.590912	2.17e-11	1.22e-09	PAPSS2	10	87659613	87747705	+	4083	protein_coding	3'-phosphoadenosine 5'-phosphosulfate synthase 2 [Source:HGNC Symbol;Acc:HGNC:8604]	-	500	726	442	915	1131	699	8.29914	7.30658	7.47667	11.861	11.2416	11.5328
ENSG00000157168	22.039	17.135	18.6816	69.9395	97.855	90.2273	19.2852	86.0073	-2.17383	2.32e-11	1.3e-09	NRG1	8	31639386	32767959	+	11328	protein_coding	neuregulin 1 [Source:HGNC Symbol;Acc:HGNC:7997]	-	18	23	15	73	133	74	0.107687	0.0834318	0.0914541	0.341075	0.476477	0.440064
ENSG00000197183	117.541	140.06	135.753	247.183	278.114	291.41	131.118	272.236	-1.04637	2.53e-11	1.41e-09	NOL4L	20	32443059	32585074	-	9448	protein_coding	nucleolar protein 4 like [Source:HGNC Symbol;Acc:HGNC:16106]	-	96	188	109	258	378	239	0.688611	0.817664	0.796804	1.44531	1.62366	1.7041
ENSG00000142089	2834.46	2877.94	2619.16	3521.88	4072.39	3661.52	2777.19	3751.93	-0.434055	2.61e-11	1.45e-09	IFITM3	11	319669	327537	-	1348	protein_coding	interferon induced transmembrane protein 3 [Source:HGNC Symbol;Acc:HGNC:5414]	-	2315	3863	2103	3676	5535	3003	116.387	117.758	107.749	144.333	166.637	150.073
ENSG00000165029	2587.13	2213.4	1853.22	1474.48	1273.59	1483.87	2217.92	1410.65	0.654628	2.99e-11	1.65e-09	ABCA1	9	104781002	104928237	-	11350	protein_coding	ATP binding cassette subfamily A member 1 [Source:HGNC Symbol;Acc:HGNC:29]	-	2113	2971	1488	1539	1731	1217	12.6167	10.7563	9.05466	7.17668	6.18935	7.22324
ENSG00000131873	805.648	769.587	758.473	1096.04	1108.04	1094.92	777.903	1099.67	-0.500429	3.1e-11	1.71e-09	CHSY1	15	101175723	101251932	-	5555	protein_coding	chondroitin sulfate synthase 1 [Source:HGNC Symbol;Acc:HGNC:17198]	-	658	1033	609	1144	1506	898	8.02758	7.64141	7.57179	10.8999	11.0023	10.89
ENSG00000129116	225.288	210.835	171.871	352.572	390.684	401.146	202.665	381.467	-0.908018	3.12e-11	1.71e-09	PALLD	4	168497066	168928457	+	10114	protein_coding	palladin, cytoskeletal associated protein [Source:HGNC Symbol;Acc:HGNC:17068]	-	184	283	138	368	531	329	1.23293	1.1498	0.942369	1.92577	2.13066	2.19134
ENSG00000106665	1925.96	1785.02	1850.72	1419.87	1175	1320.49	1853.9	1305.12	0.507486	3.21e-11	1.75e-09	CLIP2	7	74289475	74405943	+	7315	protein_coding	CAP-Gly domain containing linker protein 2 [Source:HGNC Symbol;Acc:HGNC:2586]	-	1573	2396	1486	1482	1597	1083	14.5733	13.4595	14.0304	10.723	8.86001	9.97359
ENSG00000197646	209.371	192.955	163.153	82.3944	69.8964	81.6923	188.493	77.9944	1.28213	3.23e-11	1.76e-09	PDCD1LG2	9	5510570	5571254	+	2365	protein_coding	programmed cell death 1 ligand 2 [Source:HGNC Symbol;Acc:HGNC:18731]	-	171	259	131	86	95	67	4.90013	4.50014	3.82565	1.92463	1.63018	1.90845
ENSG00000147852	986.858	824.717	628.947	479.037	444.394	392.611	813.507	438.681	0.889124	3.29e-11	1.79e-09	VLDLR	9	2621834	2660053	+	9339	protein_coding	very low density lipoprotein receptor [Source:HGNC Symbol;Acc:HGNC:12698]	-	806	1107	505	500	604	322	5.84894	4.87084	3.7347	2.83368	2.6247	2.3227
ENSG00000156504	633.009	574.396	545.503	886.219	920.426	836.432	584.303	881.026	-0.595728	3.35e-11	1.81e-09	FAM122B	X	134769566	134797232	-	4404	protein_coding	family with sequence similarity 122B [Source:HGNC Symbol;Acc:HGNC:30490]	-	517	771	438	925	1251	686	7.95584	7.1939	6.86897	11.1167	11.528	10.4934
ENSG00000177570	298.751	244.361	259.052	485.744	485.596	427.97	267.388	466.437	-0.812457	3.43e-11	1.85e-09	SAMD12	8	118189455	118622112	-	15378	protein_coding	sterile alpha motif domain containing 12 [Source:HGNC Symbol;Acc:HGNC:31750]	-	244	328	208	507	660	351	1.07531	0.876458	0.934176	1.74497	1.74176	1.5376
ENSG00000124006	1089.71	1159.97	1013.79	1484.06	1507.56	1632.63	1087.82	1541.41	-0.497659	3.56e-11	1.91e-09	OBSL1	2	219550729	219571859	-	9611	protein_coding	obscurin like 1 [Source:HGNC Symbol;Acc:HGNC:29092]	-	890	1557	814	1549	2049	1339	6.27573	6.65698	5.84953	8.53028	8.65201	9.38533
ENSG00000114270	527.712	432.846	597.811	796.16	870.395	929.098	519.456	865.218	-0.74331	3.6e-11	1.93e-09	COL7A1	3	48564073	48595267	-	11071	protein_coding	collagen type VII alpha 1 chain [Source:HGNC Symbol;Acc:HGNC:2214]	-	431	581	480	831	1183	762	2.63835	2.15648	2.99447	3.97278	4.33652	4.63666
ENSG00000170004	3884.99	4161.58	4009.07	5105.58	4903.05	5268.55	4018.55	5092.39	-0.339729	4.38e-11	2.33e-09	CHD3	17	7884806	7912760	+	9758	protein_coding	chromodomain helicase DNA binding protein 3 [Source:HGNC Symbol;Acc:HGNC:1918]	-	3173	5586	3219	5329	6664	4321	22.037	23.5232	22.7838	28.9045	27.7152	29.8305
ENSG00000116991	352.624	377.716	316.342	627.539	600.374	526.733	348.894	584.882	-0.742331	4.77e-11	2.53e-09	SIPA1L2	1	232397965	232561558	-	7641	protein_coding	signal induced proliferation associated 1 like 2 [Source:HGNC Symbol;Acc:HGNC:23800]	-	288	507	254	655	816	432	2.55438	2.72656	2.29588	4.53703	4.33395	3.80865
ENSG00000022267	140.805	184.76	150.698	332.452	314.902	301.164	158.754	316.173	-0.981005	4.97e-11	2.63e-09	FHL1	X	136146702	136211359	+	5997	protein_coding	four and a half LIM domains 1 [Source:HGNC Symbol;Acc:HGNC:3702]	-	115	248	121	347	428	247	1.29959	1.69932	1.39353	3.0625	2.89636	2.7746
ENSG00000204628	41166.4	43050.7	40755.8	34369	34793.7	35299.6	41657.6	34820.8	0.258848	5.24e-11	2.76e-09	RACK1	5	181236909	181248096	-	5990	protein_coding	receptor for activated C kinase 1 [Source:HGNC Symbol;Acc:HGNC:4399]	-	33622	57786	32724	35873	47290	28951	380.399	396.418	377.315	316.972	320.395	325.592
ENSG00000121753	786.058	882.082	841.918	1139.15	1218.41	1236.36	836.686	1197.97	-0.514141	5.68e-11	2.98e-09	ADGRB2	1	31727117	31764893	-	7756	protein_coding	adhesion G protein-coupled receptor B2 [Source:HGNC Symbol;Acc:HGNC:944]	-	642	1184	676	1189	1656	1014	5.6097	6.27294	6.01969	8.11381	8.66495	8.8072
ENSG00000125148	13660.5	13389.9	11960	8781.71	9850.98	10427.4	13003.5	9686.68	0.425276	6.02e-11	3.15e-09	MT2A	16	56608199	56609497	+	1299	protein_coding	metallothionein 2A [Source:HGNC Symbol;Acc:HGNC:7406]	-	11157	17973	9603	9166	13389	8552	582.078	568.55	510.579	373.466	418.295	443.502
ENSG00000060688	1627.21	1656.14	1589.18	2221.78	2119.7	2075.23	1624.18	2138.9	-0.396536	6.28e-11	3.27e-09	SNRNP40	1	31259568	31296782	-	3881	protein_coding	small nuclear ribonucleoprotein U5 subunit 40 [Source:HGNC Symbol;Acc:HGNC:30857]	-	1329	2223	1276	2319	2881	1702	23.2073	23.5371	22.7076	31.6255	30.1261	29.5429
ENSG00000077152	1051.75	997.557	1016.28	1381.54	1412.64	1381.45	1021.86	1391.88	-0.44797	6.61e-11	3.43e-09	UBE2T	1	202331657	202341980	-	1652	protein_coding	ubiquitin conjugating enzyme E2 T [Source:HGNC Symbol;Acc:HGNC:25009]	-	859	1339	816	1442	1920	1133	35.2392	33.3064	34.115	46.1993	47.1666	46.2016
ENSG00000164647	287.731	273.416	251.579	134.13	147.15	109.736	270.909	130.339	1.04371	6.72e-11	3.48e-09	STEAP1	7	90154375	90164829	+	1625	protein_coding	STEAP family member 1 [Source:HGNC Symbol;Acc:HGNC:11378]	-	235	367	202	140	200	90	9.8007	9.28047	8.58545	4.5599	4.99482	3.73101
ENSG00000150630	361.195	313.646	292.679	179.16	167.751	156.069	322.506	167.66	0.939569	7.13e-11	3.68e-09	VEGFC	4	176683538	176792727	-	2420	protein_coding	vascular endothelial growth factor C [Source:HGNC Symbol;Acc:HGNC:12682]	-	295	421	235	187	228	128	8.26132	7.14865	6.70683	4.08984	3.82352	3.56313
ENSG00000101407	473.839	508.091	452.095	727.179	705.586	781.564	478.008	738.11	-0.619421	7.27e-11	3.74e-09	TTI1	20	37983007	38033468	-	4479	protein_coding	TELO2 interacting protein 1 [Source:HGNC Symbol;Acc:HGNC:29029]	-	387	682	363	759	959	641	5.85562	6.25692	5.59745	8.96894	8.68923	9.64083
ENSG00000002834	3932.74	4034.93	3995.37	4812.41	4953.08	5097.85	3987.68	4954.45	-0.312321	7.76e-11	3.97e-09	LASP1	17	38869859	38921770	+	7061	protein_coding	LIM and SH3 protein 1 [Source:HGNC Symbol;Acc:HGNC:6513]	-	3212	5416	3208	5023	6732	4181	30.8285	31.5188	31.3786	37.6511	38.692	39.8888
ENSG00000048052	3012	2814.62	2910.59	2259.14	2291.87	2273.97	2912.4	2274.99	0.354889	9.21e-11	4.7e-09	HDAC9	7	18086949	19002416	+	16827	protein_coding	histone deacetylase 9 [Source:HGNC Symbol;Acc:HGNC:14065]	-	2460	3778	2337	2358	3115	1865	9.90766	9.22598	9.59217	7.41682	7.51268	7.46637
ENSG00000126016	210.595	219.03	145.717	366.943	370.819	395.049	191.781	377.604	-0.965288	1.01e-10	5.12e-09	AMOT	X	112774503	112840815	-	8502	protein_coding	angiomotin [Source:HGNC Symbol;Acc:HGNC:17810]	-	172	294	117	383	504	324	1.37104	1.42096	0.950451	2.38429	2.40576	2.56721
ENSG00000026559	1198.68	1181.57	1516.95	845.022	782.84	888.861	1299.07	838.908	0.630738	1.04e-10	5.28e-09	KCNG1	20	51003656	51023129	-	5437	protein_coding	potassium voltage-gated channel modifier subfamily G member 1 [Source:HGNC Symbol;Acc:HGNC:6248]	-	979	1586	1218	882	1064	729	12.203	11.9867	15.4722	8.58598	7.94193	9.03245
ENSG00000106066	402.824	418.691	402.277	628.497	616.56	642.565	407.931	629.207	-0.621752	1.05e-10	5.28e-09	CPVL	7	28995231	29195451	-	3340	protein_coding	carboxypeptidase, vitellogenic like [Source:HGNC Symbol;Acc:HGNC:14399]	-	329	562	323	656	838	527	6.67563	6.91428	6.67915	10.3953	10.1822	10.6292
ENSG00000119922	137.132	120.69	83.4445	273.051	264.135	230.446	113.755	255.877	-1.1667	1.09e-10	5.48e-09	IFIT2	10	89283694	89309276	+	4101	protein_coding	interferon induced protein with tetratricopeptide repeats 2 [Source:HGNC Symbol;Acc:HGNC:5409]	-	112	162	67	285	359	189	1.85085	1.62324	1.12837	3.6782	3.55262	3.10463
ENSG00000126067	4608.6	4975.12	5034.07	6306.05	6254.63	5900.14	4872.6	6153.6	-0.336843	1.2e-10	6.02e-09	PSMB2	1	35599544	35641844	-	4843	protein_coding	proteasome subunit beta 2 [Source:HGNC Symbol;Acc:HGNC:9539]	-	3764	6678	4042	6582	8501	4839	52.6718	56.6616	57.643	71.9323	71.2359	67.3099
ENSG00000161021	3308.3	3324.2	3365.18	2481.41	2582.49	2747.06	3332.56	2603.65	0.357284	1.37e-10	6.87e-09	MAML1	5	179732850	179777286	+	5942	protein_coding	mastermind like transcriptional coactivator 1 [Source:HGNC Symbol;Acc:HGNC:13632]	-	2702	4462	2702	2590	3510	2253	30.8174	30.857	31.4064	23.07	23.9728	25.5427
ENSG00000154473	7924.25	8011.75	7938.44	6479.46	6751.26	6475.64	7958.14	6568.79	0.276416	1.51e-10	7.53e-09	BUB3	10	123154277	123170467	+	8300	protein_coding	BUB3, mitotic checkpoint protein [Source:HGNC Symbol;Acc:HGNC:1151]	-	6472	10754	6374	6763	9176	5311	52.8449	53.2413	53.0394	43.1263	44.8662	43.1058
ENSG00000146083	1389.68	1344.73	1439.73	1023.22	1041.09	987.624	1391.38	1017.31	0.448365	1.54e-10	7.65e-09	RNF44	5	176526697	176538025	-	5660	protein_coding	ring finger protein 44 [Source:HGNC Symbol;Acc:HGNC:19180]	-	1135	1805	1156	1068	1415	810	13.5901	13.1044	14.1061	9.98701	10.1457	9.64064
ENSG00000131446	4422.49	4460.32	4692.82	3548.71	3559.57	3733.46	4525.21	3613.91	0.324814	1.6e-10	7.94e-09	MGAT1	5	180784782	180815652	-	11576	protein_coding	mannosyl (alpha-1,3-)-glycoprotein beta-1,2-N-acetylglucosaminyltransferase [Source:HGNC Symbol;Acc:HGNC:7044]	-	3612	5987	3768	3704	4838	3062	21.1462	21.2524	22.4811	16.9353	16.961	17.819
ENSG00000170390	416.292	458.176	459.568	643.826	698.964	709.626	444.679	684.139	-0.618894	1.81e-10	8.92e-09	DCLK2	4	150078274	150257457	+	4606	protein_coding	doublecortin like kinase 2 [Source:HGNC Symbol;Acc:HGNC:19002]	-	340	615	369	672	950	582	5.00262	5.48666	5.53309	7.72193	8.37034	8.5121
ENSG00000152818	3259.32	3398.7	3005.25	4097.69	4212.18	4883.25	3221.09	4397.71	-0.446846	1.9e-10	9.33e-09	UTRN	6	144285701	144853034	+	14604	protein_coding	utrophin [Source:HGNC Symbol;Acc:HGNC:12635]	-	2662	4562	2413	4277	5725	4005	12.3532	12.8363	11.4117	15.5006	15.9092	18.4743
ENSG00000189221	71.0146	85.6752	66.0083	16.2873	13.2435	20.7279	74.2327	16.7529	2.18499	2.09e-10	1.02e-08	MAOA	X	43654907	43746824	+	5528	protein_coding	monoamine oxidase A [Source:HGNC Symbol;Acc:HGNC:6833]	-	58	115	53	17	18	17	0.711054	0.854844	0.662175	0.162765	0.132144	0.207166
ENSG00000088367	847.277	863.457	849.39	1222.5	1240.48	1115.65	853.375	1192.88	-0.484991	2.11e-10	1.03e-08	EPB41L1	20	36091504	36232799	+	9674	protein_coding	erythrocyte membrane protein band 4.1 like 1 [Source:HGNC Symbol;Acc:HGNC:3378]	-	692	1159	682	1276	1686	915	4.84778	4.92305	4.86904	6.98112	7.07286	6.37166
ENSG00000151835	3916.82	4242.78	4416.33	2696.02	2887.83	3407.91	4191.98	2997.25	0.485763	2.13e-10	1.03e-08	SACS	13	23328826	23433740	-	15918	protein_coding	sacsin molecular chaperone [Source:HGNC Symbol;Acc:HGNC:10519]	-	3199	5695	3546	2814	3925	2795	13.6197	14.7015	15.3856	9.35656	10.0068	11.8285
ENSG00000150093	6273.77	6130.62	5763.9	4866.06	4961.18	4807.65	6056.1	4878.3	0.311905	2.36e-10	1.14e-08	ITGB1	10	32900319	33005792	-	6011	protein_coding	integrin subunit beta 1 [Source:HGNC Symbol;Acc:HGNC:6153]	-	5124	8229	4628	5079	6743	3943	57.7704	56.2545	53.1755	44.7211	45.525	44.1893
ENSG00000236393	100.4	96.8502	90.9172	22.0357	34.5803	23.1665	96.0558	26.5942	1.82794	2.69e-10	1.3e-08	AC091806.1	X	40262917	40287720	+	3120	lincRNA	uncharacterized LOC101927476 [Source:NCBI gene;Acc:101927476]	-	82	130	73	23	47	19	1.78116	1.71217	1.61597	0.39017	0.611346	0.410239
ENSG00000130695	766.468	843.342	960.235	1200.47	1287.57	1250.99	856.681	1246.34	-0.542397	2.77e-10	1.34e-08	CEP85	1	26234200	26278808	+	5145	protein_coding	centrosomal protein 85 [Source:HGNC Symbol;Acc:HGNC:25309]	-	626	1132	771	1253	1750	1026	8.24578	9.04103	10.3498	12.8898	13.8037	13.4338
ENSG00000148848	101.624	96.1052	92.1626	209.818	194.974	215.814	96.6307	206.869	-1.09553	2.78e-10	1.34e-08	ADAM12	10	126012381	126388455	-	9860	protein_coding	ADAM metallopeptidase domain 12 [Source:HGNC Symbol;Acc:HGNC:190]	-	83	129	74	219	265	177	0.570484	0.537613	0.518346	1.17557	1.09072	1.2093
ENSG00000110031	192.229	184.015	169.38	81.4364	80.197	81.6923	181.875	81.1085	1.16685	2.79e-10	1.34e-08	LPXN	11	58526871	58578220	-	2467	protein_coding	leupaxin [Source:HGNC Symbol;Acc:HGNC:14061]	-	157	247	136	85	109	67	4.31294	4.11419	3.80746	1.8236	1.79308	1.82955
ENSG00000145390	854.624	878.357	880.526	617.958	601.109	608.425	871.169	609.164	0.517034	2.99e-10	1.43e-08	USP53	4	119212587	119295517	+	11950	protein_coding	ubiquitin specific peptidase 53 [Source:HGNC Symbol;Acc:HGNC:29255]	-	698	1179	707	645	817	499	3.9585	4.05418	4.08617	2.85675	2.77458	2.813
ENSG00000141424	1777.81	1749.26	1705.01	1328.85	1356.73	1244.89	1744.03	1310.16	0.410458	3.45e-10	1.64e-08	SLC39A6	18	36108532	36129385	-	3682	protein_coding	solute carrier family 39 member 6 [Source:HGNC Symbol;Acc:HGNC:18607]	-	1452	2348	1369	1387	1844	1021	26.7255	26.2042	25.6794	19.9376	20.3245	18.6801
ENSG00000011028	513.019	538.636	539.276	750.173	779.161	812.046	530.31	780.46	-0.555133	3.53e-10	1.67e-08	MRC2	17	62627401	62693597	+	6860	protein_coding	mannose receptor C type 2 [Source:HGNC Symbol;Acc:HGNC:16875]	-	419	723	433	783	1059	666	4.13935	4.33083	4.35942	6.04113	6.26492	6.54015
ENSG00000116478	5970.12	5956.29	6154.97	7233.46	7314.11	7236.48	6027.13	7261.35	-0.269261	3.63e-10	1.71e-08	HDAC1	1	32292086	32333635	+	3963	protein_coding	histone deacetylase 1 [Source:HGNC Symbol;Acc:HGNC:4852]	-	4876	7995	4942	7550	9941	5935	83.3839	82.8994	86.1279	100.833	101.8	100.887
ENSG00000227097	6059.5	6269.93	6030.42	7241.13	7907.86	7544.96	6119.95	7564.65	-0.305611	3.71e-10	1.75e-08	RPS28P7	11	82689559	82689768	+	210	processed_pseudogene	ribosomal protein S28 pseudogene 7 [Source:HGNC Symbol;Acc:HGNC:35787]	-	4949	8416	4842	7558	10748	6188	1597.13	1646.81	1592.47	1904.88	2077.07	1985.04
ENSG00000154310	248.551	286.826	220.443	427.301	426	471.865	251.94	441.722	-0.79686	4.68e-10	2.2e-08	TNIK	3	171061339	171460408	-	8523	protein_coding	TRAF2 and NCK interacting kinase [Source:HGNC Symbol;Acc:HGNC:30765]	-	203	385	177	446	579	387	1.61416	1.8562	1.43432	2.76964	2.75695	3.05883
ENSG00000183718	334.258	347.916	367.405	203.112	205.275	190.209	349.86	199.532	0.806351	4.75e-10	2.22e-08	TRIM52	5	181254417	181261139	-	6562	protein_coding	tripartite motif containing 52 [Source:HGNC Symbol;Acc:HGNC:19024]	-	273	467	295	212	279	156	2.81948	2.92441	3.10492	1.70994	1.72549	1.6015
ENSG00000016391	61.2195	85.6752	52.3085	163.831	185.409	165.823	66.401	171.688	-1.34564	5.27e-10	2.46e-08	CHDH	3	53812335	53846390	-	7758	protein_coding	choline dehydrogenase [Source:HGNC Symbol;Acc:HGNC:24288]	-	50	115	42	171	252	136	0.43678	0.609123	0.373908	1.16661	1.31824	1.18094
ENSG00000158470	3822.54	3694.46	3479.76	4654.33	4460.13	4735.72	3665.59	4616.72	-0.331784	5.66e-10	2.64e-08	B4GALT5	20	49632945	49713878	-	4722	protein_coding	beta-1,4-galactosyltransferase 5 [Source:HGNC Symbol;Acc:HGNC:928]	-	3122	4959	2794	4858	6062	3884	44.8074	43.1544	40.8663	54.4518	52.0995	55.4103
ENSG00000169992	1313.77	1317.16	1308.96	1668.97	1732.7	1891.12	1313.3	1764.26	-0.423844	5.72e-10	2.65e-08	NLGN2	17	7404874	7419860	+	5550	protein_coding	neuroligin 2 [Source:HGNC Symbol;Acc:HGNC:14290]	-	1073	1768	1051	1742	2355	1551	13.1024	13.0902	13.079	16.6125	17.2203	18.8259
ENSG00000130821	5247.73	5529.4	5711.59	6635.63	6755.67	6941.41	5496.24	6777.57	-0.301924	5.84e-10	2.7e-08	SLC6A8	X	153688099	153696593	+	5498	protein_coding	solute carrier family 6 member 8 [Source:HGNC Symbol;Acc:HGNC:11055]	-	4286	7422	4586	6926	9182	5693	52.8312	55.4719	57.6095	66.6743	67.776	69.7548
ENSG00000198700	3642.56	3719.05	3626.72	4374.57	4560.93	4640.61	3662.78	4525.37	-0.304236	5.95e-10	2.74e-08	IPO9	1	201829141	201884294	+	11915	protein_coding	importin 9 [Source:HGNC Symbol;Acc:HGNC:19425]	-	2975	4992	2912	4566	6199	3806	16.9214	17.2162	16.8796	20.2825	21.114	21.5185
ENSG00000132334	156.722	154.215	102.126	337.242	291.358	254.831	137.688	294.477	-1.0901	6.35e-10	2.92e-08	PTPRE	10	127907061	128085855	+	11235	protein_coding	protein tyrosine phosphatase, receptor type E [Source:HGNC Symbol;Acc:HGNC:9669]	-	128	207	82	352	396	209	0.772111	0.757102	0.504087	1.65825	1.43043	1.25317
ENSG00000198431	5569.75	5468.31	5778.84	6717.06	6939.61	6767.05	5605.63	6807.91	-0.281329	6.94e-10	3.18e-08	TXNRD1	12	104215779	104350305	+	6708	protein_coding	thioredoxin reductase 1 [Source:HGNC Symbol;Acc:HGNC:12437]	-	4549	7340	4640	7011	9432	5550	45.9585	44.9635	47.7738	55.3181	57.063	55.7362
ENSG00000143653	1542.73	1588.34	1536.87	2028.24	2100.57	1947.2	1555.98	2025.34	-0.380827	7.22e-10	3.3e-08	SCCPDH	1	246724047	246768137	+	2503	protein_coding	saccharopine dehydrogenase (putative) [Source:HGNC Symbol;Acc:HGNC:24275]	-	1260	2132	1234	2117	2855	1597	34.1155	35.0012	34.0502	44.7652	46.2902	42.9815
ENSG00000144583	1204.8	1276.93	1566.76	822.986	890.996	960.799	1349.5	891.594	0.597909	7.4e-10	3.37e-08	2025-03-04	2	216257865	216372027	-	4447	protein_coding	membrane associated ring-CH-type finger 4 [Source:HGNC Symbol;Acc:HGNC:29269]	-	984	1714	1258	859	1211	788	14.9958	15.838	19.5379	10.2237	11.0515	11.937
ENSG00000119408	898.702	862.712	762.21	1196.64	1200.75	1157.1	841.208	1184.83	-0.493256	7.6e-10	3.45e-08	NEK6	9	124257606	124353307	+	4419	protein_coding	NIMA related kinase 6 [Source:HGNC Symbol;Acc:HGNC:7749]	-	734	1158	612	1249	1632	949	11.2568	10.7682	9.56516	14.9596	14.9879	14.467
ENSG00000101266	5049.38	5118.16	4813.63	6078.98	6207.54	6013.53	4993.72	6100.02	-0.288313	8.01e-10	3.62e-08	CSNK2A1	20	472498	543835	-	29523	protein_coding	casein kinase 2 alpha 1 [Source:HGNC Symbol;Acc:HGNC:2457]	-	4124	6870	3865	6345	8437	4932	9.46675	9.5621	9.04178	11.375	11.5977	11.2538
ENSG00000211445	90.6048	105.045	118.317	39.2811	27.2228	32.9208	104.656	33.1416	1.66887	8.03e-10	3.62e-08	GPX3	5	151020438	151028993	+	3163	protein_coding	glutathione peroxidase 3 [Source:HGNC Symbol;Acc:HGNC:4555]	-	74	141	95	41	37	27	1.58553	1.8318	2.07439	0.686065	0.474729	0.575045
ENSG00000069020	177.536	160.92	210.479	92.9333	68.4249	65.8416	182.979	75.7333	1.26518	8.21e-10	3.69e-08	MAST4	5	66596361	67169595	+	14675	protein_coding	microtubule associated serine/threonine kinase family member 4 [Source:HGNC Symbol;Acc:HGNC:19037]	-	145	216	169	97	93	54	0.669626	0.604829	0.795378	0.349844	0.257187	0.247887
ENSG00000065320	535.058	451.471	504.403	319.039	267.814	309.699	496.977	298.851	0.734215	9e-10	4.04e-08	NTN1	17	9021542	9244000	+	6383	protein_coding	netrin 1 [Source:HGNC Symbol;Acc:HGNC:8029]	-	437	606	405	333	364	254	4.6398	3.90126	4.38223	2.76121	2.3143	2.68069
ENSG00000148730	4326.99	4177.97	3979.18	5193.72	5086.99	5127.11	4161.38	5135.94	-0.30329	9.15e-10	4.09e-08	EIF4EBP2	10	70404379	70428618	+	7257	protein_coding	eukaryotic translation initiation factor 4E binding protein 2 [Source:HGNC Symbol;Acc:HGNC:3289]	-	3534	5608	3195	5421	6914	4205	33.0029	31.7547	30.4074	39.5369	38.6648	39.0343
ENSG00000183963	2247.98	2186.58	2235.57	1788.73	1637.05	1730.17	2223.37	1718.65	0.372117	9.39e-10	4.19e-08	SMTN	22	31064105	31104757	+	10242	protein_coding	smoothelin [Source:HGNC Symbol;Acc:HGNC:11126]	-	1836	2935	1795	1867	2225	1419	12.1487	11.7755	12.1044	9.64806	8.81635	9.3333
ENSG00000090020	810.546	858.987	1017.52	1268.49	1293.45	1287.57	895.686	1283.17	-0.520986	1.02e-09	4.54e-08	SLC9A1	1	27098815	27166981	-	5974	protein_coding	solute carrier family 9 member A1 [Source:HGNC Symbol;Acc:HGNC:11071]	-	662	1153	817	1324	1758	1056	7.50992	7.93088	9.44543	11.7301	11.9426	11.9079
ENSG00000105825	886.458	949.132	1144.56	592.09	651.876	691.337	993.383	645.101	0.622657	1.06e-09	4.69e-08	TFPI2	7	93885396	93890991	-	2682	protein_coding	tissue factor pathway inhibitor 2 [Source:HGNC Symbol;Acc:HGNC:11761]	-	724	1274	919	618	886	567	18.2946	19.5195	23.6658	12.1958	13.4066	14.2417
ENSG00000108342	367.317	172.095	270.261	54.6103	24.2798	40.2365	269.891	39.7089	2.76974	1.07e-09	4.72e-08	CSF3	17	40015361	40017813	+	2220	protein_coding	colony stimulating factor 3 [Source:HGNC Symbol;Acc:HGNC:2438]	-	300	231	217	57	33	33	9.15822	4.27579	6.75106	1.35895	0.60326	1.00138
ENSG00000106683	1558.65	1554.82	1535.63	1971.72	2108.67	1956.96	1549.7	2012.45	-0.378373	1.09e-09	4.78e-08	LIMK1	7	74082933	74122525	+	6902	protein_coding	LIM domain kinase 1 [Source:HGNC Symbol;Acc:HGNC:6613]	-	1273	2087	1233	2058	2866	1605	12.4996	12.4252	12.3382	15.7816	16.8517	15.6653
ENSG00000146376	377.112	434.336	427.186	218.441	264.135	240.2	412.878	240.925	0.775961	1.13e-09	4.94e-08	ARHGAP18	6	129576132	129710225	-	4640	protein_coding	Rho GTPase activating protein 18 [Source:HGNC Symbol;Acc:HGNC:21035]	-	308	583	343	228	359	197	4.49858	5.16307	5.10553	2.60074	3.13993	2.86013
ENSG00000275131	364.868	386.656	422.204	237.603	210.425	240.2	391.243	229.409	0.774613	1.13e-09	4.94e-08	AC241952.1	1	120489860	120701289	-	9444	transcribed_unprocessed_pseudogene	phosphodiesterase 4D interacting protein-like [Source:NCBI gene;Acc:100996724]	-	298	519	339	248	286	197	2.13847	2.25823	2.47918	1.38988	1.229	1.40523
ENSG00000171617	1487.63	1452.75	1668.89	1023.22	1076.41	1188.81	1536.43	1096.15	0.487522	1.13e-09	4.94e-08	ENC1	5	74627406	74641424	-	5858	protein_coding	ectodermal-neural cortex 1 [Source:HGNC Symbol;Acc:HGNC:3345]	-	1215	1950	1340	1068	1463	975	14.0563	13.6786	15.7987	9.64945	10.1353	11.2122
ENSG00000138829	124.888	138.57	128.28	273.051	222.197	306.041	130.579	267.097	-1.01972	1.15e-09	4.99e-08	FBN2	5	128257909	128659185	-	13196	protein_coding	fibrillin 2 [Source:HGNC Symbol;Acc:HGNC:3604]	-	102	186	103	285	302	251	0.523842	0.579199	0.539088	1.1431	0.92877	1.28135
ENSG00000076716	406.497	430.611	354.951	620.832	617.296	614.521	397.353	617.55	-0.629833	1.16e-09	5.02e-08	GPC4	X	133300103	133415490	-	4960	protein_coding	glypican 4 [Source:HGNC Symbol;Acc:HGNC:4452]	-	332	578	285	648	839	504	4.53627	4.78854	3.96852	6.91471	6.86474	6.8452
ENSG00000145604	2737.73	2771.41	2734.99	3424.16	3434.49	3337.19	2748.04	3398.61	-0.306697	1.17e-09	5.07e-08	SKP2	5	36151989	36184319	+	3837	protein_coding	S-phase kinase associated protein 2 [Source:HGNC Symbol;Acc:HGNC:10901]	-	2236	3720	2196	3574	4668	2737	39.4932	39.839	39.5281	49.2996	49.3722	48.053
ENSG00000164318	228.961	163.9	156.925	366.943	342.125	330.427	183.262	346.498	-0.926995	1.29e-09	5.58e-08	EGFLAM	5	38258409	38465021	+	5724	protein_coding	EGF like, fibronectin type III and laminin G domains [Source:HGNC Symbol;Acc:HGNC:26810]	-	187	220	126	383	465	271	2.21404	1.57936	1.52032	3.54144	3.29683	3.18939
ENSG00000182551	1502.33	1474.36	1413.57	1919.02	1904.86	1864.29	1463.42	1896.06	-0.37366	1.33e-09	5.72e-08	ADI1	2	3497361	3519736	-	5560	protein_coding	acireductone dioxygenase 1 [Source:HGNC Symbol;Acc:HGNC:30576]	-	1227	1979	1135	2003	2589	1529	14.9559	14.6261	14.0989	19.0672	18.8973	18.5255
ENSG00000072786	3177.29	3354	3528.33	2522.61	2455.94	2762.91	3353.21	2580.49	0.379743	1.34e-09	5.76e-08	STK10	5	172042073	172188386	-	9083	protein_coding	serine/threonine kinase 10 [Source:HGNC Symbol;Acc:HGNC:11388]	-	2595	4502	2833	2633	3338	2266	19.362	20.3673	21.5418	15.3427	14.9142	16.8061
ENSG00000182180	2523.47	2604.53	2871.99	3350.39	3408	3524.96	2666.66	3427.78	-0.362656	1.4e-09	5.97e-08	MRPS16	10	73248843	73252693	-	2794	protein_coding	mitochondrial ribosomal protein S16 [Source:HGNC Symbol;Acc:HGNC:14048]	-	2061	3496	2306	3497	4632	2891	49.9913	51.4164	57.003	66.2445	67.28	69.7042
ENSG00000150347	1112.97	998.302	946.535	1465.85	1354.52	1413.16	1019.27	1411.18	-0.469495	1.41e-09	6.01e-08	ARID5B	10	61901300	62096944	+	9144	protein_coding	AT-rich interaction domain 5B [Source:HGNC Symbol;Acc:HGNC:17362]	ARID	909	1340	760	1530	1841	1159	6.73706	6.02179	5.7404	8.85596	8.17073	8.53856
ENSG00000166851	3185.86	3217.66	3356.46	4134.09	4068.71	3900.5	3253.33	4034.43	-0.311567	1.42e-09	6.05e-08	PLK1	16	23677656	23690367	+	4760	protein_coding	polo like kinase 1 [Source:HGNC Symbol;Acc:HGNC:9077]	-	2602	4319	2695	4315	5530	3199	37.0461	37.2849	39.1036	47.9794	47.1478	45.2736
ENSG00000145916	1722.72	1737.34	1693.8	1285.74	1324.35	1350.97	1717.95	1320.35	0.380971	1.5e-09	6.37e-08	RMND5B	5	178130996	178150565	+	7701	protein_coding	required for meiotic nuclear division 5 homolog B [Source:HGNC Symbol;Acc:HGNC:26181]	-	1407	2332	1360	1342	1800	1108	12.382	12.4434	12.1971	9.22329	9.48569	9.69237
ENSG00000050748	2328.79	2341.54	2396.23	1774.35	1918.11	1821.62	2355.52	1838.03	0.356346	1.59e-09	6.7e-08	MAPK9	5	180233143	180292099	-	8955	protein_coding	mitogen-activated protein kinase 9 [Source:HGNC Symbol;Acc:HGNC:6886]	-	1902	3143	1924	1852	2607	1494	14.3942	14.4223	14.839	10.946	11.8146	11.2389
ENSG00000180488	1318.67	1338.02	1341.34	1005.98	1022.7	920.563	1332.68	983.079	0.43596	1.67e-09	7.03e-08	MIGA1	1	77779624	77879539	+	10128	protein_coding	mitoguardin 1 [Source:HGNC Symbol;Acc:HGNC:24741]	-	1077	1796	1077	1050	1390	755	7.20667	7.28685	7.34441	5.48714	5.56974	5.02182
ENSG00000156804	1412.94	1318.65	958.989	2012.92	1832.76	1865.51	1230.2	1903.73	-0.627904	1.69e-09	7.11e-08	FBXO32	8	123497889	123541206	-	7395	protein_coding	F-box protein 32 [Source:HGNC Symbol;Acc:HGNC:16731]	-	1154	1770	770	2101	2491	1530	10.5757	9.8354	7.19147	15.0372	13.6703	13.9377
ENSG00000010017	821.565	926.037	846.9	1157.35	1300.81	1191.24	864.834	1216.47	-0.490092	1.74e-09	7.31e-08	RANBP9	6	13621498	13711564	-	3347	protein_coding	RAN binding protein 9 [Source:HGNC Symbol;Acc:HGNC:13727]	-	671	1243	680	1208	1768	977	13.5866	15.2606	14.032	19.1026	21.4373	19.6642
ENSG00000072422	264.468	246.596	183.08	424.427	395.099	419.435	231.381	412.987	-0.829362	1.78e-09	7.42e-08	RHOBTB1	10	60869438	61001440	-	4841	protein_coding	Rho related BTB domain containing 1 [Source:HGNC Symbol;Acc:HGNC:18738]	-	216	331	147	443	537	344	3.02386	2.80964	2.09724	4.84339	4.50176	4.78697
ENSG00000118193	2514.9	2527.05	2518.28	3202.84	3171.83	3037.25	2520.07	3137.31	-0.316764	1.78e-09	7.43e-08	KIF14	1	200551497	200620734	-	7277	protein_coding	kinesin family member 14 [Source:HGNC Symbol;Acc:HGNC:19181]	-	2054	3392	2022	3343	4311	2491	19.1289	19.154	19.1908	24.3145	24.0419	23.06
ENSG00000122863	1383.56	1452.01	1469.62	1823.22	1854.09	1930.13	1435.06	1869.15	-0.379726	1.79e-09	7.43e-08	CHST3	10	71964365	72013564	+	6970	protein_coding	carbohydrate sulfotransferase 3 [Source:HGNC Symbol;Acc:HGNC:1971]	-	1130	1949	1180	1903	2520	1583	10.9872	11.4904	11.6927	14.4506	14.6727	15.2998
ENSG00000125843	271.814	323.331	326.305	522.151	480.446	488.935	307.15	497.177	-0.690533	1.82e-09	7.53e-08	AP5S1	20	3820524	3828837	+	5490	protein_coding	adaptor related protein complex 5 subunit sigma 1 [Source:HGNC Symbol;Acc:HGNC:15875]	-	222	434	262	545	653	401	2.74046	3.24844	3.29605	5.25418	4.82708	4.9205
ENSG00000169242	124.888	82.6952	79.7082	215.567	224.404	197.525	95.7637	212.499	-1.16388	1.82e-09	7.53e-08	EFNA1	1	155127460	155134857	+	2539	protein_coding	ephrin A1 [Source:HGNC Symbol;Acc:HGNC:3221]	-	102	111	64	225	305	162	2.72258	1.79646	1.74093	4.6903	4.87507	4.29823
ENSG00000182871	1801.08	1966.06	2132.19	2547.52	2556.74	2712.92	1966.44	2605.73	-0.405374	1.9e-09	7.81e-08	COL18A1	21	45405137	45513720	+	8525	protein_coding	collagen type XVIII alpha 1 chain [Source:HGNC Symbol;Acc:HGNC:2195]	-	1471	2639	1712	2659	3475	2225	11.6939	12.7204	13.8699	16.5084	16.5426	17.5822
ENSG00000266028	1594.15	1570.46	1556.8	2219.86	2030.68	1956.96	1573.81	2069.16	-0.395586	1.91e-09	7.85e-08	SRGAP2	1	206203345	206464443	+	15675	protein_coding	SLIT-ROBO Rho GTPase activating protein 2 [Source:HGNC Symbol;Acc:HGNC:19751]	-	1302	2108	1250	2317	2760	1605	5.62919	5.52612	5.50766	7.82346	7.1457	6.89771
ENSG00000169446	959.921	920.822	917.89	1234.96	1260.34	1260.74	932.878	1252.02	-0.425313	1.95e-09	7.99e-08	MMGT1	X	135962070	135974063	-	3738	protein_coding	membrane magnesium transporter 1 [Source:HGNC Symbol;Acc:HGNC:28100]	-	784	1236	737	1289	1713	1034	14.2141	13.5874	13.6174	18.2513	18.5978	18.6345
ENSG00000109790	3990.28	3675.09	3093.67	2628.96	2646.5	2559.29	3586.35	2611.58	0.457716	1.97e-09	8.04e-08	KLHL5	4	39045039	39126857	+	5144	protein_coding	kelch like family member 5 [Source:HGNC Symbol;Acc:HGNC:6356]	-	3259	4933	2484	2744	3597	2099	42.9364	39.4064	33.3515	28.2334	28.3781	27.4884
ENSG00000088832	4804.5	4925.95	4716.48	6041.62	5967.68	5655.06	4815.65	5888.12	-0.29005	1.97e-09	8.04e-08	FKBP1A	20	1368978	1393172	-	2577	protein_coding	FK506 binding protein 1A [Source:HGNC Symbol;Acc:HGNC:3711]	-	3924	6612	3787	6306	8111	4638	103.195	105.433	101.495	129.515	127.733	121.242
ENSG00000242498	450.575	477.546	398.541	670.652	668.799	671.828	442.221	670.426	-0.594176	2.03e-09	8.26e-08	ARPIN	15	89895006	89912956	-	8594	protein_coding	actin related protein 2/3 complex inhibitor [Source:HGNC Symbol;Acc:HGNC:28782]	-	368	641	320	700	909	551	2.90198	3.06492	2.5717	4.31105	4.29252	4.3191
ENSG00000185989	2075.34	2083.77	2235.57	1569.33	1536.25	1737.49	2131.56	1614.35	0.402832	2.32e-09	9.39e-08	RASA3	13	113977783	114132611	-	4763	protein_coding	RAS p21 protein activator 3 [Source:HGNC Symbol;Acc:HGNC:20331]	-	1695	2797	1795	1638	2088	1425	24.1175	24.1306	26.0285	18.2018	17.7907	20.1545
ENSG00000103202	1054.2	1127.19	1281.56	1505.14	1651.03	1675.3	1154.31	1610.49	-0.481358	2.4e-09	9.71e-08	NME4	16	396725	410367	+	3670	protein_coding	NME/NM23 nucleoside diphosphate kinase 4 [Source:HGNC Symbol;Acc:HGNC:7852]	-	861	1513	1029	1571	2244	1374	15.8994	16.9406	19.3649	22.6564	24.8142	25.2208
ENSG00000127955	536.282	598.236	479.495	891.968	865.98	738.889	538.004	832.279	-0.626179	2.62e-09	1.05e-07	GNAI1	7	79768028	80226181	+	24206	protein_coding	G protein subunit alpha i1 [Source:HGNC Symbol;Acc:HGNC:4384]	-	438	803	385	931	1177	606	1.22629	1.36317	1.09851	2.03567	1.97332	1.6865
ENSG00000198768	232.634	224.99	184.325	100.598	100.798	112.175	213.983	104.523	1.04181	2.66e-09	1.07e-07	APCDD1L	20	58459101	58515131	-	3942	protein_coding	APC down-regulated 1 like [Source:HGNC Symbol;Acc:HGNC:26892]	-	190	302	148	105	137	92	3.26648	3.14809	2.59305	1.40979	1.41042	1.5722
ENSG00000282826	29.3853	27.5651	26.1542	101.556	80.9327	90.2273	27.7015	90.9053	-1.71201	2.67e-09	1.07e-07	FRG1CP	20	28580709	28602664	-	769	unprocessed_pseudogene	FSHD region gene 1 family member C, pseudogene [Source:HGNC Symbol;Acc:HGNC:51762]	-	24	37	21	106	110	74	2.11508	1.97712	1.88607	7.29558	5.8051	6.48251
ENSG00000105426	1381.11	1476.59	1391.16	1771.48	1890.15	2082.54	1416.29	1914.72	-0.431451	2.7e-09	1.08e-07	PTPRS	19	5158495	5340803	-	8565	protein_coding	protein tyrosine phosphatase, receptor type S [Source:HGNC Symbol;Acc:HGNC:9681]	-	1128	1982	1117	1849	2569	1708	8.92533	9.50897	9.00722	11.4259	12.1725	13.4338
ENSG00000121297	531.385	551.301	525.576	365.026	320.788	356.032	536.087	347.282	0.632003	2.81e-09	1.12e-07	TSHZ3	19	31274945	31349547	-	5817	protein_coding	teashirt zinc finger homeobox 3 [Source:HGNC Symbol;Acc:HGNC:30700]	zf-C2H2	434	740	422	381	436	292	5.05631	5.22745	5.01047	3.46662	3.0418	3.38159
ENSG00000166770	242.429	171.35	133.262	76.646	67.6892	69.4994	182.347	71.2782	1.35425	2.94e-09	1.16e-07	ZNF667-AS1	19	56477250	56500666	+	3629	lincRNA	ZNF667 antisense RNA 1 (head to head) [Source:HGNC Symbol;Acc:HGNC:44321]	-	198	230	107	80	92	57	3.69761	2.60434	2.03639	1.16677	1.02883	1.0581
ENSG00000100065	235.083	247.341	290.188	417.721	412.021	457.233	257.537	428.992	-0.736832	2.94e-09	1.16e-07	CARD10	22	37490362	37519542	-	5652	protein_coding	caspase recruitment domain family member 10 [Source:HGNC Symbol;Acc:HGNC:16422]	-	192	332	233	436	560	375	2.30219	2.41375	2.84721	4.08286	4.02096	4.46958
ENSG00000156521	812.994	845.577	961.48	1163.1	1225.03	1305.86	873.35	1231.33	-0.496124	2.94e-09	1.16e-07	TYSND1	10	70137981	70146676	-	4597	protein_coding	trypsin domain containing 1 [Source:HGNC Symbol;Acc:HGNC:28531]	-	664	1135	772	1214	1665	1071	9.78895	10.1456	11.5987	13.9773	14.6988	15.6947
ENSG00000143401	6799.03	6997.8	6270.79	8506.75	8664.21	7937.57	6689.21	8369.51	-0.323097	2.95e-09	1.16e-07	ANP32E	1	150218417	150236156	-	3605	protein_coding	acidic nuclear phosphoprotein 32 family member E [Source:HGNC Symbol;Acc:HGNC:16673]	-	5553	9393	5035	8879	11776	6510	104.391	107.067	96.4627	130.358	132.567	121.65
ENSG00000006118	2981.39	2732.67	3457.34	2102.02	2131.47	2367.86	3057.13	2200.45	0.473755	2.97e-09	1.17e-07	TMEM132A	11	60924463	60937159	+	7271	protein_coding	transmembrane protein 132A [Source:HGNC Symbol;Acc:HGNC:31092]	-	2435	3668	2776	2194	2897	1942	22.6959	20.7297	26.3688	15.9707	16.1695	17.9925
ENSG00000166592	230.185	181.78	185.571	353.53	325.938	386.514	199.179	355.327	-0.837447	3.11e-09	1.22e-07	RRAD	16	66921679	66925644	-	1709	protein_coding	RRAD, Ras related glycolysis inhibitor and calcium channel regulator [Source:HGNC Symbol;Acc:HGNC:10446]	-	188	244	149	369	443	317	7.45519	5.86685	6.02156	11.4279	10.5197	12.4955
ENSG00000129757	325.687	347.916	235.388	600.713	518.705	491.373	302.997	536.93	-0.817946	3.13e-09	1.22e-07	CDKN1C	11	2883213	2885773	-	2478	protein_coding	cyclin dependent kinase inhibitor 1C [Source:HGNC Symbol;Acc:HGNC:1786]	-	266	467	189	627	705	403	7.27483	7.74413	5.26775	13.392	11.546	10.9557
ENSG00000118200	3414.82	3406.15	3505.91	4189.66	4126.1	4306.53	3442.29	4207.43	-0.289301	3.13e-09	1.22e-07	CAMSAP2	1	200739558	200860704	+	7777	protein_coding	calmodulin regulated spectrin associated protein family member 2 [Source:HGNC Symbol;Acc:HGNC:29188]	-	2789	4572	2815	4373	5608	3532	24.3041	24.1575	24.9995	29.761	29.2644	30.5947
ENSG00000121749	2083.91	2029.38	2022.6	1632.56	1590.7	1593.61	2045.3	1605.62	0.348872	3.19e-09	1.24e-07	TBC1D15	12	71839707	71927248	+	8227	protein_coding	TBC1 domain family member 15 [Source:HGNC Symbol;Acc:HGNC:25694]	-	1702	2724	1624	1704	2162	1307	14.0204	13.6058	13.6336	10.9625	10.6649	10.7022
ENSG00000197535	1820.67	1838.66	1858.2	1387.29	1353.78	1496.07	1839.18	1412.38	0.383602	3.22e-09	1.25e-07	MYO5A	15	52307283	52529050	-	12988	protein_coding	myosin VA [Source:HGNC Symbol;Acc:HGNC:7602]	-	1487	2468	1492	1448	1840	1227	7.7591	7.80836	7.93399	5.90074	5.74935	6.36414
ENSG00000142871	3739.28	4107.19	4344.1	4890.01	5496.8	5553.86	4063.52	5313.56	-0.386688	3.43e-09	1.33e-07	CYR61	1	85580761	85583962	+	2455	protein_coding	cysteine rich angiogenic inducer 61 [Source:HGNC Symbol;Acc:HGNC:2654]	-	3054	5513	3488	5104	7471	4555	84.3063	92.277	98.1273	110.037	123.501	124.99
ENSG00000162591	273.039	323.331	330.042	451.253	530.477	541.364	308.804	507.698	-0.713626	3.49e-09	1.35e-07	MEGF6	1	3489920	3611495	-	7039	protein_coding	multiple EGF like domains 6 [Source:HGNC Symbol;Acc:HGNC:3232]	-	223	434	265	471	721	444	2.14702	2.53359	2.60016	3.54153	4.15688	4.24922
ENSG00000182197	2184.31	2265.55	2240.55	2771.71	2822.34	2745.84	2230.14	2779.96	-0.31772	3.52e-09	1.35e-07	EXT1	8	117794490	118111853	-	8325	protein_coding	exostosin glycosyltransferase 1 [Source:HGNC Symbol;Acc:HGNC:3512]	-	1784	3041	1799	2893	3836	2252	14.5229	15.0103	14.9249	18.3927	18.6998	18.2231
ENSG00000183570	122.439	131.12	83.4445	243.351	247.948	220.691	112.335	237.33	-1.0674	3.63e-09	1.4e-07	PCBP3	21	45643694	45942454	+	6828	protein_coding	poly(rC) binding protein 3 [Source:HGNC Symbol;Acc:HGNC:8651]	-	100	176	67	254	337	181	0.992543	1.0592	0.677714	1.96889	2.003	1.78576
ENSG00000050730	52.6487	43.2101	21.1725	1.91615	2.20726	2.43858	39.0104	2.18733	4.16998	3.74e-09	1.43e-07	TNIP3	4	121131408	121227466	-	3768	protein_coding	TNFAIP3 interacting protein 3 [Source:HGNC Symbol;Acc:HGNC:19315]	-	43	58	17	2	3	2	0.773393	0.63252	0.311604	0.0280931	0.0323113	0.0357566
ENSG00000198142	1688.43	1700.84	1707.5	1245.5	1315.52	1353.41	1698.92	1304.81	0.381689	3.75e-09	1.43e-07	SOWAHC	2	109614334	109618990	+	4657	protein_coding	sosondowah ankyrin repeat domain family member C [Source:HGNC Symbol;Acc:HGNC:26149]	-	1379	2283	1371	1300	1788	1110	20.0678	20.1445	20.3328	14.7747	15.5813	16.0566
ENSG00000168056	667.292	678.696	618.984	872.806	965.307	952.264	654.991	930.126	-0.503728	3.8e-09	1.45e-07	LTBP3	11	65538805	65558930	-	10298	protein_coding	latent transforming growth factor beta binding protein 3 [Source:HGNC Symbol;Acc:HGNC:6716]	-	545	911	497	911	1312	781	3.58663	3.63515	3.33326	4.68216	5.1704	5.109
ENSG00000187164	1967.59	1924.34	1680.1	2483.33	2467.71	2382.49	1857.34	2444.51	-0.395319	4.08e-09	1.55e-07	SHTN1	10	116881482	117126586	-	8247	protein_coding	shootin 1 [Source:HGNC Symbol;Acc:HGNC:29319]	-	1607	2583	1349	2592	3354	1954	13.2057	12.8702	11.2975	16.6349	16.5048	15.9612
ENSG00000079332	4375.97	4522.9	4139.84	5503.18	5343.77	5228.31	4346.24	5358.42	-0.301112	4.21e-09	1.6e-07	SAR1A	10	70147289	70170523	-	6914	protein_coding	secretion associated Ras related GTPase 1A [Source:HGNC Symbol;Acc:HGNC:10534]	-	3574	6071	3324	5744	7263	4288	35.0322	36.0818	33.2045	43.9709	42.6315	41.7795
ENSG00000145919	2693.66	2609	2606.71	2185.37	1994.62	2050.84	2636.45	2076.95	0.344333	4.3e-09	1.63e-07	BOD1	5	173607514	173616660	-	2018	protein_coding	biorientation of chromosomes in cell division 1 [Source:HGNC Symbol;Acc:HGNC:25114]	-	2200	3502	2093	2281	2711	1682	73.8829	71.3103	71.633	59.8253	54.5195	56.149
ENSG00000124762	369.765	314.391	331.287	181.076	212.632	174.358	338.481	189.356	0.826206	4.39e-09	1.65e-07	CDKN1A	6	36676460	36687339	+	3050	protein_coding	cyclin dependent kinase inhibitor 1A [Source:HGNC Symbol;Acc:HGNC:1784]	-	302	422	266	189	289	143	6.71042	5.68551	6.02347	3.27976	3.8454	3.15845
ENSG00000182541	591.38	598.981	580.375	412.93	387.006	387.734	590.245	395.89	0.577237	4.47e-09	1.68e-07	LIMK2	22	31212239	31280080	+	6170	protein_coding	LIM domain kinase 2 [Source:HGNC Symbol;Acc:HGNC:6614]	-	483	804	466	431	526	318	5.30524	5.35461	5.21634	3.6972	3.45975	3.472
ENSG00000140525	3094.03	3168.49	3264.3	3829.42	3930.39	3913.92	3175.61	3891.24	-0.293394	4.47e-09	1.68e-07	FANCI	15	89243949	89317261	+	7766	protein_coding	FA complementation group I [Source:HGNC Symbol;Acc:HGNC:25568]	-	2527	4253	2621	3997	5342	3210	22.0521	22.5038	23.3096	27.2406	27.9158	27.8449
ENSG00000172175	1090.93	1177.1	1234.23	1538.67	1611.3	1518.01	1167.42	1555.99	-0.415455	4.57e-09	1.71e-07	MALT1	18	58671386	58754477	+	11527	protein_coding	MALT1 paracaspase [Source:HGNC Symbol;Acc:HGNC:6819]	-	891	1580	991	1606	2190	1245	5.23847	5.63246	5.93776	7.37411	7.7103	7.27596
ENSG00000134954	2056.97	2034.6	2061.2	1640.22	1521.54	1637.5	2050.93	1599.75	0.359956	4.75e-09	1.78e-07	ETS1	11	128458761	128587558	-	7149	protein_coding	ETS proto-oncogene 1, transcription factor [Source:HGNC Symbol;Acc:HGNC:3488]	ETS	1680	2731	1655	1712	2068	1343	15.926	15.6976	15.9889	12.6747	11.7395	12.6552
ENSG00000187244	464.043	504.366	511.876	693.646	734.28	725.477	493.429	717.801	-0.539506	4.81e-09	1.79e-07	BCAM	19	44809059	44821421	+	5009	protein_coding	basal cell adhesion molecule (Lutheran blood group) [Source:HGNC Symbol;Acc:HGNC:6722]	-	379	677	411	724	998	595	5.1278	5.55386	5.66703	7.65012	8.0858	8.00209
ENSG00000006740	210.595	249.576	235.388	106.346	127.285	121.929	231.853	118.52	0.9703	4.92e-09	1.83e-07	ARHGAP44	17	12789539	12991643	+	9281	protein_coding	Rho GTPase activating protein 44 [Source:HGNC Symbol;Acc:HGNC:29096]	-	172	335	189	111	173	100	1.25596	1.48323	1.40648	0.633007	0.756475	0.725843
ENSG00000088726	74.6877	61.0901	113.335	218.441	167.016	223.13	83.0376	202.862	-1.30447	4.97e-09	1.84e-07	TMEM40	3	12733525	12769457	-	3562	protein_coding	transmembrane protein 40 [Source:HGNC Symbol;Acc:HGNC:25620]	-	61	82	91	228	227	183	1.16059	0.945969	1.76446	3.38783	2.58628	3.46094
ENSG00000197122	773.814	730.102	802.064	1059.63	1099.95	1014.45	768.66	1058.01	-0.466341	5.1e-09	1.89e-07	SRC	20	37344685	37406050	+	6468	protein_coding	SRC proto-oncogene, non-receptor tyrosine kinase [Source:HGNC Symbol;Acc:HGNC:11283]	-	632	980	644	1106	1495	832	6.62201	6.22606	6.87671	9.05036	9.38026	8.66544
ENSG00000167772	134.683	80.4602	194.289	25.868	33.1088	52.4294	136.477	37.1354	1.88613	5.2e-09	1.92e-07	ANGPTL4	19	8363289	8374373	+	2482	protein_coding	angiopoietin like 4 [Source:HGNC Symbol;Acc:HGNC:16039]	-	110	108	156	27	45	43	3.00354	1.78805	4.34098	0.575761	0.735791	1.16709
ENSG00000230882	248.551	206.365	227.916	105.388	89.026	134.122	227.611	109.512	1.06786	5.42e-09	1.99e-07	AC005077.4	7	76071469	76074963	-	3495	processed_pseudogene	hypothetical protein LOC285908 (LOC285908) pseudogene	-	203	277	183	110	121	110	3.93633	3.25679	3.61634	1.66581	1.40502	2.12023
ENSG00000025800	3823.77	3783.86	3981.67	4674.45	4702.93	4665	3863.1	4680.79	-0.277915	5.51e-09	2.02e-07	KPNA6	1	32108038	32176568	+	7480	protein_coding	karyopherin subunit alpha 6 [Source:HGNC Symbol;Acc:HGNC:6399]	-	3123	5079	3197	4879	6392	3826	28.2952	27.9019	29.5193	34.5231	34.68	34.4573
ENSG00000067057	3321.77	3440.42	3858.37	4330.5	4608.01	4744.25	3540.19	4560.92	-0.365933	5.52e-09	2.02e-07	PFKP	10	3066333	3137712	+	4836	protein_coding	phosphofructokinase, platelet [Source:HGNC Symbol;Acc:HGNC:8878]	-	2713	4618	3098	4520	6263	3891	38.0195	39.2396	44.2446	49.4689	52.5581	54.2016
ENSG00000100647	762.794	714.457	600.302	470.415	423.057	457.233	692.518	450.235	0.625012	5.59e-09	2.04e-07	SUSD6	14	69611596	69715142	+	5830	protein_coding	sushi domain containing 6 [Source:HGNC Symbol;Acc:HGNC:19956]	-	623	959	482	491	575	375	7.24206	6.75938	5.7101	4.45752	4.00261	4.33311
ENSG00000107438	952.575	929.017	960.235	1254.12	1273.59	1237.58	947.275	1255.09	-0.408066	6.78e-09	2.47e-07	PDLIM1	10	95237572	95291024	-	2239	protein_coding	PDZ and LIM domain 1 [Source:HGNC Symbol;Acc:HGNC:2067]	-	778	1247	771	1309	1731	1015	23.5488	22.886	23.7829	30.9433	31.3752	30.5386
ENSG00000099783	8642.96	8945.98	8886.22	10482.3	10252.7	10523.7	8825.05	10419.6	-0.239096	6.97e-09	2.53e-07	HNRNPM	19	8444767	8489114	+	5614	protein_coding	heterogeneous nuclear ribonucleoprotein M [Source:HGNC Symbol;Acc:HGNC:5046]	-	7059	12008	7135	10941	13935	8631	85.2145	87.8932	87.7782	103.149	100.734	103.568
ENSG00000112984	1605.17	1536.19	1275.33	1990.88	2069.67	1999.63	1472.23	2020.06	-0.45513	7.07e-09	2.56e-07	KIF20A	5	138178719	138187715	+	3958	protein_coding	kinesin family member 20A [Source:HGNC Symbol;Acc:HGNC:9787]	-	1311	2062	1024	2078	2813	1640	22.4476	21.4077	17.8685	27.7876	28.8428	27.9129
ENSG00000112715	1914.94	1702.33	1594.16	1253.16	1285.36	1315.61	1737.15	1284.71	0.435241	7.39e-09	2.67e-07	VEGFA	6	43770184	43786487	+	14431	protein_coding	vascular endothelial growth factor A [Source:HGNC Symbol;Acc:HGNC:12680]	-	1564	2285	1280	1308	1747	1079	7.34485	6.50649	6.12602	4.79724	4.91292	5.03689
ENSG00000145730	846.053	817.267	798.327	1083.58	1115.4	1119.31	820.549	1106.1	-0.430913	8.13e-09	2.93e-07	PAM	5	102753981	103031105	+	8846	protein_coding	peptidylglycine alpha-amidating monooxygenase [Source:HGNC Symbol;Acc:HGNC:8596]	-	691	1097	641	1131	1516	918	5.29388	5.09585	5.00468	6.767	6.95498	6.9909
ENSG00000120438	10947.3	11502.8	11212.7	13167.8	14327.3	13209.8	11220.9	13568.3	-0.274153	8.33e-09	3e-07	TCP1	6	159778498	159789749	-	4929	protein_coding	t-complex 1 [Source:HGNC Symbol;Acc:HGNC:11655]	-	8941	15440	9003	13744	19473	10834	122.933	128.72	126.152	147.583	160.331	148.07
ENSG00000138356	621.99	592.276	544.257	411.014	365.669	384.076	586.174	386.92	0.601737	8.4e-09	3.01e-07	AOX1	2	200585868	200677064	+	5556	protein_coding	aldehyde oxidase 1 [Source:HGNC Symbol;Acc:HGNC:553]	-	508	795	437	429	497	315	6.19647	5.87979	5.43231	4.08673	3.63026	3.81932
ENSG00000277268	88.156	81.9502	73.481	24.9099	27.2228	19.5086	81.1957	23.8805	1.74725	8.67e-09	3.1e-07	LHX1-DT	17	36861674	36936661	-	2544	antisense	LHX1 divergent transcript [Source:HGNC Symbol;Acc:HGNC:53778]	-	72	110	59	26	37	16	1.91804	1.77678	1.60177	0.540925	0.590239	0.423682
ENSG00000063660	486.082	528.951	565.43	731.011	753.41	844.967	526.821	776.463	-0.55672	9.35e-09	3.34e-07	GPC1	2	240435671	240468078	+	6516	protein_coding	glypican 1 [Source:HGNC Symbol;Acc:HGNC:4449]	-	397	710	454	763	1024	693	4.12907	4.47749	4.81216	6.19761	6.37768	7.16456
ENSG00000142910	55.0975	67.0501	57.2903	147.544	125.814	162.165	59.8126	145.174	-1.26008	9.87e-09	3.51e-07	TINAGL1	1	31576485	31587686	+	5281	protein_coding	tubulointerstitial nephritis antigen like 1 [Source:HGNC Symbol;Acc:HGNC:19168]	-	45	90	46	154	171	133	0.577483	0.700299	0.601598	1.54342	1.31408	1.69657
ENSG00000137154	18681.7	19950.4	17214.5	15593.6	14802.6	14025.5	18615.5	14807.2	0.33041	1.01e-08	3.59e-07	RPS6	9	19375715	19380254	-	2714	protein_coding	ribosomal protein S6 [Source:HGNC Symbol;Acc:HGNC:10429]	-	15258	26779	13822	16276	20119	11503	381.005	405.454	351.744	317.408	300.843	285.521
ENSG00000091409	1883.11	2043.54	2183.26	1530.05	1509.03	1611.9	2036.64	1550.32	0.395072	1.01e-08	3.6e-07	ITGA6	2	172427354	172506282	+	6533	protein_coding	integrin subunit alpha 6 [Source:HGNC Symbol;Acc:HGNC:6142]	-	1538	2743	1753	1597	2051	1322	15.9546	17.2532	18.5325	12.9382	12.7408	13.6319
ENSG00000167191	439.556	432.846	454.586	644.784	618.767	676.705	442.329	646.752	-0.547232	1.11e-08	3.91e-07	GPRC5B	16	19856691	19886167	-	6667	protein_coding	G protein-coupled receptor class C group 5 member B [Source:HGNC Symbol;Acc:HGNC:13308]	-	359	581	365	673	841	555	3.64928	3.58099	3.78118	5.34275	5.11928	5.6079
ENSG00000176597	502	500.641	521.84	351.613	334.031	306.041	508.16	330.562	0.616082	1.16e-08	4.08e-07	B3GNT5	3	183253244	183298504	+	8140	protein_coding	UDP-GlcNAc:betaGal beta-1,3-N-acetylglucosaminyltransferase 5 [Source:HGNC Symbol;Acc:HGNC:15684]	-	410	672	419	367	454	251	3.41352	3.39236	3.55512	2.38628	2.26347	2.07724
ENSG00000143369	1090.93	1113.78	1094.74	832.567	818.892	815.704	1099.82	822.388	0.41997	1.17e-08	4.13e-07	ECM1	1	150508062	150513789	+	3360	protein_coding	extracellular matrix protein 1 [Source:HGNC Symbol;Acc:HGNC:3153]	-	891	1495	879	869	1113	669	17.9714	18.2835	18.0682	13.6887	13.4431	13.413
ENSG00000125945	1693.33	1669.55	1719.95	2067.53	2155.75	2205.69	1694.28	2142.99	-0.339228	1.27e-08	4.46e-07	ZNF436	1	23359448	23369442	-	4392	protein_coding	zinc finger protein 436 [Source:HGNC Symbol;Acc:HGNC:20814]	zf-C2H2	1383	2241	1381	2158	2930	1809	21.3404	20.967	21.7168	26.0058	27.0738	27.7469
ENSG00000147874	2378.99	2251.39	2010.14	1687.17	1652.5	1719.2	2213.51	1686.29	0.393912	1.28e-08	4.47e-07	HAUS6	9	19053143	19103119	-	7932	protein_coding	HAUS augmin like complex subunit 6 [Source:HGNC Symbol;Acc:HGNC:25948]	-	1943	3022	1614	1761	2246	1410	16.6009	15.6556	14.0535	11.7505	11.4913	11.975
ENSG00000120129	1645.58	1644.22	2210.66	1109.45	1139.68	1368.04	1833.48	1205.72	0.605177	1.41e-08	4.92e-07	DUSP1	5	172768090	172771195	-	2019	protein_coding	dual specificity phosphatase 1 [Source:HGNC Symbol;Acc:HGNC:3064]	-	1344	2207	1775	1158	1549	1122	45.1134	44.9183	60.7193	30.3566	31.1357	37.4364
ENSG00000170471	904.824	945.407	927.853	1284.78	1177.94	1259.53	926.028	1240.75	-0.419158	1.43e-08	4.99e-07	RALGAPB	20	38472816	38578861	+	12633	protein_coding	Ral GTPase activating protein non-catalytic beta subunit [Source:HGNC Symbol;Acc:HGNC:29221]	-	739	1269	745	1341	1601	1033	3.96443	4.12774	4.073	5.61827	5.14314	5.50847
ENSG00000197226	5142.43	5119.65	5366.6	4139.84	4259.27	4452.84	5209.56	4283.98	0.282445	1.5e-08	5.22e-07	TBC1D9B	5	179862066	179907859	-	11473	protein_coding	TBC1 domain family member 9B [Source:HGNC Symbol;Acc:HGNC:29097]	-	4200	6872	4309	4321	5789	3652	24.8093	24.6129	25.9397	19.9337	20.4772	21.4433
ENSG00000188157	8405.43	9046.55	10358.3	11504.6	11949.3	13718.2	9270.1	12390.7	-0.418431	1.54e-08	5.36e-07	AGRN	1	1020123	1056118	+	10758	protein_coding	agrin [Source:HGNC Symbol;Acc:HGNC:329]	-	6865	12143	8317	12008	16241	11251	43.2466	46.3822	53.395	59.0772	61.2667	70.4526
ENSG00000156110	1816.99	1771.61	1752.33	2301.3	2351.46	2134.97	1780.31	2262.58	-0.347899	1.62e-08	5.6e-07	ADK	10	74151185	74709303	+	3184	protein_coding	adenosine kinase [Source:HGNC Symbol;Acc:HGNC:257]	-	1484	2378	1407	2402	3196	1751	31.5866	30.6899	30.5201	39.9283	40.7359	37.0468
ENSG00000048162	1328.46	1453.5	1435.99	990.649	1081.56	1091.26	1405.98	1054.49	0.416772	1.65e-08	5.71e-07	NOP16	5	176383938	176388975	-	2862	protein_coding	NOP16 nucleolar protein [Source:HGNC Symbol;Acc:HGNC:26934]	-	1085	1951	1153	1034	1470	895	25.6923	28.012	27.8243	19.1219	20.8445	21.0664
ENSG00000118276	842.38	807.582	754.737	574.845	584.923	523.075	801.566	560.947	0.51176	1.7e-08	5.87e-07	B4GALT6	18	31622247	31685836	-	5306	protein_coding	beta-1,4-galactosyltransferase 6 [Source:HGNC Symbol;Acc:HGNC:929]	-	688	1084	606	600	795	429	8.78747	8.39497	7.88806	5.98501	6.08056	5.44663
ENSG00000196460	91.8292	96.1052	78.4627	34.4907	27.9586	24.3858	88.799	28.945	1.61542	1.75e-08	6.01e-07	RFX8	2	101397361	101474703	-	2854	protein_coding	RFX family member 8, lacking RFX DNA binding domain [Source:HGNC Symbol;Acc:HGNC:37253]	RFX	75	129	63	36	38	20	1.78094	1.85735	1.52458	0.66762	0.540347	0.472078
ENSG00000251493	863.194	1007.99	1280.31	619.874	676.156	703.529	1050.5	666.52	0.655965	1.87e-08	6.42e-07	FOXD1	5	73444827	73448527	-	2623	protein_coding	forkhead box D1 [Source:HGNC Symbol;Acc:HGNC:3802]	Fork	705	1353	1028	647	919	577	18.2152	21.1961	27.0682	13.0553	14.2187	14.8189
ENSG00000132792	584.034	588.551	633.929	843.106	823.306	844.967	602.171	837.126	-0.476349	1.92e-08	6.57e-07	CTNNBL1	20	37693955	37872129	+	4148	protein_coding	catenin beta like 1 [Source:HGNC Symbol;Acc:HGNC:15879]	-	477	790	509	880	1119	693	7.79332	7.8261	8.47509	11.2286	10.948	11.2546
ENSG00000102024	4171.49	4364.22	3991.64	5391.09	5225.31	4907.64	4175.78	5174.68	-0.308899	1.98e-08	6.76e-07	PLS3	X	115561174	115650861	+	4099	protein_coding	plastin 3 [Source:HGNC Symbol;Acc:HGNC:9091]	-	3407	5858	3205	5627	7102	4025	56.3296	58.7257	54.0027	72.6573	70.3147	66.1493
ENSG00000135424	210.595	213.07	270.261	468.499	382.591	358.471	231.309	403.187	-0.808535	2.11e-08	7.18e-07	ITGA7	12	55684568	55716043	-	6373	protein_coding	integrin subunit alpha 7 [Source:HGNC Symbol;Acc:HGNC:6143]	-	172	286	217	489	520	294	1.82906	1.84408	2.35169	4.06112	3.31133	3.10771
ENSG00000153904	1062.77	1113.03	1115.91	1416.99	1467.83	1402.18	1097.24	1429	-0.381423	2.11e-08	7.18e-07	DDAH1	1	85318481	85578363	-	4568	protein_coding	dimethylarginine dimethylaminohydrolase 1 [Source:HGNC Symbol;Acc:HGNC:2715]	-	868	1494	896	1479	1995	1150	12.8776	13.4395	13.5471	17.1365	17.7239	16.9594
ENSG00000037241	1499.88	1601.75	1426.03	1189.93	1127.17	1111.99	1509.22	1143.03	0.403278	2.12e-08	7.18e-07	RPL26L1	5	172958729	172969771	+	1164	protein_coding	ribosomal protein L26 like 1 [Source:HGNC Symbol;Acc:HGNC:17050]	-	1225	2150	1145	1242	1532	912	71.3224	75.9001	67.9387	56.4741	53.4133	52.7812
ENSG00000116191	750.551	737.552	591.584	1025.14	1074.93	940.071	693.229	1013.38	-0.546755	2.21e-08	7.47e-07	RALGPS2	1	178725147	178921841	+	9178	protein_coding	Ral GEF with PH domain and SH3 binding motif 2 [Source:HGNC Symbol;Acc:HGNC:30279]	-	613	990	475	1070	1461	771	4.52642	4.43245	3.57446	6.17044	6.4602	5.65905
ENSG00000185650	2044.73	2281.19	2428.61	1558.79	1681.19	1804.55	2251.51	1681.51	0.42266	2.32e-08	7.83e-07	ZFP36L1	14	68787660	68796253	-	5160	protein_coding	ZFP36 ring finger protein like 1 [Source:HGNC Symbol;Acc:HGNC:1107]	Others	1670	3062	1950	1627	2285	1480	21.9336	24.3844	26.1006	16.6885	17.9713	19.3219
ENSG00000152795	3389.11	3417.32	3203.27	3963.56	4112.85	4166.31	3336.57	4080.91	-0.289381	2.34e-08	7.87e-07	HNRNPDL	4	82422564	82430408	-	5476	protein_coding	heterogeneous nuclear ribonucleoprotein D like [Source:HGNC Symbol;Acc:HGNC:5037]	-	2768	4587	2572	4137	5590	3417	34.2567	34.4209	32.4394	39.9855	41.4278	42.0358
ENSG00000103257	3822.54	4321.75	4630.55	5192.77	5682.21	6600.01	4258.28	5825	-0.45115	2.4e-08	8.06e-07	SLC7A5	16	87830023	87869488	-	4745	protein_coding	solute carrier family 7 member 5 [Source:HGNC Symbol;Acc:HGNC:11063]	-	3122	5801	3718	5420	7723	5413	44.5902	50.237	54.1176	60.4566	66.0531	76.8492
ENSG00000084731	438.331	334.506	326.305	617.958	535.627	613.302	366.381	588.963	-0.687048	2.41e-08	8.09e-07	KIF3C	2	25926596	25982749	-	6403	protein_coding	kinesin family member 3C [Source:HGNC Symbol;Acc:HGNC:6321]	-	358	449	262	645	728	503	3.78915	2.88151	2.82607	5.33159	4.61415	5.29203
ENSG00000136891	1321.12	1402.09	1388.67	1037.59	1069.78	1042.49	1370.62	1049.96	0.384855	2.45e-08	8.19e-07	TEX10	9	100302077	100352939	-	7261	protein_coding	testis expressed 10 [Source:HGNC Symbol;Acc:HGNC:25988]	-	1079	1882	1115	1083	1454	855	10.0709	10.6508	10.6058	7.89428	8.12665	7.93245
ENSG00000124788	33.0585	46.1901	43.5904	100.598	113.306	115.832	40.9463	109.912	-1.41011	2.46e-08	8.21e-07	ATXN1	6	16299112	16761491	-	17812	protein_coding	ataxin 1 [Source:HGNC Symbol;Acc:HGNC:10548]	-	27	62	35	105	154	95	0.102729	0.143033	0.135713	0.312002	0.350874	0.359293
ENSG00000149257	2109.62	2126.23	2073.66	2633.75	2518.48	2738.52	2103.17	2630.25	-0.320513	2.61e-08	8.71e-07	SERPINH1	11	75562056	75572783	+	6281	protein_coding	serpin family H member 1 [Source:HGNC Symbol;Acc:HGNC:1546]	-	1723	2854	1665	2749	3423	2246	18.5908	18.6716	18.3084	23.1647	22.1168	24.089
ENSG00000113734	591.38	539.381	513.121	344.907	370.083	375.541	547.961	363.51	0.591904	2.63e-08	8.75e-07	BNIP1	5	173144442	173164387	+	2440	protein_coding	BCL2 interacting protein 1 [Source:HGNC Symbol;Acc:HGNC:1082]	-	483	724	412	360	503	308	13.4153	12.1929	11.662	7.80896	8.36607	8.50351
ENSG00000119771	385.683	397.831	312.606	199.28	224.404	223.13	365.373	215.605	0.765547	2.65e-08	8.77e-07	KLHL29	2	23385217	23708611	+	11071	protein_coding	kelch like family member 29 [Source:HGNC Symbol;Acc:HGNC:29404]	-	315	534	251	208	305	183	1.92826	1.98204	1.56586	0.994391	1.11804	1.11353
ENSG00000148634	2960.57	3072.39	2715.06	3741.28	3611.07	3600.56	2916.01	3650.97	-0.322501	2.74e-08	9.05e-07	HERC4	10	67921899	68075348	-	15847	protein_coding	HECT and RLD domain containing E3 ubiquitin protein ligase 4 [Source:HGNC Symbol;Acc:HGNC:24521]	-	2418	4124	2180	3905	4908	2953	10.3407	10.6937	9.50111	13.0423	12.569	12.5532
ENSG00000146966	323.239	293.531	181.834	483.828	467.202	516.978	266.201	489.336	-0.871377	2.74e-08	9.05e-07	DENND2A	7	140518420	140673993	-	5148	protein_coding	DENN domain containing 2A [Source:HGNC Symbol;Acc:HGNC:22212]	-	264	394	146	505	635	424	3.47543	3.14496	1.95875	5.19198	5.00586	5.54836
ENSG00000161681	47.7512	43.2101	43.5904	5.74845	10.3005	4.87715	44.8506	6.97538	2.62609	2.81e-08	9.26e-07	SHANK1	19	50661827	50719450	-	7567	protein_coding	SH3 and multiple ankyrin repeat domains 1 [Source:HGNC Symbol;Acc:HGNC:15474]	-	39	58	35	6	14	4	0.349288	0.314964	0.319455	0.041967	0.0750841	0.0356101
ENSG00000142197	773.814	820.247	807.045	1137.23	1021.22	1109.55	800.369	1089.34	-0.44121	2.83e-08	9.31e-07	DOP1B	21	36156782	36294274	+	9030	protein_coding	DOP1 leucine zipper like protein B [Source:HGNC Symbol;Acc:HGNC:1291]	-	632	1101	648	1187	1388	910	4.74321	5.01022	4.95624	6.95734	6.238	6.78877
ENSG00000060656	412.619	359.091	382.35	244.309	242.798	223.13	384.687	236.746	0.693039	2.88e-08	9.45e-07	PTPRU	1	29236516	29326813	+	6682	protein_coding	protein tyrosine phosphatase, receptor type U [Source:HGNC Symbol;Acc:HGNC:9683]	-	337	482	307	255	330	183	3.41795	2.96413	3.1732	2.01983	2.00425	1.84494
ENSG00000140526	2164.72	2294.6	2215.64	2736.26	2702.42	2940.92	2224.99	2793.2	-0.325318	2.92e-08	9.54e-07	ABHD2	15	89087459	89202360	+	10345	protein_coding	abhydrolase domain containing 2 [Source:HGNC Symbol;Acc:HGNC:18717]	-	1768	3080	1779	2856	3673	2412	11.5823	12.2342	11.8771	14.612	14.409	15.7067
ENSG00000165821	315.892	313.646	201.761	530.773	488.539	451.137	277.1	490.15	-0.816737	2.94e-08	9.6e-07	SALL2	14	21521081	21537216	-	5382	protein_coding	spalt like transcription factor 2 [Source:HGNC Symbol;Acc:HGNC:10526]	zf-C2H2	258	421	162	554	664	370	3.24877	3.21437	2.07891	5.44812	5.00689	4.63122
ENSG00000135373	44.078	38.7401	21.1725	0	3.67876	1.21929	34.6635	1.63268	4.26881	2.98e-08	9.7e-07	EHF	11	34621093	34661057	+	4386	protein_coding	ETS homologous factor [Source:HGNC Symbol;Acc:HGNC:3246]	ETS	36	52	17	0	5	1	0.556258	0.487183	0.267698	0	0.0462642	0.0153592
ENSG00000152377	324.463	260.006	220.443	459.876	439.98	443.821	268.304	447.892	-0.740692	3.02e-08	9.82e-07	SPOCK1	5	136975298	137598379	-	6222	protein_coding	SPARC (osteonectin), cwcv and kazal like domains proteoglycan 1 [Source:HGNC Symbol;Acc:HGNC:11251]	-	265	349	177	480	598	364	2.88641	2.3049	1.96475	4.08312	3.90045	3.94102
ENSG00000102032	591.38	587.061	657.593	982.027	835.078	829.116	612.011	882.074	-0.530048	3.03e-08	9.83e-07	RENBP	X	153935263	153944691	-	2057	protein_coding	renin binding protein [Source:HGNC Symbol;Acc:HGNC:9959]	-	483	788	528	1025	1135	680	15.9131	15.7416	17.7282	26.3736	22.3926	22.2696
ENSG00000144136	3716.02	3845.7	4241.97	2902.97	2728.9	3310.37	3934.56	2980.75	0.402129	3.04e-08	9.83e-07	SLC20A1	2	112645857	112663827	+	5577	protein_coding	solute carrier family 20 member 1 [Source:HGNC Symbol;Acc:HGNC:10946]	-	3035	5162	3406	3030	3709	2715	36.8808	38.0342	42.1802	28.7556	26.9898	32.7949
ENSG00000147853	2641.01	2723.73	2498.35	2155.67	2093.95	1999.63	2621.03	2083.08	0.331868	3.13e-08	1.01e-06	AK3	9	4709559	4742043	-	4483	protein_coding	adenylate kinase 3 [Source:HGNC Symbol;Acc:HGNC:17376]	-	2157	3656	2006	2250	2846	1640	32.608	33.5115	30.9049	26.5641	25.7638	24.6441
ENSG00000087586	4418.82	4601.13	4372.74	5565.46	5304.77	5283.18	4464.23	5384.47	-0.269512	3.13e-08	1.01e-06	AURKA	20	56369389	56392337	-	2928	protein_coding	aurora kinase A [Source:HGNC Symbol;Acc:HGNC:11393]	-	3609	6176	3511	5809	7210	4333	83.5331	86.6749	82.818	105.005	99.9327	99.6908
ENSG00000138279	4555.95	4732.25	4540.88	5501.27	5560.08	5440.47	4609.69	5500.6	-0.254329	3.15e-08	1.01e-06	ANXA7	10	73375101	73414076	-	2862	protein_coding	annexin A7 [Source:HGNC Symbol;Acc:HGNC:545]	-	3721	6352	3646	5742	7557	4462	88.1115	91.2006	87.9857	106.188	107.158	105.026
ENSG00000138326	17377.8	17993.3	15832	21253	21309.6	20036.6	17067.7	20866.4	-0.289696	3.15e-08	1.01e-06	RPS24	10	78033732	78056813	+	7857	protein_coding	ribosomal protein S24 [Source:HGNC Symbol;Acc:HGNC:10411]	-	14193	24152	12712	22183	28963	16433	122.422	126.315	111.743	149.432	149.6	140.896
ENSG00000183258	3342.58	3429.99	3533.31	2788	2814.25	2859.23	3435.29	2820.49	0.284737	3.22e-08	1.03e-06	DDX41	5	177511577	177517469	-	4536	protein_coding	DEAD-box helicase 41 [Source:HGNC Symbol;Acc:HGNC:18674]	-	2730	4604	2837	2910	3825	2345	40.788	41.708	43.1968	33.9547	34.2217	34.8263
ENSG00000198055	1839.03	1864.74	2073.66	1515.67	1467.09	1483.87	1925.81	1488.88	0.370146	3.25e-08	1.04e-06	GRK6	5	177403204	177442901	+	4355	protein_coding	G protein-coupled receptor kinase 6 [Source:HGNC Symbol;Acc:HGNC:4545]	-	1502	2503	1665	1582	1994	1217	23.3735	23.6173	26.4053	19.2264	18.5815	18.8252
ENSG00000102452	86.9316	106.535	92.1626	192.573	173.637	226.788	95.2098	197.666	-1.03603	3.34e-08	1.06e-06	NALCN	13	101053776	101416492	-	9140	protein_coding	sodium leak channel, non-selective [Source:HGNC Symbol;Acc:HGNC:19082]	-	71	143	74	201	236	186	0.526447	0.642905	0.559179	1.16394	1.04787	1.3709
ENSG00000182010	161.619	199.66	179.343	318.081	312.695	299.945	180.208	310.24	-0.775658	3.56e-08	1.13e-06	RTKN2	10	62183035	62268707	-	9548	protein_coding	rhotekin 2 [Source:HGNC Symbol;Acc:HGNC:19364]	-	132	268	144	332	425	246	0.936924	1.1534	1.04163	1.84037	1.80643	1.73564
ENSG00000162614	571.79	581.846	544.257	807.657	891.731	737.67	565.964	812.353	-0.523915	3.84e-08	1.22e-06	NEXN	1	77888513	77943895	+	4436	protein_coding	nexilin F-actin binding protein [Source:HGNC Symbol;Acc:HGNC:29557]	-	467	781	437	843	1212	605	7.13457	7.23463	6.80385	10.0581	11.088	9.18758
ENSG00000101333	324.463	361.326	364.914	490.534	657.762	535.268	350.234	561.188	-0.682607	4e-08	1.26e-06	PLCB4	20	9068763	9481242	+	6900	protein_coding	phospholipase C beta 4 [Source:HGNC Symbol;Acc:HGNC:9059]	-	265	485	293	512	894	439	2.60279	2.88835	2.93281	3.92737	5.25814	4.28601
ENSG00000100599	428.536	483.506	485.722	624.665	717.358	714.503	465.921	685.509	-0.554732	4.01e-08	1.27e-06	RIN3	14	92513774	92688994	+	8683	protein_coding	Ras and Rab interactor 3 [Source:HGNC Symbol;Acc:HGNC:18751]	-	350	649	390	652	975	586	2.73175	3.07137	3.10213	3.97428	4.55699	4.54638
ENSG00000182240	51.4243	44.7001	48.5722	9.58075	10.3005	8.53502	48.2322	9.4721	2.33113	4.15e-08	1.31e-06	BACE2	21	41167801	41282518	+	9619	protein_coding	beta-secretase 2 [Source:HGNC Symbol;Acc:HGNC:934]	-	42	60	39	10	14	7	0.295912	0.256318	0.280027	0.0550238	0.0590666	0.0490236
ENSG00000103260	601.175	598.981	668.802	809.573	900.56	920.563	622.986	876.899	-0.495204	4.17e-08	1.31e-06	METRN	16	715115	719655	+	3692	protein_coding	meteorin, glial cell differentiation regulator [Source:HGNC Symbol;Acc:HGNC:14151]	-	491	804	537	845	1224	755	9.01286	8.94852	10.0456	12.1137	13.4544	13.776
ENSG00000143384	12472.9	12755.9	13090.8	10562.8	10836.2	11152.8	12773.2	10850.6	0.235561	4.22e-08	1.32e-06	MCL1	1	150574551	150579738	-	4371	protein_coding	MCL1, BCL2 family apoptosis regulator [Source:HGNC Symbol;Acc:HGNC:6943]	-	10187	17122	10511	11025	14728	9147	157.946	160.965	166.084	133.499	136.743	140.973
ENSG00000197321	1469.27	1434.13	1525.66	1055.8	982.965	1215.63	1476.35	1084.8	0.448306	4.35e-08	1.36e-06	SVIL	10	29457338	29736781	-	9937	protein_coding	supervillin [Source:HGNC Symbol;Acc:HGNC:11480]	-	1200	1925	1225	1102	1336	997	8.18406	7.96036	8.51424	5.86958	5.45626	6.75892
ENSG00000196935	575.463	683.911	556.712	421.553	404.664	348.717	605.362	391.644	0.629603	4.56e-08	1.43e-06	SRGAP1	12	63844293	64162221	+	26641	protein_coding	SLIT-ROBO Rho GTPase activating protein 1 [Source:HGNC Symbol;Acc:HGNC:17382]	-	470	918	447	440	550	286	1.19561	1.41595	1.15884	0.874143	0.83783	0.723191
ENSG00000149289	839.931	780.017	741.037	573.887	548.135	562.092	786.995	561.371	0.487896	4.74e-08	1.48e-06	ZC3H12C	11	110093361	110171841	+	9719	protein_coding	zinc finger CCCH-type containing 12C [Source:HGNC Symbol;Acc:HGNC:29362]	-	686	1047	595	599	745	461	4.78349	4.42672	4.22825	3.26201	3.11084	3.19534
ENSG00000127124	1785.16	1901.99	1739.88	1318.31	1244.16	1503.38	1809.01	1355.28	0.422011	4.76e-08	1.48e-06	HIVEP3	1	41506365	42035925	-	14410	protein_coding	human immunodeficiency virus type I enhancer binding protein 3 [Source:HGNC Symbol;Acc:HGNC:13561]	zf-C2H2	1458	2553	1397	1376	1691	1233	6.85703	7.28021	6.69572	5.054	4.76237	5.76417
ENSG00000125354	621.99	657.836	607.775	883.345	887.317	831.555	629.2	867.406	-0.461664	4.79e-08	1.49e-06	2025-09-06	X	119615724	119693370	-	6245	protein_coding	septin 6 [Source:HGNC Symbol;Acc:HGNC:15848]	-	508	883	488	922	1206	682	5.51282	5.81012	5.397	7.8141	7.83715	7.35681
ENSG00000147862	681.985	665.286	458.322	339.158	381.12	362.129	601.864	360.802	0.740547	4.91e-08	1.52e-06	NFIB	9	14081843	14398983	-	12765	protein_coding	nuclear factor I B [Source:HGNC Symbol;Acc:HGNC:7785]	CTF/NFI	557	893	368	354	518	297	2.95718	2.87467	1.9911	1.46779	1.64684	1.56738
ENSG00000128564	191.005	222.755	221.688	330.536	345.803	379.199	211.816	351.846	-0.725283	4.94e-08	1.53e-06	VGF	7	101162509	101165593	-	2704	protein_coding	VGF nerve growth factor inducible [Source:HGNC Symbol;Acc:HGNC:12684]	-	156	299	178	345	470	311	3.90985	4.54382	4.54651	6.75294	7.05399	7.74803
ENSG00000155876	964.819	940.192	865.581	667.778	682.042	679.144	923.531	676.321	0.450419	4.98e-08	1.54e-06	RRAGA	9	19049395	19050983	+	1589	protein_coding	Ras related GTP binding A [Source:HGNC Symbol;Acc:HGNC:16963]	-	788	1262	695	697	927	557	33.6082	32.6357	30.2083	23.2161	23.6755	23.614
ENSG00000157657	597.502	709.987	570.412	888.135	896.146	916.905	625.967	900.395	-0.51626	5.01e-08	1.54e-06	ZNF618	9	113876282	114056591	+	10384	protein_coding	zinc finger protein 618 [Source:HGNC Symbol;Acc:HGNC:29416]	zf-C2H2	488	953	458	927	1218	752	3.18491	3.77125	3.04625	4.72493	4.76021	4.87855
ENSG00000087460	23464.2	23980.9	22846.4	27425.8	27200.7	26778	23430.5	27134.9	-0.211605	5.33e-08	1.64e-06	GNAS	20	58839718	58911192	+	13320	protein_coding	GNAS complex locus [Source:HGNC Symbol;Acc:HGNC:4392]	-	19164	32189	18344	28626	36970	21962	97.5045	99.3025	95.1163	113.746	112.639	111.072
ENSG00000141458	4751.85	4478.95	4361.53	3889.78	3234.37	3448.15	4530.78	3524.1	0.3629	5.77e-08	1.77e-06	NPC1	18	23506184	23586898	-	10102	protein_coding	NPC intracellular cholesterol transporter 1 [Source:HGNC Symbol;Acc:HGNC:7897]	-	3881	6012	3502	4060	4396	2828	26.0363	24.4551	23.9427	21.2716	17.6601	18.8586
ENSG00000103365	1470.49	1463.18	1499.51	1862.5	1929.14	1800.89	1477.73	1864.18	-0.337322	6.19e-08	1.89e-06	GGA2	16	23463542	23521995	-	8231	protein_coding	golgi associated, gamma adaptin ear containing, ARF binding protein 2 [Source:HGNC Symbol;Acc:HGNC:16064]	-	1201	1964	1204	1944	2622	1477	9.88856	9.80496	10.1027	12.5004	12.9278	12.0883
ENSG00000169813	8072.4	8351.47	7940.93	9504.1	9611.13	9459.24	8121.6	9524.82	-0.229437	6.36e-08	1.94e-06	HNRNPF	10	43385617	43409166	-	3253	protein_coding	heterogeneous nuclear ribonucleoprotein F [Source:HGNC Symbol;Acc:HGNC:5039]	-	6593	11210	6376	9920	13063	7758	137.354	141.605	135.372	161.402	162.968	160.658
ENSG00000151414	1519.47	1550.35	1572.99	1964.05	2008.6	1872.83	1547.6	1948.49	-0.333829	6.44e-08	1.96e-06	NEK7	1	198156963	198322420	+	5485	protein_coding	NIMA related kinase 7 [Source:HGNC Symbol;Acc:HGNC:13386]	-	1241	2081	1263	2050	2730	1536	15.3334	15.5902	15.9035	19.7814	20.199	18.8648
ENSG00000085662	9035.99	8344.76	7066.63	6408.56	6239.91	6109.85	8149.13	6252.78	0.382268	6.49e-08	1.97e-06	AKR1B1	7	134442350	134459284	-	3660	protein_coding	aldo-keto reductase family 1 member B [Source:HGNC Symbol;Acc:HGNC:381]	-	7380	11201	5674	6689	8481	5011	136.653	125.757	107.071	96.7299	94.0393	92.2318
ENSG00000131504	10357.1	10426.3	10585	8869.86	8909.96	9151.98	10456.1	8977.26	0.220237	6.55e-08	1.99e-06	DIAPH1	5	141515016	141619055	-	7375	protein_coding	diaphanous related formin 1 [Source:HGNC Symbol;Acc:HGNC:2876]	-	8459	13995	8499	9258	12110	7506	77.732	77.9773	79.5923	66.4409	66.6386	68.5621
ENSG00000147100	1038.28	967.757	1006.32	1267.53	1325.09	1333.9	1004.12	1308.84	-0.384453	6.69e-08	2.02e-06	SLC16A2	X	74421461	74533917	+	4324	protein_coding	solute carrier family 16 member 2 [Source:HGNC Symbol;Acc:HGNC:10923]	-	848	1299	808	1323	1801	1094	13.2909	12.3447	12.906	16.194	16.9033	17.0439
ENSG00000140443	437.107	400.811	387.332	607.419	565.057	621.837	408.417	598.105	-0.548969	6.7e-08	2.02e-06	IGF1R	15	98648539	98964530	+	13941	protein_coding	insulin like growth factor 1 receptor [Source:HGNC Symbol;Acc:HGNC:5465]	-	357	538	311	634	768	510	1.73547	1.58579	1.54075	2.407	2.23569	2.46441
ENSG00000114251	69.7902	57.3651	27.3997	138.921	135.378	138.999	51.5183	137.766	-1.40758	6.8e-08	2.05e-06	WNT5A	3	55465715	55490539	-	7397	protein_coding	Wnt family member 5A [Source:HGNC Symbol;Acc:HGNC:12784]	-	57	77	22	145	184	114	0.52223	0.427752	0.205415	1.03751	1.0095	1.03821
ENSG00000172731	553.424	596.001	574.148	801.909	828.457	762.055	574.524	797.474	-0.472699	6.97e-08	2.1e-06	LRRC20	10	70298970	70382650	-	3625	protein_coding	leucine rich repeat containing 20 [Source:HGNC Symbol;Acc:HGNC:23421]	-	452	800	461	837	1126	625	8.45032	9.06857	8.7833	12.2208	12.6059	11.6147
ENSG00000162738	208.146	165.39	188.062	365.026	283.265	331.646	187.199	326.646	-0.808335	7.55e-08	2.27e-06	VANGL2	1	160400586	160428678	+	5340	protein_coding	VANGL planar cell polarity protein 2 [Source:HGNC Symbol;Acc:HGNC:15511]	-	170	222	151	381	385	272	2.1575	1.70832	1.95299	3.77628	2.92592	3.43135
ENSG00000149657	1748.43	1761.18	1754.83	2190.16	2153.55	2165.46	1754.81	2169.72	-0.305864	7.77e-08	2.32e-06	LSM14B	20	62122461	62135378	+	3381	protein_coding	LSM family member 14B [Source:HGNC Symbol;Acc:HGNC:15887]	-	1428	2364	1409	2286	2927	1776	28.6237	28.7316	28.7827	35.7859	35.1335	35.3863
ENSG00000184117	1507.22	1523.53	1422.29	1830.88	1941.65	1871.61	1484.35	1881.38	-0.341258	7.77e-08	2.32e-06	NIPSNAP1	22	29554808	29581337	-	3067	protein_coding	nipsnap homolog 1 [Source:HGNC Symbol;Acc:HGNC:7827]	-	1231	2045	1142	1911	2639	1535	27.2011	27.3991	25.7168	32.9782	34.9196	33.7157
ENSG00000090661	318.341	293.531	318.833	450.295	456.166	518.198	310.235	474.886	-0.614791	7.9e-08	2.36e-06	CERS4	19	8206736	8262421	+	4059	protein_coding	ceramide synthase 4 [Source:HGNC Symbol;Acc:HGNC:23747]	Homeobox	260	394	256	470	620	425	4.34107	3.98873	4.35598	6.12857	6.19892	7.05354
ENSG00000126001	2196.55	2199.99	2193.22	2752.55	2589.11	2944.58	2196.59	2762.08	-0.328367	8.05e-08	2.4e-06	CEP250	20	35455164	35519280	+	16295	protein_coding	centrosomal protein 250 [Source:HGNC Symbol;Acc:HGNC:1859]	-	1794	2953	1761	2873	3519	2415	7.46124	7.44674	7.46397	9.33172	8.76412	9.9839
ENSG00000077942	129.785	157.195	184.325	263.471	297.98	280.436	157.102	280.629	-0.838989	8.69e-08	2.58e-06	FBLN1	22	45502238	45601135	+	7285	protein_coding	fibulin 1 [Source:HGNC Symbol;Acc:HGNC:3600]	-	106	211	148	275	405	230	0.986095	1.19017	1.40313	1.99795	2.25616	2.12684
ENSG00000102265	3877.64	3869.54	3433.68	2896.26	3121.06	2819	3726.95	2945.44	0.33905	8.97e-08	2.66e-06	TIMP1	X	47582313	47586789	+	1541	protein_coding	TIMP metallopeptidase inhibitor 1 [Source:HGNC Symbol;Acc:HGNC:11820]	-	3167	5194	2757	3023	4242	2312	139.28	138.502	123.566	103.828	111.715	101.07
ENSG00000147509	160.395	153.47	174.362	283.59	262.663	287.752	162.742	278.002	-0.775149	9.12e-08	2.7e-06	RGS20	8	53851808	53959303	+	3192	protein_coding	regulator of G protein signaling 20 [Source:HGNC Symbol;Acc:HGNC:14600]	-	131	206	140	296	357	236	2.78132	2.65193	3.02922	4.90805	4.53888	4.98066
ENSG00000203950	374.663	345.681	383.596	517.36	551.814	551.118	367.98	540.098	-0.558501	9.14e-08	2.7e-06	RTL8A	X	135050932	135052196	-	1265	protein_coding	retrotransposon Gag like 8A [Source:HGNC Symbol;Acc:HGNC:24514]	-	306	464	308	540	750	452	16.3936	15.0725	16.8161	22.5935	24.061	24.0705
ENSG00000189337	560.77	497.661	620.229	824.902	792.405	775.467	559.554	797.592	-0.518815	9.37e-08	2.76e-06	KAZN	1	13892792	15118043	+	13841	protein_coding	kazrin, periplakin interacting protein [Source:HGNC Symbol;Acc:HGNC:29173]	-	458	668	498	861	1077	636	2.24254	1.9832	2.485	3.29243	3.15785	3.09547
ENSG00000185818	967.267	1041.51	1199.36	1396.87	1427.36	1689.93	1069.38	1504.72	-0.491493	9.6e-08	2.83e-06	NAT8L	4	2059512	2069089	+	5871	protein_coding	N-acetyltransferase 8 like [Source:HGNC Symbol;Acc:HGNC:26742]	-	790	1398	963	1458	1940	1386	9.11922	9.7848	11.3287	13.144	13.4101	15.9034
ENSG00000225921	895.028	984.892	995.107	1200.47	1304.49	1318.05	958.342	1274.34	-0.409375	1e-07	2.95e-06	NOL7	6	13615327	13632739	+	1865	protein_coding	nucleolar protein 7 [Source:HGNC Symbol;Acc:HGNC:21040]	-	731	1322	799	1253	1773	1081	26.5632	29.1279	29.5892	35.5593	38.581	39.0467
ENSG00000182378	772.59	780.017	853.127	545.145	575.358	607.206	801.911	575.903	0.477916	1.03e-07	3.02e-06	PLCXD1	X	276322	303356	+	6191	protein_coding	phosphatidylinositol specific phospholipase C X domain containing 1 [Source:HGNC Symbol;Acc:HGNC:23148]	-	631	1047	685	569	782	498	6.90735	6.94933	7.64178	4.86443	5.12613	5.41884
ENSG00000153317	2955.68	2971.07	3030.16	3510.39	3587.53	3811.5	2985.63	3636.47	-0.283702	1.05e-07	3.06e-06	ASAP1	8	130052104	130443660	-	8280	protein_coding	ArfGAP with SH3 domain, ankyrin repeat and PH domain 1 [Source:HGNC Symbol;Acc:HGNC:2720]	-	2414	3988	2433	3664	4876	3126	19.7583	19.7916	20.2944	23.421	23.8988	25.4329
ENSG00000160094	397.926	353.876	343.742	516.402	552.55	549.899	365.181	539.617	-0.565629	1.08e-07	3.15e-06	ZNF362	1	33256545	33300719	+	3331	protein_coding	zinc finger protein 362 [Source:HGNC Symbol;Acc:HGNC:18079]	zf-C2H2	325	475	276	539	751	451	6.61228	5.85971	5.72268	8.56436	9.14974	9.12094
ENSG00000171456	3592.36	3675.84	3682.77	4278.76	4326.96	4544.29	3650.32	4383.34	-0.262992	1.1e-07	3.21e-06	ASXL1	20	32358330	32439319	+	13676	protein_coding	ASXL transcriptional regulator 1 [Source:HGNC Symbol;Acc:HGNC:18318]	-	2934	4934	2957	4466	5881	3727	14.5393	14.8251	14.9334	17.2838	17.4516	18.3585
ENSG00000163932	596.277	656.346	635.175	414.846	430.415	470.645	629.266	438.636	0.526321	1.14e-07	3.33e-06	PRKCD	3	53156009	53192717	+	3396	protein_coding	protein kinase C delta [Source:HGNC Symbol;Acc:HGNC:9399]	-	487	881	510	433	585	386	9.71861	10.6602	10.3721	6.7484	6.99088	7.65697
ENSG00000174444	43828.2	45880.9	44392.5	50503	52465.7	51668.6	44700.5	51545.8	-0.205463	1.15e-07	3.35e-06	RPL4	15	66498015	66524532	-	5637	protein_coding	ribosomal protein L4 [Source:HGNC Symbol;Acc:HGNC:10353]	-	35796	61585	35644	52713	71309	42376	430.357	448.936	436.72	494.937	513.381	506.418
ENSG00000086730	154.273	158.685	141.98	68.9814	74.3109	76.8152	151.646	73.3692	1.05214	1.16e-07	3.37e-06	LAT2	7	74199652	74229834	+	4545	protein_coding	linker for activation of T cells family member 2 [Source:HGNC Symbol;Acc:HGNC:12749]	-	126	213	114	72	101	63	1.87879	1.92576	1.73235	0.838454	0.901843	0.933779
ENSG00000124160	634.234	740.532	758.473	932.207	1005.77	1025.42	711.079	987.8	-0.471549	1.17e-07	3.38e-06	NCOA5	20	46060985	46089952	-	3220	protein_coding	nuclear receptor coactivator 5 [Source:HGNC Symbol;Acc:HGNC:15909]	-	518	994	609	973	1367	841	10.9023	12.6849	13.0625	15.9933	17.2288	17.5945
ENSG00000145817	1878.21	1781.3	1839.52	1399.75	1506.08	1436.32	1833.01	1447.38	0.338224	1.18e-07	3.41e-06	YIPF5	5	144158159	144170714	-	3701	protein_coding	Yip1 domain family member 5 [Source:HGNC Symbol;Acc:HGNC:24877]	-	1534	2391	1477	1461	2047	1178	28.0898	26.5471	27.563	20.8935	22.4462	21.4419
ENSG00000133816	2585.91	2723.73	2879.46	2155.67	2087.33	2283.73	2729.7	2175.57	0.32893	1.18e-07	3.41e-06	MICAL2	11	12094008	12359144	+	20191	protein_coding	microtubule associated monooxygenase, calponin and LIM domain containing 2 [Source:HGNC Symbol;Acc:HGNC:24693]	-	2112	3656	2312	2250	2837	1873	7.0889	7.44056	7.90852	5.89801	5.70223	6.2491
ENSG00000183087	1896.58	1793.22	2129.7	1451.48	1323.62	1561.91	1939.83	1445.67	0.424903	1.2e-07	3.45e-06	GAS6	13	113820549	113864067	-	6006	protein_coding	growth arrest specific 6 [Source:HGNC Symbol;Acc:HGNC:4168]	-	1549	2407	1710	1515	1799	1281	17.4787	16.4683	19.6642	13.3508	12.156	14.3682
ENSG00000086589	2569.99	2604.53	2563.12	2051.24	2163.85	2099.61	2579.21	2104.9	0.292868	1.2e-07	3.45e-06	RBM22	5	150690794	150701107	-	3615	protein_coding	RNA binding motif protein 22 [Source:HGNC Symbol;Acc:HGNC:25503]	-	2099	3496	2058	2141	2941	1722	39.3502	39.7393	39.319	31.3465	33.0164	32.0895
ENSG00000163376	173.863	182.525	189.307	86.2267	99.3265	96.3238	181.899	93.959	0.951535	1.23e-07	3.52e-06	KBTBD8	3	66998307	67011210	+	4736	protein_coding	kelch repeat and BTB domain containing 8 [Source:HGNC Symbol;Acc:HGNC:30691]	-	142	245	152	90	135	79	2.03198	2.12575	2.21665	1.0058	1.15682	1.12371
ENSG00000140521	1229.29	1246.39	1428.52	1615.31	1721.66	1899.65	1301.4	1745.54	-0.423818	1.25e-07	3.58e-06	POLG	15	89305198	89334861	-	5980	protein_coding	DNA polymerase gamma, catalytic subunit [Source:HGNC Symbol;Acc:HGNC:9179]	-	1004	1673	1147	1686	2340	1558	11.3782	11.4961	13.2473	14.9223	15.8803	17.5511
ENSG00000116584	3769.89	3703.4	3924.38	3168.35	2957.72	3210.39	3799.23	3112.15	0.288405	1.31e-07	3.74e-06	ARHGEF2	1	155946851	156007070	-	9135	protein_coding	Rho/Rac guanine nucleotide exchange factor 2 [Source:HGNC Symbol;Acc:HGNC:682]	-	3079	4971	3151	3307	4020	2633	22.8425	22.3611	23.8235	19.1605	17.8592	19.4169
ENSG00000168246	1093.38	1055.67	1032.47	834.483	790.933	774.248	1060.51	799.888	0.405984	1.33e-07	3.78e-06	UBTD2	5	172209640	172284071	-	3301	protein_coding	ubiquitin domain containing 2 [Source:HGNC Symbol;Acc:HGNC:24463]	-	893	1417	829	871	1075	635	18.3336	17.6393	17.345	13.9654	13.2162	12.9588
ENSG00000198721	1127.66	1045.24	1071.08	1416.99	1442.07	1335.12	1081.33	1398.06	-0.374387	1.38e-07	3.91e-06	ECI2	6	4115689	4135597	-	4579	protein_coding	enoyl-CoA delta isomerase 2 [Source:HGNC Symbol;Acc:HGNC:14601]	-	921	1403	860	1479	1960	1095	13.6311	12.5905	12.9716	17.0954	17.3712	16.1095
ENSG00000169131	575.463	502.876	483.231	370.775	342.125	299.945	520.523	337.615	0.61894	1.39e-07	3.95e-06	ZNF354A	5	178711592	178730702	-	2947	protein_coding	zinc finger protein 354A [Source:HGNC Symbol;Acc:HGNC:11628]	zf-C2H2	470	675	388	387	465	246	10.8084	9.41197	9.0932	6.95043	6.40348	5.62332
ENSG00000162407	839.931	780.762	491.949	412.93	398.042	424.312	704.214	411.761	0.77794	1.42e-07	4.02e-06	PLPP3	1	56494747	56645301	-	5286	protein_coding	phospholipid phosphatase 3 [Source:HGNC Symbol;Acc:HGNC:9229]	-	686	1048	395	431	541	348	8.79508	8.14688	5.16101	4.3155	4.15349	4.43496
ENSG00000088325	7451.63	7597.53	6970.73	8955.12	8778.99	8522.83	7339.96	8752.31	-0.253438	1.47e-07	4.14e-06	TPX2	20	31739271	31801805	+	3605	protein_coding	TPX2, microtubule nucleation factor [Source:HGNC Symbol;Acc:HGNC:1249]	-	6086	10198	5597	9347	11932	6990	114.411	116.243	107.23	137.23	134.323	130.62
ENSG00000099204	1247.65	1186.04	1173.2	1531.96	1539.19	1509.48	1202.3	1526.88	-0.346054	1.52e-07	4.28e-06	ABLIM1	10	114431113	114685003	-	10039	protein_coding	actin binding LIM protein 1 [Source:HGNC Symbol;Acc:HGNC:78]	-	1019	1592	942	1599	2092	1238	6.87902	6.51643	6.48075	8.43021	8.45697	8.30745
ENSG00000198959	684.433	759.902	899.208	525.983	501.047	564.531	781.181	530.52	0.560092	1.55e-07	4.36e-06	TGM2	20	38127387	38166578	-	8036	protein_coding	transglutaminase 2 [Source:HGNC Symbol;Acc:HGNC:11778]	-	559	1020	722	549	681	463	4.71427	5.21576	6.20529	3.61587	3.43915	3.88131
ENSG00000139793	752.999	669.011	555.466	1028.01	959.421	893.738	659.159	960.391	-0.543207	1.56e-07	4.38e-06	MBNL2	13	97221434	97394120	+	4908	protein_coding	muscleblind like splicing regulator 2 [Source:HGNC Symbol;Acc:HGNC:16746]	-	615	898	446	1073	1304	733	8.49206	7.51846	6.27618	11.5711	10.7824	10.0609
ENSG00000061938	206.922	236.911	242.861	356.404	383.327	353.594	228.898	364.441	-0.670643	1.58e-07	4.42e-06	TNK2	3	195863364	195911945	-	12015	protein_coding	tyrosine kinase non receptor 2 [Source:HGNC Symbol;Acc:HGNC:19297]	-	169	318	195	372	521	290	0.953247	1.08758	1.12092	1.6387	1.75978	1.62597
ENSG00000122644	591.38	625.801	564.185	844.064	846.85	771.81	593.789	820.908	-0.465911	1.6e-07	4.48e-06	ARL4A	7	12686856	12690934	+	3561	protein_coding	ADP ribosylation factor like GTPase 4A [Source:HGNC Symbol;Acc:HGNC:695]	-	483	840	453	881	1151	633	9.19217	9.69314	8.786	13.0944	13.1174	11.9748
ENSG00000135919	663.619	636.976	604.039	986.817	865.98	816.923	634.878	889.907	-0.48816	1.65e-07	4.61e-06	SERPINE2	2	223975112	224039319	-	8891	protein_coding	serpin family E member 2 [Source:HGNC Symbol;Acc:HGNC:8951]	-	542	855	485	1030	1177	670	4.13134	3.9516	3.76753	6.13151	5.37241	5.07647
ENSG00000101361	7804.26	8191.29	8627.17	9561.59	9918.67	9844.54	8207.57	9774.93	-0.252245	1.69e-07	4.72e-06	NOP56	20	2652145	2658393	+	5398	protein_coding	NOP56 ribonucleoprotein [Source:HGNC Symbol;Acc:HGNC:15911]	-	6374	10995	6927	9980	13481	8074	80.0243	83.6988	88.6293	97.8539	101.352	100.761
ENSG00000075275	464.043	569.926	561.694	746.34	732.073	869.353	531.888	782.589	-0.549968	1.79e-07	4.97e-06	CELSR1	22	46360834	46537170	-	12806	protein_coding	cadherin EGF LAG seven-pass G-type receptor 1 [Source:HGNC Symbol;Acc:HGNC:1850]	-	379	765	451	779	995	713	2.00571	2.45474	2.43236	3.21962	3.15321	3.75071
ENSG00000145287	69.7902	108.025	83.4445	166.705	200.86	181.674	87.0866	183.08	-1.05419	1.8e-07	5e-06	PLAC8	4	83090048	83137075	-	3853	protein_coding	placenta specific 8 [Source:HGNC Symbol;Acc:HGNC:19254]	-	57	145	67	174	273	149	1.00258	1.54641	1.20099	2.39018	2.87546	2.6051
ENSG00000198746	237.531	295.766	247.843	440.714	419.379	386.514	260.38	415.536	-0.666375	1.82e-07	5.03e-06	GPATCH3	1	26890488	26900466	-	2225	protein_coding	G-patch domain containing 3 [Source:HGNC Symbol;Acc:HGNC:25720]	-	194	397	199	460	570	317	5.90901	7.33192	6.17715	10.9423	10.3965	9.59769
ENSG00000182253	395.478	406.771	322.569	548.977	542.985	624.276	374.939	572.079	-0.600623	1.82e-07	5.03e-06	SYNM	15	99098217	99135593	+	7819	protein_coding	synemin [Source:HGNC Symbol;Acc:HGNC:24466]	-	323	546	259	573	738	512	2.79959	2.86945	2.28778	3.87868	3.83044	4.41119
ENSG00000101098	48.9756	32.7801	34.8723	98.6817	93.4405	110.955	38.876	101.026	-1.38949	1.84e-07	5.07e-06	RIMS4	20	44751808	44810338	-	5206	protein_coding	regulating synaptic membrane exocytosis 4 [Source:HGNC Symbol;Acc:HGNC:16183]	-	40	44	28	103	127	91	0.520713	0.347301	0.371466	1.04716	0.990018	1.17754
ENSG00000035687	1286.83	1267.25	1178.19	1546.33	1683.4	1571.66	1244.09	1600.47	-0.363775	1.84e-07	5.07e-06	ADSS	1	244408494	244452134	-	3666	protein_coding	adenylosuccinate synthase [Source:HGNC Symbol;Acc:HGNC:292]	-	1051	1701	946	1614	2288	1289	19.4291	19.0664	17.8223	23.3019	25.3284	23.6863
ENSG00000116679	3293.61	3386.78	3163.42	3909.9	4113.59	3890.75	3281.27	3971.41	-0.27504	1.85e-07	5.1e-06	IVNS1ABP	1	185296388	185317329	-	7929	protein_coding	influenza virus NS1A binding protein [Source:HGNC Symbol;Acc:HGNC:16951]	-	2690	4546	2540	4081	5591	3191	22.992	23.5596	22.1249	27.2414	28.6164	27.111
ENSG00000241158	34.2829	28.3101	43.5904	3.8323	2.94301	7.31573	35.3945	4.69701	2.97755	1.9e-07	5.22e-06	ADAMTS9-AS1	3	64561322	64592757	+	6949	processed_transcript	ADAMTS9 antisense RNA 1 [Source:HGNC Symbol;Acc:HGNC:40625]	-	28	38	35	4	4	6	0.273073	0.224708	0.347865	0.0304662	0.0233604	0.0581656
ENSG00000117226	532.609	505.856	642.647	377.481	377.441	348.717	560.371	367.88	0.599885	1.91e-07	5.24e-06	GBP3	1	89006666	89022894	-	4297	protein_coding	guanylate binding protein 3 [Source:HGNC Symbol;Acc:HGNC:4184]	-	435	679	516	394	513	286	6.86067	6.49324	8.29372	4.85301	4.84502	4.48372
ENSG00000164916	5955.43	5880.3	6522.37	4610.26	4586.68	5341.7	6119.37	4846.21	0.337248	2.05e-07	5.62e-06	FOXK1	7	4682309	4771443	+	13093	protein_coding	forkhead box K1 [Source:HGNC Symbol;Acc:HGNC:23480]	Fork	4864	7893	5237	4812	6234	4381	25.1766	24.7719	27.6254	19.4521	19.3228	22.5409
ENSG00000144712	688.107	700.302	820.745	1008.85	1017.54	979.089	736.384	1001.83	-0.448067	2.25e-07	6.15e-06	CAND2	3	12796472	12871916	+	5587	protein_coding	cullin associated and neddylation dissociated 2 (putative) [Source:HGNC Symbol;Acc:HGNC:30689]	-	562	940	659	1053	1383	803	6.81711	6.91363	8.14651	9.9754	10.0459	9.68221
ENSG00000166106	68.5658	54.3851	51.0631	123.592	124.342	141.437	58.0047	129.79	-1.16405	2.27e-07	6.19e-06	ADAMTS15	11	130448974	130476641	+	5673	protein_coding	ADAM metallopeptidase with thrombospondin type 1 motif 15 [Source:HGNC Symbol;Acc:HGNC:16305]	-	56	73	41	129	169	116	0.668987	0.52877	0.499156	1.20353	1.20898	1.37747
ENSG00000122042	809.321	843.342	833.2	622.749	630.539	573.066	828.621	608.785	0.442465	2.28e-07	6.19e-06	UBL3	13	29764371	29850684	-	4384	protein_coding	ubiquitin like 3 [Source:HGNC Symbol;Acc:HGNC:12504]	-	661	1132	669	650	857	470	10.2182	10.6104	10.5395	7.84736	7.9333	7.22212
ENSG00000123977	193.453	156.45	209.234	97.7236	72.8394	102.42	186.379	90.9944	1.03966	2.29e-07	6.21e-06	DAW1	2	227871054	227924344	+	2933	protein_coding	dynein assembly factor with WD repeats 1 [Source:HGNC Symbol;Acc:HGNC:26383]	-	158	210	168	102	99	84	3.6508	2.94215	3.95605	1.84064	1.36983	1.92932
ENSG00000169047	658.721	676.461	640.156	815.322	941.762	1064.44	658.446	940.508	-0.510478	2.42e-07	6.55e-06	IRS1	2	226731317	226799759	-	9953	protein_coding	insulin receptor substrate 1 [Source:HGNC Symbol;Acc:HGNC:6125]	-	538	908	514	851	1280	873	3.66329	3.74877	3.56676	4.52539	5.21915	5.90878
ENSG00000168528	232.634	271.926	234.143	410.056	378.177	376.76	246.234	388.331	-0.648947	2.47e-07	6.68e-06	SERINC2	1	31409565	31434680	+	3549	protein_coding	serine incorporator 2 [Source:HGNC Symbol;Acc:HGNC:23231]	-	190	365	188	428	514	309	3.62819	4.22614	3.65862	6.3829	5.87761	5.8653
ENSG00000171608	2773.24	2737.88	2798.5	2178.66	2024.79	2389.81	2769.88	2197.75	0.336301	2.59e-07	7e-06	PIK3CD	1	9651732	9729114	+	6332	protein_coding	phosphatidylinositol-4,5-bisphosphate 3-kinase catalytic subunit delta [Source:HGNC Symbol;Acc:HGNC:8977]	-	2265	3675	2247	2274	2752	1960	24.2421	23.8492	24.5091	19.0077	17.6381	20.8522
ENSG00000134109	2664.27	2512.89	2463.48	2036.87	2103.51	2076.45	2546.88	2072.28	0.296753	2.63e-07	7.08e-06	EDEM1	3	5187646	5219957	+	6758	protein_coding	ER degradation enhancing alpha-mannosidase like protein 1 [Source:HGNC Symbol;Acc:HGNC:18967]	-	2176	3373	1978	2126	2859	1703	21.8214	20.5095	20.215	16.6504	17.1688	16.9759
ENSG00000166813	47.7512	41.7201	47.3267	103.472	122.871	99.9817	45.5993	108.775	-1.26953	2.66e-07	7.16e-06	KIF7	15	89608789	89655451	-	5001	protein_coding	kinesin family member 7 [Source:HGNC Symbol;Acc:HGNC:30497]	-	39	56	38	108	167	82	0.528507	0.460138	0.524798	1.143	1.3552	1.10457
ENSG00000143761	17607.9	17325.8	17875.8	20805.6	19640.2	21023	17603.2	20489.6	-0.218929	2.69e-07	7.22e-06	ARF1	1	228082660	228099212	+	3281	protein_coding	ADP ribosylation factor 1 [Source:HGNC Symbol;Acc:HGNC:652]	-	14381	23256	14353	21716	26694	17242	297.047	291.263	302.135	350.311	330.18	354.013
ENSG00000184009	20403.2	21917.9	21944.7	23966.2	27845.3	26704.9	21421.9	26172.1	-0.28891	2.69e-07	7.22e-06	ACTG1	17	81509971	81523847	-	2993	protein_coding	actin gamma 1 [Source:HGNC Symbol;Acc:HGNC:144]	-	16664	29420	17620	25015	37846	21902	377.325	403.918	406.597	442.358	513.165	492.963
ENSG00000137965	61.2195	46.1901	13.6998	129.34	123.606	125.587	40.3698	126.178	-1.63168	2.78e-07	7.45e-06	IFI44	1	78649796	78664078	+	2038	protein_coding	interferon induced protein 44 [Source:HGNC Symbol;Acc:HGNC:16938]	-	50	62	11	135	168	103	1.66268	1.2501	0.372781	3.50599	3.3454	3.40463
ENSG00000185236	1790.06	1782.04	1792.19	2177.7	2143.25	2337.38	1788.1	2219.44	-0.310138	2.93e-07	7.82e-06	RAB11B	19	8389981	8404434	+	2470	protein_coding	RAB11B, member RAS oncogene family [Source:HGNC Symbol;Acc:HGNC:9761]	-	1462	2392	1439	2273	2913	1917	40.1137	39.7943	40.2373	48.7061	47.8616	52.2833
ENSG00000110841	2064.32	2060.67	2015.12	1591.36	1618.65	1732.61	2046.71	1647.54	0.3151	2.97e-07	7.92e-06	PPFIBP1	12	27523431	27695564	+	11690	protein_coding	PPFIA binding protein 1 [Source:HGNC Symbol;Acc:HGNC:9249]	-	1686	2766	1618	1661	2200	1421	9.7743	9.72288	9.55937	7.52031	7.63751	8.18874
ENSG00000141428	451.8	452.216	438.395	293.171	318.581	287.752	447.47	299.835	0.574169	3.08e-07	8.2e-06	C18orf21	18	35972083	35979286	+	2158	protein_coding	chromosome 18 open reading frame 21 [Source:HGNC Symbol;Acc:HGNC:28802]	-	369	607	352	306	433	236	11.5882	11.5583	11.2657	7.505	8.14292	7.36713
ENSG00000110047	3757.65	4113.9	4838.54	2841.65	3057.79	3488.38	4236.7	3129.27	0.437751	3.15e-07	8.37e-06	EHD1	11	64851642	64888296	-	7101	protein_coding	EH domain containing 1 [Source:HGNC Symbol;Acc:HGNC:3242]	-	3069	5522	3885	2966	4156	2861	29.29	31.9546	37.7865	22.1071	23.752	27.1416
ENSG00000116016	3483.39	3208.72	3322.84	2858.9	2587.64	2303.24	3338.31	2583.26	0.367814	3.22e-07	8.55e-06	EPAS1	2	46293667	46386703	+	7302	protein_coding	endothelial PAS domain protein 1 [Source:HGNC Symbol;Acc:HGNC:3374]	Others	2845	4307	2668	2984	3517	1889	26.4048	24.2376	25.2353	21.6291	19.5467	17.4272
ENSG00000169230	5188.96	5164.35	5821.19	4172.42	4261.48	4622.32	5391.5	4352.07	0.309094	3.48e-07	9.22e-06	PRELID1	5	177303774	177306959	+	1875	protein_coding	PRELI domain containing 1 [Source:HGNC Symbol;Acc:HGNC:30255]	-	4238	6932	4674	4355	5792	3791	153.18	151.92	172.168	122.933	125.363	136.204
ENSG00000080823	6054.6	6830.17	8715.59	3148.23	3672.14	4116.32	7200.12	3645.56	0.981964	3.53e-07	9.34e-06	MOK	14	102224500	102305200	-	10996	protein_coding	MOK protein kinase [Source:HGNC Symbol;Acc:HGNC:9833]	-	4945	9168	6998	3286	4991	3376	30.4771	34.2608	43.9546	15.8166	18.4203	20.6826
ENSG00000001497	2055.75	2113.57	1997.69	2486.2	2540.55	2493.44	2055.67	2506.73	-0.285131	3.55e-07	9.37e-06	LAS1L	X	65512582	65534775	-	5589	protein_coding	LAS1 like, ribosome biogenesis factor [Source:HGNC Symbol;Acc:HGNC:25726]	-	1679	2837	1604	2595	3453	2045	20.3591	20.8585	19.8214	24.5744	25.073	24.6489
ENSG00000177888	717.492	756.177	727.337	950.41	955.742	1015.67	733.669	973.94	-0.404869	3.56e-07	9.37e-06	ZBTB41	1	197153680	197200542	-	8562	protein_coding	zinc finger and BTB domain containing 41 [Source:HGNC Symbol;Acc:HGNC:24819]	ZBTB	586	1015	584	992	1299	833	4.63837	4.87133	4.71089	6.13221	6.15712	6.55401
ENSG00000025772	1584.36	1552.58	1749.84	2170.04	2020.37	2004.51	1628.93	2064.97	-0.34452	3.6e-07	9.46e-06	TOMM34	20	44942130	44960486	-	2062	protein_coding	translocase of outer mitochondrial membrane 34 [Source:HGNC Symbol;Acc:HGNC:15746]	-	1294	2084	1405	2265	2746	1644	42.5293	41.5304	47.0601	58.138	54.045	53.7094
ENSG00000269713	2306.75	2309.5	2602.97	1879.74	1940.18	1931.35	2406.41	1917.09	0.326431	3.79e-07	9.92e-06	NBPF9	1	149054027	149103561	-	9046	protein_coding	NBPF member 9 [Source:HGNC Symbol;Acc:HGNC:31991]	-	1884	3100	2090	1962	2637	1584	14.1145	14.0819	15.9571	11.4795	11.8303	11.796
ENSG00000107679	809.321	873.887	887.999	662.988	637.897	581.601	857.069	627.495	0.447842	3.79e-07	9.92e-06	PLEKHA1	10	122374696	122442602	+	23986	protein_coding	pleckstrin homology domain containing A1 [Source:HGNC Symbol;Acc:HGNC:14335]	-	661	1173	713	692	867	477	1.86761	2.00954	2.05304	1.52696	1.46691	1.33967
ENSG00000111424	516.692	556.516	480.74	354.488	356.104	358.471	517.983	356.354	0.544317	3.79e-07	9.92e-06	VDR	12	47841537	47943048	-	5674	protein_coding	vitamin D receptor [Source:HGNC Symbol;Acc:HGNC:12679]	THR-like	422	747	386	370	484	294	5.04041	5.40989	4.69854	3.45138	3.46178	3.49056
ENSG00000167460	15648.9	15699.4	15188.1	17779	18291.5	17529.7	15512.2	17866.7	-0.203949	3.81e-07	9.94e-06	TPM4	19	16067021	16103005	+	8632	protein_coding	tropomyosin 4 [Source:HGNC Symbol;Acc:HGNC:12013]	-	12781	21073	12195	18557	24861	14377	100.345	100.316	97.5743	113.783	116.883	112.2
ENSG00000115935	68.5658	48.4251	66.0083	150.418	144.207	112.175	60.9997	135.6	-1.17793	3.93e-07	1.02e-05	WIPF1	2	174559572	174682916	-	9121	protein_coding	WAS/WASL interacting protein family member 1 [Source:HGNC Symbol;Acc:HGNC:12736]	-	56	65	53	157	196	92	0.416091	0.292838	0.401327	0.911041	0.872082	0.67949
ENSG00000075568	3360.95	3161.79	3056.31	2658.66	2642.09	2559.29	3193.02	2620.01	0.284461	4e-07	1.04e-05	TMEM131	2	97756333	97995891	-	12985	protein_coding	transmembrane protein 131 [Source:HGNC Symbol;Acc:HGNC:30366]	-	2745	4244	2454	2775	3591	2099	14.3266	13.4304	13.0526	11.311	11.2232	10.8895
ENSG00000186472	429.761	420.181	407.259	268.261	274.435	297.506	419.067	280.068	0.585017	4.07e-07	1.06e-05	PCLO	7	82754013	83162930	-	22873	protein_coding	piccolo presynaptic cytomatrix protein [Source:HGNC Symbol;Acc:HGNC:13406]	-	351	564	327	280	373	244	1.03998	1.01324	0.987392	0.647911	0.661804	0.718628
ENSG00000110237	797.077	864.947	929.099	1115.2	1115.4	1254.65	863.708	1161.75	-0.425279	4.13e-07	1.07e-05	ARHGEF17	11	73308289	73369388	+	9908	protein_coding	Rho guanine nucleotide exchange factor 17 [Source:HGNC Symbol;Acc:HGNC:21726]	-	651	1161	746	1164	1516	1029	4.45285	4.81508	5.20017	6.21795	6.2095	6.99627
ENSG00000143382	139.58	169.86	200.516	264.429	300.187	323.111	169.986	295.909	-0.798365	4.15e-07	1.07e-05	ADAMTSL4	1	150549369	150560937	+	6432	protein_coding	ADAMTS like 4 [Source:HGNC Symbol;Acc:HGNC:19706]	-	114	228	161	276	408	265	1.20116	1.45662	1.7288	2.27114	2.57429	2.77548
ENSG00000117676	926.863	1010.22	950.271	1223.46	1252.25	1257.09	962.452	1244.27	-0.367241	4.16e-07	1.07e-05	RPS6KA1	1	26529761	26575030	+	5884	protein_coding	ribosomal protein S6 kinase A1 [Source:HGNC Symbol;Acc:HGNC:10430]	-	757	1356	763	1277	1702	1031	8.71898	9.46987	8.95606	11.4868	11.739	11.8038
ENSG00000101928	532.609	532.676	570.412	809.573	707.793	747.424	545.232	754.93	-0.469828	4.25e-07	1.1e-05	MOSPD1	X	134887626	134915267	-	2675	protein_coding	motile sperm domain containing 1 [Source:HGNC Symbol;Acc:HGNC:25235]	-	435	715	458	845	962	613	11.0207	10.9835	11.8252	16.7191	14.5947	15.4374
ENSG00000158813	64.8926	84.1852	94.6535	26.8261	26.4871	32.9208	81.2438	28.7447	1.51261	4.27e-07	1.1e-05	EDA	X	69616067	70039469	+	6999	protein_coding	ectodysplasin A [Source:HGNC Symbol;Acc:HGNC:3157]	-	53	113	76	28	36	27	0.513195	0.663437	0.749968	0.21174	0.208742	0.259875
ENSG00000188042	391.805	381.441	307.624	240.477	201.596	224.349	360.29	222.141	0.704502	4.33e-07	1.11e-05	ARL4C	2	234493041	234497053	-	4013	protein_coding	ADP ribosylation factor like GTPase 4C [Source:HGNC Symbol;Acc:HGNC:698]	-	320	512	247	251	274	184	5.4041	5.24273	4.25102	3.31044	2.77093	3.08877
ENSG00000019549	271.814	325.566	367.405	174.37	180.259	215.814	321.595	190.148	0.765037	4.38e-07	1.12e-05	SNAI2	8	48917604	48921740	-	3392	protein_coding	snail family transcriptional repressor 2 [Source:HGNC Symbol;Acc:HGNC:11094]	zf-C2H2	222	437	295	182	245	177	4.43547	5.29398	6.00663	2.83985	2.93126	3.51524
ENSG00000164400	42.8536	40.9751	34.8723	4.79037	10.3005	4.87715	39.567	6.65602	2.51579	4.45e-07	1.14e-05	CSF2	5	132073790	132076170	+	787	protein_coding	colony stimulating factor 2 [Source:HGNC Symbol;Acc:HGNC:2434]	-	35	55	28	5	14	4	3.01395	2.87174	2.45724	0.33626	0.721933	0.342391
ENSG00000153071	129.785	156.45	109.599	274.009	240.591	218.253	131.945	244.284	-0.87626	4.54e-07	1.16e-05	DAB2	5	39371675	39462300	-	7717	protein_coding	DAB2, clathrin adaptor protein [Source:HGNC Symbol;Acc:HGNC:2662]	-	106	210	88	286	327	179	0.930894	1.11822	0.787588	1.96154	1.71966	1.56258
ENSG00000196642	2612.85	2679.03	2945.47	3370.51	3280.72	3492.04	2745.78	3381.09	-0.300313	4.57e-07	1.17e-05	RABL6	9	136807943	136841187	+	10178	protein_coding	RAB, member RAS oncogene family like 6 [Source:HGNC Symbol;Acc:HGNC:24703]	-	2134	3596	2365	3518	4459	2864	14.2094	14.5183	16.0485	18.2942	17.7795	18.9561
ENSG00000077782	1951.68	1978.72	2398.72	2725.72	2662.69	2826.31	2109.71	2738.24	-0.3774	4.75e-07	1.21e-05	FGFR1	8	38400215	38468834	-	13842	protein_coding	fibroblast growth factor receptor 1 [Source:HGNC Symbol;Acc:HGNC:3688]	-	1594	2656	1926	2845	3619	2318	7.80427	7.88472	9.60998	10.8784	10.6104	11.2811
ENSG00000175471	508.121	426.141	408.504	266.345	289.151	313.357	447.589	289.617	0.628702	4.77e-07	1.21e-05	MCTP1	5	94703741	95284575	-	12089	protein_coding	multiple C2 and transmembrane domain containing 1 [Source:HGNC Symbol;Acc:HGNC:26183]	-	415	572	328	278	393	257	2.32649	1.9443	1.87391	1.21712	1.31931	1.43212
ENSG00000161013	4808.18	4675.63	5148.65	4007.63	4016.47	4155.34	4877.49	4059.81	0.26416	4.86e-07	1.23e-05	MGAT4B	5	179797597	179806952	-	5495	protein_coding	alpha-1,3-mannosyl-glycoprotein 4-beta-N-acetylglucosaminyltransferase B [Source:HGNC Symbol;Acc:HGNC:7048]	-	3927	6276	4134	4183	5459	3408	48.4324	46.9323	51.9598	40.2903	40.3171	41.7801
ENSG00000272888	490.98	527.461	486.967	785.621	719.565	637.688	501.803	714.292	-0.5089	4.91e-07	1.24e-05	LINC01578	15	92882707	92899701	+	5394	processed_transcript	long intergenic non-protein coding RNA 1578 [Source:HGNC Symbol;Acc:HGNC:48626]	-	401	708	391	820	978	523	5.03821	5.39361	5.00646	8.04606	7.3582	6.53173
ENSG00000079263	111.419	80.4602	82.1991	39.2811	33.8446	28.0436	91.3595	33.7231	1.4231	5.07e-07	1.28e-05	SP140	2	230203110	230313215	+	5582	protein_coding	SP140 nuclear body protein [Source:HGNC Symbol;Acc:HGNC:17133]	SAND	91	108	66	41	46	23	1.10483	0.795044	0.816618	0.388754	0.334435	0.277572
ENSG00000137831	339.156	388.891	318.833	489.576	541.513	530.391	348.96	520.493	-0.56911	5.08e-07	1.28e-05	UACA	15	70654554	70763593	-	11031	protein_coding	uveal autoantigen with coiled-coil domains and ankyrin repeats [Source:HGNC Symbol;Acc:HGNC:15947]	-	277	522	256	511	736	435	1.7018	1.94452	1.60284	2.45181	2.70774	2.65651
ENSG00000163444	1994.53	1918.38	1824.57	2378.9	2354.41	2310.55	1912.49	2347.95	-0.2961	5.33e-07	1.34e-05	TMEM183A	1	203007386	203024848	+	4026	protein_coding	transmembrane protein 183A [Source:HGNC Symbol;Acc:HGNC:20173]	-	1629	2575	1465	2483	3200	1895	27.4214	26.2821	25.1321	32.6425	32.2567	31.7083
ENSG00000168672	124.888	136.335	100.881	218.441	256.777	198.744	120.701	224.654	-0.891878	5.44e-07	1.37e-05	FAM84B	8	126552442	126558393	-	5404	protein_coding	family with sequence similarity 84 member B [Source:HGNC Symbol;Acc:HGNC:24166]	-	102	183	81	228	349	163	1.27917	1.39153	1.03522	2.23306	2.62092	2.03193
ENSG00000090621	14816.3	15732.9	14752.2	17081.5	19089.1	17817.5	15100.5	17996	-0.252961	5.54e-07	1.39e-05	PABPC4	1	39560816	39576790	-	6782	protein_coding	poly(A) binding protein cytoplasmic 4 [Source:HGNC Symbol;Acc:HGNC:8557]	-	12101	21118	11845	17829	25945	14613	120.922	127.953	120.626	139.139	155.253	145.151
ENSG00000177311	2232.06	2139.64	2074.9	1757.11	1743.73	1748.46	2148.87	1749.77	0.296353	5.64e-07	1.41e-05	ZBTB38	3	141324213	141449792	+	14243	protein_coding	zinc finger and BTB domain containing 38 [Source:HGNC Symbol;Acc:HGNC:26636]	ZBTB	1823	2872	1666	1834	2370	1434	8.67417	8.28591	8.07865	6.8152	6.7529	6.78243
ENSG00000180921	1255	1270.97	1330.13	1554	1653.97	1638.72	1285.37	1615.56	-0.330769	5.64e-07	1.41e-05	FAM83H	8	143723933	143733801	-	5654	protein_coding	family with sequence similarity 83 member H [Source:HGNC Symbol;Acc:HGNC:24797]	-	1025	1706	1068	1622	2248	1344	12.286	12.3988	13.0461	15.1836	16.1356	16.0133
ENSG00000197971	217.941	261.496	170.625	105.388	123.606	109.736	216.687	112.91	0.945669	5.73e-07	1.43e-05	MBP	18	76978827	77133683	-	18615	protein_coding	myelin basic protein [Source:HGNC Symbol;Acc:HGNC:6925]	-	178	351	137	110	168	90	0.648037	0.774821	0.508303	0.312759	0.36626	0.325699
ENSG00000115009	69.7902	38.7401	44.8359	11.4969	5.88602	15.8508	51.122	11.0779	2.2512	5.79e-07	1.44e-05	CCL20	2	227805739	227817564	+	1594	protein_coding	C-C motif chemokine ligand 20 [Source:HGNC Symbol;Acc:HGNC:10619]	-	57	52	36	12	8	13	2.42342	1.34052	1.55984	0.39845	0.203678	0.549405
ENSG00000161203	5443.63	5489.92	5397.74	6548.44	6548.19	6126.92	5443.76	6407.85	-0.235769	5.8e-07	1.44e-05	AP2M1	3	184174689	184184091	+	4756	protein_coding	adaptor related protein complex 2 subunit mu 1 [Source:HGNC Symbol;Acc:HGNC:564]	-	4446	7369	4334	6835	8900	5025	63.3535	63.6684	62.9379	76.0637	75.9437	71.1757
ENSG00000266074	118.766	112.495	138.244	223.231	197.917	243.858	123.168	221.669	-0.849883	6.04e-07	1.5e-05	BAHCC1	17	81395475	81466332	+	13473	protein_coding	BAH domain and coiled-coil containing 1 [Source:HGNC Symbol;Acc:HGNC:29279]	-	97	151	111	233	269	200	0.487922	0.460542	0.569015	0.915318	0.810273	1.00001
ENSG00000273760	3.67317	5.21501	8.71808	38.323	28.6943	45.1137	5.86875	37.377	-2.68008	6.07e-07	1.51e-05	AC245041.1	10	47970043	47973496	-	826	lincRNA	novel transcript	-	3	7	7	40	39	37	0.246141	0.348237	0.585306	2.56307	1.91614	3.01758
ENSG00000136999	134.683	143.04	100.881	221.315	240.591	225.568	126.201	229.158	-0.85069	6.18e-07	1.53e-05	NOV	8	119416306	119424353	+	2673	protein_coding	nephroblastoma overexpressed [Source:HGNC Symbol;Acc:HGNC:7885]	-	110	192	81	231	327	185	2.78892	2.95161	2.09291	4.57397	4.96469	4.66241
ENSG00000133243	924.414	953.602	987.634	1177.47	1347.16	1221.73	955.217	1248.79	-0.388951	6.33e-07	1.57e-05	BTBD2	19	1985438	2034881	-	5944	protein_coding	BTB domain containing 2 [Source:HGNC Symbol;Acc:HGNC:15504]	-	755	1280	793	1229	1831	1002	8.60817	8.84888	9.21424	10.9434	12.5012	11.356
ENSG00000162517	1368.87	1381.23	1477.09	1854.83	1712.09	1747.24	1409.06	1771.39	-0.330876	6.49e-07	1.6e-05	PEF1	1	31629862	31644896	-	2227	protein_coding	penta-EF-hand domain containing 1 [Source:HGNC Symbol;Acc:HGNC:30009]	-	1118	1854	1186	1936	2327	1433	34.0223	34.2095	36.7815	46.0114	42.4053	43.3474
ENSG00000075624	91015	98393.1	91188.7	105971	114342	108884	93532.2	109732	-0.2304	6.56e-07	1.62e-05	ACTB	7	5527147	5563784	-	3519	protein_coding	actin beta [Source:HGNC Symbol;Acc:HGNC:132]	-	74335	132071	73218	110608	155409	89301	1431.58	1542.22	1437.02	1663.6	1792.26	1709.52
ENSG00000148346	73.4633	43.2101	26.1542	2.87422	12.5078	6.09644	47.6092	7.15948	2.67758	6.68e-07	1.65e-05	LCN2	9	128149071	128153455	+	1598	protein_coding	lipocalin 2 [Source:HGNC Symbol;Acc:HGNC:6526]	-	60	58	21	3	17	5	2.54459	1.49145	0.907627	0.0993631	0.431733	0.210781
ENSG00000213047	200.8	206.365	151.944	344.907	314.902	285.314	186.37	315.041	-0.751442	6.83e-07	1.68e-05	DENND1B	1	197504748	197775696	-	13203	protein_coding	DENN domain containing 1B [Source:HGNC Symbol;Acc:HGNC:28404]	-	164	277	122	360	428	234	0.84181	0.862113	0.638193	1.44315	1.31557	1.19394
ENSG00000185418	385.683	375.481	349.969	534.606	547.399	507.224	370.377	529.743	-0.517322	6.84e-07	1.68e-05	TARSL2	15	101653598	101724604	-	4584	protein_coding	threonyl-tRNA synthetase like 2 [Source:HGNC Symbol;Acc:HGNC:24728]	-	315	504	281	558	744	416	4.65703	4.51797	4.23377	6.44273	6.58676	6.11345
ENSG00000117174	903.599	978.932	986.389	667.778	696.757	775.467	956.307	713.334	0.42727	7.31e-07	1.79e-05	ZNHIT6	1	85649423	85708433	-	6197	protein_coding	zinc finger HIT-type containing 6 [Source:HGNC Symbol;Acc:HGNC:26089]	-	738	1314	792	697	947	636	8.07082	8.71306	8.82691	5.95294	6.20172	6.91374
ENSG00000116035	29.3853	31.2901	33.6269	81.4364	90.4975	76.8152	31.4341	82.9163	-1.40498	7.34e-07	1.79e-05	VAX2	2	70900590	70965373	+	2961	protein_coding	ventral anterior homeobox 2 [Source:HGNC Symbol;Acc:HGNC:12661]	Homeobox	24	42	27	85	123	63	0.549307	0.582865	0.629782	1.51936	1.68582	1.43331
ENSG00000074416	1291.73	1271.72	1270.35	1017.48	966.042	1031.52	1277.93	1005.01	0.348415	7.37e-07	1.8e-05	MGLL	3	127689062	128052190	-	11849	protein_coding	monoglyceride lipase [Source:HGNC Symbol;Acc:HGNC:17038]	-	1055	1707	1020	1062	1313	846	6.03411	5.91982	5.94543	4.74377	4.49704	4.80979
ENSG00000057704	94.278	86.4202	77.2173	42.1553	27.9586	20.7279	85.9718	30.2806	1.49446	7.45e-07	1.81e-05	TMCC3	12	94567124	94650562	-	6515	protein_coding	transmembrane and coiled-coil domain family 3 [Source:HGNC Symbol;Acc:HGNC:29199]	-	77	116	62	44	38	17	0.800975	0.731645	0.657268	0.357453	0.236708	0.175781
ENSG00000270885	286.507	321.841	338.76	475.205	446.601	479.18	315.703	466.996	-0.561555	7.45e-07	1.81e-05	RASL10B	17	35731649	35743521	+	3502	protein_coding	RAS like family 10 member B [Source:HGNC Symbol;Acc:HGNC:30295]	-	234	432	272	496	607	393	4.52837	5.06903	5.36436	7.49628	7.03422	7.55986
ENSG00000213417	35.5073	35.0151	51.0631	2.87422	6.62177	12.1929	40.5285	7.22963	2.53087	7.63e-07	1.86e-05	KRTAP2-4	17	41065116	41065879	-	764	protein_coding	keratin associated protein 2-4 [Source:HGNC Symbol;Acc:HGNC:18891]	-	29	47	41	3	9	10	2.57245	2.52791	3.70643	0.20783	0.478071	0.881747
ENSG00000174307	203.249	204.875	158.171	312.332	336.974	287.752	188.765	312.353	-0.723708	8.08e-07	1.96e-05	PHLDA3	1	201464383	201469237	-	3138	protein_coding	pleckstrin homology like domain family A member 3 [Source:HGNC Symbol;Acc:HGNC:8934]	-	166	275	127	326	458	236	3.58507	3.60111	2.79522	5.49851	5.9232	5.06637
ENSG00000160014	3248.3	3413.6	3331.55	3959.72	3875.94	4040.72	3331.15	3958.8	-0.247403	8.1e-07	1.96e-05	CALM3	19	46601074	46610793	+	3667	protein_coding	calmodulin 3 [Source:HGNC Symbol;Acc:HGNC:1449]	-	2653	4582	2675	4133	5268	3314	49.0308	51.3454	50.3823	59.6534	58.3013	60.8806
ENSG00000067533	542.404	599.726	617.738	775.082	834.343	782.783	586.623	797.403	-0.44319	8.13e-07	1.96e-05	RRP15	1	218285287	218337983	+	7883	protein_coding	ribosomal RNA processing 15 homolog [Source:HGNC Symbol;Acc:HGNC:24255]	-	443	805	496	809	1134	642	3.80851	4.19625	4.34565	5.43172	5.83801	5.48632
ENSG00000163191	7440.61	7111.79	6367.94	5762.82	5799.2	5628.24	6973.44	5730.08	0.28339	8.33e-07	2.01e-05	S100A11	1	152032506	152047907	-	680	protein_coding	S100 calcium binding protein A11 [Source:HGNC Symbol;Acc:HGNC:10488]	-	6077	9546	5113	6015	7882	4616	605.652	576.859	519.316	468.174	470.404	457.293
ENSG00000107816	776.263	803.857	803.309	1014.6	1043.3	1029.08	794.476	1028.99	-0.372743	8.34e-07	2.01e-05	LZTS2	10	100996618	101007836	+	6547	protein_coding	leucine zipper tumor suppressor 2 [Source:HGNC Symbol;Acc:HGNC:29381]	-	634	1079	645	1059	1418	844	6.56281	6.7723	6.80428	8.56119	8.78977	8.68436
ENSG00000126368	533.834	470.096	617.738	365.985	311.959	380.418	540.556	352.787	0.615604	8.64e-07	2.08e-05	NR1D1	17	40092787	40100725	-	2772	protein_coding	nuclear receptor subfamily 1 group D member 1 [Source:HGNC Symbol;Acc:HGNC:7962]	THR-like	436	631	496	382	424	312	10.6595	9.35391	12.3582	7.29375	6.20749	7.58226
ENSG00000090530	315.892	337.486	321.324	200.238	203.803	223.13	324.901	209.057	0.642503	9.14e-07	2.19e-05	P3H2	3	189956728	190122437	-	5605	protein_coding	prolyl 3-hydroxylase 2 [Source:HGNC Symbol;Acc:HGNC:19317]	-	258	453	258	209	277	183	3.11951	3.32108	3.17914	1.97356	2.00562	2.19944
ENSG00000065150	9312.7	9721.53	9481.54	7878.25	8388.31	8220.44	9505.26	8162.33	0.219951	9.19e-07	2.2e-05	IPO5	13	97953658	98024297	+	9671	protein_coding	importin 5 [Source:HGNC Symbol;Acc:HGNC:6402]	-	7606	13049	7613	8223	11401	6742	53.3	55.4451	54.3688	45.0028	47.8426	46.9629
ENSG00000117682	470.165	426.141	457.077	703.227	588.602	630.372	451.128	640.734	-0.508318	9.25e-07	2.21e-05	DHDDS	1	26432282	26471294	+	5596	protein_coding	dehydrodolichyl diphosphate synthase subunit [Source:HGNC Symbol;Acc:HGNC:20603]	-	384	572	367	734	800	517	4.65046	4.20025	4.52953	6.94223	5.80171	6.22372
ENSG00000137145	1152.15	1033.32	1015.03	783.705	829.192	815.704	1066.83	809.534	0.396262	9.4e-07	2.24e-05	DENND4C	9	19230435	19373545	+	8745	protein_coding	DENN domain containing 4C [Source:HGNC Symbol;Acc:HGNC:26079]	-	941	1387	815	818	1127	669	7.29243	6.51739	6.43669	4.95078	5.23007	5.15352
ENSG00000104341	3378.09	3397.21	3334.04	3919.48	4031.18	3959.03	3369.78	3969.9	-0.23641	9.4e-07	2.24e-05	LAPTM4B	8	97775057	97853013	+	3197	protein_coding	lysosomal protein transmembrane 4 beta [Source:HGNC Symbol;Acc:HGNC:13646]	-	2759	4560	2677	4091	5479	3247	58.486	58.611	57.8323	67.7279	69.5508	68.4191
ENSG00000124120	519.141	592.276	531.803	725.263	787.255	748.643	547.74	753.72	-0.456345	9.41e-07	2.24e-05	TTPAL	20	44475886	44494603	+	7044	protein_coding	alpha tocopherol transfer protein like [Source:HGNC Symbol;Acc:HGNC:16114]	-	424	795	427	757	1070	614	4.07933	4.63772	4.18672	5.68797	6.16464	5.87201
ENSG00000170545	335.483	392.616	402.277	225.148	257.513	246.296	376.792	242.986	0.63334	9.43e-07	2.24e-05	SMAGP	12	51244558	51270890	-	3558	protein_coding	small cell adhesion glycoprotein [Source:HGNC Symbol;Acc:HGNC:26918]	-	274	527	323	235	350	202	5.219	6.08642	6.26991	3.49577	3.99214	3.82457
ENSG00000148468	484.858	449.981	465.795	634.246	639.368	648.661	466.878	640.758	-0.459096	9.48e-07	2.25e-05	FAM171A1	10	15211643	15371062	-	3955	protein_coding	family with sequence similarity 171 member A1 [Source:HGNC Symbol;Acc:HGNC:23522]	-	396	604	374	662	869	532	6.78565	6.27549	6.53116	8.85915	8.91696	9.06155
ENSG00000025708	690.555	594.511	550.485	440.714	431.886	384.076	611.85	418.892	0.542008	9.58e-07	2.27e-05	TYMP	22	50525752	50530056	-	3320	protein_coding	thymidine phosphorylase [Source:HGNC Symbol;Acc:HGNC:3148]	-	564	798	442	460	587	315	11.5129	9.87693	9.19495	7.33331	7.17536	6.39161
ENSG00000073711	435.883	466.371	458.322	616.042	627.596	635.249	453.525	626.296	-0.463099	9.7e-07	2.3e-05	PPP2R3A	3	135965673	136147891	+	7837	protein_coding	protein phosphatase 2 regulatory subunit B''alpha [Source:HGNC Symbol;Acc:HGNC:9307]	-	356	626	368	643	853	521	3.07853	3.28232	3.24312	4.34252	4.41716	4.47843
ENSG00000227051	346.502	315.881	222.934	146.585	164.073	185.332	295.106	165.33	0.843102	1.03e-06	2.42e-05	C14orf132	14	96039324	96093889	+	7775	protein_coding	chromosome 14 open reading frame 132 [Source:HGNC Symbol;Acc:HGNC:20346]	-	283	424	179	153	223	152	2.46677	2.2409	1.59008	1.04153	1.16399	1.31698
ENSG00000125398	470.165	490.956	543.012	297.961	320.052	385.295	501.378	334.436	0.589332	1.03e-06	2.43e-05	SOX9	17	72121020	72126420	+	3935	protein_coding	SRY-box 9 [Source:HGNC Symbol;Acc:HGNC:11204]	HMG	384	659	436	311	435	316	6.61347	6.88173	7.65256	4.18308	4.4863	5.40978
ENSG00000163389	675.863	746.492	694.956	481.912	534.156	526.733	705.77	514.267	0.459384	1.06e-06	2.5e-05	POGLUT1	3	119468938	119494708	+	7097	protein_coding	protein O-glucosyltransferase 1 [Source:HGNC Symbol;Acc:HGNC:22954]	-	552	1002	558	503	726	432	5.27117	5.80163	5.43031	3.75123	4.1515	4.10059
ENSG00000102225	3465.02	3486.61	3380.13	4022	4053.99	4080.96	3443.92	4052.32	-0.234039	1.06e-06	2.5e-05	CDK16	X	47217860	47229997	+	6524	protein_coding	cyclin dependent kinase 16 [Source:HGNC Symbol;Acc:HGNC:8749]	-	2830	4680	2714	4198	5510	3347	29.3978	29.4774	28.7317	34.0572	34.2753	34.5604
ENSG00000147889	2552.85	2737.88	2844.59	3257.45	3211.56	3554.23	2711.77	3341.08	-0.299491	1.15e-06	2.69e-05	CDKN2A	9	21967753	21995301	-	4329	protein_coding	cyclin dependent kinase inhibitor 2A [Source:HGNC Symbol;Acc:HGNC:1787]	-	2085	3675	2284	3400	4365	2915	32.6408	34.884	36.4396	41.5692	40.9204	45.3616
ENSG00000156313	1068.89	984.147	1032.47	822.986	758.56	776.687	1028.5	786.078	0.386247	1.15e-06	2.7e-05	RPGR	X	38269163	38327564	-	8378	protein_coding	retinitis pigmentosa GTPase regulator [Source:HGNC Symbol;Acc:HGNC:10295]	-	873	1321	829	859	1031	637	7.06182	6.47917	6.83407	5.42667	4.99415	5.12196
ENSG00000145623	2749.98	2672.32	2343.92	3211.47	3188.75	3218.92	2588.74	3206.38	-0.307457	1.17e-06	2.74e-05	OSMR	5	38845858	38945596	+	7174	protein_coding	oncostatin M receptor [Source:HGNC Symbol;Acc:HGNC:8507]	-	2246	3587	1882	3352	4334	2640	21.2173	20.546	18.1185	24.7299	24.5172	24.7902
ENSG00000181143	276.712	268.201	297.66	386.104	433.358	435.286	280.858	418.249	-0.578096	1.19e-06	2.79e-05	MUC16	19	8848844	8981342	-	43830	protein_coding	mucin 16, cell surface associated [Source:HGNC Symbol;Acc:HGNC:15582]	-	226	360	239	403	589	357	0.349446	0.337511	0.37661	0.486647	0.545365	0.548699
ENSG00000067798	553.424	597.491	789.609	355.446	377.441	484.058	646.841	405.648	0.676259	1.2e-06	2.8e-05	NAV3	12	77324641	78213008	+	13265	protein_coding	neuron navigator 3 [Source:HGNC Symbol;Acc:HGNC:15998]	-	452	802	634	371	513	397	2.30927	2.48442	3.30101	1.48029	1.56947	2.01614
ENSG00000146555	83.2585	84.1852	75.9719	171.495	139.793	164.604	81.1385	158.631	-0.95882	1.21e-06	2.82e-05	SDK1	7	3301448	4269000	+	12062	protein_coding	sidekick cell adhesion molecule 1 [Source:HGNC Symbol;Acc:HGNC:19307]	-	68	113	61	179	190	135	0.382061	0.38496	0.349281	0.785442	0.63926	0.753966
ENSG00000155961	156.722	138.57	108.353	71.8556	56.6529	59.7451	134.548	62.7512	1.10468	1.23e-06	2.86e-05	RAB39B	X	155258241	155264589	-	3505	protein_coding	RAB39B, member RAS oncogene family [Source:HGNC Symbol;Acc:HGNC:16499]	-	128	186	87	75	77	49	2.47494	2.18063	1.71434	1.13254	0.891551	0.941771
ENSG00000170921	745.653	735.317	711.147	506.822	471.617	593.794	730.705	524.077	0.486819	1.24e-06	2.88e-05	TANC2	17	63009556	63427699	+	22866	protein_coding	tetratricopeptide repeat, ankyrin repeat and coiled-coil containing 2 [Source:HGNC Symbol;Acc:HGNC:30212]	-	609	987	571	529	641	487	1.80497	1.77372	1.72469	1.22446	1.13766	1.43475
ENSG00000170035	903.599	891.022	729.828	1135.32	1179.41	1090.04	841.483	1134.92	-0.42998	1.28e-06	2.96e-05	UBE2E3	2	180967248	181076585	+	2973	protein_coding	ubiquitin conjugating enzyme E2 E3 [Source:HGNC Symbol;Acc:HGNC:12479]	-	738	1196	586	1185	1603	894	16.823	16.5308	13.6134	21.0962	21.8818	20.2572
ENSG00000165806	575.463	545.341	528.067	814.364	750.467	693.775	549.624	752.869	-0.456319	1.32e-06	3.05e-05	CASP7	10	113679162	113730907	+	3528	protein_coding	caspase 7 [Source:HGNC Symbol;Acc:HGNC:1508]	-	470	732	424	850	1020	569	9.02842	8.52589	8.30046	12.7518	11.7332	10.8648
ENSG00000151883	833.809	823.972	723.601	614.126	579.773	551.118	793.794	581.672	0.449051	1.32e-06	3.06e-05	PARP8	5	50665899	50846522	+	10056	protein_coding	poly(ADP-ribose) polymerase family member 8 [Source:HGNC Symbol;Acc:HGNC:26124]	-	681	1106	581	641	788	452	4.58949	4.51946	3.9904	3.37375	3.18013	3.02796
ENSG00000114861	326.912	320.351	335.023	220.357	216.311	196.305	327.429	210.991	0.628547	1.32e-06	3.06e-05	FOXP1	3	70952817	71583993	-	36714	protein_coding	forkhead box P1 [Source:HGNC Symbol;Acc:HGNC:3823]	Fork	267	430	269	230	294	161	0.492858	0.481276	0.506041	0.331571	0.324982	0.295414
ENSG00000142657	3784.59	3771.94	3534.56	4601.63	4383.61	4269.95	3697.03	4418.4	-0.256845	1.38e-06	3.18e-05	PGD	1	10398592	10420144	+	2966	protein_coding	phosphogluconate dehydrogenase [Source:HGNC Symbol;Acc:HGNC:8891]	-	3091	5063	2838	4803	5958	3502	70.627	70.1445	66.0855	85.7081	81.5216	79.5394
ENSG00000168243	443.229	438.806	541.767	658.197	662.913	682.802	474.6	667.97	-0.497464	1.39e-06	3.2e-05	GNG4	1	235547687	235650754	-	5401	protein_coding	G protein subunit gamma 4 [Source:HGNC Symbol;Acc:HGNC:4407]	-	362	589	435	687	901	560	4.54231	4.48124	5.56263	6.73229	6.77009	6.98476
ENSG00000166224	1766.79	1779.81	1700.03	2097.23	2138.83	2144.73	1748.88	2126.93	-0.281253	1.41e-06	3.23e-05	SGPL1	10	70815961	70881173	+	7486	protein_coding	sphingosine-1-phosphate lyase 1 [Source:HGNC Symbol;Acc:HGNC:10817]	-	1443	2389	1365	2189	2907	1759	13.0635	13.1136	12.5935	15.4766	15.7594	15.829
ENSG00000168077	83.2585	105.79	87.1808	163.831	182.466	176.797	92.0765	174.365	-0.908247	1.42e-06	3.26e-05	SCARA3	8	27633868	27676776	+	4031	protein_coding	scavenger receptor class A member 3 [Source:HGNC Symbol;Acc:HGNC:19000]	-	68	142	70	171	248	145	1.14324	1.44755	1.19936	2.24525	2.49679	2.42322
ENSG00000088899	219.166	228.715	273.997	372.691	356.84	380.418	240.626	369.983	-0.623157	1.44e-06	3.29e-05	LZTS3	20	3162617	3173592	-	5395	protein_coding	leucine zipper tumor suppressor family member 3 [Source:HGNC Symbol;Acc:HGNC:30139]	-	179	307	220	389	485	312	2.24856	2.33832	2.81641	3.81627	3.64833	3.89584
ENSG00000124177	553.424	579.611	480.74	729.095	712.944	848.625	537.925	763.554	-0.497102	1.49e-06	3.41e-05	CHD6	20	41402101	41618494	-	14126	protein_coding	chromodomain helicase DNA binding protein 6 [Source:HGNC Symbol;Acc:HGNC:19057]	-	452	778	386	761	969	696	2.16851	2.26317	1.88727	2.85132	2.78386	3.31915
ENSG00000156384	328.136	310.666	291.433	214.609	194.974	148.753	310.078	186.112	0.727823	1.5e-06	3.42e-05	SFR1	10	104122058	104126385	+	1812	protein_coding	SWI5 dependent homologous recombination repair protein 1 [Source:HGNC Symbol;Acc:HGNC:29574]	-	268	417	234	224	265	122	10.0235	9.4566	8.91913	6.5429	5.93514	4.53565
ENSG00000137628	195.902	181.78	146.962	273.051	298.715	290.191	174.882	287.319	-0.713419	1.55e-06	3.53e-05	DDX60	4	168216293	168318807	-	6750	protein_coding	DExD/H-box helicase 60 [Source:HGNC Symbol;Acc:HGNC:25942]	-	160	244	118	285	406	238	1.60642	1.4854	1.20738	2.23471	2.44099	2.37526
ENSG00000243802	40.4048	29.8001	19.927	4.79037	0.735752	4.87715	30.044	3.46776	3.21443	1.57e-06	3.57e-05	AC090589.1	11	47191181	47191542	-	362	processed_pseudogene	ribosomal protein S20 (RPS20) pseudogene	-	33	40	16	5	1	4	6.178	4.54055	3.05265	0.731041	0.112108	0.74437
ENSG00000087086	53271.9	51290.4	56555.5	67414	63349	60320.6	53705.9	63694.5	-0.246246	1.59e-06	3.61e-05	FTL	19	48965301	48966878	+	878	protein_coding	ferritin light chain [Source:HGNC Symbol;Acc:HGNC:3999]	-	43509	68846	45410	70364	86101	49472	3358.36	3222.12	3572.09	4241.67	3979.76	3795.79
ENSG00000134057	4375.97	4414.13	4351.57	5080.67	5236.35	5010.06	4380.56	5109.02	-0.222319	1.59e-06	3.61e-05	CCNB1	5	69167010	69178245	+	2558	protein_coding	cyclin B1 [Source:HGNC Symbol;Acc:HGNC:1579]	-	3574	5925	3494	5303	7117	4109	94.6884	95.1798	94.3382	109.724	112.912	108.211
ENSG00000138614	1897.8	1899.75	1919.22	2285.01	2299.22	2292.26	1905.59	2292.17	-0.266722	1.62e-06	3.66e-05	INTS14	15	65578753	65611289	-	4210	protein_coding	integrator complex subunit 14 [Source:HGNC Symbol;Acc:HGNC:25372]	-	1550	2550	1541	2385	3125	1880	24.9512	24.8894	25.2805	29.9838	30.1239	30.0825
ENSG00000118508	1201.13	1098.88	1013.79	1479.27	1444.28	1355.85	1104.6	1426.47	-0.370251	1.74e-06	3.93e-05	RAB32	6	146543693	146554965	+	1217	protein_coding	RAB32, member RAS oncogene family [Source:HGNC Symbol;Acc:HGNC:9772]	-	981	1475	814	1544	1963	1112	54.6287	49.8033	46.1954	67.1486	65.4596	61.5533
ENSG00000113300	3016.89	2956.91	2690.15	2249.56	2395.61	2421.51	2887.99	2355.56	0.295019	1.85e-06	4.17e-05	CNOT6	5	180494412	180578405	+	6586	protein_coding	CCR4-NOT transcription complex subunit 6 [Source:HGNC Symbol;Acc:HGNC:14099]	-	2464	3969	2160	2348	3256	1986	25.3549	24.7638	22.6515	18.8693	20.0635	20.314
ENSG00000196083	313.444	295.766	252.824	170.537	190.56	168.262	287.345	176.453	0.700407	1.85e-06	4.17e-05	IL1RAP	3	190514051	190659750	+	11558	protein_coding	interleukin 1 receptor accessory protein [Source:HGNC Symbol;Acc:HGNC:5995]	-	256	397	203	178	259	138	1.50107	1.41145	1.21305	0.815113	0.909412	0.804329
ENSG00000141524	199.575	204.875	209.234	318.081	318.581	307.261	204.562	314.641	-0.622282	1.97e-06	4.44e-05	TMC6	17	78110458	78132407	-	8669	protein_coding	transmembrane channel like 6 [Source:HGNC Symbol;Acc:HGNC:18021]	-	163	275	168	332	433	252	1.27427	1.30353	1.33846	2.02698	2.02704	1.95825
ENSG00000134769	128.561	140.805	122.053	204.07	225.14	247.516	130.473	225.575	-0.779762	1.97e-06	4.44e-05	DTNA	18	34493290	34891844	+	12634	protein_coding	dystrobrevin alpha [Source:HGNC Symbol;Acc:HGNC:3057]	-	105	189	98	213	306	203	0.563237	0.614721	0.535735	0.892317	0.982933	1.08241
ENSG00000106415	208.146	238.401	255.315	350.655	356.104	365.787	233.954	357.515	-0.609696	1.99e-06	4.46e-05	GLCCI1	7	7968794	8094272	+	6885	protein_coding	glucocorticoid induced 1 [Source:HGNC Symbol;Acc:HGNC:18713]	-	170	320	205	366	484	300	1.67335	1.90987	2.05643	2.81357	2.85289	2.93532
ENSG00000204160	504.448	536.401	581.621	733.885	751.203	708.407	540.823	731.165	-0.437408	2.02e-06	4.52e-05	ZDHHC18	1	26826710	26857602	+	5436	protein_coding	zinc finger DHHC-type containing 18 [Source:HGNC Symbol;Acc:HGNC:20712]	-	412	720	467	766	1021	581	5.13642	5.44265	5.93338	7.45813	7.62237	7.20003
ENSG00000117143	6370.5	6431.6	6797.61	5315.4	5518.88	5772.11	6533.24	5535.46	0.239304	2.04e-06	4.56e-05	UAP1	1	162561506	162599842	+	3437	protein_coding	UDP-N-acetylglucosamine pyrophosphorylase 1 [Source:HGNC Symbol;Acc:HGNC:12457]	-	5203	8633	5458	5548	7501	4734	102.593	103.214	109.678	85.4353	88.5693	92.7868
ENSG00000197119	509.346	502.131	590.339	677.359	755.617	791.318	533.939	741.431	-0.476267	2.04e-06	4.56e-05	SLC25A29	14	100291111	100306547	-	7451	protein_coding	solute carrier family 25 member 29 [Source:HGNC Symbol;Acc:HGNC:20116]	-	416	674	474	707	1027	649	3.78374	3.71708	4.39368	5.0221	5.5937	5.8677
ENSG00000139668	591.38	601.216	728.583	413.888	423.057	492.593	640.393	443.179	0.532708	2.05e-06	4.57e-05	WDFY2	13	51584455	51767707	+	16197	protein_coding	WD repeat and FYVE domain containing 2 [Source:HGNC Symbol;Acc:HGNC:20482]	-	483	807	585	432	575	404	2.02095	2.04737	2.49452	1.41166	1.44071	1.68029
ENSG00000125835	5405.68	5694.79	6097.68	6686.4	6835.14	6891.42	5732.72	6804.32	-0.247341	2.06e-06	4.59e-05	SNRPB	20	2461634	2470853	-	1278	protein_coding	small nuclear ribonucleoprotein polypeptides B and B1 [Source:HGNC Symbol;Acc:HGNC:11153]	-	4415	7644	4896	6979	9290	5652	234.122	245.78	264.591	289.03	295.004	297.926
ENSG00000078747	3420.94	3486.61	3316.61	4041.16	4130.51	3909.04	3408.05	4026.9	-0.240711	2.13e-06	4.74e-05	ITCH	20	34363235	34511393	+	6664	protein_coding	itchy E3 ubiquitin protein ligase [Source:HGNC Symbol;Acc:HGNC:13890]	-	2794	4680	2663	4218	5614	3206	28.4141	28.8581	27.5995	33.5006	34.1886	32.409
ENSG00000107372	2135.33	2147.84	2337.69	2652.91	2699.47	2648.29	2206.96	2666.89	-0.274712	2.25e-06	5e-05	ZFAND5	9	72351425	72365235	-	7053	protein_coding	zinc finger AN1-type containing 5 [Source:HGNC Symbol;Acc:HGNC:13008]	-	1744	2883	1877	2769	3669	2172	16.7577	16.7968	18.3804	20.7792	21.1114	20.7455
ENSG00000148926	191.005	144.53	264.033	397.601	303.13	382.857	199.856	361.196	-0.864498	2.36e-06	5.22e-05	ADM	11	10304680	10307397	+	2718	protein_coding	adrenomedullin [Source:HGNC Symbol;Acc:HGNC:259]	-	156	194	212	415	412	314	3.88972	2.93298	5.38706	8.08126	6.15165	7.78247
ENSG00000169258	1117.87	1120.48	1115.91	816.28	888.788	910.809	1118.09	871.959	0.359636	2.36e-06	5.22e-05	GPRIN1	5	176595802	176610133	-	4211	protein_coding	G protein regulated inducer of neurite outgrowth 1 [Source:HGNC Symbol;Acc:HGNC:24835]	-	913	1504	896	852	1208	747	14.6936	14.6764	14.6956	10.7087	11.6419	11.9501
ENSG00000068971	968.492	815.777	951.517	686.94	625.389	701.091	911.928	671.14	0.440775	2.38e-06	5.26e-05	PPP2R5B	11	64917553	64934473	+	3376	protein_coding	protein phosphatase 2 regulatory subunit B'beta [Source:HGNC Symbol;Acc:HGNC:9310]	-	791	1095	764	717	850	575	15.8788	13.3281	15.6299	11.2408	10.2179	11.4737
ENSG00000133059	1731.29	1633.79	1584.2	2071.36	1943.86	2089.86	1649.76	2035.02	-0.301764	2.41e-06	5.32e-05	DSTYK	1	205142505	205211566	-	8339	protein_coding	dual serine/threonine and tyrosine protein kinase [Source:HGNC Symbol;Acc:HGNC:29043]	-	1414	2193	1272	2162	2642	1714	11.4915	10.8064	10.5351	13.7222	12.8577	13.8463
ENSG00000172270	8524.2	9304.33	9441.68	10518.7	10586.7	10945.6	9090.07	10683.7	-0.232509	2.43e-06	5.35e-05	BSG	19	571277	583493	+	3797	protein_coding	basigin (Ok blood group) [Source:HGNC Symbol;Acc:HGNC:1116]	-	6962	12489	7581	10979	14389	8977	124.261	135.159	137.896	153.039	153.792	159.268
ENSG00000113732	2578.56	2623.9	2323.99	2117.35	2035.09	1925.26	2508.82	2025.9	0.308911	2.47e-06	5.44e-05	ATP6V0E1	5	172983757	173035445	+	1623	protein_coding	ATPase H+ transporting V0 subunit e1 [Source:HGNC Symbol;Acc:HGNC:863]	-	2106	3522	1866	2210	2766	1579	87.9392	89.1719	79.4069	72.07	69.1635	65.5392
ENSG00000146063	1454.57	1408.8	1510.72	1172.68	1105.1	1205.88	1458.03	1161.22	0.329141	2.55e-06	5.6e-05	TRIM41	5	181222499	181235809	+	12803	protein_coding	tripartite motif containing 41 [Source:HGNC Symbol;Acc:HGNC:19013]	-	1188	1891	1213	1224	1502	989	6.2885	6.06928	6.54356	5.06	4.76104	5.20382
ENSG00000118689	2056.97	2063.65	2036.3	2487.16	2374.27	2605.62	2052.31	2489.02	-0.276272	2.55e-06	5.6e-05	FOXO3	6	108559835	108684774	+	7721	protein_coding	forkhead box O3 [Source:HGNC Symbol;Acc:HGNC:3821]	Fork	1680	2770	1635	2596	3227	2137	14.7461	14.7422	14.6255	17.7956	16.9617	18.6453
ENSG00000119487	3521.34	3522.37	3583.13	3024.64	3042.33	2979.94	3542.28	3015.64	0.231526	2.6e-06	5.7e-05	MAPKAP1	9	125437393	125707234	-	6741	protein_coding	mitogen-activated protein kinase associated protein 1 [Source:HGNC Symbol;Acc:HGNC:18752]	-	2876	4728	2877	3157	4135	2444	28.9139	28.8211	29.4768	24.7874	24.894	24.4239
ENSG00000101337	2399.8	2249.16	2527	2862.73	2843.68	3032.37	2391.99	2912.93	-0.285512	2.72e-06	5.96e-05	TM9SF4	20	32109506	32167258	+	5415	protein_coding	transmembrane 9 superfamily member 4 [Source:HGNC Symbol;Acc:HGNC:30797]	-	1960	3019	2029	2988	3865	2487	24.5302	22.9098	25.8791	29.2054	28.9664	30.9396
ENSG00000170312	3346.26	3240.01	3216.97	3978.88	4104.76	3668.84	3267.75	3917.49	-0.263361	2.81e-06	6.13e-05	CDK1	10	60778331	60794852	+	3931	protein_coding	cyclin dependent kinase 1 [Source:HGNC Symbol;Acc:HGNC:1722]	-	2733	4349	2583	4153	5579	3009	47.1172	45.4615	45.3823	55.9164	57.5966	51.5652
ENSG00000198355	1414.17	1473.61	1769.77	2050.28	1918.11	2071.57	1552.52	2013.32	-0.375823	2.85e-06	6.22e-05	PIM3	22	49960513	49964080	+	2461	protein_coding	Pim-3 proto-oncogene, serine/threonine kinase [Source:HGNC Symbol;Acc:HGNC:19310]	-	1155	1978	1421	2140	2607	1699	31.8063	33.0272	39.8793	46.0238	42.9905	46.5071
ENSG00000132670	1812.1	1769.38	1574.24	2193.99	2261.7	2024.02	1718.57	2159.9	-0.33022	2.91e-06	6.35e-05	PTPRA	20	2864184	3039076	+	4469	protein_coding	protein tyrosine phosphatase, receptor type A [Source:HGNC Symbol;Acc:HGNC:9664]	-	1480	2375	1264	2290	3074	1660	22.4437	21.8379	19.5345	27.121	27.915	25.0228
ENSG00000124615	293.853	289.061	242.861	184.908	155.244	169.481	275.258	169.878	0.702711	2.93e-06	6.38e-05	MOCS1	6	39899578	39934551	-	5174	protein_coding	molybdenum cofactor synthesis 1 [Source:HGNC Symbol;Acc:HGNC:7190]	-	240	388	195	193	211	139	3.1436	3.0815	2.60299	1.97429	1.65501	1.80978
ENSG00000165476	1097.05	1075.78	1103.46	1431.36	1356.73	1314.39	1092.1	1367.49	-0.326167	2.97e-06	6.46e-05	REEP3	10	63521363	63625123	+	5248	protein_coding	receptor accessory protein 3 [Source:HGNC Symbol;Acc:HGNC:23711]	-	896	1444	886	1494	1844	1078	11.5706	11.3066	11.6602	15.0674	14.2597	13.8377
ENSG00000188153	232.634	300.236	265.279	385.146	433.358	398.707	266.049	405.737	-0.601917	2.99e-06	6.48e-05	COL4A5	X	108439844	108697545	+	11865	protein_coding	collagen type IV alpha 5 chain [Source:HGNC Symbol;Acc:HGNC:2207]	-	190	403	213	402	589	327	1.08525	1.39571	1.23987	1.79324	2.01461	1.8566
ENSG00000196839	58.7707	63.3251	46.0813	130.298	120.663	108.517	56.059	119.826	-1.0856	3e-06	6.5e-05	ADA	20	44619522	44652233	-	2852	protein_coding	adenosine deaminase [Source:HGNC Symbol;Acc:HGNC:186]	-	48	85	37	136	164	89	1.1406	1.22469	0.896019	2.52389	2.33366	2.10222
ENSG00000153976	74.6877	102.81	130.771	188.741	178.052	232.884	102.756	199.892	-0.954814	3.02e-06	6.53e-05	HS3ST3A1	17	13495689	13601927	-	2628	protein_coding	heparan sulfate-glucosamine 3-sulfotransferase 3A1 [Source:HGNC Symbol;Acc:HGNC:5196]	-	61	138	105	197	242	191	1.57307	2.1578	2.75949	3.96754	3.73709	4.89605
ENSG00000188064	84.4828	95.3602	92.1626	44.0714	38.2591	32.9208	90.6685	38.4171	1.23489	3.12e-06	6.74e-05	WNT7B	22	45920362	45977129	-	5051	protein_coding	Wnt family member 7B [Source:HGNC Symbol;Acc:HGNC:12787]	-	69	128	74	46	52	27	0.925794	1.04133	1.01186	0.482015	0.417801	0.360101
ENSG00000157985	1714.14	1766.4	1754.83	1452.44	1424.42	1415.59	1745.12	1430.82	0.286907	3.13e-06	6.74e-05	AGAP1	2	235494089	236131800	+	13910	protein_coding	ArfGAP with GTPase domain, ankyrin repeat and PH domain 1 [Source:HGNC Symbol;Acc:HGNC:16922]	-	1400	2371	1409	1516	1936	1161	6.82093	7.00425	6.99599	5.76836	5.64835	5.62267
ENSG00000165912	1078.69	1147.3	1066.1	1364.3	1389.1	1368.04	1097.36	1373.81	-0.321682	3.22e-06	6.93e-05	PACSIN3	11	47177525	47186443	-	2752	protein_coding	protein kinase C and casein kinase substrate in neurons 3 [Source:HGNC Symbol;Acc:HGNC:8572]	-	881	1540	856	1424	1888	1122	21.6955	22.9948	21.4828	27.3869	27.8418	27.4651
ENSG00000067082	1289.28	1257.56	1416.07	1014.6	1044.77	1058.34	1320.97	1039.24	0.344082	3.25e-06	6.99e-05	KLF6	10	3775996	3785281	-	6139	protein_coding	Kruppel like factor 6 [Source:HGNC Symbol;Acc:HGNC:2235]	zf-C2H2	1053	1688	1137	1059	1420	868	11.6245	11.2988	12.7917	9.13017	9.38716	9.52488
ENSG00000164134	3946.21	4074.41	4305.49	4863.19	5047.99	4700.36	4108.7	4870.51	-0.24653	3.29e-06	7.06e-05	NAA15	4	139301455	139420033	+	9712	protein_coding	N(alpha)-acetyltransferase 15, NatA auxiliary subunit [Source:HGNC Symbol;Acc:HGNC:30782]	-	3223	5469	3457	5076	6861	3855	22.4903	23.1396	24.5842	27.6626	28.6696	26.7395
ENSG00000125817	3146.68	3465.75	3468.55	3816.97	4193.79	4269.95	3360.33	4093.57	-0.283745	3.3e-06	7.08e-05	CENPB	20	3783851	3786690	-	2840	protein_coding	centromere protein B [Source:HGNC Symbol;Acc:HGNC:1852]	-	2570	4652	2785	3984	5700	3502	61.3278	67.3098	67.7286	74.2474	81.4517	83.0683
ENSG00000119917	82.0341	88.6552	70.9901	178.202	148.622	140.218	80.5598	155.681	-0.942569	3.48e-06	7.44e-05	IFIT3	10	89327894	89340971	+	2640	protein_coding	interferon induced protein with tetratricopeptide repeats 3 [Source:HGNC Symbol;Acc:HGNC:5411]	-	67	119	57	186	202	115	1.71994	1.85225	1.4912	3.72898	3.10521	2.93448
ENSG00000113240	521.59	501.386	594.075	406.224	375.969	325.55	539.017	369.248	0.537938	3.48e-06	7.44e-05	CLK4	5	178602664	178630615	-	7924	protein_coding	CDC like kinase 4 [Source:HGNC Symbol;Acc:HGNC:13659]	-	426	673	477	424	511	267	3.64341	3.49002	4.15756	2.83206	2.6171	2.26989
ENSG00000142751	604.848	556.516	656.347	805.741	781.369	848.625	605.904	811.911	-0.425504	3.54e-06	7.57e-05	GPN2	1	26876133	26890297	-	4979	protein_coding	GPN-loop GTPase 2 [Source:HGNC Symbol;Acc:HGNC:25513]	-	494	747	527	841	1062	696	6.724	6.16503	7.31027	8.93994	8.65617	9.41683
ENSG00000113368	3657.25	3636.35	3170.89	4348.7	4244.55	4138.27	3488.16	4243.84	-0.282029	3.59e-06	7.66e-05	LMNB1	5	126776623	126837020	+	3633	protein_coding	lamin B1 [Source:HGNC Symbol;Acc:HGNC:6637]	-	2987	4881	2546	4539	5769	3394	55.7202	55.2078	48.4014	66.1265	64.4434	62.9338
ENSG00000131788	1202.35	1192.75	1109.69	1495.55	1430.3	1447.3	1168.26	1457.72	-0.317745	3.6e-06	7.66e-05	PIAS3	1	145848522	145859836	-	4805	protein_coding	protein inhibitor of activated STAT 3 [Source:HGNC Symbol;Acc:HGNC:16861]	zf-MIZ	982	1601	891	1561	1944	1187	13.8504	13.6916	12.8071	17.1945	16.419	16.6416
ENSG00000105767	132.234	126.65	110.844	197.363	203.803	237.761	123.243	212.976	-0.781735	3.8e-06	8.08e-05	CADM4	19	43622368	43639839	-	2246	protein_coding	cell adhesion molecule 4 [Source:HGNC Symbol;Acc:HGNC:30825]	-	108	170	89	206	277	195	3.25879	3.11026	2.73681	4.85443	5.00511	5.84874
ENSG00000186591	1330.91	1269.48	1209.32	1658.43	1548.02	1544.84	1269.91	1583.76	-0.318634	3.82e-06	8.11e-05	UBE2H	7	129830732	129952949	-	6503	protein_coding	ubiquitin conjugating enzyme E2 H [Source:HGNC Symbol;Acc:HGNC:12484]	-	1087	1704	971	1731	2104	1267	11.3281	10.7675	10.3127	14.0885	13.1303	13.125
ENSG00000150403	1319.89	1349.2	1264.12	1639.27	1564.21	1669.21	1311.07	1624.23	-0.305797	3.83e-06	8.11e-05	TMCO3	13	113490995	113554590	+	10407	protein_coding	transmembrane and coiled-coil domains 3 [Source:HGNC Symbol;Acc:HGNC:20329]	-	1078	1811	1015	1711	2126	1369	7.01998	7.15072	6.73605	8.70172	8.29051	8.86167
ENSG00000134371	1432.54	1361.86	1360.02	1818.43	1749.62	1604.58	1384.81	1724.21	-0.318761	3.88e-06	8.21e-05	CDC73	1	193121800	193254815	+	10695	protein_coding	cell division cycle 73 [Source:HGNC Symbol;Acc:HGNC:16783]	-	1170	1828	1092	1898	2378	1316	7.41392	7.02348	7.05191	9.39282	9.02349	8.2892
ENSG00000134759	2865.07	2714.04	2707.59	2265.85	2257.29	2393.46	2762.23	2305.53	0.261404	3.89e-06	8.22e-05	ELP2	18	36129444	36180556	+	11068	protein_coding	elongator acetyltransferase complex subunit 2 [Source:HGNC Symbol;Acc:HGNC:18248]	-	2340	3643	2174	2365	3068	1963	14.3281	13.5253	13.5661	11.3095	11.2494	11.9478
ENSG00000131507	2899.35	2780.35	2850.81	2439.26	2414	2211.79	2843.5	2355.02	0.26944	3.95e-06	8.33e-05	NDFIP1	5	142108505	142154443	+	6024	protein_coding	Nedd4 family interacting protein 1 [Source:HGNC Symbol;Acc:HGNC:17592]	-	2368	3732	2289	2546	3281	1814	26.6403	25.4574	26.2437	22.3694	22.1037	20.2857
ENSG00000006062	341.605	460.411	424.695	558.558	584.187	677.924	408.904	606.89	-0.560198	3.98e-06	8.39e-05	MAP3K14	17	45263119	45317145	-	5784	protein_coding	mitogen-activated protein kinase kinase kinase 14 [Source:HGNC Symbol;Acc:HGNC:6853]	-	279	618	341	583	794	556	3.26903	4.39053	4.07184	5.33483	5.57103	6.47566
ENSG00000205336	47.7512	51.4051	44.8359	100.598	103.005	109.736	47.9974	104.446	-1.11197	4.03e-06	8.47e-05	ADGRG1	16	57610652	57665580	+	8659	protein_coding	adhesion G protein-coupled receptor G1 [Source:HGNC Symbol;Acc:HGNC:4512]	-	39	69	36	105	140	90	0.305239	0.327445	0.287144	0.641804	0.656151	0.700184
ENSG00000030582	2212.47	2217.12	2225.6	2888.6	2630.31	2562.94	2218.4	2693.95	-0.280699	4.07e-06	8.55e-05	GRN	17	44345086	44353102	+	3680	protein_coding	granulin precursor [Source:HGNC Symbol;Acc:HGNC:4601]	-	1807	2976	1787	3015	3575	2102	33.2777	33.2309	33.5384	43.3631	39.425	38.4789
ENSG00000048140	1736.18	1820.78	1758.56	1484.06	1469.3	1304.64	1771.84	1419.33	0.318389	4.08e-06	8.56e-05	TSPAN17	5	176647387	176659054	+	5215	protein_coding	tetraspanin 17 [Source:HGNC Symbol;Acc:HGNC:13594]	-	1418	2444	1412	1549	1997	1070	18.4274	19.2577	18.7002	15.7209	15.5406	13.8219
ENSG00000265763	182.434	201.15	219.198	320.955	314.166	295.068	200.927	310.063	-0.627956	4.1e-06	8.58e-05	ZNF488	10	47365496	47384273	-	3496	protein_coding	zinc finger protein 488 [Source:HGNC Symbol;Acc:HGNC:23535]	zf-C2H2	149	270	176	335	427	242	2.8884	3.17358	3.47701	5.0717	4.95678	4.66317
ENSG00000043355	295.078	369.521	387.332	494.367	502.519	541.364	350.644	512.75	-0.543202	4.22e-06	8.83e-05	ZIC2	13	99981772	99986773	+	3310	protein_coding	Zic family member 2 [Source:HGNC Symbol;Acc:HGNC:12873]	zf-C2H2	241	496	311	516	683	444	4.93437	6.15759	6.48929	8.25092	8.37406	9.03634
ENSG00000136235	15.9171	12.665	14.9453	56.5264	43.4094	49.9908	14.5091	49.9755	-1.797	4.29e-06	8.95e-05	GPNMB	7	23235967	23275108	+	6040	protein_coding	glycoprotein nmb [Source:HGNC Symbol;Acc:HGNC:4462]	-	13	17	12	59	59	41	0.145864	0.115656	0.137217	0.517006	0.396423	0.457282
ENSG00000133424	51.4243	61.0901	52.3085	19.1615	19.8653	9.75431	54.941	16.2604	1.72777	4.36e-06	9.09e-05	LARGE1	22	33162226	33922841	-	10687	protein_coding	LARGE xylosyl- and glucuronyltransferase 1 [Source:HGNC Symbol;Acc:HGNC:6511]	-	42	82	42	20	27	8	0.26634	0.315294	0.27143	0.0990501	0.10253	0.050428
ENSG00000116133	7025.54	6774.3	5920.82	7862.92	7876.96	8109.49	6573.56	7949.79	-0.273592	4.38e-06	9.12e-05	DHCR24	1	54849627	54887271	-	6290	protein_coding	24-dehydrocholesterol reductase [Source:HGNC Symbol;Acc:HGNC:2859]	-	5738	9093	4754	8207	10706	6651	61.8234	59.4037	52.2004	69.0581	69.0749	71.2318
ENSG00000184232	718.716	737.552	809.536	553.767	570.944	576.723	755.268	567.145	0.412156	4.4e-06	9.15e-05	OAF	11	120210767	120230332	+	3176	protein_coding	out at first homolog [Source:HGNC Symbol;Acc:HGNC:28752]	-	587	990	650	578	776	473	12.5257	12.8089	14.1351	9.63225	9.91573	10.0327
ENSG00000125505	2707.12	2868.26	3063.78	3430.87	3375.63	3704.2	2879.72	3503.56	-0.281912	4.44e-06	9.23e-05	MBOAT7	19	54173412	54189882	-	5292	protein_coding	membrane bound O-acyltransferase domain containing 7 [Source:HGNC Symbol;Acc:HGNC:15505]	-	2211	3850	2460	3581	4588	3038	28.3147	29.895	32.1056	35.815	35.1842	38.6728
ENSG00000105835	7487.14	6351.14	5534.74	4489.54	3965.7	3941.96	6457.67	4132.4	0.643984	4.61e-06	9.55e-05	NAMPT	7	106248285	106286326	-	9049	protein_coding	nicotinamide phosphoribosyltransferase [Source:HGNC Symbol;Acc:HGNC:30092]	-	6115	8525	4444	4686	5390	3233	45.7972	38.7125	33.9186	27.4083	24.1731	24.0681
ENSG00000272695	140.805	129.63	125.789	66.1072	71.3679	65.8416	132.075	67.7722	0.957492	4.62e-06	9.57e-05	GAS6-DT	13	113864168	113866833	+	1952	lincRNA	GAS6 divergent transcript [Source:HGNC Symbol;Acc:HGNC:43694]	-	115	174	101	69	97	54	3.99264	3.66291	3.57361	1.8709	2.01667	1.86359
ENSG00000136193	5404.45	5341.66	4949.38	6255.27	5939.73	6306.16	5231.83	6167.05	-0.236146	4.7e-06	9.72e-05	SCRN1	7	29920103	29990289	-	6046	protein_coding	secernin 1 [Source:HGNC Symbol;Acc:HGNC:22192]	-	4414	7170	3974	6529	8073	5172	49.4774	48.7313	45.3968	57.1556	54.1889	57.6272
ENSG00000196141	3029.14	3052.27	2982.83	2629.92	2519.21	2525.15	3021.41	2558.09	0.240611	4.73e-06	9.77e-05	SPATS2L	2	200305881	200482263	+	10437	protein_coding	spermatogenesis associated serine rich 2 like [Source:HGNC Symbol;Acc:HGNC:24574]	-	2474	4097	2395	2745	3424	2071	16.0645	16.1305	15.8487	13.9203	13.3138	13.3672
ENSG00000111371	5098.36	5463.84	5366.6	4439.72	4462.34	4696.7	5309.6	4532.92	0.229601	4.84e-06	9.99e-05	SLC38A1	12	46183063	46270017	-	10015	protein_coding	solute carrier family 38 member 1 [Source:HGNC Symbol;Acc:HGNC:13447]	-	4164	7334	4309	4634	6065	3852	28.1775	30.0917	29.716	24.4898	24.5767	25.9103
ENSG00000164975	775.038	779.272	788.364	579.635	604.052	608.425	780.891	597.371	0.386618	4.87e-06	0.000100244	SNAPC3	9	15422704	15465953	+	6684	protein_coding	small nuclear RNA activating complex polypeptide 3 [Source:HGNC Symbol;Acc:HGNC:11136]	-	633	1046	633	605	821	499	6.41815	6.43061	6.54082	4.79071	4.98483	5.02923
ENSG00000173757	393.029	368.776	359.932	505.863	526.063	521.855	373.912	517.927	-0.471272	5.04e-06	0.000103707	STAT5B	17	42199168	42276707	-	6447	protein_coding	signal transducer and activator of transcription 5B [Source:HGNC Symbol;Acc:HGNC:11367]	STAT	321	495	289	528	715	428	3.37435	3.15504	3.09603	4.33468	4.50082	4.47222
ENSG00000153233	346.502	292.786	183.08	156.166	154.508	125.587	274.122	145.42	0.911879	5.22e-06	0.000107208	PTPRR	12	70638073	70920843	-	5142	protein_coding	protein tyrosine phosphatase, receptor type R [Source:HGNC Symbol;Acc:HGNC:9680]	-	283	393	147	163	210	103	3.7299	3.14064	1.97447	1.67778	1.65741	1.34941
ENSG00000063438	244.878	219.775	256.561	350.655	377.441	343.839	240.405	357.312	-0.581615	5.31e-06	0.000108878	AHRR	5	304176	438291	+	7678	protein_coding	aryl-hydrocarbon receptor repressor [Source:HGNC Symbol;Acc:HGNC:346]	-	200	295	206	366	513	282	1.76532	1.57881	1.85304	2.52298	2.71152	2.47422
ENSG00000132429	260.795	245.851	257.806	374.607	383.327	357.252	254.817	371.729	-0.550046	5.32e-06	0.000109034	POPDC3	6	105158280	105179995	-	1881	protein_coding	popeye domain containing 3 [Source:HGNC Symbol;Acc:HGNC:17649]	-	213	330	207	391	521	293	7.67421	7.20912	7.60058	11.0019	11.2407	10.4934
ENSG00000132613	348.951	370.266	367.405	503.947	524.591	484.058	362.207	504.199	-0.477929	5.33e-06	0.000109062	MTSS1L	16	70661204	70686066	-	4999	protein_coding	MTSS1L, I-BAR domain containing [Source:HGNC Symbol;Acc:HGNC:25094]	-	285	497	295	526	713	397	3.86371	4.08536	4.07572	5.56908	5.78829	5.34989
ENSG00000159200	809.321	793.427	850.636	638.078	638.633	590.136	817.795	622.282	0.389719	5.48e-06	0.000111967	RCAN1	21	34513142	34615142	-	6990	protein_coding	regulator of calcineurin 1 [Source:HGNC Symbol;Acc:HGNC:3040]	-	661	1065	683	666	868	484	6.40866	6.26079	6.74852	5.04287	5.03948	4.66451
ENSG00000168566	1218.27	1144.32	1157.01	1444.78	1452.37	1441.2	1173.2	1446.12	-0.303414	5.59e-06	0.000113909	SNRNP48	6	7590199	7611967	+	5836	protein_coding	small nuclear ribonucleoprotein U11/U12 subunit 48 [Source:HGNC Symbol;Acc:HGNC:21368]	-	995	1536	929	1508	1974	1182	11.5545	10.8152	10.9942	13.6762	13.727	13.6439
ENSG00000134308	14483.3	14967.1	14104.6	16979	17202.6	16023.9	14518.3	16735.2	-0.204999	5.59e-06	0.000113909	YWHAQ	2	9583972	9631014	-	2713	protein_coding	tyrosine 3-monooxygenase/tryptophan 5-monooxygenase activation protein theta [Source:HGNC Symbol;Acc:HGNC:12854]	-	11829	20090	11325	17722	23381	13142	295.489	304.29	288.306	345.735	349.749	326.324
ENSG00000065154	4733.49	4416.37	4279.33	3859.13	3776.61	3716.39	4476.4	3784.04	0.241858	5.61e-06	0.00011414	OAT	10	124397303	124418976	-	3388	protein_coding	ornithine aminotransferase [Source:HGNC Symbol;Acc:HGNC:8091]	-	3866	5928	3436	4028	5133	3048	77.3323	71.8988	70.0446	62.9255	61.4853	60.6051
ENSG00000175416	2965.47	3093.25	3563.21	2570.51	2500.09	2677.56	3207.31	2582.72	0.312509	5.78e-06	0.000117458	CLTB	5	176392455	176416569	-	2039	protein_coding	clathrin light chain B [Source:HGNC Symbol;Acc:HGNC:2091]	-	2422	4152	2861	2683	3398	2196	80.5007	83.6753	96.9093	69.644	67.6316	72.5525
ENSG00000189362	489.756	464.881	509.385	375.565	336.974	312.138	488.007	341.559	0.509396	5.9e-06	0.000119642	NEMP2	2	190504342	190534722	-	6521	protein_coding	nuclear envelope integral membrane protein 2 [Source:HGNC Symbol;Acc:HGNC:33700]	-	400	624	409	392	458	256	4.15708	3.93213	4.33186	3.18165	2.85033	2.64462
ENSG00000058091	58.7707	64.8151	73.481	121.675	126.549	140.218	65.6889	129.481	-0.977492	6.01e-06	0.000121765	CDK14	7	90466424	91210590	+	6841	protein_coding	cyclin dependent kinase 14 [Source:HGNC Symbol;Acc:HGNC:8883]	-	48	87	59	127	172	115	0.475515	0.522585	0.595659	0.982573	1.02036	1.13244
ENSG00000092847	1561.1	1662.1	1641.49	1975.55	1916.63	2016.7	1621.56	1969.63	-0.278122	6.03e-06	0.000121964	AGO1	1	35869808	35930528	+	13886	protein_coding	argonaute 1, RISC catalytic component [Source:HGNC Symbol;Acc:HGNC:3262]	-	1275	2231	1318	2062	2605	1654	6.22265	6.60206	6.55546	7.85945	7.61332	8.02409
ENSG00000179222	2808.75	2666.36	2437.33	3161.65	3391.82	3104.31	2637.48	3219.26	-0.288251	6.28e-06	0.000126849	MAGED1	X	51803007	51902357	+	6016	protein_coding	MAGE family member D1 [Source:HGNC Symbol;Acc:HGNC:6813]	-	2294	3579	1957	3300	4610	2546	25.8421	24.4462	22.4672	29.0326	31.0983	28.5094
ENSG00000011422	842.38	879.847	988.88	691.73	660.705	707.187	903.702	686.541	0.397051	6.3e-06	0.000127031	PLAUR	19	43646095	43670547	-	4457	protein_coding	plasminogen activator, urokinase receptor [Source:HGNC Symbol;Acc:HGNC:9053]	-	688	1181	794	722	898	580	10.4614	10.8884	12.3039	8.57383	8.17668	8.76643
ENSG00000159176	2036.16	1957.86	2058.71	2425.85	2408.85	2372.74	2017.58	2402.48	-0.253768	6.53e-06	0.000131396	CSRP1	1	201483530	201509456	-	10318	protein_coding	cysteine and glycine rich protein 1 [Source:HGNC Symbol;Acc:HGNC:2469]	-	1663	2628	1653	2532	3274	1946	10.9229	10.4661	11.0648	12.9882	12.8774	12.7053
ENSG00000185745	46.5268	50.6601	26.1542	122.634	106.684	78.0345	41.1137	102.451	-1.30249	6.53e-06	0.000131396	IFIT1	10	89392546	89406486	+	4613	protein_coding	interferon induced protein with tetratricopeptide repeats 1 [Source:HGNC Symbol;Acc:HGNC:5407]	-	38	68	21	128	145	64	0.558268	0.605735	0.314413	1.46861	1.27564	0.934618
ENSG00000144959	854.624	934.232	891.735	705.143	703.379	662.074	893.53	690.199	0.373032	6.78e-06	0.000136093	NCEH1	3	172630249	172711218	-	4808	protein_coding	neutral cholesterol ester hydrolase 1 [Source:HGNC Symbol;Acc:HGNC:29260]	-	698	1254	716	736	956	543	9.83861	10.7174	10.2852	8.10203	8.06932	7.60804
ENSG00000137207	1022.36	1024.38	1013.79	837.357	805.648	753.52	1020.18	798.842	0.350942	6.78e-06	0.000136093	YIPF3	6	43511827	43516990	-	3053	protein_coding	Yip1 domain family member 3 [Source:HGNC Symbol;Acc:HGNC:21023]	-	835	1375	814	874	1095	618	18.5354	18.5069	18.4146	15.1518	14.5556	13.6364
ENSG00000087842	133.458	140.06	153.189	242.393	256.777	203.621	142.236	234.264	-0.72783	7.07e-06	0.00014165	PIR	X	15384799	15493564	-	2512	protein_coding	pirin [Source:HGNC Symbol;Acc:HGNC:30048]	-	109	188	123	253	349	167	2.94069	3.07535	3.38182	5.33067	5.63831	4.47852
ENSG00000113070	313.444	383.676	483.231	244.309	239.119	259.708	393.45	247.712	0.668538	7.2e-06	0.000144021	HBEGF	5	140332843	140346631	-	3018	protein_coding	heparin binding EGF like growth factor [Source:HGNC Symbol;Acc:HGNC:3059]	-	256	515	388	255	325	213	5.74862	7.01205	8.87928	4.472	4.37026	4.75442
ENSG00000169710	8442.16	8376.05	8530.02	9430.33	9956.2	11604	8449.41	10330.2	-0.289397	7.28e-06	0.000145487	FASN	17	82078333	82098332	-	9364	protein_coding	fatty acid synthase [Source:HGNC Symbol;Acc:HGNC:3594]	-	6895	11243	6849	9843	13532	9517	49.9017	49.3376	50.5162	55.6348	58.6468	68.4662
ENSG00000125818	2987.51	3073.88	3248.11	3626.31	3860.49	3581.05	3103.16	3689.28	-0.251037	7.29e-06	0.000145508	PSMF1	20	1113263	1189415	+	5296	protein_coding	proteasome inhibitor subunit 1 [Source:HGNC Symbol;Acc:HGNC:9571]	-	2440	4126	2608	3785	5247	2937	31.2237	32.0139	34.0114	37.8267	40.2075	37.3588
ENSG00000233521	2.44878	5.21501	3.73632	28.7422	27.9586	25.6051	3.80004	27.4353	-2.79493	7.35e-06	0.000146458	LINC01638	22	27221349	27224727	-	975	lincRNA	long intergenic non-protein coding RNA 1638 [Source:HGNC Symbol;Acc:HGNC:52425]	-	2	7	3	30	38	21	0.139017	0.295019	0.212511	1.62854	1.58169	1.45095
ENSG00000140577	511.795	525.971	475.758	655.323	658.498	734.012	504.508	682.611	-0.43012	7.45e-06	0.000148243	CRTC3	15	90529925	90645345	+	10814	protein_coding	CREB regulated transcription coactivator 3 [Source:HGNC Symbol;Acc:HGNC:26148]	-	418	706	382	684	895	602	2.61959	2.68272	2.43973	3.34773	3.35877	3.75014
ENSG00000185019	334.258	341.211	369.896	482.87	498.104	473.084	348.455	484.686	-0.479497	7.58e-06	0.000150617	UBOX5	20	3107573	3160196	-	4738	protein_coding	U-box domain containing 5 [Source:HGNC Symbol;Acc:HGNC:17777]	-	273	458	297	504	677	388	3.9049	3.97217	4.32939	5.6301	5.79879	5.51663
ENSG00000128591	4886.54	5799.84	7780.27	11319.7	11474.1	13687.7	6155.55	12160.5	-0.982264	7.72e-06	0.000152991	FLNC	7	128830377	128859274	+	9280	protein_coding	filamin C [Source:HGNC Symbol;Acc:HGNC:3756]	-	3991	7785	6247	11815	15595	11226	29.1458	34.4721	46.4931	67.3855	68.1995	81.4919
ENSG00000100612	581.585	602.706	534.294	432.092	421.586	404.804	572.862	419.494	0.451285	7.72e-06	0.000152991	DHRS7	14	60144120	60169856	-	3248	protein_coding	dehydrogenase/reductase 7 [Source:HGNC Symbol;Acc:HGNC:21524]	-	475	809	429	451	573	332	9.91106	10.235	9.12234	7.34922	7.15949	6.88588
ENSG00000205572	15.9171	2.98001	27.3997	68.9814	46.3524	81.6923	15.4323	65.6754	-2.15513	7.75e-06	0.000153454	SERF1B	5	70025247	70043113	+	3051	protein_coding	small EDRK-rich factor 1B [Source:HGNC Symbol;Acc:HGNC:10756]	-	13	4	22	72	63	67	0.288765	0.0538735	0.498019	1.24902	0.837996	1.47935
ENSG00000143195	206.922	248.086	158.171	118.801	114.777	107.297	204.393	113.625	0.85505	7.79e-06	0.000153995	ILDR2	1	166895711	166975482	-	13884	protein_coding	immunoglobulin like domain containing receptor 2 [Source:HGNC Symbol;Acc:HGNC:18131]	-	169	333	127	124	156	88	0.824926	0.985568	0.631763	0.472702	0.455988	0.426978
ENSG00000074696	4198.43	4299.4	4451.2	4969.53	5323.17	4907.64	4316.35	5066.78	-0.232367	7.86e-06	0.000155118	HACD3	15	65530418	65578352	+	7097	protein_coding	3-hydroxyacyl-CoA dehydratase 3 [Source:HGNC Symbol;Acc:HGNC:24175]	-	3429	5771	3574	5187	7235	4025	32.7443	33.4144	34.7812	38.6832	41.3721	38.2057
ENSG00000101400	580.36	671.991	617.738	796.16	822.571	858.379	623.363	825.703	-0.39942	7.91e-06	0.000155923	SNTA1	20	33407955	33443892	-	2342	protein_coding	syntrophin alpha 1 [Source:HGNC Symbol;Acc:HGNC:11167]	-	474	902	496	831	1118	704	13.7162	15.8262	14.6272	18.78	19.3731	20.2499
ENSG00000182220	5545.26	5574.85	5159.86	4662.95	4708.08	4062.67	5426.65	4477.9	0.27633	8.07e-06	0.000158881	ATP6AP2	X	40579372	40606848	+	9560	protein_coding	ATPase H+ transporting accessory protein 2 [Source:HGNC Symbol;Acc:HGNC:18305]	-	4529	7483	4143	4867	6399	3332	32.1061	32.1644	29.9311	26.9454	27.1643	23.4793
ENSG00000132912	3406.25	3522.37	3294.19	2928.83	2940.06	2787.29	3407.6	2885.4	0.24013	8.22e-06	0.000161683	DCTN4	5	150708440	150759109	-	6417	protein_coding	dynactin subunit 4 [Source:HGNC Symbol;Acc:HGNC:15518]	-	2782	4728	2645	3057	3996	2286	29.3811	30.2763	28.4681	25.2141	25.2718	23.9984
ENSG00000213445	1787.61	1928.06	1954.1	2281.18	2232.27	2325.18	1889.92	2279.54	-0.268725	8.39e-06	0.000164712	SIPA1	11	65638097	65650930	+	4668	protein_coding	signal-induced proliferation-associated 1 [Source:HGNC Symbol;Acc:HGNC:10885]	-	1460	2588	1569	2381	3034	1907	21.1965	22.7819	23.2144	26.9966	26.3772	27.5206
ENSG00000124207	13435.2	13492.7	13268.9	14961.3	15481.7	14947.3	13399	15130.1	-0.175423	8.77e-06	0.000171994	CSE1L	20	49046246	49096960	+	3800	protein_coding	chromosome segregation 1 like [Source:HGNC Symbol;Acc:HGNC:2431]	-	10973	18111	10654	15616	21042	12259	195.697	195.847	193.64	217.504	224.723	217.325
ENSG00000119943	68.5658	67.0501	78.4627	130.298	144.943	129.245	71.3596	134.829	-0.927821	8.79e-06	0.000172215	PYROXD2	10	98383565	98415184	-	3867	protein_coding	pyridine nucleotide-disulphide oxidoreductase domain 2 [Source:HGNC Symbol;Acc:HGNC:23517]	-	56	90	63	136	197	106	0.981424	0.956369	1.1252	1.86142	2.06745	1.84658
ENSG00000170445	3040.16	3122.3	3160.93	2640.45	2604.56	2700.72	3107.8	2648.58	0.231638	8.81e-06	0.00017225	HARS	5	140673904	140691862	-	7853	protein_coding	histidyl-tRNA synthetase [Source:HGNC Symbol;Acc:HGNC:4816]	-	2483	4191	2538	2756	3540	2215	21.4281	21.93	22.3214	18.5748	18.2941	19.001
ENSG00000169429	108.971	103.555	112.09	59.4006	38.2591	54.868	108.205	50.8426	1.10269	8.83e-06	0.000172576	CXCL8	4	73740506	73743716	+	2274	protein_coding	C-X-C motif chemokine ligand 8 [Source:HGNC Symbol;Acc:HGNC:6025]	-	89	139	90	62	52	45	2.65242	2.51178	2.73349	1.44305	0.928018	1.33309
ENSG00000089280	7424.7	7572.94	7483.85	8308.42	8700.27	8659.39	7493.83	8556.03	-0.191023	8.93e-06	0.000174263	FUS	16	31180110	31194871	+	10283	protein_coding	FUS RNA binding protein [Source:HGNC Symbol;Acc:HGNC:4010]	-	6064	10165	6009	8672	11825	7102	39.9652	40.6204	40.3597	44.6355	46.6686	46.5263
ENSG00000118495	148.151	145.275	118.317	235.686	247.948	202.402	137.248	228.679	-0.736899	9.02e-06	0.000175827	PLAGL1	6	143940300	144064599	-	8733	protein_coding	PLAG1 like zinc finger 1 [Source:HGNC Symbol;Acc:HGNC:9046]	zf-C2H2	121	195	95	246	337	166	0.938998	0.917547	0.75132	1.49091	1.56607	1.28051
ENSG00000196756	325.687	366.541	419.713	516.402	562.85	501.128	370.647	526.793	-0.51106	9.08e-06	0.000176596	SNHG17	20	38420588	38435353	-	4186	processed_transcript	small nucleolar RNA host gene 17 [Source:HGNC Symbol;Acc:HGNC:48600]	-	266	492	337	539	765	411	4.30651	4.82973	5.56027	6.81507	7.41661	6.61424
ENSG00000171522	74.6877	61.8351	98.3898	163.831	151.565	135.341	78.3042	150.246	-0.961561	9.14e-06	0.000177611	PTGER4	5	40679498	40693735	+	3961	protein_coding	prostaglandin E receptor 4 [Source:HGNC Symbol;Acc:HGNC:9596]	-	61	83	79	171	206	111	1.04368	0.861054	1.37749	2.28492	2.1106	1.8878
ENSG00000166444	359.97	339.721	317.587	450.295	518.705	468.207	339.093	479.069	-0.501144	9.16e-06	0.000177834	ST5	11	8693351	8910951	-	14262	protein_coding	suppression of tumorigenicity 5 [Source:HGNC Symbol;Acc:HGNC:11350]	-	294	456	255	470	705	384	1.39704	1.31384	1.23488	1.74421	2.0061	1.8138
ENSG00000174485	748.102	715.202	653.856	537.48	513.555	542.583	705.72	531.206	0.412592	9.25e-06	0.000179342	DENND4A	15	65658046	65792293	-	10623	protein_coding	DENN domain containing 4A [Source:HGNC Symbol;Acc:HGNC:24321]	-	611	960	525	561	698	445	3.89795	3.71348	3.41332	2.79509	2.66656	2.82196
ENSG00000197256	1224.39	1114.52	993.861	1495.55	1420.74	1363.16	1110.92	1426.49	-0.361124	9.42e-06	0.000182252	KANK2	19	11164267	11197791	-	7638	protein_coding	KN motif and ankyrin repeat domains 2 [Source:HGNC Symbol;Acc:HGNC:29300]	-	1000	1496	798	1561	1931	1118	8.87285	8.04839	7.21586	10.8169	10.26	9.86052
ENSG00000179104	22.039	19.37	1.24544	56.5264	64.7462	54.868	14.2182	58.7135	-2.01169	9.93e-06	0.000191978	TMTC2	12	82686880	83134870	+	8323	protein_coding	transmembrane and tetratricopeptide repeat containing 2 [Source:HGNC Symbol;Acc:HGNC:25440]	-	18	26	1	59	88	45	0.146567	0.128366	0.00829822	0.375191	0.429088	0.364225
ENSG00000135476	1311.32	1258.31	1412.33	1603.82	1614.24	1692.37	1327.32	1636.81	-0.304127	9.96e-06	0.000192339	ESPL1	12	53268299	53293643	+	8890	protein_coding	extra spindle pole bodies like 1, separase [Source:HGNC Symbol;Acc:HGNC:16856]	-	1071	1689	1134	1674	2194	1388	8.16451	7.80701	8.81001	9.96631	10.0156	10.5178
ENSG00000163545	681.985	810.562	878.036	950.41	1101.42	1233.92	790.194	1095.25	-0.468495	9.98e-06	0.000192453	NUAK2	1	205302059	205321791	-	3441	protein_coding	NUAK family kinase 2 [Source:HGNC Symbol;Acc:HGNC:29558]	-	557	1088	705	992	1497	1012	10.9702	12.9928	14.1504	15.2583	17.6555	19.8122
ENSG00000182287	952.575	893.257	878.036	726.221	722.508	634.03	907.956	694.253	0.38256	1e-05	0.00019332	AP1S2	X	15825806	15854931	-	5371	protein_coding	adaptor related protein complex 1 subunit sigma 2 [Source:HGNC Symbol;Acc:HGNC:560]	-	778	1199	705	758	982	520	9.81674	9.1732	9.06565	7.46955	7.41993	6.52207
ENSG00000131747	7877.72	7952.89	7280.84	9148.66	9177.03	8624.03	7703.82	8983.24	-0.22154	1.02e-05	0.00019606	TOP2A	17	40388516	40417950	-	6437	protein_coding	DNA topoisomerase II alpha [Source:HGNC Symbol;Acc:HGNC:11989]	-	6434	10675	5846	9549	12473	7073	67.7392	68.1462	62.725	78.5154	78.6377	74.0215
ENSG00000124102	490.98	461.156	293.924	163.831	154.508	81.6923	415.353	133.344	1.6351	1.03e-05	0.000196916	PI3	20	45174876	45176544	+	577	protein_coding	peptidase inhibitor 3 [Source:HGNC Symbol;Acc:HGNC:8947]	-	401	619	236	171	210	67	47.099	44.0831	28.2489	15.6856	14.7702	7.82234
ENSG00000101182	6535.79	6624.55	6910.95	7714.42	7478.18	7987.56	6690.43	7726.72	-0.207371	1.03e-05	0.000196972	PSMA7	20	62136735	62143440	-	1750	protein_coding	proteasome subunit alpha 7 [Source:HGNC Symbol;Acc:HGNC:9536]	-	5338	8892	5549	8052	10164	6551	206.72	208.794	218.999	243.527	235.706	252.178
ENSG00000188229	11828.8	12384.2	12876.6	13715.8	14453.8	14787.5	12363.2	14319.1	-0.211757	1.04e-05	0.000199022	TUBB4B	9	137241213	137243707	+	2111	protein_coding	tubulin beta 4B class IVb [Source:HGNC Symbol;Acc:HGNC:20771]	-	9661	16623	10339	14316	19645	12128	310.153	323.577	338.264	358.934	377.666	387.024
ENSG00000134668	293.853	314.391	409.75	205.028	197.917	238.981	339.331	213.975	0.667703	1.05e-05	0.000200606	SPOCD1	1	31790422	31816051	-	7085	protein_coding	SPOC domain containing 1 [Source:HGNC Symbol;Acc:HGNC:26338]	-	240	422	329	214	269	196	2.29569	2.44754	3.20716	1.59865	1.54083	1.8636
ENSG00000153721	160.395	176.565	158.171	269.219	247.213	262.147	165.044	259.526	-0.644988	1.06e-05	0.000202807	CNKSR3	6	154387504	154510659	-	21564	protein_coding	CNKSR family member 3 [Source:HGNC Symbol;Acc:HGNC:23034]	-	131	237	127	281	336	215	0.411704	0.451623	0.406761	0.689696	0.632344	0.671656
ENSG00000197496	22.039	16.39	24.9088	69.9395	60.3317	49.9908	21.1126	60.0873	-1.53989	1.09e-05	0.000208183	SLC2A10	20	46709487	46736347	+	5000	protein_coding	solute carrier family 2 member 10 [Source:HGNC Symbol;Acc:HGNC:13444]	-	18	22	20	73	82	41	0.243975	0.180805	0.276264	0.77274	0.66556	0.552397
ENSG00000134247	673.414	673.481	641.402	831.609	838.021	903.493	662.766	857.708	-0.368636	1.09e-05	0.000208183	PTGFRN	1	116910057	116990358	+	6352	protein_coding	prostaglandin F2 receptor inhibitor [Source:HGNC Symbol;Acc:HGNC:9601]	-	550	904	515	868	1139	741	5.86806	5.8481	5.59966	7.23252	7.27707	7.8586
ENSG00000137040	2381.44	2451.06	2305.31	2017.71	2031.41	1932.57	2379.27	1993.9	0.255041	1.1e-05	0.000209614	RANBP6	9	6011043	6015625	-	4583	protein_coding	RAN binding protein 6 [Source:HGNC Symbol;Acc:HGNC:9851]	-	1945	3290	1851	2106	2761	1585	28.7616	29.4987	27.8947	24.3214	24.4489	23.2979
ENSG00000062598	588.931	586.316	601.548	799.034	729.866	793.757	592.265	774.219	-0.384914	1.1e-05	0.000209869	ELMO2	20	46366049	46432985	-	6598	protein_coding	engulfment and cell motility 2 [Source:HGNC Symbol;Acc:HGNC:17233]	-	481	787	483	834	992	651	4.94055	4.90139	5.05592	6.69013	6.10159	6.6467
ENSG00000135048	197.127	197.425	185.571	302.752	275.171	306.041	193.374	294.655	-0.602403	1.11e-05	0.000211303	CEMIP2	9	71683366	71816690	-	9625	protein_coding	cell migration inducing hyaluronidase 2 [Source:HGNC Symbol;Acc:HGNC:11869]	-	161	265	149	316	374	251	1.13362	1.13136	1.06918	1.73767	1.57694	1.75675
ENSG00000169715	3740.51	3769.71	3524.6	2890.51	3231.42	3120.16	3678.27	3080.7	0.255961	1.12e-05	0.000212465	MT1E	16	56625475	56627112	+	1052	protein_coding	metallothionein 1E [Source:HGNC Symbol;Acc:HGNC:7397]	-	3055	5060	2830	3017	4392	2559	196.806	197.648	185.796	151.789	169.43	163.867
ENSG00000181817	642.804	636.231	658.838	833.525	896.146	786.441	645.958	838.704	-0.381223	1.14e-05	0.000215922	LSM10	1	36391238	36397892	-	1496	protein_coding	LSM10, U7 small nuclear RNA associated [Source:HGNC Symbol;Acc:HGNC:17562]	-	525	854	529	870	1218	645	23.7832	23.4576	24.4224	30.78	33.0415	29.0446
ENSG00000110048	4014.77	3926.16	3522.11	3261.29	3062.2	3229.9	3821.01	3184.46	0.264342	1.17e-05	0.000220464	OSBP	11	59574398	59616144	-	5492	protein_coding	oxysterol binding protein [Source:HGNC Symbol;Acc:HGNC:8503]	-	3279	5270	2828	3404	4162	2649	40.4626	39.4309	35.5643	32.805	30.755	32.4929
ENSG00000112964	29.3853	30.5451	32.3815	5.74845	4.41451	8.53502	30.7706	6.23266	2.35027	1.17e-05	0.000220464	GHR	5	42423777	42721878	+	6610	protein_coding	growth hormone receptor [Source:HGNC Symbol;Acc:HGNC:4263]	-	24	41	26	6	6	7	0.246066	0.254882	0.271667	0.048043	0.0368378	0.0713402
ENSG00000108094	2125.54	2033.11	1893.07	1707.29	1672.36	1500.94	2017.24	1626.87	0.308513	1.18e-05	0.00022185	CUL2	10	35008551	35090642	-	5147	protein_coding	cullin 2 [Source:HGNC Symbol;Acc:HGNC:2552]	-	1736	2729	1520	1782	2273	1231	22.858	21.7875	20.3964	18.3246	17.9221	16.1117
ENSG00000176678	126.112	155.705	146.962	76.646	79.4612	76.8152	142.926	77.6408	0.884272	1.2e-05	0.000226311	FOXL1	16	86576368	86582160	+	3742	protein_coding	forkhead box L1 [Source:HGNC Symbol;Acc:HGNC:3817]	Fork	103	209	118	80	108	63	1.86542	2.29509	2.17793	1.13153	1.17129	1.13416
ENSG00000125970	4524.12	4512.47	4995.46	5373.84	5490.92	5639.21	4677.35	5501.32	-0.234705	1.21e-05	0.000226767	RALY	20	33993646	34108308	+	7513	protein_coding	RALY heterogeneous nuclear ribonucleoprotein [Source:HGNC Symbol;Acc:HGNC:15921]	-	3695	6057	4011	5609	7463	4625	33.3306	33.1285	36.8726	39.5141	40.3129	41.4702
ENSG00000167553	7619.37	7543.89	7864.96	8805.67	8684.08	8666.7	7676.07	8718.82	-0.184221	1.25e-05	0.000235593	TUBA1C	12	49188736	49274603	+	4631	protein_coding	tubulin alpha 1c [Source:HGNC Symbol;Acc:HGNC:20768]	-	6223	10126	6315	9191	11803	7108	91.0684	89.8504	94.1811	105.043	103.433	103.398
ENSG00000173226	1323.56	1399.11	1266.61	1099.87	1088.91	972.992	1329.76	1053.92	0.334865	1.26e-05	0.000235922	IQCB1	3	121769763	121835079	-	3049	protein_coding	IQ motif containing B1 [Source:HGNC Symbol;Acc:HGNC:28949]	-	1081	1878	1017	1148	1480	798	24.0276	25.3102	23.0371	19.9281	19.6992	17.6312
ENSG00000196584	839.931	914.862	874.299	626.581	715.887	679.144	876.364	673.87	0.379652	1.29e-05	0.00024089	XRCC2	7	152644779	152676165	-	4853	protein_coding	X-ray repair cross complementing 2 [Source:HGNC Symbol;Acc:HGNC:12829]	-	686	1228	702	654	973	557	9.5798	10.3979	9.99061	7.1326	8.13666	7.73183
ENSG00000143631	126.112	107.28	104.617	47.9037	50.7669	67.0609	112.67	55.2438	1.03939	1.29e-05	0.000241579	FLG	1	152302175	152325203	-	12747	protein_coding	filaggrin [Source:HGNC Symbol;Acc:HGNC:3748]	-	103	144	84	50	69	55	0.547611	0.464207	0.455131	0.207607	0.219677	0.290665
ENSG00000174738	1463.14	1433.38	1322.66	1177.47	1122.76	1101.02	1406.4	1133.75	0.311354	1.31e-05	0.000244626	NR1D2	3	23945260	23980618	+	5820	protein_coding	nuclear receptor subfamily 1 group D member 2 [Source:HGNC Symbol;Acc:HGNC:7963]	THR-like	1195	1924	1062	1229	1526	903	13.9151	13.5844	12.6028	11.1766	10.6408	10.4521
ENSG00000117222	1588.03	1639	1531.89	1991.84	1865.87	1905.75	1586.31	1921.15	-0.274102	1.31e-05	0.000244903	RBBP5	1	205086142	205122015	-	4404	protein_coding	RB binding protein 5, histone lysine methyltransferase complex subunit [Source:HGNC Symbol;Acc:HGNC:9888]	-	1297	2200	1230	2079	2536	1563	19.9588	20.5273	19.2896	24.9855	23.3693	23.9083
ENSG00000234745	1237.86	1202.43	1066.1	1655.55	1380.27	1487.53	1168.8	1507.79	-0.365109	1.31e-05	0.000244987	HLA-B	6	31269491	31357188	-	3051	protein_coding	major histocompatibility complex, class I, B [Source:HGNC Symbol;Acc:HGNC:4932]	-	1011	1614	856	1728	1876	1220	22.457	21.7379	19.3774	29.9766	24.9537	26.9374
ENSG00000163428	5049.38	5224.7	5249.53	4246.19	4455.71	4633.3	5174.54	4445.07	0.220047	1.33e-05	0.000247533	LRRC58	3	120324509	120349339	-	7903	protein_coding	leucine rich repeat containing 58 [Source:HGNC Symbol;Acc:HGNC:26968]	-	4124	7013	4215	4432	6056	3800	35.3646	36.4644	36.8358	29.6817	31.0984	32.3914
ENSG00000197444	597.502	608.666	711.147	799.034	854.944	877.888	639.105	843.955	-0.403481	1.33e-05	0.000247533	OGDHL	10	49734643	49762379	-	5724	protein_coding	oxoglutarate dehydrogenase like [Source:HGNC Symbol;Acc:HGNC:25590]	-	488	817	571	834	1162	720	5.7778	5.86515	6.88972	7.71164	8.23854	8.47365
ENSG00000130558	708.921	705.517	671.292	508.738	506.197	566.969	695.243	527.301	0.403813	1.34e-05	0.000248809	OLFM1	9	135075422	135121179	+	6123	protein_coding	olfactomedin 1 [Source:HGNC Symbol;Acc:HGNC:17187]	-	579	947	539	531	688	465	6.40851	6.3554	6.0798	4.58998	4.56003	5.11595
ENSG00000048991	977.062	956.582	940.308	1211.96	1158.81	1197.34	957.984	1189.37	-0.311296	1.34e-05	0.000249084	R3HDM1	2	135531455	135725270	+	7898	protein_coding	R3H domain containing 1 [Source:HGNC Symbol;Acc:HGNC:9757]	-	798	1284	755	1265	1575	982	6.84744	6.68044	6.60229	8.47723	8.09295	8.37591
ENSG00000180263	579.136	594.511	528.067	429.217	412.021	418.216	567.238	419.818	0.437748	1.36e-05	0.000252268	FGD6	12	95076749	95217482	-	10044	protein_coding	FYVE, RhoGEF and PH domain containing 6 [Source:HGNC Symbol;Acc:HGNC:21740]	-	473	798	424	448	560	343	3.19152	3.26477	2.91557	2.36076	2.26269	2.30051
ENSG00000128805	122.439	147.51	154.435	74.7298	66.2177	86.5695	141.461	75.839	0.913645	1.39e-05	0.000256174	ARHGAP22	10	48446034	48656265	-	6783	protein_coding	Rho GTPase activating protein 22 [Source:HGNC Symbol;Acc:HGNC:30320]	-	100	198	124	78	90	71	0.999127	1.1995	1.2626	0.60863	0.538473	0.705138
ENSG00000188452	24.4878	30.5451	19.927	71.8556	69.1607	59.7451	24.9866	66.9205	-1.40026	1.39e-05	0.000256174	CERKL	2	181536676	181680665	-	4765	protein_coding	ceramide kinase like [Source:HGNC Symbol;Acc:HGNC:21699]	-	20	41	16	75	94	49	0.284453	0.353572	0.231911	0.833065	0.800587	0.692741
ENSG00000116871	4895.11	4849.22	5142.42	5719.71	5653.52	5747.73	4962.25	5706.98	-0.202245	1.41e-05	0.000260277	MAP7D1	1	36155579	36180849	+	5271	protein_coding	MAP7 domain containing 1 [Source:HGNC Symbol;Acc:HGNC:25514]	-	3998	6509	4129	5970	7684	4714	51.4035	50.7433	54.1024	59.9462	59.1613	60.2468
ENSG00000166295	1300.3	1420.72	1414.82	1755.19	1744.47	1596.05	1378.61	1698.57	-0.301468	1.42e-05	0.000262246	ANAPC16	10	72216000	72235860	+	4324	protein_coding	anaphase promoting complex subunit 16 [Source:HGNC Symbol;Acc:HGNC:26976]	-	1062	1907	1136	1832	2371	1309	16.6449	18.1227	18.145	22.4244	22.253	20.3935
ENSG00000122203	4351.48	4215.96	4164.75	3710.62	3645.65	3661.52	4244.07	3672.6	0.208522	1.42e-05	0.000262246	KIAA1191	5	176346061	176361968	-	3973	protein_coding	KIAA1191 [Source:HGNC Symbol;Acc:HGNC:29209]	-	3554	5659	3344	3873	4955	3003	60.6236	58.53	58.1317	51.5952	50.6138	50.9183
ENSG00000259354	44.078	30.5451	34.8723	13.413	5.15026	4.87715	36.4985	7.81349	2.21639	1.45e-05	0.000265772	AC025580.2	15	45448427	45513767	+	3886	antisense	novel transcript, antisense to SLC30A4	-	36	41	28	14	7	4	0.62783	0.433549	0.497646	0.19068	0.0731036	0.0693417
ENSG00000133065	3330.34	3520.88	3634.2	4046.91	4062.09	4150.46	3495.14	4086.48	-0.224985	1.45e-05	0.000266208	SLC41A1	1	205789093	205813748	-	6357	protein_coding	solute carrier family 41 member 1 [Source:HGNC Symbol;Acc:HGNC:19429]	-	2720	4726	2918	4224	5521	3404	28.9974	30.5491	31.7028	35.1684	35.2459	36.0724
ENSG00000134531	1726.39	1679.23	1915.49	1503.22	1353.78	1419.25	1773.7	1425.42	0.314301	1.45e-05	0.000266781	EMP1	12	13196716	13219939	+	7838	protein_coding	epithelial membrane protein 1 [Source:HGNC Symbol;Acc:HGNC:3333]	-	1410	2254	1538	1569	1840	1164	12.1915	11.817	13.5524	10.5949	9.527	10.0043
ENSG00000272405	3041.38	2889.12	2792.28	2482.37	2466.98	2432.48	2907.59	2460.61	0.240332	1.51e-05	0.000276884	AL365181.3	1	156641666	156644887	-	3222	antisense	novel transcript, antisense to BCAN	-	2484	3878	2242	2591	3353	1995	52.2479	49.4583	48.059	42.562	42.233	41.7114
ENSG00000111665	963.594	940.192	1028.73	1178.43	1197.07	1330.24	977.507	1235.25	-0.337366	1.53e-05	0.000280639	CDCA3	12	6844793	6852066	-	5653	protein_coding	cell division cycle associated 3 [Source:HGNC Symbol;Acc:HGNC:14624]	-	787	1262	826	1230	1627	1091	9.43492	9.17355	10.0917	11.5161	11.6802	13.0012
ENSG00000132589	1748.43	1752.99	1705.01	2262.97	2072.61	1991.1	1735.47	2108.89	-0.281455	1.56e-05	0.00028443	FLOT2	17	28879335	28897679	-	3336	protein_coding	flotillin 2 [Source:HGNC Symbol;Acc:HGNC:3758]	-	1428	2353	1369	2362	2817	1633	29.0098	28.9836	28.3428	37.4744	34.2692	32.976
ENSG00000178607	505.673	420.926	364.914	280.716	258.985	319.454	430.504	286.385	0.593515	1.57e-05	0.000286583	ERN1	17	64039142	64130819	-	10864	protein_coding	endoplasmic reticulum to nucleus signaling 1 [Source:HGNC Symbol;Acc:HGNC:3449]	-	413	565	293	293	352	262	2.57634	2.13706	1.8627	1.42744	1.31491	1.62461
ENSG00000131238	2972.82	3056.74	2900.63	3570.74	3389.61	3494.48	2976.73	3484.94	-0.225805	1.59e-05	0.000289996	PPT1	1	40071461	40097727	-	5088	protein_coding	palmitoyl-protein thioesterase 1 [Source:HGNC Symbol;Acc:HGNC:9325]	-	2428	4103	2329	3727	4607	2866	32.3403	33.1369	31.6146	38.7697	36.7464	37.946
ENSG00000073169	322.014	273.416	327.551	413.888	447.337	447.479	307.66	436.235	-0.512079	1.64e-05	0.00029893	SELENOO	22	50200979	50217616	+	2363	protein_coding	selenoprotein O [Source:HGNC Symbol;Acc:HGNC:30395]	-	263	367	263	432	608	367	7.54284	6.38204	7.687	9.6761	10.442	10.4626
ENSG00000125991	2923.84	3242.99	3108.62	3628.23	3794.27	3566.42	3091.82	3662.97	-0.243844	1.68e-05	0.000305202	ERGIC3	20	35542021	35557634	+	6012	protein_coding	ERGIC and golgi 3 [Source:HGNC Symbol;Acc:HGNC:15927]	-	2388	4353	2496	3787	5157	2925	26.9189	29.7527	28.6742	33.3393	34.8114	32.7751
ENSG00000175352	470.165	418.691	398.541	301.794	320.788	268.243	429.132	296.942	0.523881	1.68e-05	0.000305724	NRIP3	11	8980576	9004049	-	4123	protein_coding	nuclear receptor interacting protein 3 [Source:HGNC Symbol;Acc:HGNC:1167]	-	384	562	320	315	436	220	6.31191	5.60119	5.36046	4.04369	4.29157	3.59457
ENSG00000171714	55.0975	40.2301	57.2903	102.514	99.3265	113.394	50.8726	105.078	-1.06364	1.75e-05	0.000318024	ANO5	11	21799934	22283357	+	7547	protein_coding	anoctamin 5 [Source:HGNC Symbol;Acc:HGNC:27337]	-	45	54	46	107	135	93	0.404093	0.29402	0.420967	0.750395	0.725944	0.83013
ENSG00000149968	42.8536	35.0151	75.9719	14.3711	13.9793	15.8508	51.2802	14.7337	1.79074	1.85e-05	0.000335119	MMP3	11	102835801	102843803	-	2048	protein_coding	matrix metallopeptidase 3 [Source:HGNC Symbol;Acc:HGNC:7173]	-	35	47	61	15	19	13	1.15819	0.943029	2.05715	0.387652	0.376502	0.427613
ENSG00000120254	2332.46	2536.73	2355.13	2724.76	2959.93	2990.91	2408.11	2891.87	-0.261963	1.85e-05	0.000335129	MTHFD1L	6	150865549	151101887	+	5021	protein_coding	methylenetetrahydrofolate dehydrogenase (NADP+ dependent) 1 like [Source:HGNC Symbol;Acc:HGNC:21055]	-	1905	3405	1891	2844	4023	2453	25.7127	27.8666	26.0116	29.9792	32.5165	32.9113
ENSG00000132718	1496.2	1662.1	1353.79	1230.17	1195.6	1114.43	1504.03	1180.06	0.352108	1.85e-05	0.000335129	SYT11	1	155859509	155885199	+	5240	protein_coding	synaptotagmin 11 [Source:HGNC Symbol;Acc:HGNC:19239]	-	1222	2231	1087	1284	1625	914	15.8046	17.4955	14.3273	12.9692	12.5854	11.7504
ENSG00000168398	144.478	174.33	103.372	66.1072	64.0104	82.9116	140.727	71.0097	1.00827	1.86e-05	0.000335589	BDKRB2	14	96204679	96244166	+	6845	protein_coding	bradykinin receptor B2 [Source:HGNC Symbol;Acc:HGNC:1030]	-	118	234	83	69	87	68	1.16829	1.40475	0.837471	0.533527	0.515809	0.669226
ENSG00000076356	97.9511	125.905	115.826	196.405	189.824	187.77	113.227	191.333	-0.747356	1.87e-05	0.000337408	PLXNA2	1	208022242	208244320	-	13781	protein_coding	plexin A2 [Source:HGNC Symbol;Acc:HGNC:9100]	-	80	169	93	205	258	154	0.393416	0.503922	0.466087	0.787324	0.759771	0.752796
ENSG00000122565	4649.01	4688.3	4679.12	5313.48	5373.2	5299.03	4672.14	5328.57	-0.189761	1.88e-05	0.000337834	CBX3	7	26201162	26213356	+	4641	protein_coding	chromobox 3 [Source:HGNC Symbol;Acc:HGNC:1553]	-	3797	6293	3757	5546	7303	4346	55.4462	55.719	55.9107	63.2483	63.8606	63.0835
ENSG00000130640	7335.31	7080.5	7229.78	6223.65	6394.42	6403.7	7215.2	6340.59	0.186005	1.88e-05	0.000337834	TUBGCP2	10	133278630	133312337	-	7697	protein_coding	tubulin gamma complex associated protein 2 [Source:HGNC Symbol;Acc:HGNC:18599]	-	5991	9504	5805	6496	8691	5252	52.7498	50.739	52.089	44.6689	45.8239	45.9664
ENSG00000146072	824.014	854.517	876.79	1058.67	1052.13	1080.29	851.774	1063.7	-0.319651	1.89e-05	0.000339361	TNFRSF21	6	47231532	47309905	-	3595	protein_coding	TNF receptor superfamily member 21 [Source:HGNC Symbol;Acc:HGNC:13469]	-	673	1147	704	1105	1430	886	12.687	13.1106	13.525	16.2684	16.1429	16.6025
ENSG00000159335	2834.46	2686.48	2291.61	3317.81	3221.86	3115.28	2604.18	3218.32	-0.30494	1.9e-05	0.000340131	PTMS	12	6765516	6770952	+	1475	protein_coding	parathymosin [Source:HGNC Symbol;Acc:HGNC:9629]	-	2315	3606	1840	3463	4379	2555	106.366	100.459	86.1571	124.263	120.483	116.691
ENSG00000169045	10380.4	10225.1	10074.4	8797.04	9296.23	8899.59	10226.6	8997.62	0.184313	1.93e-05	0.000345905	HNRNPH1	5	179614178	179634784	-	9480	protein_coding	heterogeneous nuclear ribonucleoprotein H1 [Source:HGNC Symbol;Acc:HGNC:5041]	-	8478	13725	8089	9182	12635	7299	60.6077	59.4923	58.932	51.2636	54.0892	51.8672
ENSG00000242372	2028.81	2159.01	2356.37	2536.02	2670.78	2731.21	2181.4	2646	-0.278665	1.96e-05	0.000350695	EIF6	20	35278911	35284985	-	1631	protein_coding	eukaryotic translation initiation factor 6 [Source:HGNC Symbol;Acc:HGNC:6159]	-	1657	2898	1892	2647	3630	2240	68.8512	73.0132	80.1184	85.8975	90.3225	92.5191
ENSG00000120437	1084.81	1063.86	946.535	1319.27	1281.68	1269.28	1031.74	1290.08	-0.320729	1.97e-05	0.000351699	ACAT2	6	159760328	159779055	+	4299	protein_coding	acetyl-CoA acetyltransferase 2 [Source:HGNC Symbol;Acc:HGNC:94]	-	886	1428	760	1377	1742	1041	13.9672	13.6495	12.2099	16.953	16.4446	16.3125
ENSG00000176092	14.6927	23.095	18.6816	47.9037	52.2384	70.7187	18.8231	56.9536	-1.56349	1.97e-05	0.000351699	CRYBG2	1	26321698	26360080	-	6895	protein_coding	crystallin beta-gamma domain containing 2 [Source:HGNC Symbol;Acc:HGNC:17295]	-	12	31	15	50	71	58	0.117948	0.18475	0.150253	0.38381	0.417895	0.566671
ENSG00000104611	691.78	654.111	589.093	890.051	817.42	819.362	644.995	842.278	-0.383925	2e-05	0.00035751	SH2D4A	8	19313617	19396218	+	4148	protein_coding	SH2 domain containing 4A [Source:HGNC Symbol;Acc:HGNC:26102]	-	565	878	473	929	1111	672	9.23108	8.69787	7.87567	11.8538	10.8697	10.9136
ENSG00000126709	127.336	113.24	95.8989	223.231	205.275	158.508	112.159	195.671	-0.807786	2.02e-05	0.000359512	IFI6	1	27666061	27672218	-	865	protein_coding	interferon alpha inducible protein 6 [Source:HGNC Symbol;Acc:HGNC:4054]	-	104	152	77	233	279	130	8.14817	7.22079	6.14808	14.2567	13.0898	10.1243
ENSG00000107738	486.082	463.391	408.504	617.958	642.311	576.723	452.659	612.331	-0.436868	2.02e-05	0.000359933	VSIR	10	71747559	71773498	-	5128	protein_coding	V-set immunoregulatory receptor [Source:HGNC Symbol;Acc:HGNC:30085]	-	397	622	328	645	873	473	5.24669	4.98425	4.41765	6.65721	6.90891	6.2137
ENSG00000037280	524.039	514.051	576.639	411.014	378.177	397.488	538.243	395.56	0.443319	2.05e-05	0.000364555	FLT4	5	180601506	180649624	-	8852	protein_coding	fms related tyrosine kinase 4 [Source:HGNC Symbol;Acc:HGNC:3767]	-	428	690	463	429	514	326	3.27676	3.20306	3.61247	2.56505	2.35649	2.48093
ENSG00000106266	2320.22	2249.9	2361.36	2748.72	2637.67	2775.1	2310.49	2720.5	-0.235913	2.08e-05	0.000369459	SNX8	7	2251770	2354318	-	5773	protein_coding	sorting nexin 8 [Source:HGNC Symbol;Acc:HGNC:14972]	-	1895	3020	1896	2869	3585	2276	22.2459	21.4962	22.6831	26.3033	25.2018	26.5588
ENSG00000067225	24588.2	23743.2	22393	26585.6	26548.9	27860.7	23574.8	26998.4	-0.195428	2.14e-05	0.000379007	PKM	15	72199029	72231822	-	8571	protein_coding	pyruvate kinase M1/2 [Source:HGNC Symbol;Acc:HGNC:9021]	-	20082	31870	17980	27749	36084	22850	158.788	152.794	144.885	171.355	170.855	179.594
ENSG00000170801	35.5073	49.9151	43.5904	80.4783	106.684	97.5431	43.0043	94.9018	-1.12901	2.15e-05	0.000380591	HTRA3	4	8269765	8307111	+	3321	protein_coding	HtrA serine peptidase 3 [Source:HGNC Symbol;Acc:HGNC:30406]	-	29	67	35	84	145	80	0.591796	0.829016	0.727887	1.33872	1.77191	1.62278
ENSG00000116353	641.58	743.512	698.692	895.8	879.224	914.466	694.595	896.497	-0.362697	2.16e-05	0.000381327	MECR	1	29192873	29230942	-	3922	protein_coding	mitochondrial trans-2-enoyl-CoA reductase [Source:HGNC Symbol;Acc:HGNC:19691]	-	524	998	561	935	1195	750	9.05454	10.4563	9.87917	12.6178	12.3653	12.8822
ENSG00000165660	1089.71	1060.14	1092.25	880.471	823.306	893.738	1080.7	865.839	0.321323	2.2e-05	0.000389226	ABRAXAS2	10	124801785	124836670	+	2992	protein_coding	abraxas 2, BRISC complex subunit [Source:HGNC Symbol;Acc:HGNC:28975]	-	890	1423	877	919	1119	733	20.1591	19.5434	20.2443	16.2568	15.1779	16.5036
ENSG00000101413	498.326	543.851	592.83	731.969	728.394	693.775	545.002	718.046	-0.399464	2.21e-05	0.000389445	RPRD1B	20	38033546	38127780	+	5511	protein_coding	regulation of nuclear pre-mRNA domain containing 1B [Source:HGNC Symbol;Acc:HGNC:16209]	-	407	730	476	764	990	569	5.00503	5.44314	5.96543	7.33742	7.29035	6.95536
ENSG00000112773	287.731	340.466	266.524	447.421	425.265	420.655	298.24	431.113	-0.521793	2.21e-05	0.000390203	TENT5A	6	81491439	81752774	-	6053	protein_coding	terminal nucleotidyltransferase 5A [Source:HGNC Symbol;Acc:HGNC:18345]	-	235	457	214	467	578	345	2.63112	3.10243	2.44179	4.08345	3.87526	3.8396
ENSG00000115306	5875.84	5758.86	5377.81	6639.46	6326.73	7260.86	5670.84	6742.35	-0.248415	2.22e-05	0.000391525	SPTBN1	2	54456285	54671445	+	18504	protein_coding	spectrin beta, non-erythrocytic 1 [Source:HGNC Symbol;Acc:HGNC:11275]	-	4799	7730	4318	6930	8599	5955	17.5763	17.1661	16.1169	19.822	18.8593	21.6797
ENSG00000184489	383.234	447.746	454.586	545.145	622.446	592.574	428.522	586.722	-0.451776	2.25e-05	0.000396143	PTP4A3	8	141391993	141432454	+	2877	protein_coding	protein tyrosine phosphatase type IVA, member 3 [Source:HGNC Symbol;Acc:HGNC:9636]	-	313	601	365	569	846	486	7.37305	8.58404	8.7623	10.4677	11.9337	11.3798
ENSG00000152223	1546.4	1510.12	1434.75	1251.25	1097.01	1261.96	1497.09	1203.41	0.318627	2.27e-05	0.000399414	EPG5	18	45847609	45967339	-	13740	protein_coding	ectopic P-granules autophagy protein 5 homolog [Source:HGNC Symbol;Acc:HGNC:29331]	-	1263	2027	1152	1306	1491	1035	6.22959	6.06211	5.7907	5.0308	4.40387	5.07447
ENSG00000183431	4666.15	4767.27	4667.91	5357.55	5428.38	5303.91	4700.44	5363.28	-0.190176	2.32e-05	0.000406671	SF3A3	1	37956975	37990921	-	4740	protein_coding	splicing factor 3a subunit 3 [Source:HGNC Symbol;Acc:HGNC:10767]	-	3811	6399	3748	5592	7378	4350	54.4883	55.4742	54.6118	62.4409	63.169	61.8228
ENSG00000129354	783.609	741.277	693.71	915.919	957.213	946.168	739.532	939.767	-0.345681	2.33e-05	0.000407339	AP1M2	19	10572671	10587315	-	2214	protein_coding	adaptor related protein complex 1 subunit mu 2 [Source:HGNC Symbol;Acc:HGNC:558]	-	640	995	557	956	1301	776	19.5905	18.4673	17.3757	22.8539	23.8475	23.6114
ENSG00000117036	1291.73	1219.57	1289.03	1023.22	921.897	1079.07	1266.78	1008.06	0.331934	2.35e-05	0.000411105	ETV3	1	157121191	157138474	-	6707	protein_coding	ETS variant 3 [Source:HGNC Symbol;Acc:HGNC:3492]	ETS	1055	1637	1035	1068	1253	885	10.6602	10.0295	10.658	8.42798	7.58169	8.88899
ENSG00000133961	1785.16	1697.11	1708.74	1409.33	1479.6	1415.59	1730.34	1434.84	0.26805	2.37e-05	0.000413945	NUMB	14	73275107	73458617	-	9546	protein_coding	NUMB, endocytic adaptor protein [Source:HGNC Symbol;Acc:HGNC:8060]	-	1458	2278	1372	1471	2011	1161	10.3509	9.80594	9.92654	8.1559	8.54937	8.1931
ENSG00000185950	1172.96	1106.33	1372.48	862.267	896.146	1019.33	1217.26	925.913	0.394341	2.39e-05	0.000416453	IRS2	13	109752698	109786568	-	8138	protein_coding	insulin receptor substrate 2 [Source:HGNC Symbol;Acc:HGNC:6126]	-	958	1485	1102	900	1218	836	7.97793	7.49835	9.35253	5.85336	6.07398	6.92032
ENSG00000069248	3827.44	3807.7	3731.34	4362.11	4588.15	4235.81	3788.83	4395.36	-0.215189	2.39e-05	0.000417334	NUP133	1	229440260	229508341	-	6080	protein_coding	nucleoporin 133 [Source:HGNC Symbol;Acc:HGNC:18016]	-	3126	5111	2996	4553	6236	3474	34.844	34.5429	34.0332	39.6346	41.6242	38.4914
ENSG00000215305	806.872	804.602	865.581	1033.76	1057.28	1005.91	825.685	1032.32	-0.325378	2.42e-05	0.000421273	VPS16	20	2840703	2866732	+	3364	protein_coding	VPS16, CORVET/HOPS core subunit [Source:HGNC Symbol;Acc:HGNC:14584]	-	659	1080	695	1079	1437	825	13.2761	13.1924	14.269	16.9764	17.3358	16.521
ENSG00000156802	4974.69	4862.63	4963.08	4435.89	4266.63	4094.37	4933.47	4265.63	0.208798	2.45e-05	0.000426407	ATAD2	8	123319850	123416350	-	7118	protein_coding	ATPase family, AAA domain containing 2 [Source:HGNC Symbol;Acc:HGNC:30123]	-	4063	6527	3985	4630	5799	3358	38.684	37.6802	38.6665	34.4273	33.0627	31.7805
ENSG00000149503	2865.07	2754.27	2843.34	3360.93	3178.45	3342.07	2820.89	3293.81	-0.223715	2.48e-05	0.000430147	INCENP	11	62123973	62153163	+	4473	protein_coding	inner centromere protein [Source:HGNC Symbol;Acc:HGNC:6058]	-	2340	3697	2283	3508	4320	2741	35.4535	33.9631	35.2511	41.5089	39.1948	41.2808
ENSG00000166920	34.2829	31.2901	12.4544	6.70652	0	1.21929	26.0091	2.64194	3.34783	2.52e-05	0.000437428	C15orf48	15	45430529	45448761	+	1405	protein_coding	chromosome 15 open reading frame 48 [Source:HGNC Symbol;Acc:HGNC:29898]	-	28	42	10	7	0	1	1.35059	1.22837	0.491574	0.263695	0	0.047947
ENSG00000134013	1848.83	1964.57	2099.81	2310.88	2325.71	2728.77	1971.07	2455.12	-0.314986	2.56e-05	0.00044348	LOXL2	8	23297189	23425328	-	5707	protein_coding	lysyl oxidase like 2 [Source:HGNC Symbol;Acc:HGNC:6666]	-	1510	2637	1686	2412	3161	2238	17.9313	18.9871	20.404	22.3692	22.4781	26.4174
ENSG00000120265	1529.26	1563.76	1647.72	1963.1	1874.7	1854.54	1580.25	1897.44	-0.264792	2.58e-05	0.000446495	PCMT1	6	149749443	149811420	+	2832	protein_coding	protein-L-isoaspartate (D-aspartate) O-methyltransferase [Source:HGNC Symbol;Acc:HGNC:8728]	-	1249	2099	1323	2049	2548	1521	29.889	30.4562	32.265	38.2939	36.5132	36.1804
ENSG00000101220	1694.55	1814.82	2068.68	2208.36	2314.68	2375.17	1859.35	2299.4	-0.307005	2.65e-05	0.000457886	C20orf27	20	3753508	3768387	-	2415	protein_coding	chromosome 20 open reading frame 27 [Source:HGNC Symbol;Acc:HGNC:15873]	-	1384	2436	1661	2305	3146	1948	38.8384	41.4493	47.5026	50.5166	52.8671	54.3387
ENSG00000181019	2113.3	2223.83	2191.98	2582.01	2489.05	2642.2	2176.37	2571.09	-0.238282	2.67e-05	0.000461605	NQO1	16	69706996	69726951	-	3254	protein_coding	NAD(P)H quinone dehydrogenase 1 [Source:HGNC Symbol;Acc:HGNC:2874]	-	1726	2985	1760	2695	3383	2167	35.9473	37.695	37.356	43.8351	42.1918	44.862
ENSG00000088812	1769.24	1769.38	1687.57	2004.29	2101.31	2128.88	1742.06	2078.16	-0.253332	2.69e-05	0.00046338	ATRN	20	3471040	3651122	+	8753	protein_coding	attractin [Source:HGNC Symbol;Acc:HGNC:885]	-	1445	2375	1355	2092	2856	1746	11.188	11.1497	10.6917	12.6498	13.2417	13.4377
ENSG00000107130	2020.24	2111.33	2271.68	2451.71	2563.36	2692.19	2134.42	2569.09	-0.267084	2.69e-05	0.00046338	NCS1	9	130172578	130237304	+	5289	protein_coding	neuronal calcium sensor 1 [Source:HGNC Symbol;Acc:HGNC:3953]	-	1650	2834	1824	2559	3484	2208	21.1423	22.0183	23.8186	25.6081	26.733	28.1231
ENSG00000167601	2513.67	2694.67	3407.53	4061.28	4630.09	4822.29	2871.96	4504.55	-0.649599	2.7e-05	0.000465059	AXL	19	41219203	41261766	+	5154	protein_coding	AXL receptor tyrosine kinase [Source:HGNC Symbol;Acc:HGNC:905]	-	2053	3617	2736	4239	6293	3955	26.9952	28.8377	36.6637	43.5311	49.5515	51.6939
ENSG00000101346	2113.3	2123.25	2152.12	2412.43	2582.49	2536.12	2129.56	2510.35	-0.23784	2.71e-05	0.000465156	POFUT1	20	32207880	32238667	+	6426	protein_coding	protein O-fucosyltransferase 1 [Source:HGNC Symbol;Acc:HGNC:14988]	-	1726	2850	1728	2518	3510	2080	18.203	18.2247	18.5724	20.7394	22.1672	21.8052
ENSG00000093134	29.3853	16.39	12.4544	1.91615	1.4715	0	19.4099	1.12922	3.98844	2.71e-05	1	VNN3	6	132722787	132734765	-	3846	protein_coding	vanin 3 [Source:HGNC Symbol;Acc:HGNC:16431]	-	24	22	10	2	2	0	0.422907	0.235056	0.179579	0.0275233	0.021104	0
ENSG00000101695	238.756	222.755	212.97	129.34	162.601	115.832	224.827	135.925	0.712508	2.81e-05	0.000482153	RNF125	18	32018372	32073213	+	6508	protein_coding	ring finger protein 125 [Source:HGNC Symbol;Acc:HGNC:21150]	-	195	299	171	135	221	95	2.03063	1.88791	1.81474	1.09791	1.37812	0.983362
ENSG00000198646	1774.14	1937	1645.23	2239.02	2110.87	2215.45	1785.46	2188.45	-0.289575	2.81e-05	0.000482462	NCOA6	20	34689097	34825649	-	11131	protein_coding	nuclear receptor coactivator 6 [Source:HGNC Symbol;Acc:HGNC:15936]	-	1449	2600	1321	2337	2869	1817	8.8222	9.59834	8.1966	11.1123	10.4602	10.9966
ENSG00000198795	3.67317	2.235	2.49088	24.9099	16.9223	25.6051	2.79968	22.4791	-3.02984	2.88e-05	0.000493022	ZNF521	18	25061926	25352190	-	6223	protein_coding	zinc finger protein 521 [Source:HGNC Symbol;Acc:HGNC:24605]	zf-C2H2	3	3	2	26	23	21	0.0326711	0.0198097	0.022197	0.221133	0.149993	0.22733
ENSG00000156709	4298.83	4277.8	3804.82	4915.88	4760.32	4914.95	4127.15	4863.72	-0.235612	2.95e-05	0.000504394	AIFM1	X	130129362	130165887	-	3306	protein_coding	apoptosis inducing factor mitochondria associated 1 [Source:HGNC Symbol;Acc:HGNC:8768]	-	3511	5742	3055	5131	6470	4031	71.9732	71.3703	63.8224	82.1447	79.4228	82.1386
ENSG00000178445	800.75	799.387	793.346	630.413	628.332	625.495	797.828	628.08	0.345098	2.98e-05	0.000509848	GLDC	9	6532464	6645783	-	8939	protein_coding	glycine decarboxylase [Source:HGNC Symbol;Acc:HGNC:4313]	-	654	1073	637	658	854	513	4.95828	4.93251	4.9217	3.89599	3.87715	3.86604
ENSG00000134779	3753.98	3847.19	3527.09	3250.75	3199.79	3020.18	3709.42	3156.9	0.232843	3.08e-05	0.000526566	TPGS2	18	36777647	36829216	-	10571	protein_coding	tubulin polyglutamylase complex subunit 2 [Source:HGNC Symbol;Acc:HGNC:24561]	-	3066	5164	2832	3393	4349	2477	19.6562	20.0737	18.503	16.9882	16.6962	15.7851
ENSG00000130764	1694.55	1615.91	1805.89	2144.17	2046.13	1978.91	1705.45	2056.4	-0.273029	3.1e-05	0.000528217	LRRC47	1	3778558	3796504	-	4516	protein_coding	leucine rich repeat containing 47 [Source:HGNC Symbol;Acc:HGNC:29207]	-	1384	2169	1450	2238	2781	1623	20.7694	19.7362	22.1758	26.2293	24.9914	24.2104
ENSG00000185009	2156.15	2301.31	2068.68	2708.48	2622.96	2487.35	2175.38	2606.26	-0.259311	3.11e-05	0.00053038	AP3M1	10	74120255	74151063	-	5912	protein_coding	adaptor related protein complex 3 subunit mu 1 [Source:HGNC Symbol;Acc:HGNC:569]	-	1761	3089	1661	2827	3565	2040	20.1868	21.4704	19.4044	25.3088	24.472	23.2452
ENSG00000170089	526.487	556.516	574.148	432.092	405.399	402.365	552.384	413.285	0.41862	3.13e-05	0.000531734	AC106795.1	5	177809407	177950732	+	3852	transcribed_unprocessed_pseudogene	THO complex 3 pseudogene [Source:NCBI gene;Acc:728554]	-	430	747	461	451	551	330	7.56528	7.96877	8.2657	6.19685	5.80509	5.77119
ENSG00000166619	377.112	388.891	435.904	557.6	524.591	538.926	400.636	540.372	-0.433308	3.16e-05	0.000535758	BLCAP	20	37492472	37527931	-	7869	protein_coding	BLCAP, apoptosis inducing factor [Source:HGNC Symbol;Acc:HGNC:1055]	-	308	522	350	582	713	442	2.65261	2.72589	3.07195	3.91457	3.67717	3.7839
ENSG00000143061	273.039	272.671	239.125	421.553	346.539	374.322	261.611	380.805	-0.536419	3.16e-05	0.000535758	IGSF3	1	116574399	116667755	-	7400	protein_coding	immunoglobulin superfamily member 3 [Source:HGNC Symbol;Acc:HGNC:5950]	-	223	366	192	440	471	307	2.04228	2.03239	1.79199	3.14703	2.58305	2.79476
ENSG00000143786	232.634	302.471	247.843	162.873	180.259	154.85	260.982	165.994	0.655752	3.19e-05	0.000540307	CNIH3	1	224434660	224740549	+	6386	protein_coding	cornichon family AMPA receptor auxiliary protein 3 [Source:HGNC Symbol;Acc:HGNC:26802]	-	190	406	199	170	245	127	2.01636	2.61249	2.15223	1.40897	1.55697	1.33971
ENSG00000113712	4636.76	4710.65	4770.04	4095.77	4002.49	4213.86	4705.81	4104.04	0.198302	3.21e-05	0.000543385	CSNK1A1	5	149492197	149551552	-	7714	protein_coding	casein kinase 1 alpha 1 [Source:HGNC Symbol;Acc:HGNC:2451]	-	3787	6323	3830	4275	5440	3456	33.2704	33.6822	34.2913	29.3317	28.6195	30.1809
ENSG00000164284	1617.42	1635.28	1479.58	1285.74	1345.69	1227.82	1577.43	1286.42	0.293603	3.23e-05	0.000546115	GRPEL2	5	149345430	149354583	+	4419	protein_coding	GrpE like 2, mitochondrial [Source:HGNC Symbol;Acc:HGNC:21060]	-	1321	2195	1188	1342	1829	1007	20.2592	20.4112	18.5677	16.0734	16.7971	15.3512
ENSG00000273706	91.8292	92.3802	94.6535	57.4845	33.8446	35.3594	92.9543	42.2295	1.13978	3.28e-05	0.000554251	LHX1	17	36936785	36944612	+	4882	protein_coding	LIM homeobox 1 [Source:HGNC Symbol;Acc:HGNC:6593]	-	75	124	76	60	46	29	1.04113	1.04371	1.07518	0.65048	0.382387	0.400164
ENSG00000221968	899.926	897.727	1027.49	1126.7	1260.34	1179.05	941.714	1188.7	-0.339967	3.3e-05	0.000556534	FADS3	11	61873519	61892051	-	6283	protein_coding	fatty acid desaturase 3 [Source:HGNC Symbol;Acc:HGNC:3576]	-	735	1205	825	1176	1713	967	7.92799	7.88092	9.06884	9.90651	11.0646	10.368
ENSG00000182768	442.004	496.171	555.466	651.491	652.612	699.872	497.881	667.991	-0.422777	3.32e-05	0.000559064	NGRN	15	90265659	90278141	+	7694	protein_coding	neugrin, neurite outgrowth associated [Source:HGNC Symbol;Acc:HGNC:18077]	-	361	666	446	680	887	574	3.17978	3.55696	4.00357	4.67775	4.67859	5.02571
ENSG00000146409	495.878	459.666	440.886	334.368	293.565	369.444	465.476	332.459	0.492628	3.34e-05	0.000561551	SLC18B1	6	132769370	132813339	-	2760	protein_coding	solute carrier family 18 member B1 [Source:HGNC Symbol;Acc:HGNC:21573]	-	405	617	354	349	399	303	9.94463	9.18614	8.85848	6.69263	5.86688	7.39556
ENSG00000182134	988.082	879.102	899.208	767.418	701.907	686.459	922.131	718.595	0.356875	3.54e-05	0.000594933	TDRKH	1	151770107	151791416	-	5092	protein_coding	tudor and KH domain containing [Source:HGNC Symbol;Acc:HGNC:11713]	-	807	1180	722	801	954	563	10.7406	9.52249	9.79296	8.32577	7.60332	7.44831
ENSG00000111843	4350.25	4210	4270.62	4900.55	4819.18	4921.05	4276.96	4880.26	-0.1906	3.57e-05	0.000599408	TMEM14C	6	10722915	10731129	+	1321	protein_coding	transmembrane protein 14C [Source:HGNC Symbol;Acc:HGNC:20952]	-	3553	5651	3429	5115	6550	4036	182.278	175.784	179.279	204.938	201.225	205.819
ENSG00000285517	295.078	318.861	325.06	196.405	219.99	225.568	312.999	213.988	0.550753	3.6e-05	0.000604726	LINC00941	12	30795458	30879268	+	18914	lincRNA	long intergenic non-protein coding RNA 941 [Source:NCBI gene;Acc:100287314]	-	241	428	261	205	299	185	0.863528	0.92986	0.953064	0.573655	0.641551	0.65891
ENSG00000113263	2.44878	10.43	7.47264	50.778	32.3731	21.9472	6.78381	35.0327	-2.31075	3.62e-05	0.000606634	ITK	5	157142933	157255191	+	8604	protein_coding	IL2 inducible T cell kinase [Source:HGNC Symbol;Acc:HGNC:6171]	-	2	14	6	53	44	18	0.0157533	0.0668628	0.0481633	0.326029	0.207537	0.140932
ENSG00000196924	76272.1	81286.4	86108.5	90602.3	93077.8	106496	81222.3	96725.4	-0.251957	3.65e-05	0.000611261	FLNA	X	154348524	154374638	-	10585	protein_coding	filamin A [Source:HGNC Symbol;Acc:HGNC:3754]	-	62294	109109	69139	94567	126507	87343	398.839	423.572	451.125	472.856	485.028	555.872
ENSG00000168938	181.21	212.325	201.761	280.716	312.695	293.849	198.432	295.753	-0.571975	3.69e-05	0.000617299	PPIC	5	123023250	123036741	-	2098	protein_coding	peptidylprolyl isomerase C [Source:HGNC Symbol;Acc:HGNC:9256]	-	148	285	162	293	425	241	4.78078	5.58208	5.33304	7.39167	8.22104	7.73836
ENSG00000110108	941.555	1049.71	1130.86	792.328	852.737	793.757	1040.71	812.94	0.354679	3.71e-05	0.000619969	TMEM109	11	60913874	60923443	+	2421	protein_coding	transmembrane protein 109 [Source:HGNC Symbol;Acc:HGNC:28771]	-	769	1409	908	827	1159	651	21.5265	23.9152	25.9034	18.0797	19.4282	18.1144
ENSG00000118197	547.302	548.321	508.14	704.185	683.514	690.117	534.588	692.605	-0.371299	3.72e-05	0.000620416	DDX59	1	200623896	200669969	-	4470	protein_coding	DEAD-box helicase 59 [Source:HGNC Symbol;Acc:HGNC:25360]	-	447	736	408	735	929	566	6.77708	6.76593	6.30402	8.70283	8.43435	8.52995
ENSG00000205403	0	0	0	9.58075	10.3005	13.4122	0	11.0978	-5.84749	3.8e-05	1	CFI	4	109740694	109802179	-	4875	protein_coding	complement factor I [Source:HGNC Symbol;Acc:HGNC:5394]	-	0	0	0	10	14	11	0	0	0	0.108569	0.116546	0.152004
ENSG00000112186	978.287	970.737	901.699	1153.52	1229.44	1147.35	950.241	1176.77	-0.308795	3.87e-05	0.000644697	CAP2	6	17393216	17557792	+	3637	protein_coding	cyclase associated actin cytoskeleton regulatory protein 2 [Source:HGNC Symbol;Acc:HGNC:20039]	-	799	1303	724	1204	1671	941	14.8883	14.7217	13.7487	17.5212	18.6456	17.4295
ENSG00000204876	44.078	34.2701	39.8541	11.4969	8.09327	14.6315	39.4007	11.4072	1.8164	3.88e-05	0.000646682	AC021218.1	7	155962632	155966343	+	2536	lincRNA	uncharacterized LOC389602 [Source:NCBI gene;Acc:389602]	-	36	46	32	12	11	12	0.962046	0.745359	0.871497	0.250445	0.17603	0.318764
ENSG00000120314	1971.27	1928.81	1993.95	1612.44	1623.07	1721.64	1964.68	1652.38	0.250453	3.92e-05	0.000652099	WDR55	5	140664676	140674124	+	7675	protein_coding	WD repeat domain 55 [Source:HGNC Symbol;Acc:HGNC:25971]	-	1610	2589	1601	1683	2206	1412	14.2164	13.8615	14.4071	11.6061	11.6646	12.3935
ENSG00000130522	906.048	809.817	627.702	1190.89	1046.98	991.282	781.189	1076.38	-0.461702	3.97e-05	0.000659538	JUND	19	18279760	18281622	-	1863	protein_coding	JunD proto-oncogene, AP-1 transcription factor subunit [Source:HGNC Symbol;Acc:HGNC:6206]	TF_bZIP	740	1087	504	1243	1423	813	26.9192	23.9758	18.6846	35.3133	30.9981	29.3978
ENSG00000071242	57.5463	67.7951	93.408	160.957	142.736	114.613	72.9165	139.435	-0.946654	4e-05	0.000663027	RPS6KA2	6	166409364	166906451	-	8243	protein_coding	ribosomal protein S6 kinase A2 [Source:HGNC Symbol;Acc:HGNC:10431]	-	47	91	75	168	194	94	0.386416	0.453642	0.628407	1.07871	0.955124	0.76821
ENSG00000167996	10466.1	10213.2	10145.4	12396.5	11376.9	11456.4	10274.9	11743.3	-0.192774	4.03e-05	0.000668269	FTH1	11	61959718	61967660	-	2030	protein_coding	ferritin heavy chain 1 [Source:HGNC Symbol;Acc:HGNC:3976]	-	8548	13709	8146	12939	15463	9396	285.372	277.502	277.149	337.353	309.13	311.806
ENSG00000205476	898.702	974.462	1155.77	1241.66	1299.34	1357.07	1009.64	1299.36	-0.364837	4.05e-05	0.000671069	CCDC85C	14	99500180	99604026	-	17449	protein_coding	coiled-coil domain containing 85C [Source:HGNC Symbol;Acc:HGNC:35459]	-	734	1308	928	1296	1766	1113	2.85081	3.08031	3.67318	3.93111	4.10737	4.29697
ENSG00000142166	2168.39	2173.91	1916.73	1779.14	1704.74	1697.25	2086.35	1727.04	0.274165	4.08e-05	0.00067396	IFNAR1	21	33324477	33359862	+	6301	protein_coding	interferon alpha and beta receptor subunit 1 [Source:HGNC Symbol;Acc:HGNC:5432]	-	1771	2918	1539	1857	2317	1392	19.0481	19.0297	16.8692	15.5985	14.9231	14.8822
ENSG00000075420	1094.6	933.487	902.944	687.898	723.244	820.581	977.012	743.908	0.394794	4.08e-05	0.00067396	FNDC3B	3	172039628	172401665	+	13270	protein_coding	fibronectin type III domain containing 3B [Source:HGNC Symbol;Acc:HGNC:24670]	-	894	1253	725	718	983	673	4.56572	3.88005	3.77339	2.86374	3.00626	3.4165
ENSG00000125901	1928.41	1982.45	2231.83	2386.56	2486.11	2531.24	2047.56	2467.97	-0.270395	4.11e-05	0.000677597	MRPS26	20	3045945	3048254	+	1127	protein_coding	mitochondrial ribosomal protein S26 [Source:HGNC Symbol;Acc:HGNC:14045]	-	1575	2661	1792	2491	3379	2076	94.7108	97.0237	109.819	116.985	121.677	124.091
ENSG00000235109	74.6877	90.1452	51.0631	152.334	150.093	119.49	71.9653	140.639	-0.951376	4.13e-05	0.00068067	ZSCAN31	6	28324693	28356271	-	4957	protein_coding	zinc finger and SCAN domain containing 31 [Source:HGNC Symbol;Acc:HGNC:14097]	zf-C2H2	61	121	41	159	204	98	0.833976	1.00305	0.571255	1.69769	1.67015	1.33182
ENSG00000235655	626.887	617.606	570.412	803.825	790.198	737.67	604.968	777.231	-0.361814	4.17e-05	0.000686914	H3F3AP4	2	174719908	174720318	+	411	processed_pseudogene	H3 histone, family 3A, pseudogene 4 [Source:HGNC Symbol;Acc:HGNC:42980]	-	512	829	458	839	1074	605	84.4249	82.8838	76.9642	108.044	106.049	99.1633
ENSG00000183283	1824.34	1732.87	1636.51	2184.41	2135.15	1959.4	1731.24	2092.99	-0.275125	4.18e-05	0.000687258	DAZAP2	12	51238292	51271362	+	5731	protein_coding	DAZ associated protein 2 [Source:HGNC Symbol;Acc:HGNC:2684]	-	1490	2326	1314	2280	2902	1607	17.6197	16.6777	15.8354	21.0564	20.5499	18.8896
ENSG00000167034	391.805	373.246	342.496	262.512	272.228	242.638	369.182	259.126	0.507097	4.19e-05	0.000688506	NKX3-1	8	23678693	23682927	-	3271	protein_coding	NK3 homeobox 1 [Source:HGNC Symbol;Acc:HGNC:7838]	Homeobox	320	501	275	274	370	199	6.62998	6.29382	5.80654	4.43354	4.59055	4.09836
ENSG00000101363	310.995	313.646	285.206	394.727	426	448.698	303.282	423.142	-0.476026	4.2e-05	0.000688506	MANBAL	20	37289638	37317260	+	2045	protein_coding	mannosidase beta like [Source:HGNC Symbol;Acc:HGNC:15799]	-	254	421	229	412	579	368	8.4175	8.45952	7.73405	10.6631	11.4902	12.1225
ENSG00000110888	816.668	745.747	863.09	547.061	629.804	659.635	808.501	612.166	0.399191	4.21e-05	0.000689961	CAPRIN2	12	30709552	30754951	-	8392	protein_coding	caprin family member 2 [Source:HGNC Symbol;Acc:HGNC:21259]	-	667	1001	693	571	856	541	5.38645	4.90146	5.70339	3.60123	4.13954	4.34279
ENSG00000183696	1471.72	1468.4	1894.31	1334.6	1169.11	1177.83	1611.48	1227.18	0.390921	4.23e-05	0.000693094	UPP1	7	48088628	48108733	+	4577	protein_coding	uridine phosphorylase 1 [Source:HGNC Symbol;Acc:HGNC:12576]	-	1202	1971	1521	1393	1589	966	17.7978	17.6955	22.9516	16.1083	14.0892	14.2178
ENSG00000136295	3662.15	3798.76	4283.07	4671.57	4455.71	5021.03	3914.66	4716.11	-0.26838	4.26e-05	0.000695926	TTYH3	7	2631951	2664802	+	6129	protein_coding	tweety family member 3 [Source:HGNC Symbol;Acc:HGNC:22222]	-	2991	5099	3439	4876	6056	4118	33.0727	34.1863	38.7532	42.107	40.0996	45.262
ENSG00000112855	1629.66	1504.16	1406.1	1234.96	1261.81	1192.46	1513.31	1229.75	0.297837	4.36e-05	0.000711759	HARS2	5	140691426	140699318	+	3736	protein_coding	histidyl-tRNA synthetase 2, mitochondrial [Source:HGNC Symbol;Acc:HGNC:4817]	-	1331	2019	1129	1289	1715	978	24.1443	22.2068	20.8714	18.2611	18.6295	17.6348
ENSG00000119681	729.736	631.761	596.566	367.901	477.503	527.952	652.688	457.785	0.513354	4.39e-05	0.000714914	LTBP2	14	74498170	74612378	-	9091	protein_coding	latent transforming growth factor beta binding protein 2 [Source:HGNC Symbol;Acc:HGNC:6715]	-	596	848	479	384	649	433	4.44301	3.83302	3.63906	2.23563	2.89719	3.20859
ENSG00000277586	84.4828	100.575	62.272	35.4488	38.9949	35.3594	82.4434	36.601	1.17914	4.39e-05	0.000714914	NEFL	8	24950955	24957110	-	4329	protein_coding	neurofilament light [Source:HGNC Symbol;Acc:HGNC:7739]	-	69	135	50	37	53	29	1.0802	1.28145	0.797714	0.452371	0.496857	0.451282
ENSG00000168404	288.956	309.176	307.624	210.776	221.461	159.727	301.918	197.322	0.603773	4.43e-05	0.00072102	MLKL	16	74671855	74700960	-	5692	protein_coding	mixed lineage kinase domain like pseudokinase [Source:HGNC Symbol;Acc:HGNC:26617]	-	236	415	247	220	301	131	2.80989	2.99599	2.99707	2.04568	2.14608	1.5504
ENSG00000004455	5327.32	5574.1	5584.56	6168.09	6495.22	6181.79	5495.32	6281.7	-0.193159	4.47e-05	0.000727389	AK2	1	33007940	33080996	-	5727	protein_coding	adenylate kinase 2 [Source:HGNC Symbol;Acc:HGNC:362]	-	4351	7482	4484	6438	8828	5070	51.4878	53.6843	54.0759	59.4983	62.5574	59.6373
ENSG00000155660	2707.12	2794.5	2696.38	3170.27	3196.84	3118.94	2732.67	3162.02	-0.209989	4.54e-05	0.000736803	PDIA4	7	149003062	149028641	-	3277	protein_coding	protein disulfide isomerase family A member 4 [Source:HGNC Symbol;Acc:HGNC:30167]	-	2211	3751	2165	3309	4345	2558	45.7251	47.0357	45.6296	53.4442	53.8092	52.585
ENSG00000091656	214.268	240.636	205.498	295.087	314.166	404.804	220.134	338.019	-0.606295	4.55e-05	0.000738475	ZFHX4	8	76681219	76867285	+	15687	protein_coding	zinc finger homeobox 4 [Source:HGNC Symbol;Acc:HGNC:30939]	Homeobox	175	323	165	308	427	332	0.756033	0.846096	0.726456	1.03918	1.10467	1.42572
ENSG00000164951	2436.53	2312.48	2036.3	2698.9	2803.95	2704.38	2261.77	2735.74	-0.27412	4.58e-05	0.00074294	PDP1	8	93857807	93926066	+	5603	protein_coding	pyruvate dehyrogenase phosphatase catalytic subunit 1 [Source:HGNC Symbol;Acc:HGNC:9279]	-	1990	3104	1635	2817	3811	2218	24.0699	22.7645	20.154	26.6101	27.6034	26.6673
ENSG00000136158	700.351	703.282	708.656	517.36	536.363	584.039	704.096	545.921	0.370066	4.61e-05	0.000746047	SPRY2	13	80335976	80340951	-	3038	protein_coding	sprouty RTK signaling antagonist 2 [Source:HGNC Symbol;Acc:HGNC:11270]	-	572	944	569	540	729	479	12.76	12.7685	12.9357	9.40777	9.7383	10.6215
ENSG00000112739	2164.72	2261.08	2229.34	2535.07	2663.42	2588.55	2218.38	2595.68	-0.226284	4.7e-05	0.000760012	PRPF4B	6	4021267	4064983	+	7859	protein_coding	pre-mRNA processing factor 4B [Source:HGNC Symbol;Acc:HGNC:17346]	-	1768	3035	1790	2646	3620	2123	15.2461	15.869	15.7308	17.8198	18.6932	18.1979
ENSG00000153207	4515.55	4456.6	4614.36	5149.65	5154.68	5128.33	4528.83	5144.22	-0.184472	4.74e-05	0.000765356	AHCTF1	1	246839098	246931967	-	9598	protein_coding	AT-hook containing transcription factor 1 [Source:HGNC Symbol;Acc:HGNC:24618]	-	3688	5982	3705	5375	7006	4206	26.0407	25.6108	26.6608	29.64	29.6233	29.5207
ENSG00000067066	784.833	705.517	691.219	599.755	537.835	525.513	727.19	554.368	0.389345	4.77e-05	0.000769109	SP100	2	230415942	230544090	+	12618	protein_coding	SP100 nuclear antigen [Source:HGNC Symbol;Acc:HGNC:11206]	SAND	641	947	555	626	731	431	3.44279	3.08402	3.03786	2.62582	2.3511	2.30104
ENSG00000174652	3.67317	3.72501	2.49088	23.9519	24.2798	19.5086	3.29635	22.5801	-2.75943	4.78e-05	0.000770781	ZNF266	19	9412461	9435578	-	5404	protein_coding	zinc finger protein 266 [Source:HGNC Symbol;Acc:HGNC:13059]	zf-C2H2	3	5	2	25	33	16	0.0376226	0.03802	0.0255611	0.244853	0.247823	0.199454
ENSG00000132846	315.892	271.181	282.715	387.062	419.379	404.804	289.929	403.748	-0.483749	4.85e-05	0.000780224	ZBED3	5	77072072	77087323	-	6514	protein_coding	zinc finger BED-type containing 3 [Source:HGNC Symbol;Acc:HGNC:20711]	zf-BED	258	364	227	404	570	332	2.6842	2.29621	2.40682	3.28257	3.55116	3.43343
ENSG00000184524	168.966	195.19	207.989	108.262	130.228	106.078	190.715	114.856	0.724108	4.85e-05	0.000780224	CEND1	11	787104	790123	-	1649	protein_coding	cell cycle exit and neuronal differentiation 1 [Source:HGNC Symbol;Acc:HGNC:24153]	-	138	262	167	113	177	87	5.67154	6.52886	6.99457	3.62692	4.35608	3.55415
ENSG00000164587	24266.2	24166.4	22728	21114.1	21115.3	21126.6	23720.2	21118.7	0.167763	4.87e-05	0.000782842	RPS14	5	150442635	150449756	-	5099	protein_coding	ribosomal protein S14 [Source:HGNC Symbol;Acc:HGNC:10387]	-	19819	32438	18249	22038	28699	17327	263.414	261.412	247.183	228.753	228.415	228.916
ENSG00000133687	390.58	338.231	320.078	552.809	456.166	463.33	349.63	490.768	-0.490788	5.01e-05	0.000804204	TMTC1	12	29500840	29784759	-	14636	protein_coding	transmembrane and tetratricopeptide repeat containing 1 [Source:HGNC Symbol;Acc:HGNC:24099]	-	319	454	257	577	620	380	1.4771	1.27465	1.21276	2.08657	1.71915	1.74904
ENSG00000180304	1699.45	1718.72	1670.14	2067.53	1951.95	2005.73	1696.1	2008.4	-0.24249	5.04e-05	0.000808427	OAZ2	15	64687573	64703281	-	7671	protein_coding	ornithine decarboxylase antizyme 2 [Source:HGNC Symbol;Acc:HGNC:8096]	-	1388	2307	1341	2158	2653	1645	12.2625	12.3581	12.0737	14.8895	14.0355	14.4461
ENSG00000158315	20.8146	11.92	8.71808	49.8199	40.4664	43.8944	13.8176	44.7269	-1.70733	5.05e-05	0.000808427	RHBDL2	1	38885807	38941799	-	2795	protein_coding	rhomboid like 2 [Source:HGNC Symbol;Acc:HGNC:16083]	-	17	16	7	52	55	36	0.412202	0.235231	0.172974	0.984696	0.798591	0.867677
ENSG00000184640	3047.5	3123.79	3275.51	3760.44	3517.63	3733.46	3148.93	3670.51	-0.220581	5.07e-05	0.000811069	2025-09-09	17	77280569	77500596	+	12844	protein_coding	septin 9 [Source:HGNC Symbol;Acc:HGNC:7323]	-	2489	4193	2630	3925	4781	3062	13.1331	13.4147	14.1423	16.1741	15.1064	16.0599
ENSG00000145912	1733.73	1597.28	1629.04	1373.88	1279.47	1429.01	1653.35	1360.79	0.282221	5.1e-05	0.000814013	NHP2	5	178149460	178153967	-	1510	protein_coding	NHP2 ribonucleoprotein [Source:HGNC Symbol;Acc:HGNC:14377]	-	1416	2144	1308	1434	1739	1172	63.552	58.3452	59.8268	50.2635	46.7376	52.2863
ENSG00000188554	1993.31	1917.63	1941.64	1736.03	1584.07	1550.93	1950.86	1623.68	0.263642	5.1e-05	0.000814013	NBR1	17	43170481	43211689	+	8405	protein_coding	NBR1, autophagy cargo receptor [Source:HGNC Symbol;Acc:HGNC:6746]	-	1628	2574	1559	1812	2153	1272	13.1268	12.5843	12.8107	11.4104	10.3956	10.195
ENSG00000087245	7.34633	1.49	2.49088	24.9099	19.8653	28.0436	3.77574	24.273	-2.77095	5.12e-05	0.000816806	MMP2	16	55389700	55506691	+	4933	protein_coding	matrix metallopeptidase 2 [Source:HGNC Symbol;Acc:HGNC:7166]	-	6	2	2	26	27	23	0.0824295	0.01666	0.0280017	0.278961	0.222124	0.31409
ENSG00000164985	2838.13	2745.33	2387.51	2117.35	2298.49	2124	2656.99	2179.94	0.28527	5.21e-05	0.000829684	PSIP1	9	15464066	15511019	-	6768	protein_coding	PC4 and SFRS1 interacting protein 1 [Source:HGNC Symbol;Acc:HGNC:9527]	-	2318	3685	1917	2210	3124	1742	23.2111	22.3735	19.5626	17.2827	18.7324	17.339
ENSG00000185924	132.234	111.75	107.108	58.4426	63.2747	65.8416	117.031	62.5196	0.903766	5.21e-05	0.000829684	RTN4RL1	17	1934677	2025345	-	3625	protein_coding	reticulon 4 receptor like 1 [Source:HGNC Symbol;Acc:HGNC:21329]	-	108	150	86	61	86	54	2.0191	1.70036	1.63853	0.89064	0.962795	1.00351
ENSG00000118263	672.19	567.691	523.085	443.589	384.063	449.917	587.655	425.856	0.467587	5.24e-05	0.000833298	KLF7	2	207074137	207167267	-	9262	protein_coding	Kruppel like factor 7 [Source:HGNC Symbol;Acc:HGNC:6350]	zf-C2H2	549	762	420	463	522	369	4.01708	3.3807	3.13191	2.6458	2.28723	2.68386
ENSG00000101017	71.0146	61.8351	93.408	137.005	143.472	129.245	75.4192	136.574	-0.876199	5.27e-05	0.000837267	CD40	20	46118272	46129863	+	2527	protein_coding	CD40 molecule [Source:HGNC Symbol;Acc:HGNC:11919]	-	58	83	75	143	195	106	1.55548	1.34968	2.04985	2.9951	3.13165	2.82578
ENSG00000076513	1554.97	1752.99	1846.99	2002.38	2092.48	2243.49	1718.32	2112.78	-0.296479	5.28e-05	0.000837267	ANKRD13A	12	109999186	110039763	+	7350	protein_coding	ankyrin repeat domain 13A [Source:HGNC Symbol;Acc:HGNC:21268]	-	1270	2353	1483	2090	2844	1840	11.7101	13.155	13.9354	15.0501	15.7031	16.8643
ENSG00000111962	521.59	566.946	557.957	444.547	398.042	390.172	548.831	410.92	0.418678	5.36e-05	0.000849281	UST	6	148747328	149076990	+	4563	protein_coding	uronyl 2-sulfotransferase [Source:HGNC Symbol;Acc:HGNC:17223]	-	426	761	448	464	541	320	6.32706	6.85317	6.78098	5.38205	4.81161	4.72429
ENSG00000132823	428.536	433.591	428.432	616.042	587.866	516.978	430.186	573.629	-0.418036	5.37e-05	0.000849281	OSER1	20	44196496	44210791	-	1712	protein_coding	oxidative stress responsive serine rich 1 [Source:HGNC Symbol;Acc:HGNC:16105]	-	350	582	344	643	799	424	13.855	13.9694	13.8778	19.8787	18.9403	16.684
ENSG00000164509	182.434	148.255	118.317	82.3944	84.6115	81.6923	149.669	82.8994	0.850841	5.41e-05	0.000854544	IL31RA	5	55851379	55922853	+	4576	protein_coding	interleukin 31 receptor A [Source:HGNC Symbol;Acc:HGNC:18969]	-	149	199	95	86	115	67	2.2067	1.787	1.43385	0.994702	1.01989	0.986339
ENSG00000173786	1627.21	1611.44	1682.59	1899.86	1936.5	1986.22	1640.41	1940.86	-0.243032	5.41e-05	0.000854544	CNP	17	41966741	41977731	+	7426	protein_coding	2',3'-cyclic nucleotide 3' phosphodiesterase [Source:HGNC Symbol;Acc:HGNC:2158]	-	1329	2163	1351	1983	2632	1629	12.1287	11.969	12.5651	14.1335	14.3838	14.7776
ENSG00000164283	225.288	239.146	484.476	92.9333	91.969	126.806	316.303	103.903	1.60758	5.42e-05	0.000855447	ESM1	5	54977864	55022671	-	2695	protein_coding	endothelial cell specific molecule 1 [Source:HGNC Symbol;Acc:HGNC:3466]	-	184	321	389	97	125	104	4.62702	4.89444	9.9691	1.90499	1.88233	2.59963
ENSG00000172830	610.97	600.471	658.838	809.573	765.182	805.95	623.426	793.568	-0.349374	5.44e-05	0.000857123	SSH3	11	67303448	67312607	+	3641	protein_coding	slingshot protein phosphatase 3 [Source:HGNC Symbol;Acc:HGNC:30581]	-	499	806	529	845	1040	661	9.28801	9.09644	10.0346	12.2833	11.5919	12.2298
ENSG00000113648	2936.08	3000.87	2898.14	3383.92	3333.69	3493.26	2945.03	3403.62	-0.207111	5.47e-05	0.000860849	H2AFY	5	135333900	135399914	-	17730	protein_coding	H2A histone family member Y [Source:HGNC Symbol;Acc:HGNC:4740]	-	2398	4028	2327	3532	4531	2865	9.16607	9.3355	9.06468	10.5437	10.3712	10.8856
ENSG00000101856	3335.24	3402.42	3231.92	3839.96	3902.43	3740.78	3323.19	3827.72	-0.203679	5.49e-05	0.000863829	PGRMC1	X	119236245	119244466	+	1919	protein_coding	progesterone receptor membrane component 1 [Source:HGNC Symbol;Acc:HGNC:16090]	-	2724	4567	2595	4008	5304	3068	96.1999	97.7942	93.3958	110.544	112.169	107.701
ENSG00000113845	2688.76	2714.04	2839.6	2418.18	2246.99	2366.64	2747.47	2343.94	0.229717	5.67e-05	0.000891195	TIMMDC1	3	119498532	119525090	+	2730	protein_coding	translocase of inner mitochondrial membrane domain containing 1 [Source:HGNC Symbol;Acc:HGNC:1321]	-	2196	3643	2280	2524	3054	1941	54.5145	54.8345	57.6816	48.9336	45.3994	47.8961
ENSG00000138772	439.556	424.651	540.521	578.677	684.985	653.539	468.243	639.067	-0.454959	5.68e-05	0.000891913	ANXA3	4	78551519	78610451	+	5123	protein_coding	annexin A3 [Source:HGNC Symbol;Acc:HGNC:541]	-	359	570	434	604	931	536	4.74912	4.57201	5.851	6.24012	7.37512	7.0482
ENSG00000148677	35.5073	35.7601	41.0995	108.262	84.6115	60.9644	37.4556	84.6128	-1.18738	5.69e-05	0.000892105	ANKRD1	10	90912096	90921276	-	1979	protein_coding	ankyrin repeat domain 1 [Source:HGNC Symbol;Acc:HGNC:15819]	-	29	48	33	113	115	50	0.993104	0.996673	1.15168	3.02213	2.35828	1.70201
ENSG00000095574	984.409	812.052	874.299	698.437	686.457	685.24	890.253	690.044	0.363418	5.7e-05	0.000892105	IKZF5	10	122990806	123008817	-	4934	protein_coding	IKAROS family zinc finger 5 [Source:HGNC Symbol;Acc:HGNC:14283]	Others	804	1090	702	729	933	562	11.0433	9.07788	9.82659	7.82004	7.67407	7.67317
ENSG00000146426	104.073	116.965	92.1626	169.579	173.637	180.455	104.4	174.557	-0.729231	5.73e-05	0.000895562	TIAM2	6	154832697	155257723	+	11532	protein_coding	T cell lymphoma invasion and metastasis 2 [Source:HGNC Symbol;Acc:HGNC:11806]	-	85	157	74	177	236	148	0.499525	0.559438	0.443192	0.812361	0.830522	0.864559
ENSG00000139645	2005.55	2115.06	2057.47	2362.61	2379.42	2764.13	2059.36	2502.05	-0.277873	5.74e-05	0.000896578	ANKRD52	12	56237807	56258391	-	8820	protein_coding	ankyrin repeat domain 52 [Source:HGNC Symbol;Acc:HGNC:26614]	-	1638	2839	1652	2466	3234	2267	12.586	13.2268	12.9362	14.7981	14.8804	17.3149
ENSG00000115828	187.332	204.875	185.571	135.089	105.213	117.052	192.593	119.118	0.701302	5.74e-05	0.000896578	QPCT	2	37342827	37373322	+	2696	protein_coding	glutaminyl-peptide cyclotransferase [Source:HGNC Symbol;Acc:HGNC:9753]	-	153	275	149	141	143	96	3.84604	4.1915	3.81708	2.76809	2.15258	2.39877
ENSG00000131263	3778.46	3801.74	3702.69	3287.15	3326.33	3231.11	3760.97	3281.53	0.196559	5.77e-05	0.000900119	RLIM	X	74585217	74614617	-	8379	protein_coding	ring finger protein, LIM domain interacting [Source:HGNC Symbol;Acc:HGNC:13429]	-	3086	5103	2973	3431	4521	2650	24.9601	25.0259	24.5057	21.6725	21.8971	21.3055
ENSG00000089818	1071.34	1156.24	1102.21	869.932	928.519	902.273	1109.93	900.241	0.303435	5.8e-05	0.000904061	NECAP1	12	8076939	8097859	+	8763	protein_coding	NECAP endocytosis associated 1 [Source:HGNC Symbol;Acc:HGNC:24539]	-	875	1552	885	908	1262	740	6.76703	7.27773	6.97518	5.4842	5.84454	5.68874
ENSG00000087077	2372.87	2481.6	2824.66	2979.61	3172.56	3092.12	2559.71	3081.43	-0.268886	5.81e-05	0.000904061	TRIP6	7	100867138	100873454	+	2802	protein_coding	thyroid hormone receptor interactor 6 [Source:HGNC Symbol;Acc:HGNC:12311]	-	1938	3331	2268	3110	4312	2536	46.8736	48.8499	55.9036	58.7453	62.4531	60.9703
ENSG00000181588	575.463	678.696	615.248	759.753	798.291	916.905	623.136	824.983	-0.397101	6e-05	0.000933247	MEX3D	19	1554669	1568058	-	2850	protein_coding	mex-3 RNA binding family member D [Source:HGNC Symbol;Acc:HGNC:16734]	-	470	911	494	793	1085	752	11.1762	13.135	11.9715	14.7268	15.45	17.775
ENSG00000028277	77.1365	75.2452	107.108	42.1553	38.2591	40.2365	86.4965	40.217	1.09921	6.21e-05	0.000964014	POU2F2	19	42086110	42196585	-	9072	protein_coding	POU class 2 homeobox 2 [Source:HGNC Symbol;Acc:HGNC:9213]	Pou	63	101	86	44	52	33	0.470631	0.457483	0.654727	0.256703	0.232618	0.245046
ENSG00000029153	1892.91	1761.18	1743.62	1554.96	1491.37	1454.61	1799.24	1500.31	0.260613	6.25e-05	0.000968624	ARNTL2	12	27332854	27425289	+	6983	protein_coding	aryl hydrocarbon receptor nuclear translocator like 2 [Source:HGNC Symbol;Acc:HGNC:18984]	bHLH	1546	2364	1400	1623	2027	1193	15.0041	13.9111	13.8469	12.3015	11.7803	11.509
ENSG00000107745	1918.62	1916.14	1885.6	2288.84	2255.82	2163.02	1906.79	2235.89	-0.230376	6.25e-05	0.000968624	MICU1	10	72367327	72626191	-	3852	protein_coding	mitochondrial calcium uptake 1 [Source:HGNC Symbol;Acc:HGNC:1530]	-	1567	2572	1514	2389	3066	1774	27.5693	27.4373	27.1459	32.8254	32.302	31.0245
ENSG00000175866	977.062	841.107	973.934	1160.23	1119.08	1224.17	930.701	1167.82	-0.330532	6.28e-05	0.000971432	BAIAP2	17	81035122	81117432	+	10288	protein_coding	BAI1 associated protein 2 [Source:HGNC Symbol;Acc:HGNC:947]	-	798	1129	782	1211	1521	1004	5.25672	4.50941	5.24978	6.23008	5.99987	6.57416
ENSG00000122642	322.014	306.196	290.188	439.756	414.228	406.023	306.133	420.003	-0.456704	6.35e-05	0.000982305	FKBP9	7	32957404	33006931	+	5170	protein_coding	FK506 binding protein 9 [Source:HGNC Symbol;Acc:HGNC:3725]	-	263	411	233	459	563	333	3.44753	3.26669	3.11265	4.69897	4.41938	4.33902
ENSG00000189159	1528.04	1623.36	1682.59	1832.8	2002.72	1970.37	1611.33	1935.29	-0.264327	6.37e-05	0.000983525	JPT1	17	75135248	75168281	-	3414	protein_coding	Jupiter microtubule associated homolog 1 [Source:HGNC Symbol;Acc:HGNC:14569]	-	1248	2179	1351	1913	2722	1616	24.7739	26.2271	27.3311	29.6573	32.357	31.8871
ENSG00000177733	3003.43	3112.62	2895.65	3474.94	3470.54	3472.53	3003.9	3472.67	-0.207707	6.48e-05	0.000998954	HNRNPA0	5	137745651	137754376	-	8726	protein_coding	heterogeneous nuclear ribonucleoprotein A0 [Source:HGNC Symbol;Acc:HGNC:5030]	-	2453	4178	2325	3627	4717	2848	19.0513	19.6748	18.4023	21.9995	21.9379	21.9868
ENSG00000020256	918.292	1033.32	978.916	1203.34	1210.31	1194.9	976.842	1202.85	-0.297161	6.51e-05	0.00100255	ZFP64	20	52051663	52204308	-	6997	protein_coding	ZFP64 zinc finger protein [Source:HGNC Symbol;Acc:HGNC:15940]	zf-C2H2	750	1387	786	1256	1645	980	7.26427	8.14557	7.75846	9.50076	9.54108	9.43521
ENSG00000165732	14082.9	14616.9	15109.7	15998.9	16692	16792	14603.2	16494.3	-0.175651	6.52e-05	0.00100364	DDX21	10	68956128	68985073	+	5020	protein_coding	DExD-box helicase 21 [Source:HGNC Symbol;Acc:HGNC:2744]	-	11502	19620	12132	16699	22687	13772	155.279	160.603	166.914	176.063	183.407	184.812
ENSG00000151491	1198.68	1193.49	1071.08	1612.44	1513.44	1280.25	1154.42	1468.71	-0.348456	6.55e-05	0.00100685	EPS8	12	15620158	15882329	-	8692	protein_coding	epidermal growth factor receptor pathway substrate 8 [Source:HGNC Symbol;Acc:HGNC:3420]	-	979	1602	860	1683	2057	1050	7.63318	7.57356	6.83351	10.2481	9.60413	8.1378
ENSG00000110911	1221.94	1086.96	1122.14	994.482	873.338	830.335	1143.68	899.385	0.343535	6.61e-05	0.00101517	SLC11A2	12	50979401	51028566	-	10145	protein_coding	solute carrier family 11 member 2 [Source:HGNC Symbol;Acc:HGNC:10908]	-	998	1459	901	1038	1187	681	6.66686	5.90963	6.13392	5.41534	4.74834	4.52202
ENSG00000085185	788.507	761.392	743.528	955.201	909.389	1009.57	764.475	958.054	-0.323032	6.64e-05	0.00101844	BCORL1	X	129981107	130058083	+	7996	protein_coding	BCL6 corepressor like 1 [Source:HGNC Symbol;Acc:HGNC:25657]	-	644	1022	597	997	1236	828	5.45828	5.25213	5.15664	6.59938	6.2732	6.97582
ENSG00000123080	855.848	873.142	744.773	1058.67	1044.03	1013.23	824.588	1038.64	-0.330121	6.68e-05	0.00102399	CDKN2C	1	50960745	50974633	+	3318	protein_coding	cyclin dependent kinase inhibitor 2C [Source:HGNC Symbol;Acc:HGNC:1789]	-	699	1172	598	1105	1419	831	14.2772	14.5147	12.4477	17.6265	17.356	16.8718
ENSG00000111615	1634.56	1685.19	1812.12	1302.02	1459.73	1448.51	1710.62	1403.42	0.284794	6.8e-05	0.00104075	KRR1	12	75490861	75511636	-	10749	protein_coding	KRR1, small subunit processome component homolog [Source:HGNC Symbol;Acc:HGNC:5176]	-	1335	2262	1455	1359	1984	1188	8.41697	8.64732	9.34889	6.69163	7.49061	7.44536
ENSG00000142173	1135.01	1097.39	1360.02	1548.25	1387.63	1698.47	1197.47	1544.78	-0.367696	6.81e-05	0.00104254	COL6A2	21	46098097	46132849	+	5386	protein_coding	collagen type VI alpha 2 chain [Source:HGNC Symbol;Acc:HGNC:2212]	-	927	1473	1092	1616	1886	1393	11.6642	11.2381	14.003	15.8802	14.2108	17.423
ENSG00000162702	1471.72	1528	1574.24	1767.65	1809.21	1865.51	1524.65	1814.12	-0.250007	6.82e-05	0.00104268	ZNF281	1	200404940	200410056	-	4895	protein_coding	zinc finger protein 281 [Source:HGNC Symbol;Acc:HGNC:13075]	zf-C2H2	1202	2051	1264	1845	2459	1530	16.6416	17.2175	17.8344	19.9491	20.3868	21.056
ENSG00000127884	8471.55	8682.25	8589.8	9418.83	9734	9715.29	8581.2	9622.71	-0.165014	6.87e-05	0.00104863	ECHS1	10	133362480	133373689	-	1617	protein_coding	enoyl-CoA hydratase, short chain 1 [Source:HGNC Symbol;Acc:HGNC:3151]	-	6919	11654	6897	9831	13230	7968	289.985	296.157	294.588	321.787	332.042	331.953
ENSG00000198689	603.624	653.366	595.321	849.812	788.726	742.547	617.437	793.695	-0.360094	7.21e-05	0.00110038	SLC9A6	X	135973841	136047269	+	7465	protein_coding	solute carrier family 9 member A6 [Source:HGNC Symbol;Acc:HGNC:11079]	-	493	877	478	887	1072	609	4.47569	4.82755	4.42245	6.2889	5.82785	5.49572
ENSG00000188483	307.322	358.346	305.133	458.918	420.85	470.645	323.6	450.138	-0.465369	7.28e-05	0.00110854	IER5L	9	129175552	129178262	-	2711	protein_coding	immediate early response 5 like [Source:HGNC Symbol;Acc:HGNC:23679]	-	251	481	245	479	572	386	6.27461	7.29076	6.24168	9.35161	8.56269	9.59169
ENSG00000228589	61.2195	103.555	144.471	194.489	244.27	160.946	103.082	199.902	-0.962108	7.37e-05	0.00112225	SPCS2P4	1	28095742	28096422	-	681	processed_pseudogene	signal peptidase complex subunit 2 pseudogene 4 [Source:HGNC Symbol;Acc:HGNC:45237]	-	50	139	116	203	332	132	4.97583	8.38735	11.7646	15.7772	19.7849	13.0576
ENSG00000135968	2691.21	2500.97	2411.17	2141.3	2202.11	2081.33	2534.45	2141.58	0.241475	7.5e-05	0.00114043	GCC2	2	108448561	108509415	+	13282	protein_coding	GRIP and coiled-coil domain containing 2 [Source:HGNC Symbol;Acc:HGNC:23218]	-	2198	3357	1936	2235	2993	1707	11.2152	10.3859	10.0672	8.90624	9.14506	8.6578
ENSG00000272734	244.878	228.715	273.997	164.789	169.223	158.508	249.197	164.173	0.593976	7.57e-05	0.00114969	ADIRF-AS1	10	86965345	86971311	-	5748	processed_transcript	ADIRF antisense RNA 1 [Source:HGNC Symbol;Acc:HGNC:45127]	-	200	307	220	172	230	130	2.35807	2.19472	2.64345	1.58377	1.62388	1.52358
ENSG00000180228	1095.83	1054.18	1028.73	1292.44	1321.41	1240.02	1059.58	1284.62	-0.27974	7.58e-05	0.00114993	PRKRA	2	178431414	178451512	-	3941	protein_coding	protein activator of interferon induced protein kinase EIF2AK2 [Source:HGNC Symbol;Acc:HGNC:9438]	-	895	1415	826	1349	1796	1017	15.3907	14.7539	14.4757	18.117	18.4945	17.3841
ENSG00000133706	9092.31	9176.18	8799.04	7943.4	8117.55	8057.06	9022.51	8039.34	0.166742	7.66e-05	0.00116131	LARS	5	146113038	146182660	-	8118	protein_coding	leucyl-tRNA synthetase [Source:HGNC Symbol;Acc:HGNC:6512]	-	7426	12317	7065	8291	11033	6608	61.9938	62.3466	60.1074	54.0553	55.1554	54.8351
ENSG00000166681	2077.79	2175.4	1879.37	2574.35	2529.52	2310.55	2044.19	2471.47	-0.272883	7.67e-05	0.00116137	BEX3	X	103376340	103378077	+	1080	protein_coding	brain expressed X-linked 3 [Source:HGNC Symbol;Acc:HGNC:13388]	-	1697	2920	1509	2687	3438	1895	106.488	111.101	96.5007	131.681	129.189	118.201
ENSG00000245060	268.141	246.596	234.143	159.04	180.995	152.411	249.627	164.149	0.597112	7.78e-05	0.00117763	LINC00847	5	180830957	180835726	+	2453	lincRNA	long intergenic non-protein coding RNA 847 [Source:HGNC Symbol;Acc:HGNC:45050]	-	219	331	188	166	246	125	6.05047	5.54482	5.29329	3.58172	4.06988	3.43281
ENSG00000121775	571.79	575.886	562.939	735.801	736.488	698.652	570.205	723.647	-0.344641	7.85e-05	0.00118554	TMEM39B	1	32072031	32102866	+	2820	protein_coding	transmembrane protein 39B [Source:HGNC Symbol;Acc:HGNC:25510]	-	467	773	452	768	1001	573	11.223	11.2639	11.0702	14.4143	14.4055	13.6881
ENSG00000196396	3244.63	3107.4	3112.36	3694.34	3527.19	3672.5	3154.8	3631.34	-0.202846	7.86e-05	0.00118664	PTPN1	20	50510321	50585241	+	4041	protein_coding	protein tyrosine phosphatase, non-receptor type 1 [Source:HGNC Symbol;Acc:HGNC:9642]	-	2650	4171	2499	3856	4794	3012	44.4426	42.4139	42.7113	50.5043	48.1452	50.2115
ENSG00000110046	1657.82	1686.68	1947.87	1494.6	1348.63	1450.95	1764.13	1431.39	0.301317	7.93e-05	0.0011965	ATG2A	11	64894546	64917248	-	7870	protein_coding	autophagy related 2A [Source:HGNC Symbol;Acc:HGNC:29028]	-	1354	2264	1564	1560	1833	1190	11.6597	11.8211	13.7255	10.4913	9.45216	10.1861
ENSG00000166938	1289.28	1300.03	1250.42	1563.58	1560.53	1472.9	1279.91	1532.34	-0.260165	7.95e-05	0.00119783	DIS3L	15	66293217	66333898	+	5436	protein_coding	DIS3 like exosome 3'-5' exoribonuclease [Source:HGNC Symbol;Acc:HGNC:28698]	-	1053	1745	1004	1632	2121	1208	13.1278	13.1909	12.7561	15.8899	15.8345	14.9701
ENSG00000198420	848.502	820.992	772.173	956.159	1197.8	998.597	813.889	1050.85	-0.371475	7.98e-05	0.00120157	TCAF1	7	143851375	143902198	-	6310	protein_coding	TRPM8 channel associated factor 1 [Source:HGNC Symbol;Acc:HGNC:22201]	-	693	1102	620	998	1628	819	7.44297	7.17644	6.78621	8.37108	10.4705	8.74364
ENSG00000057294	140.805	118.455	123.299	182.992	233.233	195.086	127.52	203.771	-0.687086	8.05e-05	0.00120961	PKP2	12	32790745	32896840	-	7043	protein_coding	plakophilin 2 [Source:HGNC Symbol;Acc:HGNC:9024]	-	115	159	99	191	317	160	1.10658	0.927676	0.970829	1.43534	1.82661	1.53038
ENSG00000066468	347.726	309.921	247.843	186.825	206.746	207.279	301.83	200.283	0.593509	8.1e-05	0.00121722	FGFR2	10	121478334	121598458	-	7578	protein_coding	fibroblast growth factor receptor 2 [Source:HGNC Symbol;Acc:HGNC:3689]	-	284	416	199	195	281	170	2.53984	2.25577	1.81369	1.36195	1.50486	1.51123
ENSG00000101849	479.961	447.001	430.922	571.013	592.28	610.864	452.628	591.385	-0.385599	8.13e-05	0.00122011	TBL1X	X	9463295	9741037	+	9092	protein_coding	transducin beta like 1 X-linked [Source:HGNC Symbol;Acc:HGNC:11585]	-	392	600	346	596	805	501	2.92193	2.71175	2.62834	3.4695	3.59319	3.71207
ENSG00000139618	1305.2	1315.67	1292.77	1016.52	1083.76	1126.62	1304.55	1075.63	0.280008	8.24e-05	0.00123444	BRCA2	13	32315474	32400266	+	12273	protein_coding	BRCA2, DNA repair associated [Source:HGNC Symbol;Acc:HGNC:1101]	-	1066	1766	1038	1061	1473	924	5.88639	5.91285	5.84133	4.57557	4.87075	5.07176
ENSG00000135766	4324.54	4288.23	4047.68	3517.09	3698.63	3760.29	4220.15	3658.67	0.206774	8.26e-05	0.00123494	EGLN1	1	231363751	231425044	-	7265	protein_coding	egl-9 family hypoxia inducible factor 1 [Source:HGNC Symbol;Acc:HGNC:1232]	-	3532	5756	3250	3671	5027	3084	32.9479	32.5568	30.8967	26.7442	28.0813	28.5967
ENSG00000124214	4888.99	4905.84	5019.13	5512.76	5534.33	5734.31	4937.98	5593.8	-0.17962	8.26e-05	0.00123494	STAU1	20	49113339	49188367	-	4094	protein_coding	staufen double-stranded RNA binding protein 1 [Source:HGNC Symbol;Acc:HGNC:11370]	-	3993	6585	4030	5754	7522	4703	66.0989	66.0944	67.9864	74.3879	74.564	77.3864
ENSG00000125875	1141.13	1154.75	1135.84	1391.12	1339.8	1394.87	1143.91	1375.26	-0.264057	8.27e-05	0.00123544	TBC1D20	20	435480	462553	-	5831	protein_coding	TBC1 domain family member 20 [Source:HGNC Symbol;Acc:HGNC:16133]	-	932	1550	912	1452	1821	1144	10.8322	10.9231	10.8023	13.1797	12.6739	13.2166
ENSG00000198805	2397.35	2205.95	2341.43	1878.78	1999.04	1994.76	2314.91	1957.53	0.240083	8.42e-05	0.00125735	PNP	14	20468954	20477094	+	4139	protein_coding	purine nucleoside phosphorylase [Source:HGNC Symbol;Acc:HGNC:7892]	-	1958	2961	1880	1961	2717	1636	32.0597	29.3968	31.3709	25.0763	26.6402	26.6272
ENSG00000143819	715.043	755.432	744.773	934.123	904.975	912.028	738.416	917.042	-0.310759	8.46e-05	0.00126196	EPHX1	1	225810092	225845563	+	2508	protein_coding	epoxide hydrolase 1 [Source:HGNC Symbol;Acc:HGNC:3401]	-	584	1014	598	975	1230	748	15.7808	16.6137	16.4679	20.5758	19.9031	20.0915
ENSG00000115825	2163.5	2031.62	1929.19	1777.23	1687.08	1665.55	2041.43	1709.95	0.255219	8.51e-05	0.00126768	PRKD3	2	37250502	37324808	-	10244	protein_coding	protein kinase D3 [Source:HGNC Symbol;Acc:HGNC:9408]	-	1767	2727	1549	1855	2293	1366	11.6899	10.9389	10.4435	9.58418	9.08402	8.98294
ENSG00000064042	700.351	558.006	515.612	799.992	865.98	730.354	591.323	798.775	-0.438893	8.52e-05	0.00126768	LIMCH1	4	41359607	41700044	+	10862	protein_coding	LIM and calponin homology domains 1 [Source:HGNC Symbol;Acc:HGNC:29191]	-	572	749	414	835	1177	599	3.56885	2.83354	2.63242	4.06871	4.39754	3.71496
ENSG00000126934	1848.83	1825.25	1949.11	2145.13	2207.26	2253.25	1874.4	2201.88	-0.233202	8.53e-05	0.00126768	MAP2K2	19	4090321	4124129	-	5236	protein_coding	mitogen-activated protein kinase kinase 2 [Source:HGNC Symbol;Acc:HGNC:6842]	-	1510	2450	1565	2239	3000	1848	19.5443	19.2275	20.6433	22.6326	23.2523	23.7761
ENSG00000165215	127.336	127.395	164.398	242.393	195.71	228.007	139.71	222.037	-0.671806	8.62e-05	0.00127938	CLDN3	7	73768997	73770270	-	1274	protein_coding	claudin 3 [Source:HGNC Symbol;Acc:HGNC:2045]	-	104	171	132	253	266	187	5.53231	5.51549	7.15599	10.5107	8.47336	9.88803
ENSG00000196208	264.468	251.066	234.143	403.349	350.954	319.454	249.892	357.919	-0.52029	8.62e-05	0.00127938	GREB1	2	11482341	11642788	+	12361	protein_coding	growth regulating estrogen receptor binding 1 [Source:HGNC Symbol;Acc:HGNC:24885]	-	216	337	188	421	477	262	1.18425	1.1203	1.05044	1.80264	1.56606	1.42786
ENSG00000134910	3244.63	3376.35	3316.61	2808.12	2915.05	2917.76	3312.53	2880.31	0.202468	8.63e-05	0.00127938	STT3A	11	125591712	125625215	+	7393	protein_coding	STT3A, catalytic subunit of the oligosaccharyltransferase complex [Source:HGNC Symbol;Acc:HGNC:6172]	-	2650	4532	2663	2931	3962	2393	24.2923	25.1899	24.878	20.9834	21.7489	21.8052
ENSG00000075223	493.429	596.746	521.84	684.065	746.788	688.898	537.338	706.584	-0.390296	8.65e-05	0.00128065	SEMA3C	7	80742538	80922359	-	6268	protein_coding	semaphorin 3C [Source:HGNC Symbol;Acc:HGNC:10725]	-	403	801	419	714	1015	565	4.35731	5.25122	4.6169	6.02906	6.57174	6.07235
ENSG00000107077	470.165	443.276	450.849	335.326	357.575	310.919	454.764	334.607	0.435896	8.76e-05	0.001296	KDM4C	9	6720863	7175648	+	10323	protein_coding	lysine demethylase 4C [Source:HGNC Symbol;Acc:HGNC:17071]	-	384	595	362	350	486	255	2.52097	2.36847	2.42196	1.7945	1.91062	1.66407
ENSG00000105997	239.98	280.866	205.498	351.613	339.917	375.541	242.115	355.691	-0.541164	8.83e-05	0.00130538	HOXA3	7	27106184	27152581	-	4306	protein_coding	homeobox A3 [Source:HGNC Symbol;Acc:HGNC:5104]	Homeobox	196	377	165	367	462	308	3.08478	3.5977	2.64652	4.511	4.35423	4.81853
ENSG00000247315	716.268	703.282	751.001	889.093	1001.36	854.721	723.517	915.058	-0.344283	8.91e-05	0.00131543	ZCCHC3	20	296968	300321	+	3354	protein_coding	zinc finger CCHC-type containing 3 [Source:HGNC Symbol;Acc:HGNC:16230]	-	585	944	603	928	1361	701	11.8205	11.5655	12.4171	14.6442	16.4679	14.0797
ENSG00000136636	2320.22	2286.41	2061.2	2663.45	2626.63	2581.23	2222.61	2623.77	-0.238455	8.96e-05	0.0013208	KCTD3	1	215567392	215621807	+	4929	protein_coding	potassium channel tetramerization domain containing 3 [Source:HGNC Symbol;Acc:HGNC:21305]	-	1895	3069	1655	2780	3570	2117	26.0551	25.5856	23.1902	29.8515	29.3936	28.9334
ENSG00000148834	1600.28	1477.34	1554.31	1371.01	1171.32	1229.04	1543.97	1257.12	0.295839	8.99e-05	0.00132408	GSTO1	10	104235356	104267459	+	1691	protein_coding	glutathione S-transferase omega 1 [Source:HGNC Symbol;Acc:HGNC:13312]	-	1307	1983	1248	1431	1592	1008	52.3811	48.1877	50.9725	44.7895	38.207	40.1564
ENSG00000135926	2183.09	1993.62	2261.72	1854.83	1737.11	1780.16	2146.14	1790.7	0.259102	9e-05	0.00132408	TMBIM1	2	218274192	218292586	-	5098	protein_coding	transmembrane BAX inhibitor motif containing 1 [Source:HGNC Symbol;Acc:HGNC:23410]	-	1783	2676	1816	1936	2361	1460	23.7025	21.5697	24.6026	20.0995	18.7949	19.2926
ENSG00000031081	401.6	371.756	357.441	300.835	208.954	262.147	376.932	257.312	0.5564	9.05e-05	0.00133044	ARHGAP31	3	119294373	119420714	+	9384	protein_coding	Rho GTPase activating protein 31 [Source:HGNC Symbol;Acc:HGNC:29216]	-	328	499	287	314	284	215	2.3688	2.18509	2.11232	1.77101	1.22821	1.54343
ENSG00000181191	630.56	604.941	582.866	463.708	484.125	452.356	606.123	466.73	0.374504	9.06e-05	0.0013313	PJA1	X	69160851	69165793	-	3117	protein_coding	praja ring finger ubiquitin ligase 1 [Source:HGNC Symbol;Acc:HGNC:16648]	-	515	812	468	484	658	371	11.1973	10.7047	10.3699	8.21843	8.56708	8.01816
ENSG00000182195	406.497	473.076	398.541	547.061	597.431	566.969	426.038	570.487	-0.41514	9.18e-05	0.00134754	LDOC1	X	141175745	141177125	-	1381	protein_coding	LDOC1, regulator of NFKB signaling [Source:HGNC Symbol;Acc:HGNC:6548]	-	332	635	320	571	812	465	16.2925	18.8946	16.0037	21.8838	23.8619	22.6828
ENSG00000004478	9631.04	9640.32	9908.72	10650.9	10889.9	11127.2	9726.7	10889.3	-0.162879	9.2e-05	0.00134855	FKBP4	12	2794953	2805423	+	5180	protein_coding	FK506 binding protein 4 [Source:HGNC Symbol;Acc:HGNC:3720]	-	7866	12940	7956	11117	14801	9126	102.912	102.651	106.079	113.59	115.959	118.683
ENSG00000085063	1579.46	1545.88	1792.19	1381.54	1272.12	1360.73	1639.18	1338.13	0.291942	9.22e-05	0.0013511	CD59	11	33703010	33736491	-	10358	protein_coding	CD59 molecule (CD59 blood group) [Source:HGNC Symbol;Acc:HGNC:1689]	-	1290	2075	1439	1442	1729	1116	8.44027	8.23188	9.59511	7.36834	6.77427	7.25815
ENSG00000176463	266.917	295.021	277.733	407.182	365.669	393.83	279.89	388.894	-0.468039	9.33e-05	0.00136507	SLCO3A1	15	91853695	92172435	+	9435	protein_coding	solute carrier organic anion transporter family member 3A1 [Source:HGNC Symbol;Acc:HGNC:10952]	-	218	396	223	425	497	323	1.56588	1.72469	1.63241	2.38412	2.13776	2.30621
ENSG00000235568	68.5658	58.8551	83.4445	115.927	133.907	129.245	70.2885	126.359	-0.862586	9.37e-05	0.00136946	NFAM1	22	42380410	42432395	-	5817	protein_coding	NFAT activating protein with ITAM motif 1 [Source:HGNC Symbol;Acc:HGNC:29872]	-	56	79	67	121	182	106	0.652427	0.558065	0.795501	1.10095	1.26974	1.22756
ENSG00000162601	2758.55	2907.74	2631.62	2283.09	2449.32	2323.96	2765.97	2352.12	0.234591	9.44e-05	0.00137785	MYSM1	1	58654739	58700092	-	8938	protein_coding	Myb like, SWIRM and MPN domains 1 [Source:HGNC Symbol;Acc:HGNC:29401]	MYB	2253	3903	2113	2383	3329	1906	17.083	17.9438	16.3277	14.1112	15.1153	14.3655
ENSG00000064225	298.751	281.611	327.551	193.531	208.954	223.13	302.637	208.538	0.535498	9.46e-05	0.00138051	ST3GAL6	3	98732236	98821201	+	6288	protein_coding	ST3 beta-galactoside alpha-2,3-sialyltransferase 6 [Source:HGNC Symbol;Acc:HGNC:18080]	-	244	378	263	202	284	183	2.62978	2.47022	2.88874	1.70028	1.83294	1.96054
ENSG00000021826	110.195	97.5952	92.1626	41.1972	50.0311	62.1837	99.9843	51.1374	0.976964	9.48e-05	0.00138206	CPS1	2	210477682	210679107	+	10775	protein_coding	carbamoyl-phosphate synthase 1 [Source:HGNC Symbol;Acc:HGNC:2323]	-	90	131	74	43	68	51	0.566067	0.499587	0.474329	0.211218	0.256115	0.318853
ENSG00000179218	11734.5	12149.5	12240.2	13311.5	13361.3	13646.3	12041.4	13439.7	-0.1582	9.56e-05	0.00139237	CALR	19	12938578	12944489	+	2714	protein_coding	calreticulin [Source:HGNC Symbol;Acc:HGNC:1455]	-	9584	16308	9828	13894	18160	11192	239.32	246.915	250.104	270.956	271.55	277.802
ENSG00000142192	6001.96	6076.23	5902.14	6741.01	6710.06	6739.01	5993.44	6730.03	-0.166747	9.67e-05	0.0014071	APP	21	25880550	26171128	-	6316	protein_coding	amyloid beta precursor protein [Source:HGNC Symbol;Acc:HGNC:620]	-	4902	8156	4739	7036	9120	5527	52.5986	53.063	51.8215	58.9609	58.5998	58.9501
ENSG00000177606	4424.94	4594.42	5205.94	3761.4	3902.43	4229.71	4741.77	3964.51	0.258523	9.72e-05	0.00141303	JUN	1	58780788	58784327	-	3540	protein_coding	Jun proto-oncogene, AP-1 transcription factor subunit [Source:HGNC Symbol;Acc:HGNC:6204]	TF_bZIP	3614	6167	4180	3926	5304	3469	69.1875	71.5859	81.5526	58.6986	60.8056	66.0144
ENSG00000151553	1024.81	1028.85	973.934	1198.55	1253.72	1218.07	1009.2	1223.45	-0.277201	9.8e-05	0.00142203	FAM160B1	10	114821744	114899832	+	6216	protein_coding	family with sequence similarity 160 member B1 [Source:HGNC Symbol;Acc:HGNC:29320]	-	837	1381	782	1251	1704	999	9.12551	9.12935	8.68882	10.6519	11.1251	10.8266
ENSG00000133101	72.239	58.1101	41.0995	102.514	116.985	113.394	57.1495	110.964	-0.955718	9.91e-05	0.00143775	CCNA1	13	36431520	36442882	+	2400	protein_coding	cyclin A1 [Source:HGNC Symbol;Acc:HGNC:1577]	-	59	78	33	107	159	93	1.66603	1.33549	0.949659	2.35968	2.68862	2.61041
ENSG00000091490	239.98	289.061	285.206	410.056	397.306	345.059	271.416	384.14	-0.500379	9.99e-05	0.00144807	SEL1L3	4	25747427	25863760	-	7489	protein_coding	SEL1L family member 3 [Source:HGNC Symbol;Acc:HGNC:29108]	-	196	388	229	428	540	283	1.77368	2.12895	2.11192	3.02483	2.92626	2.54566
ENSG00000166750	948.902	908.157	763.455	742.508	623.182	621.837	873.504	662.509	0.400349	0.000100103	0.00144888	SLFN5	17	35243036	35273655	+	10709	protein_coding	schlafen family member 5 [Source:HGNC Symbol;Acc:HGNC:28286]	-	775	1219	613	775	847	510	4.90451	4.67748	3.95345	3.8303	3.2098	3.20818
ENSG00000165714	745.653	748.727	628.947	501.073	565.057	555.996	707.776	540.709	0.390927	0.000100437	0.00145229	BORCS5	12	12357079	12469694	+	4980	protein_coding	BLOC-1 related complex subunit 5 [Source:HGNC Symbol;Acc:HGNC:17950]	-	609	1005	505	523	768	456	8.28764	8.29266	7.00369	5.55844	6.25857	6.16841
ENSG00000197965	1840.26	1787.26	1560.54	1491.72	1394.25	1346.09	1729.35	1410.69	0.29436	0.000101404	0.00146452	MPZL1	1	167721192	167791919	+	7069	protein_coding	myelin protein zero like 1 [Source:HGNC Symbol;Acc:HGNC:7226]	-	1503	2399	1253	1557	1895	1104	14.4093	13.9453	12.2422	11.6577	10.8791	10.5208
ENSG00000184349	63.6682	57.3651	72.2355	143.711	112.57	102.42	64.423	119.567	-0.904741	0.000101481	0.00146452	EFNA5	5	107376889	107670895	-	5703	protein_coding	ephrin A5 [Source:HGNC Symbol;Acc:HGNC:3225]	-	52	77	58	150	153	84	0.617935	0.55481	0.702408	1.39209	1.08876	0.992232
ENSG00000173726	7343.89	7451.51	7307	8200.16	8233.06	8255.8	7367.46	8229.68	-0.159327	0.000102019	0.00147085	TOMM20	1	235109336	235128936	-	3542	protein_coding	translocase of outer mitochondrial membrane 20 [Source:HGNC Symbol;Acc:HGNC:20947]	-	5998	10002	5867	8559	11190	6771	114.763	116.037	114.402	127.895	128.211	128.778
ENSG00000166401	251	288.316	296.415	200.238	183.938	187.77	278.577	190.649	0.549997	0.000102593	0.00147707	SERPINB8	18	63969925	64019779	+	5868	protein_coding	serpin family B member 8 [Source:HGNC Symbol;Acc:HGNC:8952]	-	205	387	238	209	250	154	2.36759	2.71005	2.80125	1.88511	1.72899	1.76794
ENSG00000182481	4914.7	5072.72	4834.8	5702.46	5842.61	5399.01	4940.74	5648.03	-0.193216	0.000102651	0.00147707	KPNA2	17	68035519	68046842	+	3140	protein_coding	karyopherin subunit alpha 2 [Source:HGNC Symbol;Acc:HGNC:6395]	-	4014	6809	3882	5952	7941	4428	86.6344	89.1068	85.3868	100.326	102.633	94.9982
ENSG00000174607	238.756	238.401	214.216	158.082	155.244	145.095	230.457	152.807	0.592392	0.000102817	0.00147802	UGT8	4	114598455	114678224	+	4699	protein_coding	UDP glycosyltransferase 8 [Source:HGNC Symbol;Acc:HGNC:12555]	-	195	320	172	165	211	119	2.81237	2.79835	2.52806	1.85848	1.8223	1.706
ENSG00000103404	1956.57	1931.04	2006.4	1605.73	1648.82	1741.14	1964.67	1665.23	0.239192	0.00010424	0.00149702	USP31	16	23061406	23149270	-	12017	protein_coding	ubiquitin specific peptidase 31 [Source:HGNC Symbol;Acc:HGNC:20060]	-	1598	2592	1611	1676	2241	1428	9.01205	8.86331	9.25901	7.38174	7.56814	8.00515
ENSG00000180817	5479.14	5585.28	5157.37	6089.52	6303.19	6104.98	5407.26	6165.9	-0.188888	0.000104478	0.00149897	PPA1	10	70202830	70233911	-	5171	protein_coding	pyrophosphatase (inorganic) 1 [Source:HGNC Symbol;Acc:HGNC:9226]	-	4475	7497	4141	6356	8567	5007	58.6491	59.5758	55.309	65.0564	67.2354	65.229
ENSG00000083223	1432.54	1451.26	1416.07	1241.66	1076.41	1214.41	1433.29	1177.49	0.287022	0.000105288	0.00150913	TUT7	9	86287733	86354454	-	6707	protein_coding	terminal uridylyl transferase 7 [Source:HGNC Symbol;Acc:HGNC:25817]	-	1170	1948	1137	1296	1463	996	11.8223	11.9349	11.7084	10.2272	8.85237	10.0039
ENSG00000065029	344.053	359.836	398.541	461.792	533.42	488.935	367.477	494.716	-0.433037	0.000105789	0.00151483	ZNF76	6	35258909	35295985	+	6789	protein_coding	zinc finger protein 76 [Source:HGNC Symbol;Acc:HGNC:13149]	zf-C2H2	281	483	320	482	725	401	2.80507	2.92347	3.25544	3.7577	4.33387	3.97902
ENSG00000134686	3216.47	3254.17	3568.19	2644.29	2745.09	3039.69	3346.27	2809.69	0.252901	0.000105948	0.00151565	PHC2	1	33323623	33431052	-	4975	protein_coding	polyhomeotic homolog 2 [Source:HGNC Symbol;Acc:HGNC:3183]	-	2627	4368	2865	2760	3731	2493	35.7857	36.0783	39.7738	29.3627	30.4352	33.7572
ENSG00000131094	198.351	222.755	189.307	265.387	309.752	327.989	203.471	301.042	-0.556114	0.000106725	0.00152527	C1QL1	17	44959693	44968071	-	1295	protein_coding	complement C1q like 1 [Source:HGNC Symbol;Acc:HGNC:24182]	-	162	299	152	277	421	269	8.47789	9.48765	8.1066	11.3211	13.1934	13.9933
ENSG00000140575	11625.6	11119.1	10306	12535.5	12504.8	12697.7	11016.9	12579.3	-0.191108	0.000108453	0.00154847	IQGAP1	15	90388218	90502243	+	11535	protein_coding	IQ motif containing GTPase activating protein 1 [Source:HGNC Symbol;Acc:HGNC:6110]	-	9495	14925	8275	13084	16996	10414	55.7853	53.1684	49.5468	60.0349	59.7961	60.8187
ENSG00000184500	887.682	833.657	767.191	1079.75	1126.44	946.168	829.51	1050.78	-0.344184	0.000109297	0.00155865	PROS1	3	93873033	93980003	-	5444	protein_coding	protein S [Source:HGNC Symbol;Acc:HGNC:9456]	-	725	1119	616	1127	1531	776	9.02532	8.44635	7.81498	10.9569	11.413	9.60243
ENSG00000130147	1725.16	1933.28	1890.58	2140.34	2149.87	2406.88	1849.67	2232.36	-0.267893	0.000109377	0.00155865	SH3BP4	2	234951973	235055714	+	7129	protein_coding	SH3 domain binding protein 4 [Source:HGNC Symbol;Acc:HGNC:10826]	-	1409	2595	1518	2234	2922	1974	13.3945	14.9577	14.7065	16.5857	16.6339	18.6533
ENSG00000133805	277.936	226.48	278.979	181.076	167.016	171.92	261.132	173.337	0.58432	0.000109745	0.00156238	AMPD3	11	10308313	10507579	+	6793	protein_coding	adenosine monophosphate deaminase 3 [Source:HGNC Symbol;Acc:HGNC:470]	-	227	304	224	189	227	141	2.26468	1.83895	2.27746	1.47259	1.35615	1.39828
ENSG00000158062	215.492	246.596	273.997	321.913	381.855	351.155	245.362	351.641	-0.521423	0.00011009	0.00156579	UBXN11	1	26281328	26318363	-	4704	protein_coding	UBX domain protein 11 [Source:HGNC Symbol;Acc:HGNC:30600]	-	176	331	220	336	519	288	2.53564	2.89146	3.23013	3.78053	4.47758	4.12442
ENSG00000186376	299.975	265.221	275.242	393.769	357.575	416.997	280.146	389.447	-0.474764	0.000111238	0.00158058	ZNF75D	X	135248920	135344087	-	6819	protein_coding	zinc finger protein 75D [Source:HGNC Symbol;Acc:HGNC:13145]	zf-C2H2	245	356	221	411	486	342	2.43494	2.14529	2.23839	3.19008	2.8924	3.37865
ENSG00000166889	4346.58	4341.87	3779.91	3489.31	3544.12	3581.05	4156.12	3538.16	0.233419	0.000111832	0.0015875	PATL1	11	59636716	59668980	-	4278	protein_coding	PAT1 homolog 1, processing body mRNA decay factor [Source:HGNC Symbol;Acc:HGNC:26721]	-	3550	5828	3035	3642	4817	2937	56.238	55.9804	48.9985	45.0588	45.6961	46.2488
ENSG00000196639	1108.07	1244.15	1256.65	1033.76	946.913	938.852	1202.96	973.176	0.30698	0.000112384	0.0015938	HRH1	3	11137093	11263557	+	5546	protein_coding	histamine receptor H1 [Source:HGNC Symbol;Acc:HGNC:5182]	-	905	1670	1009	1079	1287	770	11.0589	12.3735	12.5654	10.2973	9.41764	9.35294
ENSG00000132128	2710.8	2828.03	2751.18	3129.07	3132.83	3327.44	2763.33	3196.45	-0.208019	0.000113872	0.00161335	LRRC41	1	46261196	46303608	-	8606	protein_coding	leucine rich repeat containing 41 [Source:HGNC Symbol;Acc:HGNC:16917]	-	2214	3796	2209	3266	4258	2729	17.4349	18.1252	17.728	20.0861	20.0793	21.3619
ENSG00000265354	2079.01	2191.05	2108.53	2470.87	2561.15	2405.66	2126.2	2479.23	-0.221457	0.000117732	0.00166644	TIMM23	10	45972449	46003734	+	1222	protein_coding	translocase of inner mitochondrial membrane 23 [Source:HGNC Symbol;Acc:HGNC:17312]	-	1698	2941	1693	2579	3481	1973	94.1693	98.8965	95.6865	111.702	115.605	108.766
ENSG00000096401	2168.39	1915.4	1985.23	1778.19	1664.27	1589.95	2023.01	1677.47	0.267524	0.000119237	0.00168612	CDC5L	6	44387525	44450426	+	6423	protein_coding	cell division cycle 5 like [Source:HGNC Symbol;Acc:HGNC:1743]	MYB	1771	2571	1594	1856	2262	1304	18.6863	16.4483	17.1402	15.294	14.2922	13.6766
ENSG00000059378	573.014	638.466	637.666	746.34	820.363	782.783	616.382	783.162	-0.344502	0.000119903	0.00169392	PARP12	7	140023744	140063721	-	6285	protein_coding	poly(ADP-ribose) polymerase family member 12 [Source:HGNC Symbol;Acc:HGNC:21919]	-	468	857	512	779	1115	642	5.04642	5.60315	5.62639	6.56013	7.19968	6.88125
ENSG00000117724	10615.5	11224.2	10029.5	12470.3	11611.6	12646.5	10623.1	12242.8	-0.203708	0.0001208	0.00170496	CENPF	1	214603195	214664588	+	11690	protein_coding	centromere protein F [Source:HGNC Symbol;Acc:HGNC:1857]	-	8670	15066	8053	13016	15782	10372	50.2629	52.9591	47.5782	58.931	54.7887	59.7703
ENSG00000138119	8166.68	8535.48	7263.41	9312.49	9255.02	9330	7988.52	9299.17	-0.218229	0.000121063	0.00170703	MYOF	10	93306429	93482317	-	8473	protein_coding	myoferlin [Source:HGNC Symbol;Acc:HGNC:3656]	-	6670	11457	5832	9720	12579	7652	53.3496	55.5636	47.5385	60.7169	60.2494	60.838
ENSG00000197548	2880.99	2618.68	2475.94	2199.74	2080.71	2355.67	2658.53	2212.04	0.266821	0.00012125	0.00170803	ATG7	3	11272309	11557665	+	8833	protein_coding	autophagy related 7 [Source:HGNC Symbol;Acc:HGNC:16935]	-	2353	3515	1988	2296	2828	1932	18.0533	16.3521	15.5444	13.7576	12.9932	14.7345
ENSG00000179148	102.849	99.0852	120.808	55.5683	59.5959	58.5258	107.581	57.8967	0.887594	0.000122089	0.00171822	ALOXE3	17	8095900	8119047	-	3760	protein_coding	arachidonate lipoxygenase 3 [Source:HGNC Symbol;Acc:HGNC:13743]	-	84	133	97	58	81	48	1.51403	1.45352	1.78176	0.816433	0.87426	0.859985
ENSG00000171604	63.6682	65.5601	51.0631	112.095	108.891	112.175	60.0971	111.054	-0.875663	0.00012316	0.00173164	CXXC5	5	139647299	139683882	+	3852	protein_coding	CXXC finger protein 5 [Source:HGNC Symbol;Acc:HGNC:26943]	-	52	88	41	117	148	92	0.914871	0.938758	0.735127	1.60761	1.55926	1.60894
ENSG00000169032	2461.02	2454.04	2385.02	2891.47	2762.01	2776.32	2433.36	2809.93	-0.207084	0.000123401	0.00173337	MAP2K1	15	66386817	66492312	+	3759	protein_coding	mitogen-activated protein kinase kinase 1 [Source:HGNC Symbol;Acc:HGNC:6840]	-	2010	3294	1915	3018	3754	2277	36.2382	36.0088	35.1853	42.494	40.529	40.8064
ENSG00000196230	18337.7	18832.2	17055.1	20191.4	20957.2	20252.4	18075	20467	-0.179067	0.00012353	0.00173354	TUBB	6	30720201	30725426	+	3359	protein_coding	tubulin beta class I [Source:HGNC Symbol;Acc:HGNC:20778]	-	14977	25278	13694	21075	28484	16610	302.174	309.236	281.569	332.076	344.139	333.117
ENSG00000171314	7964.65	7605.72	7542.39	8482.79	8667.16	8891.05	7704.25	8680.33	-0.17209	0.000123668	0.00173382	PGAM1	10	97426160	97433441	+	2568	protein_coding	phosphoglycerate mutase 1 [Source:HGNC Symbol;Acc:HGNC:8888]	-	6505	10209	6056	8854	11780	7292	171.67	163.36	162.876	182.484	186.163	191.289
ENSG00000084207	3952.33	4069.2	4153.54	4583.43	4713.23	4538.19	4058.36	4611.62	-0.184893	0.000125008	0.00175094	GSTP1	11	67583595	67586656	+	1911	protein_coding	glutathione S-transferase pi 1 [Source:HGNC Symbol;Acc:HGNC:4638]	-	3228	5462	3335	4784	6406	3722	114.476	117.449	120.531	132.499	136.041	131.206
ENSG00000084112	1744.75	1729.89	1747.35	1445.73	1448.7	1533.86	1740.67	1476.1	0.239156	0.000126064	0.00176406	SSH1	12	108778192	108857590	-	14537	protein_coding	slingshot protein phosphatase 1 [Source:HGNC Symbol;Acc:HGNC:30579]	-	1425	2322	1403	1509	1969	1258	6.64328	6.56364	6.66573	5.49408	5.49686	5.82966
ENSG00000110811	1108.07	1073.55	1190.64	1336.51	1311.85	1480.22	1124.09	1376.19	-0.291699	0.000126564	0.00176933	P3H3	12	6828410	6839851	+	4601	protein_coding	prolyl 3-hydroxylase 3 [Source:HGNC Symbol;Acc:HGNC:19318]	-	905	1441	956	1395	1783	1214	13.3303	12.8697	14.3506	16.0473	15.7269	17.7748
ENSG00000189410	678.312	590.786	839.427	462.75	515.762	543.803	702.842	507.438	0.465797	0.000126681	0.00176933	SH2D5	1	20719732	20732837	-	4423	protein_coding	SH2 domain containing 5 [Source:HGNC Symbol;Acc:HGNC:28819]	-	554	793	674	483	701	446	8.48859	7.36738	10.5247	5.77977	6.43198	6.7929
ENSG00000172432	1070.12	1018.42	1061.12	895.8	825.514	846.186	1049.88	855.833	0.293907	0.000127129	0.00177392	GTPBP2	6	43605316	43629162	-	4624	protein_coding	GTP binding protein 2 [Source:HGNC Symbol;Acc:HGNC:4670]	-	874	1367	852	935	1122	694	12.8096	12.1481	12.7259	10.7022	9.84733	10.1107
ENSG00000119203	1605.17	1733.62	1448.45	1996.63	1943.12	1874.05	1595.75	1937.93	-0.277439	0.000128862	0.00179619	CPSF3	2	9423568	9473101	+	3769	protein_coding	cleavage and polyadenylation specific factor 3 [Source:HGNC Symbol;Acc:HGNC:2326]	-	1311	2327	1163	2084	2641	1537	23.5732	25.3704	21.3117	29.2652	28.4371	27.4717
ENSG00000231290	68.5658	59.6001	54.7994	22.9938	23.5441	31.7015	60.9884	26.0798	1.24073	0.000128969	0.00179619	APCDD1L-DT	20	58515379	58619888	+	4940	processed_transcript	APCDD1L divergent transcript [Source:HGNC Symbol;Acc:HGNC:27152]	-	56	80	44	24	32	26	0.768252	0.665457	0.615164	0.257137	0.262885	0.354555
ENSG00000184402	902.375	999.047	1002.58	1127.65	1216.93	1222.95	968	1189.18	-0.295014	0.000129307	0.0017992	SS18L1	20	62143795	62182484	+	5094	protein_coding	SS18L1, nBAF chromatin remodeling complex subunit [Source:HGNC Symbol;Acc:HGNC:15592]	-	737	1341	805	1177	1654	1003	9.80508	10.8175	10.9145	12.2292	13.1771	13.2642
ENSG00000117153	1446	1495.96	1358.78	1654.6	1795.97	1699.69	1433.58	1716.75	-0.258978	0.000131946	0.00183418	KLHL12	1	202891100	202928636	-	3552	protein_coding	kelch like family member 12 [Source:HGNC Symbol;Acc:HGNC:19360]	-	1181	2008	1091	1727	2441	1394	22.533	23.2299	21.2137	25.7336	27.8893	26.4379
ENSG00000240156	6.12195	8.19502	12.4544	0	0	0	8.92379	0	5.66914	0.000134283	1	COX6CP6	3	70751123	70751350	+	228	processed_pseudogene	cytochrome c oxidase subunit 6C pseudogene 6 [Source:HGNC Symbol;Acc:HGNC:47037]	-	5	11	10	0	0	0	1.4862	1.98251	3.02922	0	0	0
ENSG00000169184	248.551	298.001	346.232	392.811	399.513	516.978	297.595	436.434	-0.547518	0.000134592	0.0018692	MN1	22	27748277	27801498	-	7693	protein_coding	MN1 proto-oncogene, transcriptional regulator [Source:HGNC Symbol;Acc:HGNC:7180]	-	203	400	278	410	543	424	1.78831	2.13659	2.49582	2.82078	2.86449	3.71285
ENSG00000131016	5132.64	5346.88	5922.07	4098.64	4348.29	5058.83	5467.19	4501.92	0.28106	0.000136826	0.00189844	AKAP12	6	151239999	151358557	+	8741	protein_coding	A-kinase anchoring protein 12 [Source:HGNC Symbol;Acc:HGNC:370]	-	4192	7177	4755	4278	5910	4149	32.5015	33.7395	37.5711	25.9036	27.4391	31.9757
ENSG00000210196	339.156	280.866	282.715	445.505	459.109	362.129	300.912	422.248	-0.498142	0.000137733	0.00190923	MT-TP	MT	15956	16023	-	68	Mt_tRNA	mitochondrially encoded tRNA proline [Source:HGNC Symbol;Acc:HGNC:7494]	-	277	377	227	465	624	297	276.066	227.819	230.559	361.93	372.408	294.229
ENSG00000122952	3334.01	3495.55	3337.78	3866.79	3856.08	3873.68	3389.11	3865.52	-0.188428	0.000138269	0.00191486	ZWINT	10	56357228	56361275	-	2378	protein_coding	ZW10 interacting kinetochore protein [Source:HGNC Symbol;Acc:HGNC:13195]	-	2723	4692	2680	4036	5241	3177	77.603	81.078	77.8373	89.8297	89.4429	90.0001
ENSG00000185420	209.371	247.341	236.634	350.655	353.161	291.41	231.115	331.742	-0.521552	0.000139361	0.00192817	SMYD3	1	245749342	246507312	-	5866	protein_coding	SET and MYND domain containing 3 [Source:HGNC Symbol;Acc:HGNC:15513]	-	171	332	190	366	480	239	1.97559	2.3257	2.23705	3.30232	3.3208	2.74469
ENSG00000163041	6052.16	6192.45	5849.83	6918.26	6836.61	6662.19	6031.48	6805.69	-0.173818	0.00013976	0.00193011	H3F3A	1	226061851	226072001	+	3146	protein_coding	H3 histone family member 3A [Source:HGNC Symbol;Acc:HGNC:4764]	-	4943	8312	4697	7221	9292	5464	106.482	108.569	103.116	121.484	119.865	117.001
ENSG00000243444	47.7512	46.9351	64.7629	25.868	15.4508	19.5086	53.1497	20.2758	1.39426	0.000139763	0.00193011	PALM2	9	109640788	109946703	+	4943	protein_coding	paralemmin 2 [Source:HGNC Symbol;Acc:HGNC:15845]	-	39	63	52	27	21	16	0.534708	0.523729	0.726571	0.289104	0.172414	0.218055
ENSG00000171055	1667.62	1700.09	1685.08	1436.15	1471.5	1344.88	1684.26	1417.51	0.246805	0.000139907	0.00193029	FEZ2	2	36531805	36646087	-	8938	protein_coding	fasciculation and elongation protein zeta 2 [Source:HGNC Symbol;Acc:HGNC:3660]	-	1362	2282	1353	1499	2000	1103	10.3271	10.4914	10.455	8.8765	9.08099	8.31328
ENSG00000134375	1588.03	1620.38	1692.55	1958.3	1886.47	1910.63	1633.65	1918.47	-0.232081	0.000140575	0.00193771	TIMM17A	1	201955491	201970661	+	3513	protein_coding	translocase of inner mitochondrial membrane 17A [Source:HGNC Symbol;Acc:HGNC:17315]	-	1297	2175	1359	2044	2564	1567	25.021	25.4412	26.7181	30.7952	29.6199	30.0489
ENSG00000160469	319.566	314.391	373.632	235.686	229.555	247.516	335.863	237.586	0.498191	0.000141304	0.00194593	BRSK1	19	55282072	55312533	+	3841	protein_coding	BR serine/threonine kinase 1 [Source:HGNC Symbol;Acc:HGNC:18994]	-	261	422	300	246	312	203	4.6051	4.51466	5.39439	3.38978	3.29651	3.56032
ENSG00000178913	3940.08	3944.78	3497.2	3374.34	3247.61	2953.12	3794.02	3191.69	0.24915	0.000142546	0.0019612	TAF7	5	141260225	141320821	-	2723	protein_coding	TATA-box binding protein associated factor 7 [Source:HGNC Symbol;Acc:HGNC:11541]	-	3218	5295	2808	3522	4414	2422	80.0905	79.9053	71.2221	68.4577	65.7852	59.9189
ENSG00000145414	408.946	399.321	402.277	524.067	539.306	510.882	403.515	524.752	-0.381559	0.000143189	0.00196821	NAF1	4	163110073	163166921	-	4808	protein_coding	nuclear assembly factor 1 ribonucleoprotein [Source:HGNC Symbol;Acc:HGNC:25126]	-	334	536	323	547	733	419	4.70787	4.58097	4.63984	6.02148	6.18704	5.87066
ENSG00000171206	3340.13	3414.34	3520.86	2768.84	2866.49	3153.08	3425.11	2929.47	0.226943	0.000144078	0.00197859	TRIM8	10	102642310	102660680	+	9542	protein_coding	tripartite motif containing 8 [Source:HGNC Symbol;Acc:HGNC:15579]	-	2728	4583	2827	2890	3896	2586	19.3753	19.7364	20.4622	16.0302	16.57	18.2569
ENSG00000078053	255.897	230.205	194.289	378.44	338.446	285.314	226.797	334.066	-0.561228	0.000144327	0.00198016	AMPH	7	38383704	38631567	-	5636	protein_coding	amphiphysin [Source:HGNC Symbol;Acc:HGNC:471]	-	209	309	156	395	460	234	2.51315	2.25291	1.9117	3.70943	3.31231	2.79693
ENSG00000160685	1072.56	1022.14	995.107	1225.38	1282.42	1219.29	1029.94	1242.36	-0.272223	0.000145261	0.00198961	ZBTB7B	1	155002630	155018522	+	4303	protein_coding	zinc finger and BTB domain containing 7B [Source:HGNC Symbol;Acc:HGNC:18668]	ZBTB	876	1372	799	1279	1743	1000	13.7967	13.1021	12.8245	15.7318	16.4388	15.6555
ENSG00000175115	1988.41	2105.37	2001.42	2523.57	2332.33	2310.55	2031.74	2388.82	-0.232235	0.000145285	0.00198961	PACS1	11	66070363	66244747	+	9037	protein_coding	phosphofurin acidic cluster sorting protein 1 [Source:HGNC Symbol;Acc:HGNC:30032]	-	1624	2826	1607	2634	3170	1895	12.1788	12.8501	12.2816	15.4267	14.2357	14.1261
ENSG00000142949	19930.6	20766.9	22764.2	16454	17363	19693.9	21153.9	17837	0.246268	0.00014659	0.00200562	PTPRF	1	43525187	43623666	+	10712	protein_coding	protein tyrosine phosphatase, receptor type F [Source:HGNC Symbol;Acc:HGNC:9670]	-	16278	27875	18278	17174	23599	16152	102.985	106.93	117.848	84.8558	89.406	101.576
ENSG00000162623	1797.4	1913.16	1955.34	1531.96	1646.61	1604.58	1888.64	1594.39	0.244226	0.000147384	0.00201461	TYW3	1	74733152	74766678	+	4616	protein_coding	tRNA-yW synthesizing protein 3 homolog [Source:HGNC Symbol;Acc:HGNC:24757]	-	1468	2568	1570	1599	2238	1316	21.5528	22.8605	23.4909	18.3343	19.676	19.2056
ENSG00000165801	1379.89	1420.72	1345.08	1664.18	1644.41	1598.49	1381.89	1635.69	-0.242296	0.000147948	0.00202045	ARHGEF40	14	21070270	21090240	+	8189	protein_coding	Rho guanine nucleotide exchange factor 40 [Source:HGNC Symbol;Acc:HGNC:25516]	-	1127	1907	1080	1737	2235	1311	9.32687	9.56923	9.10873	11.2266	11.0762	10.7847
ENSG00000167468	2536.93	2427.22	2622.9	2876.14	2988.62	2900.69	2529.02	2921.82	-0.21056	0.000148121	0.00202094	GPX4	19	1103926	1106791	+	2019	protein_coding	glutathione peroxidase 4 [Source:HGNC Symbol;Acc:HGNC:4556]	-	2072	3258	2106	3002	4062	2379	69.5498	66.3089	72.0422	78.6964	81.6483	79.3772
ENSG00000101158	2694.88	2751.29	2804.73	3084.04	3154.9	3228.68	2750.3	3155.87	-0.198005	0.000149129	0.00203281	NELFCD	20	58981208	58995133	+	6298	protein_coding	negative elongation factor complex member C/D [Source:HGNC Symbol;Acc:HGNC:15934]	-	2201	3693	2252	3219	4288	2648	23.6843	24.0954	24.6962	27.052	27.6309	28.3239
ENSG00000101367	5233.04	5413.18	5259.5	6184.37	6246.53	5717.24	5301.91	6049.38	-0.190711	0.000149291	0.00203314	MAPRE1	20	32819893	32850405	+	2623	protein_coding	microtubule associated protein RP/EB family member 1 [Source:HGNC Symbol;Acc:HGNC:6890]	-	4274	7266	4223	6455	8490	4689	110.428	113.829	111.196	130.25	131.357	120.426
ENSG00000139318	143.254	164.645	201.761	104.43	78.7255	115.832	169.887	99.6627	0.781125	0.00014951	0.00203425	DUSP6	12	89347232	89353271	-	4632	protein_coding	dual specificity phosphatase 6 [Source:HGNC Symbol;Acc:HGNC:3072]	-	117	221	162	109	107	95	1.71183	1.96056	2.41552	1.24548	0.937473	1.38163
ENSG00000116874	781.16	878.357	741.037	991.607	1060.95	969.334	800.185	1007.3	-0.328733	0.00015042	0.00204474	WARS2	1	119031216	119140671	-	3847	protein_coding	tryptophanyl tRNA synthetase 2, mitochondrial [Source:HGNC Symbol;Acc:HGNC:12730]	-	638	1179	595	1035	1442	795	11.2393	12.5936	10.6822	14.2396	15.212	13.9214
ENSG00000182628	1368.87	1341	1285.29	1095.08	1146.3	1083.95	1331.72	1108.44	0.263533	0.000151434	0.00205663	SKA2	17	59109951	59155269	-	3148	protein_coding	spindle and kinetochore associated complex subunit 2 [Source:HGNC Symbol;Acc:HGNC:28006]	-	1118	1800	1032	1143	1558	889	24.0685	23.496	22.6418	19.2173	20.0852	19.0241
ENSG00000100075	831.36	909.647	813.273	1039.51	1051.39	1054.68	851.427	1048.53	-0.296009	0.000152973	0.00207519	SLC25A1	22	19175575	19178830	-	2096	protein_coding	solute carrier family 25 member 1 [Source:HGNC Symbol;Acc:HGNC:10979]	-	679	1221	653	1085	1429	865	21.9544	23.9376	21.5173	27.398	27.6684	27.8011
ENSG00000027847	674.638	695.086	878.036	563.348	551.078	584.039	749.253	566.155	0.402559	0.000153082	0.00207519	B4GALT7	5	177600100	177610347	+	4927	protein_coding	beta-1,4-galactosyltransferase 7 [Source:HGNC Symbol;Acc:HGNC:930]	-	551	933	705	588	749	479	7.579	7.78137	9.88261	6.31648	6.1694	6.54923
ENSG00000005022	10461.2	10333.9	9342.05	11380	11785.3	11288.2	10045.7	11484.5	-0.192949	0.000155254	0.0021027	SLC25A5	X	119468400	119471319	+	1500	protein_coding	solute carrier family 25 member 5 [Source:HGNC Symbol;Acc:HGNC:10991]	-	8544	13871	7501	11878	16018	9258	386.023	379.991	345.377	419.114	433.372	415.78
ENSG00000147130	1774.14	1735.85	1575.48	2066.57	2011.55	1956.96	1695.16	2011.69	-0.246333	0.000156244	0.00211417	ZMYM3	X	71239624	71255146	-	6916	protein_coding	zinc finger MYM-type containing 3 [Source:HGNC Symbol;Acc:HGNC:13054]	-	1449	2330	1265	2157	2734	1605	14.1989	13.8439	12.6328	16.5073	16.0431	15.6335
ENSG00000169136	519.141	563.966	599.057	734.843	686.457	724.257	560.721	715.186	-0.349384	0.000157172	0.00212477	ATF5	19	49928702	49933935	+	2954	protein_coding	activating transcription factor 5 [Source:HGNC Symbol;Acc:HGNC:790]	TF_bZIP	424	757	481	767	933	594	9.72743	10.5303	11.246	13.7425	12.8178	13.5461
ENSG00000071564	1730.06	1680.72	1855.71	1939.14	2120.44	2353.23	1755.5	2137.6	-0.284023	0.000159146	0.00214949	TCF3	19	1609290	1652605	-	6080	protein_coding	transcription factor 3 [Source:HGNC Symbol;Acc:HGNC:11633]	bHLH	1413	2256	1490	2024	2882	1930	15.75	15.2473	16.9257	17.6193	19.2368	21.3841
ENSG00000143740	1285.61	1273.95	1280.31	1489.81	1493.58	1572.88	1279.96	1518.75	-0.245713	0.000162721	0.00219576	SNAP47	1	227728539	227781231	+	6580	protein_coding	synaptosome associated protein 47 [Source:HGNC Symbol;Acc:HGNC:30669]	-	1050	1710	1028	1555	2030	1290	10.8145	10.6789	10.7903	12.5079	12.5203	13.2069
ENSG00000049323	254.673	259.261	204.252	378.44	313.43	346.278	239.395	346.049	-0.523169	0.00016293	0.00219658	LTBP1	2	32946972	33399509	+	7329	protein_coding	latent transforming growth factor beta binding protein 1 [Source:HGNC Symbol;Acc:HGNC:6714]	-	208	348	164	395	426	284	1.92336	1.95115	1.54548	2.85255	2.35889	2.61042
ENSG00000077150	3467.47	3374.86	3549.51	3127.16	2911.37	2994.57	3463.94	3011.03	0.201755	0.000163352	0.00220026	NFKB2	10	102394110	102402529	+	4484	protein_coding	nuclear factor kappa B subunit 2 [Source:HGNC Symbol;Acc:HGNC:7795]	RHD	2832	4530	2850	3264	3957	2456	42.8026	41.5135	43.898	38.527	35.8133	36.8978
ENSG00000187123	232.634	226.48	215.461	355.446	309.016	293.849	224.859	319.437	-0.507301	0.00016436	0.00221182	LYPD6	2	149329985	149474148	+	5033	protein_coding	LY6/PLAUR domain containing 6 [Source:HGNC Symbol;Acc:HGNC:28751]	-	190	304	173	371	420	241	2.55841	2.48201	2.37402	3.90146	3.38662	3.22573
ENSG00000166130	647.702	709.987	752.246	528.857	554.757	569.408	703.311	551.007	0.353344	0.00016549	0.00222499	IKBIP	12	98613405	98645113	-	4163	protein_coding	IKBKB interacting protein [Source:HGNC Symbol;Acc:HGNC:26430]	-	529	953	604	552	754	467	8.61176	9.40684	10.0206	7.018	7.35036	7.55697
ENSG00000132635	653.824	650.386	841.918	945.62	929.255	901.054	715.376	925.31	-0.376209	0.000166	0.00222823	PCED1A	20	2835314	2841190	-	2341	protein_coding	PC-esterase domain containing 1A [Source:HGNC Symbol;Acc:HGNC:16212]	-	534	873	676	987	1263	739	15.459	15.3239	19.9439	22.315	21.895	21.2657
ENSG00000059758	566.892	599.726	591.584	448.379	474.56	442.602	586.068	455.18	0.363473	0.000166033	0.00222823	CDK17	12	96278261	96400560	-	6547	protein_coding	cyclin dependent kinase 17 [Source:HGNC Symbol;Acc:HGNC:8750]	-	463	805	475	468	645	363	4.79271	5.05255	5.01091	3.78342	3.99817	3.7351
ENSG00000141682	685.658	658.581	708.656	914.961	913.804	769.371	684.298	866.045	-0.345822	0.000166676	0.00223481	PMAIP1	18	59899948	59904306	+	2235	protein_coding	phorbol-12-myristate-13-acetate-induced protein 1 [Source:HGNC Symbol;Acc:HGNC:9108]	-	560	884	569	955	1242	631	16.9806	16.2529	17.5833	22.6155	22.5521	19.0191
ENSG00000047410	4803.28	4528.86	4326.66	5272.29	5053.88	5384.38	4552.93	5236.85	-0.201298	0.000167568	0.00224313	TPR	1	186311652	186375693	-	12350	protein_coding	translocated promoter region, nuclear basket protein [Source:HGNC Symbol;Acc:HGNC:12017]	-	3923	6079	3474	5503	6869	4416	21.5275	20.2266	19.428	23.5838	22.572	24.0879
ENSG00000168389	661.17	613.881	626.457	447.421	485.596	535.268	633.836	489.428	0.374673	0.0001676	0.00224313	MFSD2A	1	39955112	39969968	+	4007	protein_coding	major facilitator superfamily domain containing 2A [Source:HGNC Symbol;Acc:HGNC:25897]	-	540	824	503	467	660	439	9.13308	8.45016	8.66989	6.16848	6.68449	7.38045
ENSG00000184160	331.809	274.161	322.569	409.098	408.342	449.917	309.513	422.453	-0.454277	0.00016802	0.00224651	ADRA2C	4	3766348	3768526	+	2179	protein_coding	adrenoceptor alpha 2C [Source:HGNC Symbol;Acc:HGNC:283]	-	271	368	259	427	555	369	8.42859	6.93981	8.20933	10.3717	10.3366	11.4079
ENSG00000073050	812.994	760.647	840.672	680.233	610.674	620.618	804.771	637.175	0.334333	0.000168157	0.00224651	XRCC1	19	43543040	43580473	-	3459	protein_coding	X-ray repair cross complementing 1 [Source:HGNC Symbol;Acc:HGNC:12828]	-	664	1021	675	710	830	509	13.0095	12.1292	13.4778	10.864	9.73803	9.91299
ENSG00000151917	26.9366	30.5451	24.9088	74.7298	52.2384	65.8416	27.4635	64.2699	-1.20875	0.000169443	0.00226165	BEND6	6	56955126	57027342	+	5588	protein_coding	BEN domain containing 6 [Source:HGNC Symbol;Acc:HGNC:20871]	-	22	41	20	78	71	54	0.266814	0.301498	0.247194	0.738786	0.515639	0.650991
ENSG00000163064	56.3219	48.4251	42.345	25.868	13.9793	13.4122	49.0307	17.7532	1.46423	0.000169745	0.00226338	EN1	2	118842171	118847678	-	2886	protein_coding	engrailed homeobox 1 [Source:HGNC Symbol;Acc:HGNC:3342]	Homeobox	46	65	34	27	19	11	1.0802	0.925495	0.813669	0.495163	0.267178	0.256764
ENSG00000124193	2397.35	2372.09	2513.3	2650.99	3097.52	2873.86	2427.58	2874.12	-0.245347	0.000169988	0.00226338	SRSF6	20	43457928	43464247	+	4593	protein_coding	serine and arginine rich splicing factor 6 [Source:HGNC Symbol;Acc:HGNC:10788]	-	1958	3184	2018	2767	4210	2357	28.8908	28.4861	30.3452	31.8855	37.1988	34.5701
ENSG00000140534	861.97	824.717	896.717	1048.13	1025.64	1075.41	861.135	1049.73	-0.28723	0.000170034	0.00226338	TICRR	15	89575482	89631056	+	8402	protein_coding	TOPBP1 interacting checkpoint and replication regulator [Source:HGNC Symbol;Acc:HGNC:28704]	-	704	1107	720	1094	1394	882	5.67849	5.41405	5.91854	6.89152	6.73323	7.07169
ENSG00000044459	917.067	794.172	723.601	673.527	618.767	565.75	811.613	619.348	0.387258	0.000170407	0.00226631	CNTLN	9	17134982	17503923	+	11064	protein_coding	centlein [Source:HGNC Symbol;Acc:HGNC:23432]	-	749	1066	581	703	841	464	4.58788	3.95915	3.62685	3.36298	3.0848	2.82516
ENSG00000143772	812.994	809.817	876.79	672.568	663.648	675.486	833.2	670.568	0.312111	0.000174377	0.00231702	ITPKB	1	226631690	226739323	-	7036	protein_coding	inositol-trisphosphate 3-kinase B [Source:HGNC Symbol;Acc:HGNC:6179]	-	664	1087	704	702	902	554	6.39565	6.34835	6.91054	5.2807	5.20265	5.30422
ENSG00000176261	717.492	724.142	738.546	942.746	874.073	874.23	726.727	897.016	-0.304029	0.0001758	0.00233076	ZBTB8OS	1	32600172	32650903	-	3531	protein_coding	zinc finger and BTB domain containing 8 opposite strand [Source:HGNC Symbol;Acc:HGNC:24094]	-	586	972	593	984	1188	717	11.2472	11.3116	11.599	14.7495	13.6541	13.6791
ENSG00000118363	1006.45	972.227	920.381	775.082	729.866	835.213	966.352	780.054	0.313323	0.000175841	0.00233076	SPCS2	11	74949247	74979031	+	2982	protein_coding	signal peptidase complex subunit 2 [Source:HGNC Symbol;Acc:HGNC:28962]	-	822	1305	739	809	992	685	18.6813	17.9829	17.116	14.3589	13.5004	15.4746
ENSG00000069431	93.0536	96.8502	88.4263	179.16	170.694	121.929	92.7767	157.261	-0.766029	0.000175885	0.00233076	ABCC9	12	21797401	21942529	-	11616	protein_coding	ATP binding cassette subfamily C member 9 [Source:HGNC Symbol;Acc:HGNC:60]	-	76	130	71	187	232	100	0.443404	0.459879	0.42215	0.852051	0.810541	0.579937
ENSG00000154429	1182.76	1247.88	1066.1	1460.11	1414.85	1383.89	1165.58	1419.62	-0.281312	0.000176447	0.00233611	CCSAP	1	229321005	229343294	-	6263	protein_coding	centriole, cilia and spindle associated protein [Source:HGNC Symbol;Acc:HGNC:29578]	-	966	1675	856	1524	1923	1135	10.4529	10.9898	9.43966	12.879	12.4606	12.2082
ENSG00000124145	959.921	843.342	883.017	1056.76	1098.48	1140.03	895.427	1098.42	-0.297148	0.000179795	0.00237829	SDC4	20	45325288	45348424	-	2613	protein_coding	syndecan 4 [Source:HGNC Symbol;Acc:HGNC:10661]	-	784	1132	709	1103	1493	935	20.3338	17.8018	18.7401	22.3417	23.188	24.1051
ENSG00000147381	9823.27	10053.8	9660.88	11090.7	10773.6	11029.7	9845.98	10964.7	-0.154638	0.000181847	0.00240328	MAGEA4	X	151912509	151925170	+	3081	protein_coding	MAGE family member A4 [Source:HGNC Symbol;Acc:HGNC:6802]	-	8023	13495	7757	11576	14643	9046	176.477	179.986	173.887	198.86	192.878	197.789
ENSG00000100644	3774.79	3676.58	3408.77	4214.57	4285.02	4028.53	3620.05	4176.04	-0.206395	0.000182197	0.00240576	HIF1A	14	61695513	61748259	+	5151	protein_coding	hypoxia inducible factor 1 subunit alpha [Source:HGNC Symbol;Acc:HGNC:4910]	Others	3083	4935	2737	4399	5824	3304	40.5625	39.3688	36.6985	45.2005	45.8853	43.2102
ENSG00000132824	920.741	924.547	931.589	1114.24	1098.48	1136.38	925.626	1116.37	-0.269423	0.000183957	0.00242682	SERINC3	20	44496221	44522109	-	4683	protein_coding	serine incorporator 3 [Source:HGNC Symbol;Acc:HGNC:11699]	-	752	1241	748	1163	1493	932	10.8827	10.8894	11.0317	13.1443	12.9384	13.4069
ENSG00000214357	733.409	742.022	656.347	605.503	529.741	521.855	710.593	552.367	0.36526	0.000184796	0.00243571	NEURL1B	5	172641266	172691540	+	6424	protein_coding	neuralized E3 ubiquitin protein ligase 1B [Source:HGNC Symbol;Acc:HGNC:35422]	-	599	996	527	632	720	428	6.31923	6.37105	5.66592	5.20705	4.54852	4.48824
ENSG00000237515	63.6682	71.5202	53.5539	27.7842	25.0156	31.7015	62.9141	28.1671	1.18007	0.000187945	0.002475	SHISA9	16	12901620	13240413	+	10155	protein_coding	shisa family member 9 [Source:HGNC Symbol;Acc:HGNC:37231]	-	52	96	43	29	34	26	0.347029	0.388462	0.292451	0.151147	0.135876	0.172477
ENSG00000101365	4455.55	4523.65	4829.82	5549.17	5083.31	5236.84	4603.01	5289.77	-0.200817	0.000188758	0.0024835	IDH3B	20	2658395	2664219	-	2567	protein_coding	isocitrate dehydrogenase 3 (NAD(+)) beta [Source:HGNC Symbol;Acc:HGNC:5385]	-	3639	6072	3878	5792	6909	4295	96.0724	97.1993	104.339	119.422	109.228	112.713
ENSG00000164828	2470.82	2388.48	2358.86	2708.48	2754.66	2856.79	2406.05	2773.31	-0.204486	0.000189189	0.0024853	SUN1	7	816615	896435	+	11811	protein_coding	Sad1 and UNC84 domain containing 1 [Source:HGNC Symbol;Acc:HGNC:18587]	-	2018	3206	1894	2827	3744	2343	11.5792	11.1541	11.0754	12.6683	12.8645	13.3636
ENSG00000128602	478.736	473.821	490.704	575.803	707.793	602.329	481.087	628.642	-0.390911	0.000189232	0.0024853	SMO	7	129188872	129213545	+	4311	protein_coding	smoothened, frizzled class receptor [Source:HGNC Symbol;Acc:HGNC:11119]	-	391	636	394	601	962	494	6.14669	6.06228	6.31224	7.37865	9.05609	7.71945
ENSG00000155846	843.604	993.832	1007.56	652.449	737.959	816.923	948.333	735.777	0.370184	0.000190488	0.00249957	PPARGC1B	5	149730298	149855022	+	12889	protein_coding	PPARG coactivator 1 beta [Source:HGNC Symbol;Acc:HGNC:30022]	-	689	1334	809	681	1003	670	3.62279	4.25298	4.33505	2.79646	3.1581	3.50181
ENSG00000091039	4309.85	4207.77	4194.64	3734.58	3842.1	3571.3	4237.42	3715.99	0.187997	0.000191207	0.00250466	OSBPL8	12	76351797	76559809	-	9198	protein_coding	oxysterol binding protein like 8 [Source:HGNC Symbol;Acc:HGNC:16396]	-	3520	5648	3368	3898	5222	2929	25.9353	25.2324	25.2897	22.43	23.0402	21.4518
ENSG00000111863	64.8926	75.2452	68.4992	39.2811	30.1658	26.8243	69.5457	32.0904	1.11585	0.000191216	0.00250466	ADTRP	6	11712054	11807046	-	4150	protein_coding	androgen dependent TFPI regulating protein [Source:HGNC Symbol;Acc:HGNC:21214]	-	53	101	55	41	41	22	0.865507	1.00007	0.915334	0.522897	0.40094	0.357118
ENSG00000089060	412.619	409.006	399.786	294.129	311.223	307.261	407.137	304.204	0.420298	0.000193177	0.00252811	SLC8B1	12	113298759	113359493	-	6768	protein_coding	solute carrier family 8 member B1 [Source:HGNC Symbol;Acc:HGNC:26175]	-	337	549	321	307	423	252	3.37452	3.33326	3.27574	2.40081	2.53643	2.50829
ENSG00000171943	395.478	398.576	428.432	621.791	515.026	497.47	407.495	544.762	-0.421193	0.000193356	0.0025282	SRGAP2C	1	121184810	121392822	+	7311	protein_coding	SLIT-ROBO Rho GTPase activating protein 2C [Source:HGNC Symbol;Acc:HGNC:30584]	-	323	535	344	649	700	408	2.99411	3.007	3.24973	4.69838	3.88566	3.75942
ENSG00000197694	7408.78	7506.64	6727.87	8106.27	8094.74	8721.57	7214.43	8307.53	-0.202371	0.000196591	0.00256822	SPTAN1	9	128552558	128633662	+	16236	protein_coding	spectrin alpha, non-erythrocytic 1 [Source:HGNC Symbol;Acc:HGNC:11273]	-	6051	10076	5402	8461	11002	7153	25.2575	25.5015	22.9795	27.5818	27.5002	29.6788
ENSG00000104897	1539.06	1649.43	1709.99	1876.87	1942.39	1958.18	1632.83	1925.81	-0.237499	0.000197394	0.00257643	SF3A2	19	2236504	2248679	+	3134	protein_coding	splicing factor 3a subunit 2 [Source:HGNC Symbol;Acc:HGNC:10766]	-	1257	2214	1373	1959	2640	1606	27.1818	29.0292	30.2577	33.0838	34.186	34.5211
ENSG00000144821	41.6292	65.5601	32.3815	13.413	13.2435	21.9472	46.5236	16.2013	1.56779	0.000198254	0.00258537	MYH15	3	108380369	108529322	-	7694	protein_coding	myosin heavy chain 15 [Source:HGNC Symbol;Acc:HGNC:31073]	-	34	88	26	14	18	18	0.299481	0.469989	0.233392	0.0963067	0.0949432	0.157601
ENSG00000197406	179.985	141.55	160.662	93.8913	96.3835	104.859	160.732	98.3779	0.704531	0.000198943	0.00259206	DIO3	14	101561351	101563452	+	2102	protein_coding	iodothyronine deiodinase 3 [Source:HGNC Symbol;Acc:HGNC:2885]	-	147	190	129	98	131	86	4.73944	3.71431	4.2386	2.4676	2.52919	2.75615
ENSG00000137563	2050.85	2267.78	1945.38	1846.21	1725.34	1610.68	2088	1727.41	0.274892	0.000200598	0.00261132	GGH	8	63015079	63039171	-	3130	protein_coding	gamma-glutamyl hydrolase [Source:HGNC Symbol;Acc:HGNC:4248]	-	1675	3044	1562	1927	2345	1321	36.2671	39.9629	34.4669	32.585	30.4048	28.4313
ENSG00000162512	896.253	915.607	814.518	1028.97	1094.06	1104.68	875.459	1075.9	-0.294324	0.000201471	0.00262037	SDC3	1	30869467	30908761	-	7067	protein_coding	syndecan 3 [Source:HGNC Symbol;Acc:HGNC:10660]	-	732	1229	654	1074	1487	906	7.0197	7.14618	6.39157	8.04359	8.53924	8.63636
ENSG00000135837	1839.03	1753.73	1601.64	1485.97	1435.45	1430.23	1731.47	1450.55	0.255934	0.000201808	0.00262084	CEP350	1	179954738	180114880	+	14301	protein_coding	centrosomal protein 350 [Source:HGNC Symbol;Acc:HGNC:24238]	-	1502	2354	1286	1551	1951	1173	7.11781	6.7639	6.21069	5.74019	5.53649	5.52547
ENSG00000054116	1272.14	1284.38	1377.46	1585.61	1503.14	1592.39	1311.33	1560.38	-0.250767	0.000201863	0.00262084	TRAPPC3	1	36136570	36156053	-	3527	protein_coding	trafficking protein particle complex 3 [Source:HGNC Symbol;Acc:HGNC:19942]	-	1039	1724	1106	1655	2043	1306	19.9642	20.0858	21.6578	24.8355	23.5075	24.9445
ENSG00000105329	832.585	823.227	800.818	652.449	695.286	618.179	818.877	655.305	0.317972	0.000202665	0.00262894	TGFB1	19	41301587	41353911	-	3238	protein_coding	transforming growth factor beta 1 [Source:HGNC Symbol;Acc:HGNC:11766]	-	680	1105	643	681	945	507	14.2323	14.023	13.7151	11.1314	11.844	10.548
ENSG00000175727	2846.7	2848.14	2961.66	2417.22	2458.15	2620.25	2885.5	2498.54	0.208574	0.000206168	0.00267019	MLXIP	12	122078722	122147347	+	13905	protein_coding	MLX interacting protein [Source:HGNC Symbol;Acc:HGNC:17055]	bHLH	2325	3823	2378	2523	3341	2149	11.3317	11.2977	11.8115	9.60344	9.751	10.4113
ENSG00000102854	36.7317	38.7401	63.5175	85.2687	85.3472	112.175	46.3297	94.2635	-1.03282	0.000206207	0.00267019	MSLN	16	760762	768865	+	2560	protein_coding	mesothelin [Source:HGNC Symbol;Acc:HGNC:7371]	-	30	52	51	89	116	92	0.794189	0.834681	1.37593	1.84005	1.83891	2.42095
ENSG00000146223	4701.65	4603.36	4987.99	4157.09	4175.39	4229.71	4764.34	4187.4	0.185445	0.000208355	0.00269564	RPL7L1	6	42879618	42889925	+	7809	protein_coding	ribosomal protein L7 like 1 [Source:HGNC Symbol;Acc:HGNC:21370]	-	3840	6179	4005	4339	5675	3469	33.3256	32.5147	35.4219	29.4086	29.4927	29.9258
ENSG00000104936	210.595	186.25	211.725	281.674	276.643	308.48	202.857	288.932	-0.513642	0.00020911	0.00270303	DMPK	19	45769717	45782552	-	5807	protein_coding	DM1 protein kinase [Source:HGNC Symbol;Acc:HGNC:2933]	-	172	250	170	294	376	253	2.00733	1.76907	2.02191	2.67964	2.62772	2.93499
ENSG00000273038	58.7707	44.7001	66.0083	18.2034	25.0156	25.6051	56.493	22.9413	1.28896	0.000209786	0.00270755	AL365203.2	10	32887255	32889311	-	2057	lincRNA	novel transcript	-	48	60	53	19	34	21	1.58143	1.1986	1.77954	0.488877	0.670792	0.687737
ENSG00000179820	1340.71	1307.48	1393.65	1556.87	1567.15	1670.43	1347.28	1598.15	-0.246496	0.000209826	0.00270755	MYADM	19	53866223	53876437	+	3675	protein_coding	myeloid associated differentiation marker [Source:HGNC Symbol;Acc:HGNC:7544]	-	1095	1755	1119	1625	2130	1370	20.1929	19.6235	21.0299	23.4033	23.5215	25.1131
ENSG00000120915	281.609	265.966	266.524	352.572	364.933	392.611	271.366	370.038	-0.446579	0.000210479	0.0027136	EPHX2	8	27490779	27545564	+	4473	protein_coding	epoxide hydrolase 2 [Source:HGNC Symbol;Acc:HGNC:3402]	-	230	357	214	368	496	322	3.48475	3.27964	3.3043	4.35441	4.50014	4.84947
ENSG00000074657	1524.36	1522.78	1307.71	1686.21	1829.08	1753.34	1451.62	1756.21	-0.273362	0.000214436	0.0027622	ZNF532	18	58862600	58986480	+	11951	protein_coding	zinc finger protein 532 [Source:HGNC Symbol;Acc:HGNC:30940]	zf-C2H2	1245	2044	1050	1760	2486	1438	7.06005	7.02803	6.06806	7.79451	8.4419	8.10573
ENSG00000138303	489.756	523.736	453.34	674.485	609.203	615.741	488.944	633.143	-0.367753	0.000215962	0.00277943	ASCC1	10	72096032	72217134	-	5586	protein_coding	activating signal cointegrator 1 complex subunit 1 [Source:HGNC Symbol;Acc:HGNC:24268]	-	400	703	364	704	828	505	4.8529	5.17144	4.50055	6.67041	6.01552	6.09015
ENSG00000146425	644.029	610.901	591.584	794.244	746.052	765.713	615.505	768.67	-0.320286	0.000216486	0.00278374	DYNLT1	6	158636474	158644739	-	2949	protein_coding	dynein light chain Tctex-type 1 [Source:HGNC Symbol;Acc:HGNC:11697]	-	526	820	475	829	1014	628	12.088	11.426	11.1246	14.8785	13.9543	14.3457
ENSG00000184677	1108.07	1200.2	1244.2	935.081	949.856	1031.52	1184.15	972.152	0.287443	0.0002189	0.00281081	ZBTB40	1	22428838	22531157	+	9169	protein_coding	zinc finger and BTB domain containing 40 [Source:HGNC Symbol;Acc:HGNC:29045]	ZBTB	905	1611	999	976	1291	846	6.68912	7.21989	7.52504	5.63389	5.7141	6.21564
ENSG00000086475	2342.26	2322.17	2351.39	2623.21	2762.75	2670.24	2338.61	2685.4	-0.200527	0.000218994	0.00281081	SEPHS1	10	13317424	13348298	-	3888	protein_coding	selenophosphate synthetase 1 [Source:HGNC Symbol;Acc:HGNC:19685]	-	1913	3117	1888	2738	3755	2190	33.3451	32.9433	33.5383	37.2724	39.1947	37.9451
ENSG00000248092	863.194	839.617	711.147	597.839	668.799	618.179	804.653	628.272	0.356982	0.000219163	0.00281081	NNT-AS1	5	43571594	43603230	-	6580	antisense	NNT antisense RNA 1 [Source:HGNC Symbol;Acc:HGNC:49005]	-	705	1127	571	624	909	507	7.26116	7.03809	5.99343	5.01925	5.60637	5.19062
ENSG00000160948	2181.86	2323.66	2386.26	1868.25	2027.73	1980.12	2297.26	1958.7	0.229909	0.000220768	0.00282894	VPS28	8	144423601	144428563	-	3769	protein_coding	VPS28, ESCRT-I subunit [Source:HGNC Symbol;Acc:HGNC:18178]	-	1782	3119	1916	1950	2756	1624	32.0423	34.0053	35.1103	27.3835	29.6754	29.0267
ENSG00000212719	800.75	788.212	914.153	617.958	638.633	713.284	834.372	656.625	0.346075	0.000222416	0.00284758	C17orf51	17	21428381	21574517	-	14794	protein_coding	chromosome 17 open reading frame 51 [Source:HGNC Symbol;Acc:HGNC:27904]	-	654	1058	734	645	868	585	2.99595	2.93871	3.4267	2.30757	2.3811	2.66384
ENSG00000196411	1464.37	1459.46	1531.89	1686.21	1779.78	1766.75	1485.24	1744.25	-0.233076	0.000224897	0.00287684	EPHB4	7	100802565	100827521	-	6435	protein_coding	EPH receptor B4 [Source:HGNC Symbol;Acc:HGNC:3395]	-	1196	1959	1230	1760	2419	1449	12.5958	12.5096	13.2014	14.4759	15.2557	15.169
ENSG00000112414	264.468	237.656	327.551	398.559	386.27	374.322	276.558	386.383	-0.492817	0.000226764	0.00289822	ADGRG6	6	142301854	142446266	+	8473	protein_coding	adhesion G protein-coupled receptor G6 [Source:HGNC Symbol;Acc:HGNC:13841]	-	216	319	263	416	525	307	1.72766	1.54707	2.1438	2.59858	2.51458	2.44084
ENSG00000143870	5113.05	5185.96	5340.45	5922.82	5722.68	5947.69	5213.15	5864.4	-0.169511	0.000227369	0.00290343	PDIA6	2	10783391	10837977	-	4101	protein_coding	protein disulfide isomerase family A member 6 [Source:HGNC Symbol;Acc:HGNC:30168]	-	4176	6961	4288	6182	7778	4878	69.0102	69.7491	72.2154	79.7847	76.97	80.129
ENSG00000148344	131.01	102.81	93.408	220.357	155.244	169.481	109.076	181.694	-0.738181	0.000227871	0.00290733	PTGES	9	129738331	129753047	-	1896	protein_coding	prostaglandin E synthase [Source:HGNC Symbol;Acc:HGNC:9599]	-	107	138	75	230	211	139	3.82462	2.99087	2.73205	6.42052	4.51635	4.93871
ENSG00000137177	880.336	891.767	795.836	1023.22	1060.22	1059.56	855.98	1047.67	-0.288818	0.000230581	0.00293936	KIF13A	6	17759183	17987623	-	11126	protein_coding	kinesin family member 13A [Source:HGNC Symbol;Acc:HGNC:14566]	-	719	1197	639	1068	1441	869	4.37958	4.42091	3.96668	5.08057	5.25616	5.2616
ENSG00000171861	1114.19	1171.89	1170.71	892.926	980.022	980.308	1152.27	951.085	0.277707	0.00023211	0.00295629	MRM3	17	782273	792509	+	2065	protein_coding	mitochondrial rRNA methyltransferase 3 [Source:HGNC Symbol;Acc:HGNC:18485]	-	910	1573	940	932	1332	804	29.8651	31.3015	31.4393	23.8878	26.1775	26.2285
ENSG00000181744	165.293	216.795	195.534	253.89	322.259	282.875	192.541	286.341	-0.567373	0.000233189	0.00296747	C3orf58	3	143971798	144048719	+	5487	protein_coding	chromosome 3 open reading frame 58 [Source:HGNC Symbol;Acc:HGNC:28490]	-	135	291	157	265	438	232	1.66741	2.17929	1.97619	2.55618	3.23953	2.84833
ENSG00000196182	1579.46	1525.02	1787.21	1880.7	1941.65	2044.75	1630.56	1955.7	-0.264058	0.000235856	0.00299882	STK40	1	36339624	36385896	-	5590	protein_coding	serine/threonine kinase 40 [Source:HGNC Symbol;Acc:HGNC:21373]	-	1290	2047	1435	1963	2639	1677	15.6394	15.0475	17.7299	18.5861	19.1589	20.2096
ENSG00000161011	11072.2	10386.1	12221.5	9940.98	8923.2	9877.46	11226.6	9580.55	0.228576	0.000237717	0.00301988	SQSTM1	5	179806398	179838078	+	7654	protein_coding	sequestosome 1 [Source:HGNC Symbol;Acc:HGNC:11280]	-	9043	13941	9813	10376	12128	8101	80.0694	74.845	88.5479	71.75	64.3049	71.2997
ENSG00000196405	558.321	575.886	511.876	711.85	732.073	651.1	548.695	698.341	-0.347653	0.000238984	0.00303338	EVL	14	99971449	100144236	+	10621	protein_coding	Enah/Vasp-like [Source:HGNC Symbol;Acc:HGNC:20234]	-	456	773	411	743	995	534	2.90966	2.99069	2.67265	3.70258	3.8019	3.38699
ENSG00000069399	580.36	514.796	423.45	736.76	632.747	663.293	506.202	677.6	-0.418797	0.000240381	0.00304848	BCL3	19	44747705	44760044	+	3242	protein_coding	B cell CLL/lymphoma 3 [Source:HGNC Symbol;Acc:HGNC:998]	-	474	691	340	769	860	544	9.9085	8.75835	7.24321	12.5543	10.7654	11.3038
ENSG00000265808	3101.38	3067.17	3023.93	3675.17	3491.88	3365.24	3064.16	3510.76	-0.196858	0.000243013	0.0030792	SEC22B	1	120150898	120176515	-	9034	protein_coding	SEC22 homolog B, vesicle trafficking protein (gene/pseudogene) [Source:HGNC Symbol;Acc:HGNC:10700]	-	2533	4117	2428	3836	4746	2760	19.0019	18.7266	18.5624	22.4739	21.3202	20.581
ENSG00000118707	1070.12	1130.17	1139.58	1372.92	1259.61	1396.09	1113.29	1342.87	-0.267369	0.000244219	0.00309183	TGIF2	20	36573488	36593950	+	3784	protein_coding	TGFB induced factor homeobox 2 [Source:HGNC Symbol;Acc:HGNC:15764]	Homeobox	874	1517	915	1433	1712	1145	15.6532	16.4737	16.7007	20.0436	18.361	20.3841
ENSG00000182004	2082.69	2280.45	2167.07	2481.41	2620.01	2499.54	2176.73	2533.66	-0.21791	0.000247529	0.00313106	SNRPE	1	203861603	203870550	+	1474	protein_coding	small nuclear ribonucleoprotein polypeptide E [Source:HGNC Symbol;Acc:HGNC:11161]	-	1701	3061	1740	2590	3561	2050	78.2077	85.3342	81.5299	93	98.0433	93.6901
ENSG00000143774	6032.56	6335.49	6759.01	7430.83	7116.19	7246.23	6375.69	7264.42	-0.188295	0.000249031	0.00314735	GUK1	1	228139962	228148984	+	4725	protein_coding	guanylate kinase 1 [Source:HGNC Symbol;Acc:HGNC:4693]	-	4927	8504	5427	7756	9672	5943	70.6681	73.9569	79.3274	86.8793	83.0726	84.7308
ENSG00000188549	521.59	514.051	716.128	371.733	460.581	412.12	583.923	414.811	0.486706	0.00025091	0.00316838	CCDC9B	15	40331452	40340967	-	7510	protein_coding	coiled-coil domain containing 9B [Source:HGNC Symbol;Acc:HGNC:33488]	-	426	690	575	388	626	338	3.84426	3.77543	5.28802	2.73446	3.38281	3.0319
ENSG00000166446	42.8536	27.5651	44.8359	8.62267	12.5078	15.8508	38.4182	12.3271	1.63922	0.000253629	0.00319997	CDYL2	16	80597906	80804329	-	8557	protein_coding	chromodomain Y like 2 [Source:HGNC Symbol;Acc:HGNC:23030]	-	35	37	36	9	17	13	0.277197	0.177679	0.290567	0.0556675	0.0806252	0.102343
ENSG00000285906	359.97	330.781	386.087	272.093	267.814	232.884	358.946	257.597	0.468922	0.000254291	0.00320558	AC083855.2	3	11193439	11225877	-	996	antisense		-	294	444	310	284	364	191	20.0046	18.3181	21.4965	15.0917	14.8315	12.9185
ENSG00000171867	1753.33	1780.55	1993.95	1497.47	1557.59	1586.29	1842.61	1547.12	0.251189	0.000255118	0.00321327	PRNP	20	4686236	4701590	+	2851	protein_coding	prion protein [Source:HGNC Symbol;Acc:HGNC:9449]	-	1432	2390	1601	1563	2117	1301	34.0399	34.4475	38.7846	29.0163	30.1347	30.741
ENSG00000204673	950.126	1022.89	1002.58	1171.73	1188.98	1218.07	991.864	1192.92	-0.263694	0.000255577	0.0032163	AKT1S1	19	49869033	49878459	-	5737	protein_coding	AKT1 substrate 1 [Source:HGNC Symbol;Acc:HGNC:28426]	-	776	1373	805	1223	1616	999	9.16684	9.83428	9.69117	11.2829	11.4314	11.7305
ENSG00000101444	4789.81	4903.6	5263.23	5573.12	5619.67	5835.51	4985.55	5676.1	-0.187183	0.000259305	0.00326043	AHCY	20	34280268	34311802	-	3894	protein_coding	adenosylhomocysteinase [Source:HGNC Symbol;Acc:HGNC:343]	-	3912	6582	4226	5817	7638	4786	68.0841	69.4575	74.9547	79.0649	79.6026	82.7969
ENSG00000006625	519.141	458.176	432.168	571.013	604.052	666.951	469.828	614.005	-0.384871	0.00026182	0.00328925	GGCT	7	30496621	30504844	-	1597	protein_coding	gamma-glutamylcyclotransferase [Source:HGNC Symbol;Acc:HGNC:21705]	-	424	615	347	596	821	547	17.993	15.8244	15.0069	19.7525	20.8632	23.0738
ENSG00000141556	1875.76	2021.93	1972.78	2216.03	2263.91	2365.42	1956.83	2281.79	-0.219232	0.000262962	0.00330079	TBCD	17	82752064	82945922	+	13546	protein_coding	tubulin folding cofactor D [Source:HGNC Symbol;Acc:HGNC:11581]	-	1532	2714	1584	2313	3077	1940	7.66462	8.23296	8.07624	9.03743	9.21849	9.6478
ENSG00000064961	1487.63	1285.13	1412.33	1645.01	1656.18	1687.5	1395.03	1662.9	-0.256728	0.000263393	0.00330339	HMG20B	19	3572777	3579088	+	3857	protein_coding	high mobility group 20B [Source:HGNC Symbol;Acc:HGNC:5002]	HMG	1215	1725	1134	1717	2251	1384	21.3486	18.3779	20.3062	23.5614	23.6848	24.1726
ENSG00000155099	199.575	219.03	210.479	147.544	120.663	149.972	209.695	139.393	0.600458	0.000264488	0.0033143	PIP4P2	8	90993796	91041064	-	3066	protein_coding	phosphatidylinositol-4,5-bisphosphate 4-phosphatase 2 [Source:HGNC Symbol;Acc:HGNC:25452]	-	163	294	169	154	164	123	3.60295	3.94033	3.80697	2.65845	2.17078	2.70253
ENSG00000161813	3419.72	3383.05	3218.22	3018.89	2846.62	2883.62	3340.33	2916.38	0.19651	0.000264775	0.00331508	LARP4	12	50392383	50480004	+	8112	protein_coding	La ribonucleoprotein domain family member 4 [Source:HGNC Symbol;Acc:HGNC:24320]	-	2793	4541	2584	3151	3869	2365	23.3338	23.0028	22.0004	20.559	19.3559	19.64
ENSG00000176619	6464.77	6571.66	7360.55	7770.94	7533.36	8461.86	6799	7922.06	-0.220366	0.000268125	0.00335417	LMNB2	19	2427638	2456996	-	5432	protein_coding	lamin B2 [Source:HGNC Symbol;Acc:HGNC:6638]	-	5280	8821	5910	8111	10239	6940	65.8744	66.7291	75.1437	79.0306	76.4965	86.0671
ENSG00000075790	1274.59	1393.9	1328.88	1108.49	1158.07	1063.22	1332.46	1109.93	0.263494	0.000271036	0.00338772	BCAP29	7	107579977	107629170	+	8409	protein_coding	B cell receptor associated protein 29 [Source:HGNC Symbol;Acc:HGNC:24131]	-	1041	1871	1067	1157	1574	872	8.38975	9.14295	8.76365	7.28232	7.59633	6.98569
ENSG00000135387	7931.59	7967.79	7562.31	8853.57	9061.52	8465.52	7820.57	8793.54	-0.169369	0.000272434	0.00340085	CAPRIN1	11	34051683	34101156	+	7689	protein_coding	cell cycle associated protein 1 [Source:HGNC Symbol;Acc:HGNC:6743]	-	6478	10695	6072	9241	12316	6943	57.0971	57.1568	54.5415	63.6106	65.0045	60.8296
ENSG00000138796	1490.08	1676.25	1378.7	1871.12	1924.73	1741.14	1515.01	1845.66	-0.282425	0.000272547	0.00340085	HADH	4	107989714	108035175	+	12086	protein_coding	hydroxyacyl-CoA dehydrogenase [Source:HGNC Symbol;Acc:HGNC:4799]	-	1217	2250	1107	1953	2616	1428	6.82418	7.64992	6.32601	8.55264	8.78413	7.95945
ENSG00000105953	2623.87	2658.91	2637.84	2907.76	3047.48	3120.16	2640.21	3025.13	-0.195565	0.000273835	0.00341403	OGDH	7	44606572	44709066	+	5210	protein_coding	oxoglutarate dehydrogenase [Source:HGNC Symbol;Acc:HGNC:8124]	-	2143	3569	2118	3035	4142	2559	27.8758	28.1492	28.0772	30.832	32.2638	33.088
ENSG00000119383	2702.23	2728.94	2732.5	3016.02	3160.05	3128.69	2721.22	3101.59	-0.188813	0.000275529	0.00343225	PTPA	9	129110950	129148946	+	5624	protein_coding	protein phosphatase 2 phosphatase activator [Source:HGNC Symbol;Acc:HGNC:9308]	-	2207	3663	2194	3148	4295	2566	26.595	26.7639	26.9436	29.6258	30.9928	30.7361
ENSG00000055163	310.995	356.111	408.504	471.373	526.798	456.014	358.537	484.728	-0.439243	0.000276708	0.00344403	CYFIP2	5	157266079	157395595	+	10498	protein_coding	cytoplasmic FMR1 interacting protein 2 [Source:HGNC Symbol;Acc:HGNC:13760]	-	254	478	328	492	716	374	1.63972	1.87102	2.1579	2.4805	2.7679	2.39995
ENSG00000086289	674.638	601.216	554.221	808.615	780.633	731.573	610.025	773.607	-0.344918	0.00028024	0.00348504	EPDR1	7	37683843	37951941	+	2864	protein_coding	ependymin related 1 [Source:HGNC Symbol;Acc:HGNC:17572]	-	551	807	445	844	1061	600	13.0383	11.5786	10.7313	15.5973	15.0344	14.1129
ENSG00000212747	24.4878	44.7001	27.3997	6.70652	11.772	8.53502	32.1959	9.00452	1.83648	0.00028088	0.00348798	RTL8B	X	135020504	135022529	-	2026	protein_coding	retrotransposon Gag like 8B [Source:HGNC Symbol;Acc:HGNC:33156]	-	20	60	22	7	16	7	0.669011	1.21694	0.749978	0.182869	0.320497	0.232753
ENSG00000168653	7574.07	7962.58	7219.82	8689.74	8414.06	8621.59	7585.49	8575.13	-0.175792	0.000280949	0.00348798	NDUFS5	1	39026318	39034636	+	548	protein_coding	NADH:ubiquinone oxidoreductase subunit S5 [Source:HGNC Symbol;Acc:HGNC:7712]	-	6186	10688	5797	9070	11436	7071	765.019	801.444	730.614	876.006	846.91	869.236
ENSG00000127418	1251.33	1389.43	1670.14	1707.29	1751.83	1992.32	1436.96	1817.14	-0.338261	0.000284116	0.00352433	FGFRL1	4	1009936	1026897	+	4145	protein_coding	fibroblast growth factor receptor like 1 [Source:HGNC Symbol;Acc:HGNC:3693]	-	1022	1865	1341	1782	2381	1634	16.7097	18.4889	22.3444	22.7543	23.3119	26.5561
ENSG00000184922	429.761	470.096	481.985	332.452	357.575	359.69	460.614	349.906	0.397982	0.000284962	0.00353185	FMNL1	17	45221444	45247320	+	7576	protein_coding	formin like 1 [Source:HGNC Symbol;Acc:HGNC:1212]	-	351	631	387	347	486	295	3.13986	3.42252	3.52806	2.42421	2.60339	2.62313
ENSG00000196547	803.199	835.892	1037.45	1058.67	1153.66	1185.15	892.181	1132.49	-0.346353	0.000286137	0.00354344	MAN2A2	15	90902218	90922584	+	10002	protein_coding	mannosidase alpha class 2A member 2 [Source:HGNC Symbol;Acc:HGNC:6825]	-	656	1122	833	1105	1568	972	4.44488	4.6096	5.75206	5.84731	6.36213	6.54662
ENSG00000126787	1558.65	1577.17	1520.68	1934.35	1787.88	1758.21	1552.17	1826.81	-0.234604	0.000288255	0.00356668	DLGAP5	14	55148112	55191678	-	3667	protein_coding	DLG associated protein 5 [Source:HGNC Symbol;Acc:HGNC:16864]	-	1273	2117	1221	2019	2430	1442	23.5267	23.7229	22.9969	29.1411	26.893	26.4906
ENSG00000083799	1152.15	1121.23	1105.95	959.033	934.405	924.221	1126.44	939.22	0.261654	0.000288548	0.0035673	CYLD	16	50742050	50801935	+	12954	protein_coding	CYLD lysine 63 deubiquitinase [Source:HGNC Symbol;Acc:HGNC:2584]	-	941	1505	888	1001	1270	758	4.92298	4.77408	4.7345	4.08988	3.97872	3.94187
ENSG00000171954	39.1805	25.3301	39.8541	14.3711	7.35752	9.75431	34.7882	10.4943	1.72837	0.000292741	0.00361611	CYP4F22	19	15508493	15552317	+	2644	protein_coding	cytochrome P450 family 4 subfamily F member 22 [Source:HGNC Symbol;Acc:HGNC:26820]	-	32	34	32	15	10	8	0.820222	0.528414	0.835899	0.300269	0.153491	0.203829
ENSG00000225614	58.7707	75.2452	92.1626	138.921	110.363	153.63	75.3928	134.305	-0.825623	0.000294382	0.00363334	ZNF469	16	88427471	88440757	+	13287	protein_coding	zinc finger protein 469 [Source:HGNC Symbol;Acc:HGNC:23216]	zf-C2H2	48	101	74	145	150	126	0.244826	0.312357	0.384654	0.577593	0.45815	0.638824
ENSG00000224945	188.556	181.78	277.733	138.921	139.057	123.148	216.023	133.709	0.680478	0.000295488	0.00364394	AL353150.1	9	89088604	89109934	-	1038	sense_intronic	novel transcript	-	154	244	223	145	189	101	10.0546	9.65939	14.8379	7.39352	7.38938	6.55483
ENSG00000153339	2671.62	2657.42	2536.96	2266.8	2363.24	2147.17	2622	2259.07	0.213528	0.000296262	0.00365043	TRAPPC8	18	31829173	31953136	-	9214	protein_coding	trafficking protein particle complex 8 [Source:HGNC Symbol;Acc:HGNC:29169]	-	2182	3567	2037	2366	3212	1761	16.049	15.9079	15.2689	13.5909	14.1472	12.875
ENSG00000198912	827.687	760.647	748.51	968.614	919.69	972.992	778.948	953.765	-0.292012	0.000298858	0.00367935	C1orf174	1	3889125	3900293	-	4388	protein_coding	chromosome 1 open reading frame 174 [Source:HGNC Symbol;Acc:HGNC:27915]	-	676	1021	601	1011	1250	798	10.4405	9.56128	9.4596	12.1945	11.5608	12.2511
ENSG00000144749	923.189	882.082	925.362	705.143	746.788	775.467	910.211	742.466	0.293372	0.000299148	0.00367985	LRIG1	3	66378797	66501263	-	7032	protein_coding	leucine rich repeats and immunoglobulin like domains 1 [Source:HGNC Symbol;Acc:HGNC:17360]	-	754	1184	743	736	1015	636	7.26667	6.91879	7.29751	5.53961	5.85775	6.09278
ENSG00000135778	859.521	820.247	853.127	1044.3	996.944	1018.11	844.298	1019.78	-0.273787	0.000301435	0.00370489	NTPCR	1	232950605	232983882	+	15854	protein_coding	nucleoside-triphosphatase, cancer-related [Source:HGNC Symbol;Acc:HGNC:28204]	-	702	1101	685	1090	1355	835	3.00083	2.85368	2.98412	3.63888	3.46852	3.54801
ENSG00000179456	557.097	571.416	640.156	725.263	766.654	725.477	589.557	739.131	-0.329929	0.00030213	0.00370929	ZBTB18	1	244048939	244057476	+	3906	protein_coding	zinc finger and BTB domain containing 18 [Source:HGNC Symbol;Acc:HGNC:13030]	ZBTB	455	767	514	757	1042	595	7.89445	8.06901	9.08858	10.2576	10.8263	10.2618
ENSG00000175216	8874.37	9046.55	8109.06	9778.11	9734	9996.95	8676.66	9836.35	-0.180127	0.000302296	0.00370929	CKAP5	11	46743048	46846308	-	8538	protein_coding	cytoskeleton associated protein 5 [Source:HGNC Symbol;Acc:HGNC:28959]	-	7248	12143	6511	10206	13230	8199	57.5314	58.4422	52.6692	63.2674	62.885	64.6908
ENSG00000117054	2943.43	3022.47	2725.02	2580.1	2484.63	2442.23	2896.98	2502.32	0.212439	0.000306478	0.00375747	ACADM	1	75724347	75787575	+	4783	protein_coding	acyl-CoA dehydrogenase medium chain [Source:HGNC Symbol;Acc:HGNC:89]	-	2404	4057	2188	2693	3377	2003	34.0625	34.8547	31.5945	29.8	28.6533	28.211
ENSG00000112110	1539.06	1584.62	1677.61	1904.65	1815.84	1908.19	1600.43	1876.22	-0.228901	0.000308275	0.00377637	MRPL18	6	159789812	159798436	+	1375	protein_coding	mitochondrial ribosomal protein L18 [Source:HGNC Symbol;Acc:HGNC:14477]	-	1257	2127	1347	1988	2468	1565	61.9548	63.5656	67.6597	76.5234	72.8427	76.6742
ENSG00000126705	724.838	803.112	934.08	991.607	994.001	1188.81	820.677	1058.14	-0.364806	0.000308809	0.00377977	AHDC1	1	27534035	27604431	-	8297	protein_coding	AT-hook DNA binding motif containing 1 [Source:HGNC Symbol;Acc:HGNC:25230]	-	592	1078	750	1035	1351	975	4.83552	5.33894	6.24317	6.60237	6.60812	7.91628
ENSG00000175309	718.716	621.331	729.828	548.019	527.534	545.022	689.959	540.192	0.34869	0.000310661	0.00379929	PHYKPL	5	178208497	178232791	-	8402	protein_coding	5-phosphohydroxy-L-lysine phospho-lyase [Source:HGNC Symbol;Acc:HGNC:28249]	-	587	834	586	572	717	447	4.73476	4.07888	4.81704	3.60325	3.46322	3.58395
ENSG00000162434	4800.83	4727.78	4540.88	4112.06	3945.84	4305.31	4689.83	4121.07	0.188012	0.00031125	0.00380333	JAK1	1	64833229	64966504	-	6317	protein_coding	Janus kinase 1 [Source:HGNC Symbol;Acc:HGNC:6190]	-	3921	6346	3646	4292	5363	3531	42.0657	41.2806	39.8631	35.9608	34.4541	37.6551
ENSG00000101052	319.566	327.056	307.624	442.631	416.436	406.023	318.082	421.696	-0.405289	0.000312002	0.00380839	IFT52	20	43590931	43647296	+	2542	protein_coding	intraflagellar transport 52 [Source:HGNC Symbol;Acc:HGNC:15901]	-	261	439	247	462	566	333	6.95837	7.09653	6.71099	9.61938	9.03617	8.82483
ENSG00000130638	1585.58	1434.87	1313.94	1743.7	1777.58	1687.5	1444.8	1736.26	-0.266148	0.00031218	0.00380839	ATXN10	22	45671798	45845307	+	5127	protein_coding	ataxin 10 [Source:HGNC Symbol;Acc:HGNC:10549]	-	1295	1926	1055	1820	2416	1384	17.1178	15.4365	14.212	18.7883	19.1239	18.1849
ENSG00000113716	4346.58	4293.44	4498.53	3920.44	3697.89	3952.93	4379.52	3857.09	0.183711	0.000313818	0.0038252	HMGXB3	5	150000046	150053142	+	6263	protein_coding	HMG-box containing 3 [Source:HGNC Symbol;Acc:HGNC:28982]	HMG	3550	5763	3612	4092	5026	3242	38.4139	37.8114	39.8318	34.5807	32.5674	34.8713
ENSG00000118496	2017.79	2065.89	2017.61	2253.39	2408.85	2389.81	2033.77	2350.68	-0.2083	0.000317513	0.00386705	FBXO30	6	145793502	145814753	-	9009	protein_coding	F-box protein 30 [Source:HGNC Symbol;Acc:HGNC:15600]	-	1648	2773	1620	2352	3274	1960	12.3972	12.6482	12.4195	13.8179	14.7484	14.6561
ENSG00000018510	2855.28	2964.36	2960.41	3337.93	3267.47	3376.21	2926.68	3327.21	-0.183904	0.000318431	0.00387504	AGPS	2	177392644	177559299	+	8965	protein_coding	alkylglycerone phosphate synthase [Source:HGNC Symbol;Acc:HGNC:327]	-	2332	3979	2377	3484	4441	2769	17.6287	18.2381	18.3123	20.5688	20.1036	20.807
ENSG00000066926	359.97	390.381	397.296	457.002	538.57	514.54	382.549	503.371	-0.39593	0.000319982	0.0038907	FECH	18	57548283	57586772	-	4473	protein_coding	ferrochelatase [Source:HGNC Symbol;Acc:HGNC:3647]	-	294	524	319	477	732	422	4.45442	4.81382	4.92557	5.64417	6.64134	6.35552
ENSG00000141401	694.229	683.911	713.637	891.968	882.167	799.853	697.259	857.996	-0.303227	0.000322007	0.00391209	IMPA2	18	11981025	12030883	+	3825	protein_coding	inositol monophosphatase 2 [Source:HGNC Symbol;Acc:HGNC:6051]	-	567	918	573	931	1199	656	10.046	9.86207	10.3464	12.8825	12.7213	11.5534
ENSG00000184277	402.824	386.656	368.65	487.66	501.783	509.663	386.043	499.702	-0.371539	0.000323796	0.00393059	TM2D3	15	101621444	101652391	-	11894	protein_coding	TM2 domain containing 3 [Source:HGNC Symbol;Acc:HGNC:24128]	-	329	519	296	509	682	418	1.87461	1.79307	1.71881	2.26501	2.32702	2.36748
ENSG00000182636	189.78	140.805	155.68	235.686	252.363	229.226	162.089	239.092	-0.573514	0.000325082	0.00394295	NDN	15	23685400	23687330	-	1931	protein_coding	necdin, MAGE family member [Source:HGNC Symbol;Acc:HGNC:7675]	-	155	189	125	246	343	188	5.43991	4.02195	4.47088	6.74269	7.20867	6.55863
ENSG00000111057	2839.36	3011.3	3243.13	3362.84	3562.51	3667.62	3031.26	3530.99	-0.220024	0.000325776	0.00394813	KRT18	12	52948871	52952901	+	3218	protein_coding	keratin 18 [Source:HGNC Symbol;Acc:HGNC:6430]	-	2319	4042	2604	3510	4842	3008	48.8379	51.614	55.8882	57.73	61.0636	62.9694
ENSG00000105996	20.8146	23.095	17.4362	59.4006	46.3524	46.333	20.4486	50.6953	-1.29536	0.000326377	0.00395216	HOXA2	7	27100354	27102811	-	2458	protein_coding	homeobox A2 [Source:HGNC Symbol;Acc:HGNC:5103]	Homeobox	17	31	14	62	63	38	0.468716	0.518247	0.393379	1.33503	1.04016	1.04145
ENSG00000176986	2476.94	2448.82	2404.95	2826.32	2775.99	2756.81	2443.57	2786.37	-0.189425	0.00032727	0.00395973	SEC24C	10	73744384	73772161	+	5341	protein_coding	SEC24 homolog C, COPII coat complex component [Source:HGNC Symbol;Acc:HGNC:10705]	-	2023	3287	1931	2950	3773	2261	25.6694	25.2891	24.9704	29.2334	28.6687	28.5178
ENSG00000171310	576.687	518.521	556.712	388.978	409.078	468.207	550.64	422.088	0.385	0.000328305	0.00396899	CHST11	12	104455295	104762014	+	6492	protein_coding	carbohydrate sulfotransferase 11 [Source:HGNC Symbol;Acc:HGNC:17422]	-	471	696	447	406	556	384	4.91683	4.40542	4.75548	3.31	3.47568	3.98465
ENSG00000132821	12.2439	23.8401	17.4362	45.0295	50.0311	47.5523	17.84	47.5376	-1.37942	0.000328657	0.00397	VSTM2L	20	37903104	37945350	+	1959	protein_coding	V-set and transmembrane domain containing 2 like [Source:HGNC Symbol;Acc:HGNC:16096]	-	10	32	14	47	68	39	0.345946	0.671232	0.493581	1.26983	1.4087	1.34112
ENSG00000102580	906.048	989.362	1047.42	823.944	816.685	727.915	980.942	789.515	0.310427	0.000330095	0.0039841	DNAJC3	13	95677139	95794989	+	5591	protein_coding	DnaJ heat shock protein family (Hsp40) member C3 [Source:HGNC Symbol;Acc:HGNC:9439]	-	740	1328	841	860	1110	597	8.96984	9.76036	10.3889	8.14122	8.05707	7.1932
ENSG00000183072	1083.58	1099.62	1235.48	904.423	892.467	994.939	1139.56	930.61	0.293389	0.000332528	0.00401019	NKX2-5	5	173232109	173235357	-	2094	protein_coding	NK2 homeobox 5 [Source:HGNC Symbol;Acc:HGNC:2488]	Homeobox	885	1476	992	944	1213	816	28.6424	28.9645	32.719	23.8603	23.5086	26.2513
ENSG00000124783	4420.04	4651.79	4284.32	4990.61	5198.82	4974.7	4452.05	5054.71	-0.182405	0.00033288	0.00401115	SSR1	6	7268306	7347446	-	11349	protein_coding	signal sequence receptor subunit 1 [Source:HGNC Symbol;Acc:HGNC:11323]	-	3610	6244	3440	5209	7066	4080	21.5572	22.608	20.9347	24.2928	25.2673	24.2181
ENSG00000160446	410.17	418.691	505.649	592.09	588.602	553.557	444.837	578.083	-0.383601	0.000333259	0.00401243	ZDHHC12	9	128720869	128724127	-	2597	protein_coding	zinc finger DHHC-type containing 12 [Source:HGNC Symbol;Acc:HGNC:19159]	-	335	562	406	618	800	454	8.7421	8.89245	10.7974	12.595	12.5015	11.7766
ENSG00000105559	12.2439	11.175	23.6634	59.4006	36.7876	37.7979	15.6941	44.6621	-1.54023	0.000335171	0.00403217	PLEKHA4	19	48837097	48868632	-	3851	protein_coding	pleckstrin homology domain containing A4 [Source:HGNC Symbol;Acc:HGNC:14339]	-	10	15	19	62	50	31	0.175982	0.160057	0.340757	0.852116	0.526914	0.542283
ENSG00000123240	1625.99	1586.11	1417.31	1387.29	1243.42	1116.87	1543.14	1249.19	0.30391	0.000336256	0.00404108	OPTN	10	13099449	13138308	+	5138	protein_coding	optineurin [Source:HGNC Symbol;Acc:HGNC:17142]	-	1328	2129	1138	1448	1690	916	17.5165	17.027	15.2972	14.9161	13.3486	12.0099
ENSG00000182923	734.633	717.437	655.102	547.061	583.451	545.022	702.391	558.511	0.32977	0.00033646	0.00404108	CEP63	3	134485721	134575017	+	10385	protein_coding	centrosomal protein 63 [Source:HGNC Symbol;Acc:HGNC:25815]	-	600	963	526	571	793	447	3.9155	3.81045	3.4982	2.91011	3.09892	2.8996
ENSG00000111269	2012.9	1970.53	1849.48	1682.38	1681.93	1638.72	1944.3	1667.68	0.221445	0.000342304	0.00410792	CREBL2	12	12611827	12645108	+	3922	protein_coding	cAMP responsive element binding protein like 2 [Source:HGNC Symbol;Acc:HGNC:2350]	Others	1644	2645	1485	1756	2286	1344	28.4078	27.7125	26.1507	23.6972	23.6544	23.085
ENSG00000235245	205.697	141.55	125.789	68.0233	100.062	98.7624	157.679	88.9493	0.821603	0.00034604	0.00414938	AL360181.2	10	133295187	133295977	-	626	antisense	novel transcript	-	168	190	101	71	136	81	18.1877	12.472	11.1433	6.00295	8.81674	8.71662
ENSG00000173402	2664.27	2572.49	2286.63	2863.69	3034.98	2923.85	2507.8	2940.84	-0.229383	0.000347966	0.00416909	DAG1	3	49468703	49535618	+	6923	protein_coding	dystroglycan 1 [Source:HGNC Symbol;Acc:HGNC:2666]	-	2176	3453	1836	2989	4125	2398	21.3014	20.4955	18.3165	22.8514	24.1809	23.3342
ENSG00000112144	149.375	169.86	158.171	247.183	219.254	234.103	159.136	233.514	-0.545536	0.000349814	0.00418784	ICK	6	53001279	53061802	-	6259	protein_coding	intestinal cell kinase [Source:HGNC Symbol;Acc:HGNC:21219]	-	122	228	127	258	298	192	1.32098	1.49688	1.40141	2.1817	1.93221	2.06649
ENSG00000196781	2054.52	2096.43	2143.4	2353.99	2403.7	2487.35	2098.12	2415.01	-0.202256	0.000353051	0.00421829	TLE1	9	81583683	81689305	-	4906	protein_coding	transducin like enhancer of split 1 [Source:HGNC Symbol;Acc:HGNC:11837]	-	1678	2814	1721	2457	3267	2040	23.1797	23.5697	24.228	26.5069	27.025	28.0117
ENSG00000139697	2898.13	2895.08	2905.61	2642.37	2479.48	2483.69	2899.61	2535.18	0.193707	0.000353229	0.00421829	SBNO1	12	123289109	123364843	-	11124	protein_coding	strawberry notch homolog 1 [Source:HGNC Symbol;Acc:HGNC:22973]	-	2367	3886	2333	2758	3370	2037	14.4205	14.3549	14.485	13.1224	12.2945	12.3358
ENSG00000196611	57.5463	85.6752	122.053	30.6584	51.5026	37.7979	88.4249	39.9863	1.13057	0.000353361	0.00421829	MMP1	11	102789920	102798160	-	1970	protein_coding	matrix metallopeptidase 1 [Source:HGNC Symbol;Acc:HGNC:7155]	-	47	115	98	32	70	31	1.61687	2.39877	3.43578	0.859734	1.44203	1.06007
ENSG00000159216	2142.68	2211.91	2188.24	1772.44	1912.22	1945.98	2180.94	1876.88	0.217645	0.000353502	0.00421829	RUNX1	21	34787801	36004667	-	15574	protein_coding	runt related transcription factor 1 [Source:HGNC Symbol;Acc:HGNC:10471]	Runt	1750	2969	1757	1850	2599	1596	7.61519	7.8337	7.79178	6.28713	6.77251	6.90351
ENSG00000156453	183.658	170.605	145.717	105.388	105.213	108.517	166.66	106.372	0.650929	0.000356704	0.00425306	PCDH1	5	141853111	141879246	-	5903	protein_coding	protocadherin 1 [Source:HGNC Symbol;Acc:HGNC:8655]	-	150	229	117	110	143	89	1.72211	1.59412	1.36892	0.98628	0.983121	1.01567
ENSG00000197467	73.4633	68.5401	97.1444	37.3649	38.2591	43.8944	79.7159	39.8395	0.998442	0.000359801	0.00428651	COL13A1	10	69801867	69964275	+	5888	protein_coding	collagen type XIII alpha 1 chain [Source:HGNC Symbol;Acc:HGNC:2190]	-	60	92	78	39	52	36	0.690599	0.642062	0.914938	0.350572	0.358409	0.411881
ENSG00000164296	293.853	269.691	232.897	178.202	177.316	198.744	265.48	184.754	0.528653	0.000361928	0.00430838	TIGD6	5	149993118	150001167	-	4640	protein_coding	tigger transposable element derived 6 [Source:HGNC Symbol;Acc:HGNC:18332]	-	240	362	187	186	241	163	3.50539	3.20588	2.78348	2.12166	2.10786	2.3665
ENSG00000083093	1100.73	1185.3	1102.21	927.416	963.835	931.536	1129.41	940.929	0.265075	0.000364118	0.00433095	PALB2	16	23603160	23641310	-	4747	protein_coding	partner and localizer of BRCA2 [Source:HGNC Symbol;Acc:HGNC:26144]	-	899	1591	885	968	1310	764	12.8346	13.7723	12.8762	10.7929	11.1994	10.8421
ENSG00000168487	462.819	342.701	373.632	528.857	519.441	523.075	393.051	523.791	-0.421493	0.000369354	0.00438968	BMP1	8	22164736	22212326	+	7471	protein_coding	bone morphogenetic protein 1 [Source:HGNC Symbol;Acc:HGNC:1067]	-	378	460	300	552	706	429	3.42891	2.53009	2.77337	3.91058	3.83504	3.86826
ENSG00000119280	1749.65	1843.13	1916.73	2133.63	2211.67	2069.13	1836.51	2138.15	-0.220644	0.000370284	0.00439719	C1orf198	1	230837119	230869589	-	5161	protein_coding	chromosome 1 open reading frame 198 [Source:HGNC Symbol;Acc:HGNC:25900]	-	1429	2474	1539	2227	3006	1697	18.7647	19.698	20.5954	22.8385	23.6373	22.1506
ENSG00000099864	36.7317	58.1101	32.3815	84.3106	100.798	78.0345	42.4077	87.7144	-1.02312	0.000373614	0.00443318	PALM	19	708939	748329	+	4908	protein_coding	paralemmin [Source:HGNC Symbol;Acc:HGNC:8594]	-	30	78	26	88	137	64	0.414247	0.653051	0.365876	0.948983	1.13282	0.878442
ENSG00000114933	630.56	709.242	697.447	558.558	534.156	530.391	679.083	541.035	0.330119	0.000379793	0.00450287	INO80D	2	205993721	206086303	-	14373	protein_coding	INO80 complex subunit D [Source:HGNC Symbol;Acc:HGNC:25997]	-	515	952	560	583	726	435	2.4283	2.72174	2.69095	2.14685	2.0499	2.03882
ENSG00000065534	378.336	411.986	285.206	499.157	488.539	492.593	358.509	493.43	-0.452133	0.000384412	0.00455098	MYLK	3	123610049	123884331	-	22167	protein_coding	myosin light chain kinase [Source:HGNC Symbol;Acc:HGNC:7590]	-	309	553	229	521	664	404	0.944701	1.02512	0.713499	1.24397	1.21564	1.22776
ENSG00000175505	238.756	215.305	283.96	314.249	368.612	348.717	246.007	343.859	-0.493343	0.000384468	0.00455098	CLCF1	11	67364168	67374177	-	1975	protein_coding	cardiotrophin like cytokine factor 1 [Source:HGNC Symbol;Acc:HGNC:17412]	-	195	289	228	328	501	286	6.6913	6.01295	7.9732	8.78997	10.2947	9.75521
ENSG00000122566	23775.2	24938.2	21831.3	28080.2	27762.1	25225.9	23514.9	27022.7	-0.200509	0.00038784	0.00458721	HNRNPA2B1	7	26173057	26201529	-	9267	protein_coding	heterogeneous nuclear ribonucleoprotein A2/B1 [Source:HGNC Symbol;Acc:HGNC:5033]	-	19418	33474	17529	29309	37733	20689	142.006	148.431	130.642	167.395	165.244	150.397
ENSG00000275342	84.4828	134.845	123.299	172.453	178.052	209.718	114.209	186.741	-0.692613	0.000396241	0.00468282	PRAG1	8	8317736	8386498	-	4904	protein_coding	PEAK1 related, kinase-activating pseudokinase 1 [Source:HGNC Symbol;Acc:HGNC:25438]	-	69	181	99	180	242	172	0.953545	1.51665	1.39428	1.94269	2.00267	2.36274
ENSG00000138336	112.644	102.065	118.317	190.657	169.223	156.069	111.009	171.983	-0.641187	0.00039818	0.00470197	TET1	10	68560656	68694482	+	9288	protein_coding	tet methylcytosine dioxygenase 1 [Source:HGNC Symbol;Acc:HGNC:29484]	-	92	137	95	199	230	128	0.671287	0.606116	0.706426	1.134	1.00496	0.928379
ENSG00000117407	47.7512	66.3051	72.2355	100.598	130.964	104.859	62.0973	112.14	-0.853734	0.000399446	0.00471314	ARTN	1	43933320	43937241	+	2658	protein_coding	artemin [Source:HGNC Symbol;Acc:HGNC:727]	-	39	89	58	105	178	86	0.99438	1.37592	1.50709	2.09081	2.71774	2.17962
ENSG00000270504	72.239	63.3251	70.9901	124.55	115.513	109.736	68.8514	116.6	-0.769401	0.000400612	0.00472312	AL391422.4	6	3751111	3753871	+	2761	antisense	novel transcript, antisense to PXDC1	-	59	85	57	130	157	90	1.4482	1.26506	1.42585	2.49205	2.30769	2.19591
ENSG00000116128	852.175	846.322	819.5	1008.85	987.379	1040.05	839.332	1012.09	-0.267914	0.00040527	0.00477422	BCL9	1	147541412	147626216	+	6420	protein_coding	B cell CLL/lymphoma 9 [Source:HGNC Symbol;Acc:HGNC:1008]	-	696	1136	658	1053	1342	853	7.34712	7.2711	7.07874	8.68108	8.48323	8.95059
ENSG00000136231	712.594	782.252	760.964	918.794	946.913	888.861	751.937	918.189	-0.28734	0.000405665	0.00477506	IGF2BP3	7	23310209	23470467	-	8511	protein_coding	insulin like growth factor 2 mRNA binding protein 3 [Source:HGNC Symbol;Acc:HGNC:28868]	-	582	1050	611	959	1287	729	4.63431	5.06951	4.95822	5.96374	6.13679	5.77011
ENSG00000107643	779.936	861.222	824.482	1013.64	1006.51	971.773	821.88	997.308	-0.277035	0.000412269	0.00484892	MAPK8	10	48306639	48439360	+	9674	protein_coding	mitogen-activated protein kinase 8 [Source:HGNC Symbol;Acc:HGNC:6881]	-	637	1156	662	1058	1368	797	4.46248	4.91031	4.72625	5.78842	5.73883	5.54996
ENSG00000176087	3299.73	3169.98	3010.23	2715.18	2803.95	2762.91	3159.98	2760.68	0.194795	0.0004126	0.00484896	SLC35A4	5	140564456	140569103	+	4023	protein_coding	solute carrier family 35 member A4 [Source:HGNC Symbol;Acc:HGNC:20753]	-	2695	4255	2417	2834	3811	2266	45.3995	43.4617	41.4946	37.2847	38.4443	37.9444
ENSG00000151704	12.2439	11.175	1.24544	0	0	0	8.22145	0	5.56789	0.000417618	1	KCNJ1	11	128836315	128867373	-	4637	protein_coding	potassium voltage-gated channel subfamily J member 1 [Source:HGNC Symbol;Acc:HGNC:6255]	-	10	15	1	0	0	0	0.146152	0.132926	0.0148946	0	0	0
ENSG00000108106	6833.32	7321.13	8467.75	8896.68	8452.32	9432.42	7540.73	8927.14	-0.243381	0.00041784	0.00490663	UBE2S	19	55399745	55407777	-	2788	protein_coding	ubiquitin conjugating enzyme E2 S [Source:HGNC Symbol;Acc:HGNC:17895]	-	5581	9827	6799	9286	11488	7736	135.663	144.839	168.429	176.285	167.223	186.922
ENSG00000109787	1098.28	972.972	949.026	805.741	858.623	786.441	1006.76	816.935	0.297567	0.000421846	0.00494973	KLF3	4	38664196	38701042	+	6297	protein_coding	Kruppel like factor 3 [Source:HGNC Symbol;Acc:HGNC:16516]	zf-C2H2	897	1306	762	841	1167	645	9.65387	8.52249	8.35769	7.06875	7.52109	6.90023
ENSG00000164307	618.316	681.676	615.248	519.277	488.539	515.759	638.414	507.858	0.335921	0.000423048	0.00495989	ERAP1	5	96760810	96808100	-	7945	protein_coding	endoplasmic reticulum aminopeptidase 1 [Source:HGNC Symbol;Acc:HGNC:18173]	-	505	915	494	542	664	423	4.30765	4.73243	4.29436	3.61065	3.3917	3.58661
ENSG00000130707	617.092	552.046	479.495	712.808	699.7	694.994	549.544	702.501	-0.353884	0.000424321	0.00497086	ASS1	9	130444929	130501274	+	3050	protein_coding	argininosuccinate synthase 1 [Source:HGNC Symbol;Acc:HGNC:758]	-	504	741	385	744	951	570	11.1988	9.98333	8.71818	12.9108	12.6539	12.5896
ENSG00000053254	421.19	457.431	399.786	561.432	534.156	551.118	426.136	548.902	-0.358882	0.0004292	0.00502402	FOXN3	14	89124871	89619149	-	11033	protein_coding	forkhead box N3 [Source:HGNC Symbol;Acc:HGNC:1928]	Fork	344	614	321	586	726	452	2.11304	2.28682	2.00945	2.81115	2.67046	2.75983
ENSG00000138162	1438.66	1474.36	1579.22	1332.68	1112.46	1261.96	1497.41	1235.7	0.278956	0.000430243	0.00503224	TACC2	10	121989174	122254545	+	18844	protein_coding	transforming acidic coiled-coil containing protein 2 [Source:HGNC Symbol;Acc:HGNC:11523]	-	1175	1979	1268	1391	1512	1035	4.22579	4.31549	4.64741	3.90692	3.25628	3.70003
ENSG00000020129	839.931	932.742	1088.51	1140.11	1194.86	1226.6	953.729	1187.19	-0.316563	0.00043475	0.00508093	NCDN	1	35557473	35567274	+	4917	protein_coding	neurochondrin [Source:HGNC Symbol;Acc:HGNC:17597]	-	686	1252	874	1190	1624	1006	9.45511	10.4631	12.2765	12.8094	13.4038	13.7827
ENSG00000141449	224.063	211.58	239.125	292.213	327.41	308.48	224.923	309.367	-0.46675	0.000435151	0.00508159	GREB1L	18	21242242	21525417	+	10572	protein_coding	GREB1 like retinoic acid receptor coactivator [Source:HGNC Symbol;Acc:HGNC:31042]	-	183	284	192	305	445	253	1.1731	1.10387	1.25432	1.52694	1.70823	1.61213
ENSG00000149809	91.8292	86.4202	94.6535	146.585	156.715	131.683	90.9676	144.995	-0.682807	0.000437863	0.00510921	TM7SF2	11	65111845	65116384	+	3408	protein_coding	transmembrane 7 superfamily member 2 [Source:HGNC Symbol;Acc:HGNC:11863]	-	75	116	76	153	213	108	1.49144	1.39867	1.54021	2.37614	2.53643	2.13482
ENSG00000154655	40.4048	53.6401	56.0448	102.514	97.1193	80.473	50.0299	93.3688	-0.899182	0.000438333	0.00511065	L3MBTL4	18	5954706	6415237	-	7959	protein_coding	L3MBTL4, histone methyl-lysine binding protein [Source:HGNC Symbol;Acc:HGNC:26677]	zf-C2HC	33	72	45	107	132	66	0.280995	0.371733	0.390498	0.711551	0.673068	0.558628
ENSG00000159131	6802.71	7049.21	7000.62	6102.94	6302.45	6325.67	6950.84	6243.69	0.155188	0.000439333	0.00511753	GART	21	33503931	33543491	-	7751	protein_coding	phosphoribosylglycinamide formyltransferase, phosphoribosylglycinamide synthetase, phosphoribosylaminoimidazole synthetase [Source:HGNC Symbol;Acc:HGNC:4163]	-	5556	9462	5621	6370	8566	5188	48.5788	50.1629	50.0865	43.4973	44.8501	45.0899
ENSG00000278970	457.922	420.926	410.995	343.949	331.824	292.629	429.948	322.801	0.40802	0.00043985	0.00511753	HEIH	5	180829954	180831605	-	1652	TEC	hepatocellular carcinoma up-regulated EZH2-associated long non-coding RNA [Source:HGNC Symbol;Acc:HGNC:45049]	-	374	565	330	359	451	240	15.3428	14.0539	13.7965	11.5018	11.0792	9.78675
ENSG00000102181	1515.79	1517.57	1389.91	1727.41	1799.65	1675.3	1474.42	1734.12	-0.234032	0.000439964	0.00511753	CD99L2	X	150766337	150898816	-	5762	protein_coding	CD99 molecule like 2 [Source:HGNC Symbol;Acc:HGNC:18237]	-	1238	2037	1116	1803	2446	1374	14.561	14.527	13.3769	16.5616	17.2277	16.0639
ENSG00000167775	1551.3	1673.27	2033.8	2015.79	2135.89	2414.19	1752.79	2188.62	-0.320328	0.000441275	0.00512874	CD320	19	8302127	8308356	-	2277	protein_coding	CD320 molecule [Source:HGNC Symbol;Acc:HGNC:16692]	-	1267	2246	1633	2104	2903	1980	37.71	40.5325	49.5323	48.9061	51.7401	58.5787
ENSG00000148680	74.6877	80.4602	87.1808	49.8199	42.6736	26.8243	80.7762	39.7726	1.00423	0.000442228	0.00513576	HTR7	10	90740823	90857698	-	3131	protein_coding	5-hydroxytryptamine receptor 7 [Source:HGNC Symbol;Acc:HGNC:5302]	-	61	108	70	52	58	22	1.32035	1.41742	1.54412	0.879024	0.751776	0.473344
ENSG00000008394	5184.06	5643.39	5014.14	6100.06	6606.32	5724.56	5280.53	6143.65	-0.218277	0.000449993	0.00522113	MGST1	12	16347142	16609259	+	7440	protein_coding	microsomal glutathione S-transferase 1 [Source:HGNC Symbol;Acc:HGNC:7061]	-	4234	7575	4026	6367	8979	4695	38.5674	41.8376	37.3737	45.2942	48.9777	42.5109
ENSG00000272620	3106.28	3211.7	2875.72	3437.57	3620.64	3512.77	3064.57	3523.66	-0.20018	0.000450287	0.00522113	AFAP1-AS1	4	7754090	7778928	+	6795	antisense	AFAP1 antisense RNA 1 [Source:HGNC Symbol;Acc:HGNC:28141]	-	2537	4311	2309	3588	4921	2881	25.3031	26.0703	23.4693	27.9475	29.3905	28.5622
ENSG00000100867	116.317	150.49	174.362	82.3944	80.197	102.42	147.056	88.3372	0.745779	0.000451399	0.00522992	DHRS2	14	23630115	23645639	+	7556	protein_coding	dehydrogenase/reductase 2 [Source:HGNC Symbol;Acc:HGNC:18349]	-	95	202	140	86	109	84	0.852068	1.09854	1.27968	0.602403	0.585434	0.748902
ENSG00000166900	1639.46	1463.18	1709.99	1358.55	1272.85	1375.36	1604.21	1335.59	0.262676	0.000455235	0.00527022	STX3	11	59713456	59805882	+	6568	protein_coding	syntaxin 3 [Source:HGNC Symbol;Acc:HGNC:11438]	-	1339	1964	1373	1418	1730	1128	13.8162	12.2876	14.4378	11.4268	10.6895	11.5695
ENSG00000075711	2708.35	2603.04	2221.87	2977.7	3059.26	2895.81	2511.08	2977.59	-0.245368	0.000455879	0.00527354	DLG1	3	197042560	197299300	-	11001	protein_coding	discs large MAGUK scaffold protein 1 [Source:HGNC Symbol;Acc:HGNC:2900]	-	2212	3494	1784	3108	4158	2375	13.6269	13.0511	11.2003	14.953	15.339	14.5435
ENSG00000153187	19957.5	19528.7	18232	21572	21520	21208.3	19239.4	21433.4	-0.155709	0.000456368	0.00527506	HNRNPU	1	244840638	244864560	-	22512	protein_coding	heterogeneous nuclear ribonucleoprotein U [Source:HGNC Symbol;Acc:HGNC:5048]	-	16300	26213	14639	22516	29249	17394	49.07	47.8475	44.912	52.9368	52.7279	52.0503
ENSG00000101746	4.89756	5.96001	2.49088	36.4068	16.9223	15.8508	4.44948	23.06	-2.32914	0.000460054	0.00531349	NOL4	18	33851100	34224952	-	5687	protein_coding	nucleolar protein 4 [Source:HGNC Symbol;Acc:HGNC:7870]	-	4	8	2	38	23	13	0.0476672	0.0578048	0.0242891	0.353656	0.16413	0.153992
ENSG00000170006	542.404	476.056	366.159	342.991	340.653	313.357	461.54	332.334	0.473265	0.000465465	0.00537179	TMEM154	4	152618632	152680165	-	11587	protein_coding	transmembrane protein 154 [Source:HGNC Symbol;Acc:HGNC:26489]	-	443	639	294	358	463	257	2.59105	2.26614	1.75243	1.63528	1.62164	1.49417
ENSG00000171303	6.12195	10.43	4.98176	31.6165	22.8083	29.2629	7.17791	27.8959	-1.89511	0.000466151	0.0053755	KCNK3	2	26692690	26733420	+	6223	protein_coding	potassium two pore domain channel subfamily K member 3 [Source:HGNC Symbol;Acc:HGNC:6278]	-	5	14	4	33	31	24	0.0544519	0.0924454	0.0443941	0.280669	0.202165	0.259806
ENSG00000120253	1363.97	1334.3	1377.46	1613.4	1582.6	1553.37	1358.57	1583.12	-0.22226	0.00046693	0.00538028	NUP43	6	149724315	149749665	-	4432	protein_coding	nucleoporin 43 [Source:HGNC Symbol;Acc:HGNC:21182]	-	1114	1791	1106	1684	2151	1274	17.0344	16.6055	17.2354	20.1105	19.6963	19.3645
ENSG00000132182	10257.9	10535.8	10028.3	11056.2	11505	11761.3	10274	11440.8	-0.154585	0.00046859	0.00539518	NUP210	3	13316235	13420309	-	8182	protein_coding	nucleoporin 210 [Source:HGNC Symbol;Acc:HGNC:30052]	-	8378	14142	8052	11540	15637	9646	69.3943	71.0245	67.9688	74.6495	77.5599	79.4192
ENSG00000175166	12483.9	12815.5	13478.2	11061.9	11385.8	12036.8	12925.8	11494.8	0.169516	0.000471358	0.00542283	PSMD2	3	184298709	184309054	+	5453	protein_coding	proteasome 26S subunit, non-ATPase 2 [Source:HGNC Symbol;Acc:HGNC:9559]	-	10196	17202	10822	11546	15475	9872	126.718	129.628	137.068	112.067	115.17	121.957
ENSG00000215883	513.019	475.311	481.985	423.469	343.596	342.62	490.105	369.895	0.404295	0.000472988	0.00543733	CYB5RL	1	54169651	54200036	-	8926	protein_coding	cytochrome b5 reductase like [Source:HGNC Symbol;Acc:HGNC:32220]	-	419	638	387	442	467	281	3.18126	2.93711	2.99446	2.62087	2.12326	2.12074
ENSG00000100804	2709.57	2883.16	2711.32	3077.34	3296.17	3139.67	2768.02	3171.06	-0.195323	0.000473459	0.00543851	PSMB5	14	23016543	23035230	-	1765	protein_coding	proteasome subunit beta 5 [Source:HGNC Symbol;Acc:HGNC:9542]	-	2213	3870	2177	3212	4480	2575	84.9727	90.0997	85.1881	96.3189	103.009	98.2811
ENSG00000112996	2039.83	2099.41	2107.29	1809.8	1780.52	1843.56	2082.18	1811.3	0.202359	0.000477384	0.00547858	MRPS30	5	44808925	44820428	+	6202	protein_coding	mitochondrial ribosomal protein S30 [Source:HGNC Symbol;Acc:HGNC:8769]	-	1666	2818	1692	1889	2420	1512	18.2048	18.6709	18.8423	16.1206	15.8353	16.4232
ENSG00000144354	1501.1	1564.5	1577.97	1727.41	1972.55	1783.82	1547.86	1827.93	-0.2414	0.00047769	0.00547858	CDCA7	2	173354820	173368997	+	3934	protein_coding	cell division cycle associated 7 [Source:HGNC Symbol;Acc:HGNC:14628]	-	1226	2100	1267	1803	2681	1463	21.1202	21.9352	22.2437	24.2573	27.6571	25.0523
ENSG00000150477	160.395	187.74	170.625	110.179	127.285	89.0081	172.92	108.824	0.659363	0.00048253	0.0055273	KIAA1328	18	36829106	37232172	+	11127	protein_coding	KIAA1328 [Source:HGNC Symbol;Acc:HGNC:29248]	-	131	252	137	115	173	73	0.797877	0.930635	0.850369	0.547016	0.630974	0.441959
ENSG00000160326	760.346	639.211	653.856	532.69	492.218	577.943	684.471	534.283	0.358899	0.000482688	0.0055273	SLC2A6	9	133471095	133479137	-	3540	protein_coding	solute carrier family 2 member 6 [Source:HGNC Symbol;Acc:HGNC:11011]	-	621	858	525	556	669	474	11.8886	9.95958	10.2429	8.31289	7.66949	9.02013
ENSG00000142733	2281.04	2129.21	2351.39	2486.2	2669.31	2678.78	2253.88	2611.43	-0.214497	0.000484485	0.00554358	MAP3K6	1	27355184	27366892	-	4951	protein_coding	mitogen-activated protein kinase kinase kinase 6 [Source:HGNC Symbol;Acc:HGNC:6858]	-	1863	2858	1888	2595	3628	2197	25.5013	23.7206	26.3375	27.7412	29.7384	29.8934
ENSG00000188342	899.926	801.622	805.8	1032.8	1045.5	965.676	835.783	1014.66	-0.284053	0.000484996	0.00554512	GTF2F2	13	45120515	45284909	+	3619	protein_coding	general transcription factor IIF subunit 2 [Source:HGNC Symbol;Acc:HGNC:4653]	-	735	1076	647	1078	1421	792	13.7639	12.2175	12.3475	15.7656	15.9349	14.7426
ENSG00000189001	71.0146	61.8351	54.7994	35.4488	27.9586	23.1665	62.5497	28.8579	1.10775	0.000490946	0.0056088	SBSN	19	35523367	35528351	-	1986	protein_coding	suprabasin [Source:HGNC Symbol;Acc:HGNC:24950]	-	58	83	44	37	38	19	1.97921	1.71734	1.53017	0.986059	0.776511	0.644484
ENSG00000151240	393.029	391.126	406.014	509.696	487.068	529.171	396.723	508.645	-0.357055	0.000496107	0.00566337	DIP2C	10	274190	689668	-	8563	protein_coding	disco interacting protein 2 homolog C [Source:HGNC Symbol;Acc:HGNC:29150]	-	321	525	326	532	662	434	2.54051	2.51936	2.6294	3.28826	3.13744	3.4143
ENSG00000011426	6279.89	6032.28	5608.22	6979.57	6827.04	6547.58	5973.46	6784.73	-0.183853	0.000515029	0.00587484	ANLN	7	36389806	36453791	+	6012	protein_coding	anillin actin binding protein [Source:HGNC Symbol;Acc:HGNC:14082]	-	5129	8097	4503	7285	9279	5370	57.8171	55.3429	51.7307	64.1344	62.6362	60.1718
ENSG00000197622	2923.84	2866.02	2874.48	2625.12	2539.08	2415.41	2888.11	2526.54	0.191636	0.000515905	0.00588029	CDC42SE1	1	151050971	151070325	-	4184	protein_coding	CDC42 small effector 1 [Source:HGNC Symbol;Acc:HGNC:17719]	-	2388	3847	2308	2740	3451	1981	38.6799	37.7822	38.0986	34.6609	33.4732	31.8956
ENSG00000143727	2359.4	2379.54	2401.21	2718.06	2704.62	2678.78	2380.05	2700.49	-0.182472	0.000524948	0.00597874	ACP1	2	264140	278283	+	4160	protein_coding	acid phosphatase 1 [Source:HGNC Symbol;Acc:HGNC:122]	-	1927	3194	1928	2837	3676	2197	31.3929	31.5499	32.0095	36.095	35.8613	35.5774
ENSG00000166803	1030.94	1069.82	1017.52	1316.39	1333.18	1127.84	1039.43	1259.14	-0.278548	0.00053233	0.00605639	PCLAF	15	64364311	64387687	-	3734	protein_coding	PCNA clamp associated factor [Source:HGNC Symbol;Acc:HGNC:28961]	-	842	1436	817	1374	1812	925	15.282	15.8029	15.1117	19.4757	19.6937	16.688
ENSG00000249129	85.7072	55.1301	33.6269	25.868	19.8653	24.3858	58.1547	23.373	1.32183	0.000532588	0.00605639	SUDS3P1	5	177971316	177972281	+	966	processed_pseudogene	SDS3 homolog, SIN3A corepressor complex component pseudogene 1 [Source:HGNC Symbol;Acc:HGNC:44000]	-	70	74	27	27	27	20	4.91093	3.14783	1.93042	1.47934	1.13431	1.39473
ENSG00000164983	603.624	660.071	561.694	749.214	787.255	744.985	608.463	760.485	-0.317716	0.000535426	0.00608397	TMEM65	8	124306189	124372692	-	9029	protein_coding	transmembrane protein 65 [Source:HGNC Symbol;Acc:HGNC:25203]	-	493	886	451	782	1070	611	3.70041	4.03228	3.44986	4.58403	4.80936	4.55868
ENSG00000204116	461.595	440.296	428.432	325.745	356.84	337.743	443.441	340.109	0.380239	0.000537938	0.00610781	CHIC1	X	73563200	73687102	+	6939	protein_coding	cysteine rich hydrophobic domain 1 [Source:HGNC Symbol;Acc:HGNC:1934]	-	377	591	344	340	485	277	3.68203	3.49984	3.42394	2.59336	2.83654	2.68918
ENSG00000149357	799.526	770.332	793.346	948.494	938.819	952.264	787.734	946.526	-0.266062	0.000538751	0.00611234	LAMTOR1	11	72085895	72103387	-	2778	protein_coding	late endosomal/lysosomal adaptor, MAPK and MTOR activator 1 [Source:HGNC Symbol;Acc:HGNC:26068]	-	653	1034	637	990	1276	781	15.9303	15.2949	15.837	18.8618	18.6407	18.939
ENSG00000177370	1139.91	1201.69	1138.33	982.985	924.104	1012.01	1159.98	973.033	0.25809	0.000539222	0.00611297	TIMM22	17	997117	1003671	+	3194	protein_coding	translocase of inner mitochondrial membrane 22 [Source:HGNC Symbol;Acc:HGNC:17317]	-	931	1613	914	1026	1256	830	19.7541	20.7518	19.7641	17.0017	15.9587	17.5057
ENSG00000196670	734.633	726.377	576.639	583.468	507.669	425.532	679.216	505.556	0.424967	0.000542811	0.00614893	ZFP62	5	180847611	180861285	-	4197	protein_coding	ZFP62 zinc finger protein [Source:HGNC Symbol;Acc:HGNC:23241]	zf-C2H2	600	975	463	609	690	349	9.68846	9.54603	7.61916	7.67996	6.67196	5.60175
ENSG00000182979	1779.04	1890.07	2152.12	2159.5	2382.36	2425.16	1940.41	2322.34	-0.259836	0.000548666	0.0062105	MTA1	14	105419820	105470729	+	6966	protein_coding	metastasis associated 1 [Source:HGNC Symbol;Acc:HGNC:7410]	zf-GATA	1453	2537	1728	2254	3238	1989	14.1359	14.9656	17.1327	17.1258	18.8641	19.2348
ENSG00000204262	177.536	159.43	186.816	261.554	272.964	217.033	174.594	250.517	-0.534116	0.000549496	0.00621513	COL5A2	2	189031896	189225312	-	7453	protein_coding	collagen type V alpha 2 chain [Source:HGNC Symbol;Acc:HGNC:2210]	-	145	214	150	273	371	178	1.3185	1.17989	1.39003	1.93871	2.02016	1.60889
ENSG00000152582	241.205	252.556	203.007	321.913	348.011	298.726	232.256	322.883	-0.472906	0.000554962	0.00627214	SPEF2	5	35617844	35814611	+	16140	protein_coding	sperm flagellar 2 [Source:HGNC Symbol;Acc:HGNC:26293]	-	197	339	163	336	473	245	0.82719	0.863084	0.697508	1.10183	1.18933	1.02259
ENSG00000185686	1624.76	1492.24	1416.07	1866.33	1869.55	1660.67	1511.02	1798.85	-0.253925	0.000556304	0.00628248	PRAME	22	22547701	22559361	-	3775	protein_coding	preferentially expressed antigen in melanoma [Source:HGNC Symbol;Acc:HGNC:9336]	-	1327	2003	1137	1948	2541	1362	23.823	21.8032	20.8022	27.3119	27.3169	24.3051
ENSG00000129055	1630.89	1721.7	1619.07	1412.2	1459.73	1392.43	1657.22	1421.45	0.222044	0.000570249	0.00643215	ANAPC13	3	134477706	134486716	-	2359	protein_coding	anaphase promoting complex subunit 13 [Source:HGNC Symbol;Acc:HGNC:24540]	-	1332	2311	1300	1474	1984	1142	38.2665	40.2559	38.061	33.0712	34.1316	32.6119
ENSG00000123095	88.156	56.6201	79.7082	34.4907	36.7876	39.0172	74.8281	36.7652	1.01385	0.000570429	0.00643215	BHLHE41	12	26120026	26125127	-	3948	protein_coding	basic helix-loop-helix family member e41 [Source:HGNC Symbol;Acc:HGNC:16617]	bHLH	72	76	64	36	50	32	1.23594	0.791031	1.11961	0.482621	0.513968	0.546022
ENSG00000182307	3718.47	4165.3	4090.03	4441.63	4608.75	4623.54	3991.27	4557.98	-0.190368	0.000570983	0.00643348	C8orf33	8	145052378	145066685	+	4440	protein_coding	chromosome 8 open reading frame 33 [Source:HGNC Symbol;Acc:HGNC:26104]	-	3037	5591	3284	4636	6264	3792	46.3558	51.7444	51.084	55.2638	57.2549	57.5338
ENSG00000083857	5141.21	5498.11	5197.22	5859.59	5801.4	7531.55	5278.85	6397.51	-0.275795	0.000575582	0.00648036	FAT1	4	186587783	186726722	-	16177	protein_coding	FAT atypical cadherin 1 [Source:HGNC Symbol;Acc:HGNC:3595]	-	4199	7380	4173	6116	7885	6177	17.591	18.7463	17.8162	20.0101	19.781	25.7227
ENSG00000167815	2693.66	2927.86	2788.54	3095.54	3279.25	3244.53	2803.35	3206.44	-0.192329	0.000582865	0.00655735	PRDX2	19	12796820	12801859	-	2093	protein_coding	peroxiredoxin 2 [Source:HGNC Symbol;Acc:HGNC:9353]	-	2200	3930	2239	3231	4457	2661	71.2354	77.1579	73.8839	81.7049	86.4205	85.6472
[truncated: 27,309 more rows]
