# Supplementary material for: A role for pH dynamics regulating transcription factor DNA-binding selectivity
Source: Nucleic Acids Res. 2025 Jun 4;53(10):gkaf474. doi: 10.1093/nar/gkaf474 (PMC12135187; doi:10.1093/nar/gkaf474)
Supplement: gkaf474_Supplemental_Files [file gkaf474_supplemental_files.zip › Supplementary File 6.xlsx]

## Sheet: H122N_cntlvsNHE1KO
gene_id	H1	H2	H3	D1	D2	D3	H122N_nhe1_n	H122N_cntl	log2FoldChange	pvalue	padj	gene_name	gene_chr	gene_start	gene_end	gene_strand	gene_length	gene_biotype	gene_description	tf_family	H1_count	H2_count	H3_count	D1_count	D2_count	D3_count	H1_fpkm	H2_fpkm	H3_fpkm	D1_fpkm	D2_fpkm	D3_fpkm
ENSG00000125538	6985.75	5666.35	6633.72	987.628	856.445	955.87	6428.61	933.315	2.78481	1.23e-268	1.79e-264	IL1B	2	112829751	112836903	-	3096	protein_coding	interleukin 1 beta [Source:HGNC Symbol;Acc:HGNC:5992]	-	6122	7136	5037	954	1036	1000	123.354	99.8996	117.265	17.5583	15.1028	16.8581
ENSG00000196878	3214.45	3267.52	3549.31	943.112	871.326	1004.62	3343.76	939.686	1.83168	4.7e-143	3.42e-139	LAMB3	1	209614870	209652466	-	4688	protein_coding	laminin subunit beta 3 [Source:HGNC Symbol;Acc:HGNC:6490]	-	2817	4115	2695	911	1054	1051	37.4852	38.0445	41.4352	11.073	10.1473	11.701
ENSG00000115008	1498.25	1296.69	1551.42	255.707	250.485	273.379	1448.79	259.857	2.477	4.35e-135	2.11e-131	IL1A	2	112773915	112784590	-	2124	protein_coding	interleukin 1 alpha [Source:HGNC Symbol;Acc:HGNC:5991]	-	1313	1633	1178	247	303	286	38.563	33.3228	39.975	6.62641	6.43854	7.02782
ENSG00000125730	3335.4	2932.43	2507.57	837.517	798.577	726.462	2925.13	787.519	1.89412	1.76e-92	6.38e-89	C3	19	6677704	6730562	-	8328	protein_coding	complement C3 [Source:HGNC Symbol;Acc:HGNC:1318]	-	2923	3693	1904	809	966	760	21.8952	19.2198	16.4788	5.53534	5.23523	4.76302
ENSG00000123689	3125.44	2876.05	2876.33	1120.14	1159.84	1272.26	2959.27	1184.08	1.32106	2.54e-79	7.41e-76	G0S2	1	209675420	209676388	+	866	protein_coding	G0/G1 switch 2 [Source:HGNC Symbol;Acc:HGNC:30229]	-	2739	3622	2184	1082	1403	1331	197.303	181.276	181.774	71.1943	73.1205	80.2176
ENSG00000131737	490.669	459.755	545.238	54.8682	49.6011	67.8668	498.554	57.4454	3.119	4.64e-78	1.12e-74	KRT34	17	41377650	41382403	-	1751	protein_coding	keratin 34 [Source:HGNC Symbol;Acc:HGNC:6452]	-	430	579	414	53	60	71	15.3194	14.3319	17.0417	1.72475	1.54655	2.11632
ENSG00000118503	4429.71	4098.1	4490.97	1897.61	1802.17	2023.58	4339.59	1907.79	1.18522	3.98e-76	8.26e-73	TNFAIP3	6	137867188	137883312	+	5051	protein_coding	TNF alpha induced protein 3 [Source:HGNC Symbol;Acc:HGNC:11896]	-	3882	5161	3410	1833	2180	2117	47.9445	44.286	48.6603	20.6786	19.4795	21.8752
ENSG00000081041	1574.7	1443.58	1164.23	373.725	324.887	310.658	1394.17	336.423	2.05464	1.68e-74	3.06e-71	CXCL2	4	74097035	74099293	-	1500	protein_coding	C-X-C motif chemokine ligand 2 [Source:HGNC Symbol;Acc:HGNC:4603]	-	1380	1818	884	361	393	325	57.3916	52.5306	42.4775	13.7136	11.825	11.3084
ENSG00000159167	859.24	784.522	919.265	134.582	166.164	213.159	854.343	171.302	2.3138	6.71e-67	1.08e-63	STC1	8	23841915	23854807	-	4149	protein_coding	stanniocalcin 1 [Source:HGNC Symbol;Acc:HGNC:11373]	-	753	988	698	130	201	223	11.3217	10.321	12.1258	1.7854	2.18651	2.80524
ENSG00000151892	1078.33	1029.09	1157.64	2355.19	2495.76	2658.28	1088.35	2503.08	-1.20499	1.24e-60	1.81e-57	GFRA1	10	116056925	116273467	-	9678	protein_coding	GDNF family receptor alpha 1 [Source:HGNC Symbol;Acc:HGNC:4243]	-	945	1296	879	2275	3019	2781	6.09125	5.80403	6.54638	13.3947	14.0792	14.9977
ENSG00000154380	2403.13	2528.26	2744.63	5104.81	5187.45	5726.62	2558.67	5339.63	-1.0623	1.04e-58	1.37e-55	ENAH	1	225486835	225653142	-	15044	protein_coding	ENAH, actin regulator [Source:HGNC Symbol;Acc:HGNC:18271]	-	2106	3184	2084	4931	6275	5991	8.73284	9.17318	9.98464	18.677	18.8256	20.7848
ENSG00000163638	1155.92	1113.26	1132.62	408.924	305.873	303.011	1133.93	339.269	1.74487	1.48e-58	1.8e-55	ADAMTS9	3	64515654	64688000	-	10680	protein_coding	ADAM metallopeptidase with thrombospondin type 1 motif 9 [Source:HGNC Symbol;Acc:HGNC:13202]	-	1013	1402	860	395	370	317	5.91696	5.68967	5.80397	2.10747	1.56362	1.54916
ENSG00000163734	646.998	731.321	704.595	197.733	176.911	192.13	694.304	188.924	1.88186	2.02e-58	2.27e-55	CXCL3	4	74036589	74038807	-	2219	protein_coding	C-X-C motif chemokine ligand 3 [Source:HGNC Symbol;Acc:HGNC:4604]	-	567	921	535	191	214	201	15.9399	17.9892	17.3778	4.9047	4.35267	4.72768
ENSG00000178104	3333.12	3275.46	3529.56	1650.19	1489.69	1689.02	3379.38	1609.63	1.07022	2.83e-58	2.94e-55	PDE4DIP	1	148808181	149048286	+	27623	protein_coding	phosphodiesterase 4D interacting protein [Source:HGNC Symbol;Acc:HGNC:15580]	-	2921	4125	2680	1594	1802	1767	6.59661	6.47237	6.99298	3.28816	2.94431	3.33868
ENSG00000163520	1563.29	1588.1	1335.44	3341.79	3571.28	3241.36	1495.61	3384.81	-1.1755	4.48e-58	4.34e-55	FBLN2	3	13549131	13638422	+	4812	protein_coding	fibulin 2 [Source:HGNC Symbol;Acc:HGNC:3601]	-	1370	2000	1014	3228	4320	3391	17.7605	18.0142	15.1883	38.2247	40.5189	36.78
ENSG00000138675	338.904	335.884	392.466	43.4805	53.7345	44.9259	355.751	47.3803	2.8979	1.39e-55	1.26e-52	FGF5	4	80266599	80336680	+	5998	protein_coding	fibroblast growth factor 5 [Source:HGNC Symbol;Acc:HGNC:3683]	-	297	423	298	42	65	47	3.08895	3.05664	3.58103	0.399006	0.48911	0.408979
ENSG00000139289	6989.17	7227.45	7804.54	2849.01	3126.52	3676.28	7340.39	3217.27	1.18958	2.19e-53	1.87e-50	PHLDA1	12	76025447	76033932	-	8069	protein_coding	pleckstrin homology like domain family A member 1 [Source:HGNC Symbol;Acc:HGNC:8933]	-	6125	9102	5926	2752	3782	3846	47.3529	48.8908	52.9347	19.4341	21.1544	24.877
ENSG00000183760	434.755	431.964	472.803	76.6085	97.5488	64.0433	446.507	79.4002	2.48125	4.84e-53	3.91e-50	ACP7	19	39083913	39111493	+	3107	protein_coding	acid phosphatase 7, tartrate resistant (putative) [Source:HGNC Symbol;Acc:HGNC:33781]	-	381	544	359	74	118	67	7.64969	7.58871	8.3282	1.35715	1.71412	1.12549
ENSG00000111799	1108	929.039	1094.43	2744.45	2337.86	2952.68	1043.82	2678.33	-1.36239	4.15e-51	3.17e-48	COL12A1	6	75084326	75206051	-	12481	protein_coding	collagen type XII alpha 1 chain [Source:HGNC Symbol;Acc:HGNC:2188]	-	971	1170	831	2651	2828	3089	4.85322	4.063	4.79899	12.1031	10.2266	12.9175
ENSG00000056558	843.265	1045.76	957.458	320.927	309.18	319.261	948.829	316.456	1.58733	6.98e-51	5.08e-48	TRAF1	9	120902393	120929173	-	6449	protein_coding	TNF receptor associated factor 1 [Source:HGNC Symbol;Acc:HGNC:12031]	-	739	1317	727	310	374	334	7.14846	8.85123	8.12531	2.73908	2.61745	2.70311
ENSG00000163347	324.069	328.737	280.521	28.987	33.8941	46.8377	311.109	36.5729	3.08982	1.45e-50	1e-47	CLDN1	3	190305701	190322475	-	3663	protein_coding	claudin 1 [Source:HGNC Symbol;Acc:HGNC:2032]	-	284	414	213	28	41	49	4.83662	4.89862	4.19122	0.435569	0.50518	0.698182
ENSG00000169908	2880.11	2849.85	2823.65	1300.27	1287.15	1515.05	2851.2	1367.49	1.06047	9.48e-50	6.27e-47	TM4SF1	3	149369022	149377865	-	3668	protein_coding	transmembrane 4 L six family member 1 [Source:HGNC Symbol;Acc:HGNC:11853]	-	2524	3589	2144	1256	1557	1585	42.926	42.4086	42.1302	19.5118	19.1584	22.5533
ENSG00000129521	740.567	761.495	877.121	228.79	183.524	251.394	793.061	221.236	1.84423	1.18e-49	7.44e-47	EGLN3	14	33924231	34462774	-	7359	protein_coding	egl-9 family hypoxia inducible factor 3 [Source:HGNC Symbol;Acc:HGNC:14661]	-	649	959	666	221	222	263	5.50156	5.6482	6.52309	1.71123	1.36155	1.86529
ENSG00000248323	1022.42	755.936	724.35	193.592	205.844	228.453	834.234	209.296	1.99381	3.95e-49	2.39e-46	LUCAT1	5	91054834	91314547	-	16538	antisense	lung cancer associated transcript 1 [Source:HGNC Symbol;Acc:HGNC:48498]	-	896	952	550	187	249	239	3.37976	2.49496	2.39705	0.64431	0.679541	0.754265
ENSG00000092969	28.5272	34.1442	36.876	272.271	281.899	303.967	33.1825	286.046	-3.10929	4.44e-48	2.58e-45	TGFB2	1	218346235	218444619	+	5151	protein_coding	transforming growth factor beta 2 [Source:HGNC Symbol;Acc:HGNC:11768]	-	25	43	28	263	341	318	0.302767	0.361815	0.3918	2.90938	2.98787	3.22214
ENSG00000144802	1184.45	1091.82	1039.11	372.69	376.142	461.685	1105.13	403.506	1.45439	2.98e-46	1.67e-43	NFKBIZ	3	101827991	101861022	+	5902	protein_coding	NFKB inhibitor zeta [Source:HGNC Symbol;Acc:HGNC:29805]	-	1038	1375	789	360	455	483	10.9713	10.0975	9.63554	3.47568	3.47946	4.27127
ENSG00000212724	356.02	341.442	453.048	46.5862	62.828	73.602	383.503	61.0054	2.64215	2.01e-45	1.08e-42	KRTAP2-3	17	41059240	41060114	-	875	protein_coding	keratin associated protein 2-3 [Source:HGNC Symbol;Acc:HGNC:18906]	-	312	430	344	45	76	77	22.2437	21.2996	28.3367	2.93049	3.92017	4.59295
ENSG00000170421	523.76	513.751	517.581	1263	1263.17	1124.1	518.364	1216.76	-1.23163	7.37e-45	3.83e-42	KRT8	12	52897187	52949954	-	6881	protein_coding	keratin 8 [Source:HGNC Symbol;Acc:HGNC:6446]	-	459	647	393	1220	1528	1176	4.16123	4.07533	4.1166	10.1029	10.0224	8.92
ENSG00000198830	5357.42	5769.57	5868.55	8881.4	9369.64	9253.78	5665.18	9168.28	-0.694656	1.95e-39	9.76e-37	HMGN2	1	26472450	26475972	+	2509	protein_coding	high mobility group nucleosomal binding domain 2 [Source:HGNC Symbol;Acc:HGNC:4986]	-	4695	7266	4456	8579	11334	9681	116.733	125.518	128.01	194.837	203.884	201.386
ENSG00000135821	1307.69	1255.39	1189.25	612.868	581.986	576.39	1250.78	590.415	1.08457	3.22e-39	1.56e-36	GLUL	1	182381704	182392206	-	9032	protein_coding	glutamate-ammonia ligase [Source:HGNC Symbol;Acc:HGNC:4341]	-	1146	1581	903	592	704	603	7.91518	7.58679	7.20613	3.73486	3.51794	3.48452
ENSG00000135318	4498.18	4676.17	4946.65	1882.08	2020.42	2553.13	4707	2151.88	1.12892	2.02e-38	9.48e-36	NT5E	6	85449584	85495791	+	4533	protein_coding	5'-nucleotidase ecto [Source:HGNC Symbol;Acc:HGNC:8021]	-	3942	5889	3756	1818	2444	2671	54.2489	56.3075	59.7225	22.8531	24.3341	30.7537
ENSG00000145901	6697.05	6045.9	5889.62	3746.57	3642.37	3593.12	6210.86	3660.69	0.762793	7.1e-38	3.23e-35	TNIP1	5	151029945	151093577	-	5793	protein_coding	TNFAIP3 interacting protein 1 [Source:HGNC Symbol;Acc:HGNC:16903]	-	5869	7614	4472	3619	4406	3759	63.2006	56.9665	55.6412	35.5976	34.3274	33.8671
ENSG00000122861	2245.66	2145.53	2286.31	1034.21	1063.94	1245.5	2225.83	1114.55	0.997017	1.59e-37	6.99e-35	PLAU	10	73909177	73917497	+	2950	protein_coding	plasminogen activator, urokinase [Source:HGNC Symbol;Acc:HGNC:9052]	-	1968	2702	1736	999	1287	1303	41.6163	39.6984	42.4156	19.2965	19.6905	23.0532
ENSG00000134070	2231.97	2197.14	2028.18	1208.14	1149.92	1213.96	2152.43	1190.67	0.855995	2.72e-35	1.16e-32	IRAK2	3	10164865	10243743	+	3483	protein_coding	interleukin 1 receptor associated kinase 2 [Source:HGNC Symbol;Acc:HGNC:6113]	-	1956	2767	1540	1167	1391	1270	35.0329	34.4323	31.8688	19.0921	18.0249	19.0309
ENSG00000128591	4681.89	4714.28	6035.81	10045	9850.77	10028	5143.99	9974.61	-0.95662	3.81e-35	1.58e-32	FLNC	7	128830377	128859274	+	9280	protein_coding	filamin C [Source:HGNC Symbol;Acc:HGNC:3756]	-	4103	5937	4583	9703	11916	10491	27.5812	27.7287	35.5959	59.5791	57.9538	59.0036
ENSG00000164379	269.297	215.188	218.622	32.0927	36.3741	39.1907	234.369	35.8858	2.70286	5.38e-35	2.18e-32	FOXQ1	6	1312440	1314748	+	2309	protein_coding	forkhead box Q1 [Source:HGNC Symbol;Acc:HGNC:20951]	Fork	236	271	166	31	44	41	6.376	5.08693	5.18182	0.765022	0.860059	0.926764
ENSG00000163739	344.609	270.771	262.083	62.115	62.828	50.6611	292.488	58.5347	2.31891	1.45e-33	5.72e-31	CXCL1	4	73869393	73871242	+	1296	protein_coding	C-X-C motif chemokine ligand 1 [Source:HGNC Symbol;Acc:HGNC:4602]	-	302	341	199	60	76	53	14.5366	11.4041	11.0674	2.63805	2.64672	2.13442
ENSG00000185551	515.772	496.282	613.722	1110.82	1323.52	1393.66	541.925	1276	-1.24179	1e-32	3.83e-30	NR2F2	15	96325938	96340263	+	6459	protein_coding	nuclear receptor subfamily 2 group F member 2 [Source:HGNC Symbol;Acc:HGNC:7976]	RXR-like	452	625	466	1073	1601	1458	4.36549	4.19396	5.20019	9.46609	11.1873	11.7815
ENSG00000134871	2045.97	2019.27	1841.16	3571.61	3205.88	3281.5	1968.8	3353	-0.76615	1.13e-30	4.23e-28	COL4A2	13	110305812	110513209	+	19293	protein_coding	collagen type IV alpha 2 chain [Source:HGNC Symbol;Acc:HGNC:2203]	-	1793	2543	1398	3450	3878	3433	5.7975	5.7129	5.22283	10.1896	9.0721	9.28717
ENSG00000145911	1611.22	1684.98	1538.25	907.914	887.033	800.064	1611.48	865.003	0.899364	1.65e-30	5.99e-28	N4BP3	5	178113443	178126087	+	6080	protein_coding	NEDD4 binding protein 3 [Source:HGNC Symbol;Acc:HGNC:29852]	-	1412	2122	1168	877	1073	837	14.4874	15.127	13.8464	8.21925	7.96518	7.18507
ENSG00000129474	1276.88	1280.8	1230.08	2056.01	2245.28	2162.18	1262.59	2154.49	-0.770586	3.34e-30	1.18e-27	AJUBA	14	22971174	22982642	-	5979	protein_coding	ajuba LIM protein [Source:HGNC Symbol;Acc:HGNC:20250]	-	1119	1613	934	1986	2716	2262	11.6751	11.6927	11.2594	18.9272	20.5022	19.7457
ENSG00000120217	692.641	724.174	883.706	240.178	293.473	318.305	766.841	283.985	1.4281	4.32e-30	1.5e-27	CD274	9	5450503	5470566	+	4108	protein_coding	CD274 molecule [Source:HGNC Symbol;Acc:HGNC:17635]	-	607	912	671	232	355	333	9.21762	9.6222	11.7731	3.21806	3.9003	4.23081
ENSG00000023445	788.493	729.733	877.121	334.386	361.261	346.025	798.449	347.224	1.19608	5.74e-30	1.94e-27	BIRC3	11	102317450	102339403	+	7518	protein_coding	baculoviral IAP repeat containing 3 [Source:HGNC Symbol;Acc:HGNC:591]	-	691	919	666	323	437	362	5.73371	5.29814	6.38513	2.44814	2.62349	2.51313
ENSG00000105835	6456.28	5884.71	5794.8	3510.53	3523.33	3951.57	6045.26	3661.81	0.723263	9.02e-30	2.95e-27	NAMPT	7	106248285	106286326	-	9049	protein_coding	nicotinamide phosphoribosyltransferase [Source:HGNC Symbol;Acc:HGNC:30092]	-	5658	7411	4400	3391	4262	4134	39.0052	35.4966	35.047	21.3532	21.2575	23.844
ENSG00000166825	5658.66	5692.55	5312.77	3543.66	3520.85	3751.79	5554.66	3605.43	0.624283	9.11e-30	2.95e-27	ANPEP	15	89784889	89815401	-	4871	protein_coding	alanyl aminopeptidase, membrane [Source:HGNC Symbol;Acc:HGNC:500]	-	4959	7169	4034	3423	4259	3925	63.5091	63.7897	59.692	40.0428	39.4629	42.0563
ENSG00000242265	3838.63	3820.97	3948.36	5637.97	5968.66	6194.04	3869.32	5933.56	-0.617446	1.14e-29	3.61e-27	PEG10	7	94656325	94669695	+	6689	protein_coding	paternally expressed 10 [Source:HGNC Symbol;Acc:HGNC:14005]	-	3364	4812	2998	5446	7220	6480	31.3729	31.1799	32.3049	46.393	48.7164	50.5619
ENSG00000166250	1591.82	1567.46	1565.91	803.354	817.591	934.841	1575.06	851.929	0.886663	2.64e-29	8.18e-27	CLMP	11	123069865	123195281	-	5097	protein_coding	CXADR like membrane protein [Source:HGNC Symbol;Acc:HGNC:24039]	-	1395	1974	1189	776	989	978	17.0734	16.7858	16.8138	8.67527	8.75752	10.0146
ENSG00000135114	271.579	204.865	190.965	655.313	674.575	560.14	222.47	630.009	-1.50314	1.04e-28	3.16e-26	OASL	12	121019111	121039242	-	3517	protein_coding	2'-5'-oligoadenylate synthetase like [Source:HGNC Symbol;Acc:HGNC:8090]	-	238	258	145	633	816	586	4.22148	3.17949	2.97162	10.2558	10.4717	8.6963
ENSG00000164733	10059.8	9665.19	9869.59	6953.77	6956.55	6706.39	9864.87	6872.24	0.521269	1.28e-28	3.81e-26	CTSB	8	11842524	11869448	-	7428	protein_coding	cathepsin B [Source:HGNC Symbol;Acc:HGNC:2527]	-	8816	12172	7494	6717	8415	7016	74.0389	71.0232	72.7177	51.5276	51.1307	49.2977
ENSG00000128342	1873.67	1872.37	1922.82	995.91	1111.89	1149.91	1889.62	1085.9	0.797721	1.46e-27	4.26e-25	LIF	22	30240447	30246851	-	3969	protein_coding	LIF, interleukin 6 family cytokine [Source:HGNC Symbol;Acc:HGNC:6596]	-	1642	2358	1460	962	1345	1203	25.8079	25.7497	26.5137	13.8112	15.2947	15.8195
ENSG00000090273	4462.8	4528.47	4743.83	6908.22	6917.7	6516.17	4578.37	6780.7	-0.56716	3.5e-27	1e-24	NUDC	1	26900238	26946862	+	2856	protein_coding	nuclear distribution C, dynein complex regulator [Source:HGNC Symbol;Acc:HGNC:8045]	-	3911	5703	3602	6673	8368	6817	85.426	86.5476	90.9041	133.137	132.24	124.579
ENSG00000173918	545.441	539.955	412.221	172.887	189.311	151.983	499.205	171.394	1.54429	1.11e-26	3.1e-24	C1QTNF1	17	79022814	79049788	+	4854	protein_coding	C1q and TNF related 1 [Source:HGNC Symbol;Acc:HGNC:14324]	-	478	680	313	167	229	159	6.14311	6.07182	4.64775	1.96044	2.12929	1.70965
ENSG00000112297	63.901	58.7598	50.046	226.72	254.619	244.703	57.5689	242.014	-2.06626	1.74e-26	4.78e-24	CRYBG1	6	106360808	106571978	+	10374	protein_coding	crystallin beta-gamma domain containing 1 [Source:HGNC Symbol;Acc:HGNC:356]	-	56	74	38	219	308	256	0.336746	0.309169	0.264019	1.20291	1.34	1.28796
ENSG00000006118	3549.93	4140.18	3763.98	2311.71	2415.57	2330.41	3818.03	2352.57	0.69961	1.9e-26	5.12e-24	TMEM132A	11	60924463	60937159	+	7271	protein_coding	transmembrane protein 132A [Source:HGNC Symbol;Acc:HGNC:31092]	-	3111	5214	2858	2233	2922	2438	26.6911	31.0804	28.3313	17.4997	18.1378	17.5004
ENSG00000101057	2998.78	3106.33	3193.72	5068.58	5103.95	4511.71	3099.61	4894.75	-0.659488	1.94e-26	5.12e-24	MYBL2	20	43667019	43716496	+	2777	protein_coding	MYB proto-oncogene like 2 [Source:HGNC Symbol;Acc:HGNC:7548]	MYB	2628	3912	2425	4896	6174	4720	59.035	61.0567	62.9411	100.462	100.344	88.7106
ENSG00000163235	456.436	511.369	595.284	207.05	198.404	165.366	521.029	190.273	1.45116	6.59e-26	1.71e-23	TGFA	2	70447280	70554193	-	4963	protein_coding	transforming growth factor alpha [Source:HGNC Symbol;Acc:HGNC:11765]	-	400	644	452	200	240	173	5.02778	5.62408	6.56436	2.29626	2.18256	1.81933
ENSG00000035862	597.931	581.245	624.258	1109.79	1120.98	1071.53	601.145	1100.77	-0.875599	8.06e-26	2.06e-23	TIMP2	17	78852977	78925387	-	5633	protein_coding	TIMP metallopeptidase inhibitor 2 [Source:HGNC Symbol;Acc:HGNC:11821]	-	524	732	474	1072	1356	1121	5.80299	5.63224	6.06508	10.844	10.8647	10.3866
ENSG00000277443	1760.7	1677.83	1669.95	2585.02	2752.03	2681.22	1702.83	2672.76	-0.651042	9e-26	2.26e-23	MARCKS	6	113857362	113863471	+	4275	protein_coding	myristoylated alanine rich protein kinase C substrate [Source:HGNC Symbol;Acc:HGNC:6759]	-	1543	2113	1268	2497	3329	2805	22.5159	21.4227	21.3787	33.2827	35.1461	34.2457
ENSG00000147454	1427.5	1462.64	1348.61	723.639	782.87	841.166	1412.92	782.559	0.853195	1.32e-25	3.25e-23	SLC25A37	8	23528805	23575463	+	8147	protein_coding	solute carrier family 25 member 37 [Source:HGNC Symbol;Acc:HGNC:29786]	-	1251	1842	1024	699	947	880	9.57899	9.79946	9.05942	4.88895	5.24628	5.6376
ENSG00000167081	1066.92	1023.53	1149.74	516.589	558.012	600.287	1080.06	558.296	0.948889	1.88e-25	4.56e-23	PBX3	9	125747345	125967377	+	4529	protein_coding	PBX homeobox 3 [Source:HGNC Symbol;Acc:HGNC:8634]	Homeobox	935	1289	873	499	675	628	12.8786	12.3356	13.8934	6.27819	6.72668	7.23713
ENSG00000137331	3457.5	3481.91	3027.78	2021.84	2065.88	1776.96	3322.4	1954.9	0.766036	7.52e-25	1.79e-22	IER3	6	30743199	30744554	-	1356	protein_coding	immediate early response 3 [Source:HGNC Symbol;Acc:HGNC:5392]	-	3030	4385	2299	1953	2499	1859	139.394	140.159	122.202	82.0689	83.1776	71.5532
ENSG00000102241	1646.59	1714.36	1696.29	2669.91	2527.18	2642.03	1685.75	2613.04	-0.631399	9.15e-25	2.15e-22	HTATSF1	X	136497079	136512346	+	3136	protein_coding	HIV-1 Tat specific factor 1 [Source:HGNC Symbol;Acc:HGNC:5276]	-	1443	2159	1288	2579	3057	2764	28.7045	29.8392	29.6032	46.861	43.9966	46.0014
ENSG00000163814	3951.59	4044.89	4396.14	2605.72	2760.3	2706.07	4130.88	2690.7	0.617237	9.78e-25	2.26e-22	CDCP1	3	45082278	45146422	-	6507	protein_coding	CUB domain containing protein 1 [Source:HGNC Symbol;Acc:HGNC:24357]	-	3463	5094	3338	2517	3339	2831	33.1995	33.9303	36.9746	22.0414	23.1598	22.7075
ENSG00000139926	2241.1	2170.14	2425.91	1220.56	1162.32	1440.5	2279.05	1274.46	0.83793	3.21e-24	7.29e-22	FRMD6	14	51489100	51730727	+	9416	protein_coding	FERM domain containing 6 [Source:HGNC Symbol;Acc:HGNC:19839]	-	1964	2733	1842	1179	1406	1507	13.0117	12.5801	14.1001	7.13483	6.73936	8.35326
ENSG00000108342	253.322	158.81	187.014	44.5157	23.9739	25.8085	199.715	31.4327	2.67929	4.85e-24	1.09e-21	CSF3	17	40015361	40017813	+	2220	protein_coding	colony stimulating factor 3 [Source:HGNC Symbol;Acc:HGNC:2438]	-	222	200	142	43	29	27	6.23821	3.90469	4.61035	1.1037	0.589583	0.634775
ENSG00000091483	2320.98	2297.98	2431.18	3467.05	3448.93	3626.57	2350.05	3514.18	-0.581552	5.63e-24	1.24e-21	FH	1	241497603	241519761	-	2142	protein_coding	fumarate hydratase [Source:HGNC Symbol;Acc:HGNC:3700]	-	2034	2894	1846	3349	4172	3794	59.2368	58.5584	62.117	89.0906	87.9072	92.4458
ENSG00000113594	559.134	502.634	672.987	1126.35	1163.15	1356.38	578.252	1215.29	-1.07861	8.38e-24	1.82e-21	LIFR	5	38474963	38608354	-	11864	protein_coding	LIF receptor alpha [Source:HGNC Symbol;Acc:HGNC:6597]	-	490	633	511	1088	1407	1419	2.57647	2.3125	3.10447	5.22557	5.35257	6.24253
ENSG00000081923	229.359	205.659	194.916	494.849	491.051	490.362	209.978	492.087	-1.22797	1.61e-23	3.41e-21	ATP8B1	18	57646426	57803315	-	7028	protein_coding	ATPase phospholipid transporting 8B1 [Source:HGNC Symbol;Acc:HGNC:3706]	-	201	259	148	478	594	513	1.78412	1.59727	1.51785	3.87554	3.81465	3.80974
ENSG00000141458	4392.05	4259.29	4355.32	3066.41	2907.45	3001.43	4335.55	2991.76	0.535268	1.62e-23	3.41e-21	NPC1	18	23506184	23586898	-	10102	protein_coding	NPC intracellular cholesterol transporter 1 [Source:HGNC Symbol;Acc:HGNC:7897]	-	3849	5364	3307	2962	3517	3140	23.7684	23.014	23.5953	16.7076	15.7132	16.223
ENSG00000148700	1276.88	1220.46	1252.47	1952.48	2010.5	1937.55	1249.93	1966.84	-0.655354	3.13e-23	6.51e-21	ADD3	10	109996368	110135565	+	6541	protein_coding	adducin 3 [Source:HGNC Symbol;Acc:HGNC:245]	-	1119	1537	951	1886	2432	2027	10.672	10.1845	10.4794	16.4299	16.781	16.1741
ENSG00000135047	4799.42	4463.36	4525.21	3081.94	3172.82	3191.65	4596	3148.8	0.545019	3.28e-23	6.73e-21	CTSL	9	87725519	87731393	+	2366	protein_coding	cathepsin L [Source:HGNC Symbol;Acc:HGNC:2537]	-	4206	5621	3436	2977	3838	3339	110.896	102.97	104.673	71.6969	73.2133	73.6565
ENSG00000167767	523.76	563.776	466.218	966.923	1066.42	969.253	517.918	1000.87	-0.945085	6.42e-23	1.3e-20	KRT80	12	52168996	52192000	-	4350	protein_coding	keratin 80 [Source:HGNC Symbol;Acc:HGNC:27056]	-	459	710	354	934	1290	1014	6.58239	7.07423	5.8656	12.2347	13.3844	12.1663
ENSG00000138347	272.72	277.124	321.348	619.079	599.346	745.579	290.397	654.668	-1.17703	2.88e-22	5.68e-20	MYPN	10	68106117	68212017	+	7060	protein_coding	myopalladin [Source:HGNC Symbol;Acc:HGNC:23246]	-	239	349	244	598	725	780	2.1118	2.14255	2.49105	4.8265	4.63482	5.76633
ENSG00000187678	1524.5	1445.17	1756.88	917.231	761.377	866.019	1575.51	848.209	0.892564	2.89e-22	5.68e-20	SPRY4	5	142310427	142326455	-	6565	protein_coding	sprouty RTK signaling antagonist 4 [Source:HGNC Symbol;Acc:HGNC:15533]	-	1336	1820	1334	886	921	906	12.695	12.0156	14.646	7.69016	6.33176	7.20282
ENSG00000152894	899.179	844.87	840.245	1383.09	1433.47	1510.28	861.431	1442.28	-0.744122	2.94e-22	5.7e-20	PTPRK	6	127968779	128520674	-	9000	protein_coding	protein tyrosine phosphatase, receptor type K [Source:HGNC Symbol;Acc:HGNC:9674]	-	788	1064	638	1336	1734	1580	5.4619	5.124	5.10948	8.45863	8.69573	9.16271
ENSG00000138685	4230.02	3616.11	4023.43	2337.59	2289.92	2646.81	3956.52	2424.77	0.70554	4.33e-22	8.29e-20	FGF2	4	122826708	122898236	+	6775	protein_coding	fibroblast growth factor 2 [Source:HGNC Symbol;Acc:HGNC:3676]	-	3707	4554	3055	2258	2770	2769	34.1329	29.1336	32.5013	18.9911	18.4531	21.3316
ENSG00000163430	3277.21	3437.45	3349.13	4791.13	4674.08	5035.53	3354.59	4833.58	-0.526199	9.61e-22	1.82e-19	FSTL1	3	120392293	120451253	-	8727	protein_coding	follistatin like 1 [Source:HGNC Symbol;Acc:HGNC:3972]	-	2872	4329	2543	4628	5654	5268	20.5296	21.4997	21.0029	30.2179	29.2409	31.5058
ENSG00000159842	2489.86	2670.39	2566.83	1689.53	1725.29	1530.35	2575.69	1648.39	0.644337	1.37e-21	2.55e-19	ABR	17	1003518	1229738	-	12426	protein_coding	ABR, RhoGEF and GTPase activating protein [Source:HGNC Symbol;Acc:HGNC:81]	-	2182	3363	1949	1632	2087	1601	10.9543	11.7302	11.3052	7.48385	7.58037	6.72464
ENSG00000135111	1353.33	1542.84	1710.78	832.341	777.084	901.386	1535.65	836.937	0.875536	2.52e-21	4.65e-19	TBX3	12	114670254	114684164	-	5950	protein_coding	T-box 3 [Source:HGNC Symbol;Acc:HGNC:11602]	T-box	1186	1943	1299	804	940	943	12.4345	14.1536	15.7359	7.69972	7.13034	8.27188
ENSG00000175063	1978.65	2173.32	2129.59	3186.5	3166.2	3044.45	2093.85	3132.38	-0.58022	2.63e-21	4.79e-19	UBE2C	20	45812576	45816957	+	1286	protein_coding	ubiquitin conjugating enzyme E2 C [Source:HGNC Symbol;Acc:HGNC:15937]	-	1734	2737	1617	3078	3830	3185	84.114	92.2452	90.629	136.384	134.418	129.264
ENSG00000101447	799.904	736.085	848.147	1346.86	1304.51	1329.62	794.712	1326.99	-0.744024	1.94e-20	3.49e-18	FAM83D	20	38926312	38953106	+	2475	protein_coding	family with sequence similarity 83 member D [Source:HGNC Symbol;Acc:HGNC:16122]	-	701	927	644	1301	1578	1391	17.6686	16.2336	18.7546	29.9529	28.7761	29.3333
ENSG00000115232	75.3119	88.9337	64.533	266.059	244.699	242.791	76.2595	251.183	-1.70067	2.17e-20	3.85e-18	ITGA4	2	181457202	181536187	+	7901	protein_coding	integrin subunit alpha 4 [Source:HGNC Symbol;Acc:HGNC:6140]	-	66	112	49	257	296	254	0.521101	0.614393	0.447005	1.85348	1.69087	1.67788
ENSG00000023171	325.211	302.533	333.201	136.653	96.7221	88.896	320.315	107.424	1.58043	2.5e-20	4.39e-18	GRAMD1B	11	123358428	123627774	+	14863	protein_coding	GRAM domain containing 1B [Source:HGNC Symbol;Acc:HGNC:29214]	-	285	381	253	132	117	93	1.19619	1.11104	1.22691	0.506062	0.355287	0.326577
ENSG00000137819	325.211	284.27	284.472	93.1724	110.776	112.793	297.984	105.58	1.49273	3.56e-20	6.17e-18	PAQR5	15	69298947	69407780	+	6224	protein_coding	progestin and adipoQ receptor family member 5 [Source:HGNC Symbol;Acc:HGNC:29645]	-	285	358	216	90	134	118	2.85651	2.49301	2.5014	0.823966	0.971706	0.989514
ENSG00000069275	11578.6	10568.8	10561	15109.5	15197.8	16786	10902.8	15697.8	-0.525939	4.32e-20	7.39e-18	NUCKS1	1	205712819	205750276	-	6546	protein_coding	nuclear casein kinase and cyclin dependent kinase substrate 1 [Source:HGNC Symbol;Acc:HGNC:29923]	-	10147	13310	8019	14595	18384	17561	96.699	88.1276	88.2963	127.047	126.755	140.018
ENSG00000198467	888.909	825.813	820.49	1356.18	1430.16	1337.26	845.071	1374.53	-0.702806	9.05e-20	1.53e-17	TPM2	9	35681992	35690121	-	3248	protein_coding	tropomyosin 2 [Source:HGNC Symbol;Acc:HGNC:12011]	-	779	1040	623	1310	1730	1399	14.9617	13.878	13.8252	22.9822	24.0397	22.4808
ENSG00000101224	3204.18	3192.08	2856.57	4658.62	4879.92	4353.99	3084.28	4630.84	-0.585303	1.03e-19	1.72e-17	CDC25B	20	3786772	3806121	+	4314	protein_coding	cell division cycle 25B [Source:HGNC Symbol;Acc:HGNC:1726]	-	2808	4020	2169	4500	5903	4555	40.6048	40.3883	36.2391	59.4386	61.7579	55.1084
ENSG00000035403	5562.81	5486.89	5710.51	7468.29	7511.26	7890.71	5586.74	7623.42	-0.448902	1.56e-19	2.57e-17	VCL	10	73995193	74121363	+	9992	protein_coding	vinculin [Source:HGNC Symbol;Acc:HGNC:12665]	-	4875	6910	4336	7214	9086	8255	30.4356	29.9734	31.2777	41.1396	41.0412	43.1195
ENSG00000117713	1977.51	1819.17	1893.84	2927.69	2817.34	2706.07	1896.84	2817.03	-0.571616	1.63e-19	2.66e-17	ARID1A	1	26693236	26782110	+	15928	protein_coding	AT-rich interaction domain 1A [Source:HGNC Symbol;Acc:HGNC:11110]	ARID	1733	2291	1438	2828	3408	2831	6.78731	6.2341	6.50722	10.1171	9.6569	9.27658
ENSG00000067082	1661.43	1710.39	1708.15	1013.51	990.368	1150.87	1693.32	1051.58	0.687957	2.13e-19	3.44e-17	KLF6	10	3775996	3785281	-	6139	protein_coding	Kruppel like factor 6 [Source:HGNC Symbol;Acc:HGNC:2235]	zf-C2H2	1456	2154	1297	979	1198	1204	14.7953	15.2075	15.2279	9.08701	8.80762	10.2362
ENSG00000162522	1297.42	1357.03	1073.35	2109.84	2349.44	2003.5	1242.6	2154.26	-0.790671	2.87e-19	4.58e-17	KIAA1522	1	32741885	32774970	+	5965	protein_coding	KIAA1522 [Source:HGNC Symbol;Acc:HGNC:29301]	-	1137	1709	815	2038	2842	2096	11.8908	12.4177	9.84794	19.4684	21.5037	18.3396
ENSG00000111817	1545.04	1427.7	1226.13	757.803	839.085	789.549	1399.62	795.479	0.815752	3.26e-19	5.16e-17	DSE	6	116254173	116444860	+	19193	protein_coding	dermatan sulfate epimerase [Source:HGNC Symbol;Acc:HGNC:21144]	-	1354	1798	931	732	1015	826	4.40085	4.06029	3.49627	2.17322	2.38684	2.24619
ENSG00000116016	2168.07	2157.44	2352.16	1536.31	1355.76	1409.91	2225.89	1433.99	0.634236	4.92e-19	7.7e-17	EPAS1	2	46293667	46386703	+	7302	protein_coding	endothelial PAS domain protein 1 [Source:HGNC Symbol;Acc:HGNC:3374]	Others	1900	2717	1786	1484	1640	1475	16.232	16.1272	17.6294	11.5805	10.1368	10.5429
ENSG00000149639	1653.44	1715.15	1831.95	2805.53	2469.31	2713.72	1733.51	2662.85	-0.619557	6.34e-19	9.82e-17	SOGA1	20	36777442	36863686	-	15128	protein_coding	suppressor of glucose, autophagy associated 1 [Source:HGNC Symbol;Acc:HGNC:16111]	-	1449	2160	1391	2710	2987	2839	5.97513	6.18846	6.62741	10.2076	8.91155	9.79475
ENSG00000145715	1025.84	1012.41	1136.57	541.435	634.067	619.404	1058.27	598.302	0.818688	7.23e-19	1.11e-16	RASA1	5	87267888	87391931	+	5232	protein_coding	RAS p21 protein activator 1 [Source:HGNC Symbol;Acc:HGNC:9871]	-	899	1275	863	523	767	648	10.719	10.5622	11.8889	5.696	6.61648	6.46423
ENSG00000196526	1616.92	1533.31	1627.81	981.416	1000.29	1072.49	1592.68	1018.06	0.644192	1.42e-18	2.15e-16	AFAP1	4	7758714	7939926	-	10036	protein_coding	actin filament associated protein 1 [Source:HGNC Symbol;Acc:HGNC:24017]	-	1417	1931	1236	948	1210	1122	8.80784	8.33934	8.87679	5.3825	5.44157	5.83501
ENSG00000176393	1158.21	1225.22	1191.88	1825.14	1843.51	1752.11	1191.77	1806.92	-0.599421	1.62e-18	2.42e-16	RNPEP	1	201982372	202006147	+	3479	protein_coding	arginyl aminopeptidase [Source:HGNC Symbol;Acc:HGNC:10078]	-	1015	1543	905	1763	2230	1833	18.2	19.223	18.7496	28.8758	28.9301	27.499
ENSG00000130702	395.958	464.52	338.469	885.138	853.965	735.064	399.649	824.723	-1.03579	1.63e-18	2.42e-16	LAMA5	20	62307955	62367312	-	14291	protein_coding	laminin subunit alpha 5 [Source:HGNC Symbol;Acc:HGNC:6485]	-	347	585	257	855	1033	769	1.5147	1.7742	1.29619	3.4091	3.2624	2.80849
ENSG00000164741	2468.18	2444.88	3216.11	1389.3	1493.82	1655.57	2709.72	1512.9	0.838779	1.89e-18	2.77e-16	DLC1	8	13083361	13604610	-	12794	protein_coding	DLC1 Rho GTPase activating protein [Source:HGNC Symbol;Acc:HGNC:2897]	-	2163	3079	2442	1342	1807	1732	10.5466	10.4307	13.7574	5.97699	6.37458	7.06563
ENSG00000156531	1537.05	1459.47	1644.93	2254.77	2337.04	2517.76	1547.15	2369.86	-0.617872	2.67e-18	3.85e-16	PHF6	X	134373253	134428791	+	8016	protein_coding	PHD finger protein 6 [Source:HGNC Symbol;Acc:HGNC:18145]	-	1347	1838	1249	2178	2827	2634	10.4826	9.93797	11.2306	15.4823	15.9172	17.1501
ENSG00000132561	409.651	391.467	316.08	724.675	717.562	719.77	372.399	720.669	-0.946405	2.67e-18	3.85e-16	MATN2	8	97868840	98036716	+	6933	protein_coding	matrilin 2 [Source:HGNC Symbol;Acc:HGNC:6908]	-	359	493	240	700	868	753	3.23023	3.08202	2.4951	5.75325	5.65065	5.66869
ENSG00000187498	427.909	407.348	343.737	762.979	705.989	773.299	392.998	747.422	-0.921973	3.23e-18	4.57e-16	COL4A1	13	110148963	110307233	-	14738	protein_coding	collagen type IV alpha 1 chain [Source:HGNC Symbol;Acc:HGNC:2202]	-	375	513	261	737	854	809	1.58728	1.50865	1.27644	2.84948	2.61528	2.86496
ENSG00000197747	885.486	960.802	996.968	1477.3	1502.09	1485.42	947.752	1488.27	-0.651614	3.23e-18	4.57e-16	S100A10	1	151982915	151994390	-	1543	protein_coding	S100 calcium binding protein A10 [Source:HGNC Symbol;Acc:HGNC:10487]	-	776	1210	757	1427	1817	1554	31.373	33.9883	35.3613	52.698	53.1482	52.5647
ENSG00000180914	118.673	116.725	151.455	328.174	320.754	321.172	128.951	323.367	-1.33801	5.25e-18	7.34e-16	OXTR	3	8750408	8769628	-	4514	protein_coding	oxytocin receptor [Source:HGNC Symbol;Acc:HGNC:8529]	-	104	147	115	317	388	336	1.43725	1.41145	1.83626	4.0016	3.87945	3.88496
ENSG00000125148	12523.5	11989.4	10559.7	7672.23	8402.42	7990.12	11690.8	8021.59	0.543588	1.06e-17	1.47e-15	MT2A	16	56608199	56609497	+	1299	protein_coding	metallothionein 2A [Source:HGNC Symbol;Acc:HGNC:7406]	-	10975	15099	8018	7411	10164	8359	527.055	503.789	444.892	325.09	353.147	335.857
ENSG00000121895	144.918	134.989	155.406	24.846	26.4539	42.0583	145.104	31.1194	2.21927	1.21e-17	1.66e-15	TMEM156	4	38966744	39032922	-	2562	protein_coding	transmembrane protein 156 [Source:HGNC Symbol;Acc:HGNC:26260]	-	127	170	118	24	32	44	3.09232	2.87594	3.31972	0.533787	0.563729	0.896361
ENSG00000182022	771.377	718.616	786.248	435.84	392.675	437.789	758.747	422.101	0.845424	1.22e-17	1.66e-15	CHST15	10	124007666	124093607	-	6554	protein_coding	carbohydrate sulfotransferase 15 [Source:HGNC Symbol;Acc:HGNC:18137]	-	676	905	597	421	475	458	6.43429	5.98484	6.56547	3.66026	3.27105	3.64727
ENSG00000138386	1654.58	1614.31	1584.35	941.042	1015.17	1110.72	1617.75	1022.31	0.661789	1.25e-17	1.68e-15	NAB1	2	190646746	190692766	+	4887	protein_coding	NGFI-A binding protein 1 [Source:HGNC Symbol;Acc:HGNC:7626]	-	1450	2033	1203	909	1228	1162	18.5091	18.0304	17.7428	10.5988	11.3411	12.41
ENSG00000100979	877.498	1129.14	1044.38	1710.23	2108.87	1698.58	1017.01	1839.23	-0.853497	1.26e-17	1.68e-15	PLTP	20	45898621	45912155	-	2541	protein_coding	phospholipid transfer protein [Source:HGNC Symbol;Acc:HGNC:9093]	-	769	1422	793	1652	2551	1777	18.8791	24.2552	22.494	37.046	45.3112	36.4999
ENSG00000169213	7382.85	6542.18	7264.57	4495.05	4049.93	5087.14	7063.2	4544.04	0.636168	1.51e-17	2e-15	RAB3B	1	51907956	51990764	-	12844	protein_coding	RAB3B, member RAS oncogene family [Source:HGNC Symbol;Acc:HGNC:9778]	-	6470	8239	5516	4342	4899	5322	31.4242	27.8025	30.9544	19.2631	17.215	21.6264
ENSG00000072786	3635.51	3577.2	3453.17	2548.78	2528.83	2619.09	3555.29	2565.57	0.471239	2.55e-17	3.35e-15	STK10	5	172042073	172188386	-	9083	protein_coding	serine/threonine kinase 10 [Source:HGNC Symbol;Acc:HGNC:11388]	-	3186	4505	2622	2462	3059	2740	21.8815	21.4969	20.8066	15.4452	15.2002	15.7446
ENSG00000198910	826.149	824.225	667.719	1476.27	1359.9	1237.85	772.697	1358	-0.808968	2.78e-17	3.61e-15	L1CAM	X	153861514	153886174	-	7270	protein_coding	L1 cell adhesion molecule [Source:HGNC Symbol;Acc:HGNC:6470]	-	724	1038	507	1426	1645	1295	6.21247	6.18832	5.02657	11.1769	10.2125	9.29704
ENSG00000183963	2307.28	2396.45	2262.6	1575.65	1654.2	1602.99	2322.11	1610.95	0.528162	4.66e-17	6.01e-15	SMTN	22	31064105	31104757	+	10242	protein_coding	smoothelin [Source:HGNC Symbol;Acc:HGNC:11126]	-	2022	3018	1718	1522	2001	1677	12.3156	12.7716	12.0903	8.46771	8.81783	8.5459
ENSG00000143878	1097.73	1102.94	1147.11	1594.28	1789.77	1735.86	1115.92	1706.64	-0.614739	5e-17	6.38e-15	RHOB	2	20447074	20449445	+	2372	protein_coding	ras homolog family member B [Source:HGNC Symbol;Acc:HGNC:668]	-	962	1389	871	1540	2165	1816	25.3	25.3803	26.4668	36.9949	41.1948	39.9586
ENSG00000113494	277.285	292.211	230.475	503.131	557.185	639.477	266.657	566.598	-1.08008	5.94e-17	7.52e-15	PRLR	5	35048756	35230589	-	13108	protein_coding	prolactin receptor [Source:HGNC Symbol;Acc:HGNC:9446]	-	243	368	175	486	674	669	1.15646	1.21681	0.962276	2.11269	2.32072	2.66378
ENSG00000118705	2406.56	2375.01	2485.18	3329.36	3320.79	3371.36	2422.25	3340.5	-0.464662	6.82e-17	8.56e-15	RPN2	20	37178410	37241623	+	2819	protein_coding	ribophorin II [Source:HGNC Symbol;Acc:HGNC:10382]	-	2109	2991	1887	3216	4017	3527	46.6704	45.9866	48.2475	65.0065	64.3141	65.301
ENSG00000166949	2230.83	1947.01	1945.21	2987.73	2965.32	3034.89	2041.02	2995.98	-0.554298	8.2e-17	1.02e-14	SMAD3	15	67063763	67195195	+	9113	protein_coding	SMAD family member 3 [Source:HGNC Symbol;Acc:HGNC:6769]	MH1	1955	2452	1477	2886	3587	3175	13.3828	11.6619	11.682	18.0456	17.7652	18.1841
ENSG00000128283	358.302	511.369	388.515	884.103	1006.9	766.608	419.395	885.871	-1.07152	1.23e-16	1.52e-14	CDC42EP1	22	37560447	37569405	+	2573	protein_coding	CDC42 effector protein 1 [Source:HGNC Symbol;Acc:HGNC:17014]	-	314	644	295	854	1218	802	7.6129	10.8482	8.26381	18.9127	21.3652	16.2684
ENSG00000156804	947.104	787.698	749.372	1397.59	1363.2	1365.94	828.058	1375.58	-0.732265	1.32e-16	1.61e-14	FBXO32	8	123497889	123541206	-	7395	protein_coding	F-box protein 32 [Source:HGNC Symbol;Acc:HGNC:16731]	-	830	992	569	1350	1649	1429	7.00165	5.81411	5.5459	10.4024	10.0643	10.0856
ENSG00000166922	155.188	138.959	146.187	35.1985	34.7208	43.0142	146.778	37.6445	1.96268	1.54e-16	1.87e-14	SCG5	15	32641676	32697098	+	2196	protein_coding	secretogranin V [Source:HGNC Symbol;Acc:HGNC:10816]	-	136	175	111	34	42	45	3.86338	3.45395	3.64325	0.882232	0.86321	1.06952
ENSG00000064393	5064.16	4465.74	4916.36	3418.39	2958.7	3379	4815.42	3252.03	0.566133	1.77e-16	2.13e-14	HIPK2	7	139561570	139777778	-	15402	protein_coding	homeodomain interacting protein kinase 2 [Source:HGNC Symbol;Acc:HGNC:14402]	-	4438	5624	3733	3302	3579	3535	17.9751	15.8263	17.4694	12.2162	10.4878	11.979
ENSG00000132840	437.037	514.545	618.99	903.773	1101.97	1005.58	523.524	1003.77	-0.943564	1.85e-16	2.2e-14	BHMT2	5	79069717	79089466	+	3182	protein_coding	betaine--homocysteine S-methyltransferase 2 [Source:HGNC Symbol;Acc:HGNC:1048]	-	383	648	470	873	1333	1052	7.5086	8.82643	10.6462	15.6333	18.9073	17.2554
ENSG00000168685	320.646	268.389	248.913	500.025	638.201	725.506	279.316	621.244	-1.15398	1.94e-16	2.3e-14	IL7R	5	35852695	35879603	+	6060	protein_coding	interleukin 7 receptor [Source:HGNC Symbol;Acc:HGNC:6024]	-	281	338	189	483	772	759	2.89264	2.41743	2.24795	4.54162	5.74969	6.537
ENSG00000066279	4231.16	4248.97	4538.38	6231.17	5909.97	7217.78	4339.5	6452.97	-0.572733	1.99e-16	2.34e-14	ASPM	1	197084128	197146694	-	10887	protein_coding	abnormal spindle microtubule assembly [Source:HGNC Symbol;Acc:HGNC:19048]	-	3708	5351	3446	6019	7149	7551	21.2467	21.3028	22.8142	31.503	29.6372	36.1997
ENSG00000108679	635.587	795.639	600.552	1286.81	1363.2	1111.68	677.259	1253.9	-0.882467	2.01e-16	2.34e-14	LGALS3BP	17	78971238	78980109	-	3584	protein_coding	galectin 3 binding protein [Source:HGNC Symbol;Acc:HGNC:6564]	-	557	1002	456	1243	1649	1163	9.69499	12.1174	9.17054	19.7624	20.766	16.9364
ENSG00000180340	330.916	343.03	312.129	578.704	648.947	604.11	328.692	610.587	-0.890945	2.04e-16	2.36e-14	FZD2	17	44557459	44559570	+	2112	protein_coding	frizzled class receptor 2 [Source:HGNC Symbol;Acc:HGNC:4040]	-	290	432	237	559	785	632	8.56573	8.86543	8.08821	15.0818	16.7755	15.6183
ENSG00000106772	141.495	85.7575	131.7	296.081	333.154	336.466	119.651	321.901	-1.4479	3.69e-16	4.23e-14	PRUNE2	9	76611376	76906087	-	14656	protein_coding	prune homolog 2 [Source:HGNC Symbol;Acc:HGNC:25209]	-	124	108	100	286	403	352	0.527797	0.319388	0.491793	1.11195	1.24105	1.25354
ENSG00000108854	2833.33	2754.56	3096.26	1543.56	1672.38	2055.12	2894.72	1757.02	0.719266	4.18e-16	4.75e-14	SMURF2	17	64542295	64662068	-	6961	protein_coding	SMAD specific E3 ubiquitin protein ligase 2 [Source:HGNC Symbol;Acc:HGNC:16809]	-	2483	3469	2351	1491	2023	2150	22.2518	21.5995	24.3433	12.2051	13.1167	16.1204
ENSG00000076706	1184.45	1219.66	1282.76	1914.18	2082.42	1737.77	1228.96	1911.46	-0.638768	4.32e-16	4.87e-14	MCAM	11	119308529	119321521	-	7422	protein_coding	melanoma cell adhesion molecule [Source:HGNC Symbol;Acc:HGNC:6934]	-	1038	1536	974	1849	2519	1818	8.72442	8.96975	9.4588	14.1955	15.3182	12.7845
ENSG00000113742	1425.22	1268.1	1543.52	830.27	804.364	924.327	1412.28	852.987	0.724771	5.91e-16	6.62e-14	CPEB4	5	173888280	173961976	+	10272	protein_coding	cytoplasmic polyadenylation element binding protein 4 [Source:HGNC Symbol;Acc:HGNC:21747]	-	1249	1597	1172	802	973	967	7.58521	6.73845	8.22377	4.44893	4.27521	4.91338
ENSG00000142949	17518	18075.8	18586.8	13455.1	14263.6	13957.6	18060.2	13892.1	0.378337	8.05e-16	8.94e-14	PTPRF	1	43525187	43623666	+	10712	protein_coding	protein tyrosine phosphatase, receptor type F [Source:HGNC Symbol;Acc:HGNC:9670]	-	15352	22764	14113	12997	17254	14602	89.4035	92.106	94.9614	69.1367	72.6974	71.1461
ENSG00000113719	6038.65	6006.2	6407.2	4441.22	4559.17	4725.82	6150.68	4575.4	0.426151	9.02e-16	9.94e-14	ERGIC1	5	172834275	172952685	+	14139	protein_coding	endoplasmic reticulum-golgi intermediate compartment 1 [Source:HGNC Symbol;Acc:HGNC:29205]	-	5292	7564	4865	4290	5515	4944	23.3486	23.1869	24.8006	17.2892	17.6046	18.2503
ENSG00000197442	282.99	315.238	222.573	110.772	94.2421	102.278	273.6	102.431	1.42798	1.01e-15	1.1e-13	MAP3K5	6	136557047	136792518	-	5303	protein_coding	mitogen-activated protein kinase kinase kinase 5 [Source:HGNC Symbol;Acc:HGNC:6857]	-	248	397	169	107	114	107	2.91736	3.24473	2.29701	1.14974	0.970248	1.0531
ENSG00000130635	1006.44	928.245	738.837	1462.81	1532.67	1538	891.174	1511.16	-0.758625	1.07e-15	1.16e-13	COL5A1	9	134641774	134844843	+	11189	protein_coding	collagen type V alpha 1 chain [Source:HGNC Symbol;Acc:HGNC:2209]	-	882	1169	561	1413	1854	1609	4.91742	4.52828	3.61385	7.19593	7.47856	7.5054
ENSG00000165704	1459.45	1549.99	1453.97	2050.83	2194.02	2325.63	1487.8	2190.16	-0.556533	1.84e-15	1.98e-13	HPRT1	X	134460153	134520513	+	1624	protein_coding	hypoxanthine phosphoribosyltransferase 1 [Source:HGNC Symbol;Acc:HGNC:5157]	-	1279	1952	1104	1981	2654	2433	49.1298	52.0959	48.9983	69.508	73.7589	78.1926
ENSG00000163297	440.461	400.996	493.875	192.556	200.884	238.968	445.11	210.803	1.07345	2.96e-15	3.17e-13	ANTXR2	4	79901149	80125454	-	9864	protein_coding	ANTXR cell adhesion molecule 2 [Source:HGNC Symbol;Acc:HGNC:21732]	-	386	505	375	186	243	250	2.44115	2.21895	2.74016	1.07447	1.11187	1.32281
ENSG00000182985	92.4283	104.021	133.017	19.6697	19.0137	24.8526	109.822	21.1787	2.3719	3.34e-15	3.55e-13	CADM1	11	115169218	115504957	-	11017	protein_coding	cell adhesion molecule 1 [Source:HGNC Symbol;Acc:HGNC:5951]	-	81	131	101	19	23	26	0.458651	0.515369	0.660779	0.0982712	0.0942245	0.123174
ENSG00000189221	102.698	102.433	86.9219	17.5992	19.8404	15.2939	97.3509	17.5779	2.46786	4.13e-15	4.36e-13	MAOA	X	43654907	43746824	+	5528	protein_coding	monoamine oxidase A [Source:HGNC Symbol;Acc:HGNC:6833]	-	90	129	66	17	24	16	1.01563	1.01142	0.860546	0.175233	0.195949	0.151064
ENSG00000163874	1151.36	1112.47	954.824	668.771	662.174	569.699	1072.88	633.548	0.761949	4.67e-15	4.89e-13	ZC3H12A	1	37474552	37484379	+	3121	protein_coding	zinc finger CCCH-type containing 12A [Source:HGNC Symbol;Acc:HGNC:26259]	-	1009	1401	725	646	801	596	20.1678	19.456	16.7434	11.7944	11.5835	9.96694
ENSG00000124181	1647.73	1684.18	1783.22	2369.69	2461.87	2363.87	1705.04	2398.47	-0.493762	5.44e-15	5.65e-13	PLCG1	20	41136960	41196801	+	9648	protein_coding	phospholipase C gamma 1 [Source:HGNC Symbol;Acc:HGNC:9065]	-	1444	2121	1354	2289	2978	2473	9.33663	9.52826	10.1153	13.519	13.9312	13.3782
ENSG00000115758	26820.2	26302.1	30061.8	19952.4	20180.2	21247.1	27728	20459.9	0.438297	6.85e-15	7.07e-13	ODC1	2	10439968	10448504	-	2968	protein_coding	ornithine decarboxylase 1 [Source:HGNC Symbol;Acc:HGNC:8109]	-	23504	33124	22826	19273	24411	22228	494.013	483.714	554.325	370.017	371.211	390.882
ENSG00000130066	1475.43	1338.77	1548.79	995.91	819.245	897.562	1454.33	904.239	0.685061	8.04e-15	8.24e-13	SAT1	X	23783173	23786226	+	2498	protein_coding	spermidine/spermine N1-acetyltransferase 1 [Source:HGNC Symbol;Acc:HGNC:10540]	-	1293	1686	1176	962	991	939	32.2899	29.2533	33.9323	21.9441	17.9053	19.6193
ENSG00000130695	787.352	804.373	803.369	1253.69	1229.28	1160.43	798.365	1214.46	-0.604888	9.76e-15	9.93e-13	CEP85	1	26234200	26278808	+	5145	protein_coding	centrosomal protein 85 [Source:HGNC Symbol;Acc:HGNC:25309]	-	690	1013	610	1211	1487	1214	8.36612	8.53364	8.5456	13.412	13.0444	12.3152
ENSG00000087206	1751.57	1541.25	1666	1129.46	1078.82	1118.37	1652.94	1108.88	0.574543	1.12e-14	1.13e-12	UIMC1	5	176905005	177022633	-	4739	protein_coding	ubiquitin interaction motif containing 1 [Source:HGNC Symbol;Acc:HGNC:30298]	-	1535	1941	1265	1091	1305	1170	20.2061	17.7521	19.2399	13.1182	12.4286	12.8857
ENSG00000141837	699.488	728.939	753.323	439.981	441.45	429.186	727.25	436.872	0.734568	1.38e-14	1.39e-12	CACNA1A	19	13206442	13633025	-	43159	protein_coding	calcium voltage-gated channel subunit alpha1 A [Source:HGNC Symbol;Acc:HGNC:1388]	-	613	918	572	425	534	449	0.886032	0.921895	0.955263	0.561117	0.558431	0.542981
ENSG00000176783	2133.84	2126.47	2009.74	1482.48	1514.49	1449.1	2090.02	1482.02	0.496633	1.63e-14	1.62e-12	RUFY1	5	179550558	179610026	+	5911	protein_coding	RUN and FYVE domain containing 1 [Source:HGNC Symbol;Acc:HGNC:19760]	-	1870	2678	1526	1432	1832	1516	19.7352	19.6363	18.6077	13.8044	13.9883	13.3859
ENSG00000113448	282.99	258.861	330.567	106.631	106.642	138.601	290.806	117.291	1.30534	1.63e-14	1.62e-12	PDE4D	5	58969038	60522120	-	16308	protein_coding	phosphodiesterase 4D [Source:HGNC Symbol;Acc:HGNC:8783]	-	248	326	251	103	129	145	0.948662	0.866417	1.10936	0.359892	0.357017	0.464063
ENSG00000163131	247.616	244.568	262.083	100.419	110.776	103.234	251.422	104.81	1.25818	1.9e-14	1.87e-12	CTSS	1	150730196	150765957	-	4228	protein_coding	cathepsin S [Source:HGNC Symbol;Acc:HGNC:2545]	-	217	308	199	97	134	108	3.20173	3.15737	3.39247	1.30729	1.43044	1.33321
ENSG00000147854	1541.61	1530.14	1609.37	1051.81	987.888	1113.59	1560.37	1051.1	0.56992	1.94e-14	1.89e-12	UHRF2	9	6413151	6507054	+	9919	protein_coding	ubiquitin like with PHD and ring finger domains 2 [Source:HGNC Symbol;Acc:HGNC:12557]	-	1351	1927	1222	1016	1195	1165	8.49665	8.42023	8.87977	5.83663	5.4375	6.1301
ENSG00000120129	2010.6	1982.74	2277.09	1399.66	1467.37	1402.26	2090.15	1423.09	0.552002	2.08e-14	2.02e-12	DUSP1	5	172768090	172771195	-	2019	protein_coding	dual specificity phosphatase 1 [Source:HGNC Symbol;Acc:HGNC:3064]	-	1762	2497	1729	1352	1775	1467	54.4415	53.6034	61.7244	38.1572	39.6791	37.923
ENSG00000131446	4565.5	4633.29	4425.12	3367.67	3517.54	3417.24	4541.3	3434.15	0.403443	2.21e-14	2.13e-12	MGAT1	5	180784782	180815652	-	11576	protein_coding	mannosyl (alpha-1,3-)-glycoprotein beta-1,2-N-acetylglucosaminyltransferase [Source:HGNC Symbol;Acc:HGNC:7044]	-	4001	5835	3360	3253	4255	3575	21.5611	21.847	20.9208	16.0126	16.5898	16.1186
ENSG00000137393	413.074	313.65	266.034	123.195	145.497	126.175	330.919	131.622	1.32821	2.26e-14	2.17e-12	RNF144B	6	18387350	18468874	+	5175	protein_coding	ring finger protein 144B [Source:HGNC Symbol;Acc:HGNC:21578]	-	362	395	202	119	176	132	4.36374	3.30824	2.81345	1.31031	1.53498	1.33129
ENSG00000166770	188.28	185.014	175.161	59.0092	72.7483	45.8818	182.818	59.2131	1.62084	2.76e-14	2.63e-12	ZNF667-AS1	19	56477250	56500666	+	3629	lincRNA	ZNF667 antisense RNA 1 (head to head) [Source:HGNC Symbol;Acc:HGNC:44321]	-	165	233	133	57	88	48	2.83633	2.78278	2.64157	0.895002	1.09445	0.690341
ENSG00000187164	1751.57	1726.27	1762.14	2329.31	2426.32	2504.38	1746.66	2420	-0.471197	3.15e-14	2.97e-12	SHTN1	10	116881482	117126586	-	8247	protein_coding	shootin 1 [Source:HGNC Symbol;Acc:HGNC:29319]	-	1535	2174	1338	2250	2935	2620	11.6111	11.4255	11.6939	15.5461	16.0624	16.5811
ENSG00000152818	2835.61	2662.45	2767.02	3855.27	3581.2	4112.15	2755.03	3849.54	-0.482958	3.56e-14	3.35e-12	UTRN	6	144285701	144853034	+	14604	protein_coding	utrophin [Source:HGNC Symbol;Acc:HGNC:12635]	-	2485	3353	2101	3724	4332	4302	10.6149	9.95112	10.3694	14.5303	13.388	15.3747
ENSG00000077942	211.102	215.982	198.867	464.827	461.29	364.187	208.65	430.101	-1.04078	4.3e-14	4.01e-12	FBLN1	22	45502238	45601135	+	7285	protein_coding	fibulin 1 [Source:HGNC Symbol;Acc:HGNC:3600]	-	185	272	151	449	558	381	1.58417	1.61826	1.49398	3.51199	3.45704	2.72964
ENSG00000156504	512.349	593.95	605.82	893.42	921.753	999.841	570.706	938.338	-0.716882	4.6e-14	4.26e-12	FAM122B	X	134769566	134797232	-	4404	protein_coding	family with sequence similarity 122B [Source:HGNC Symbol;Acc:HGNC:30490]	-	449	748	460	863	1115	1046	6.36003	7.36147	7.5285	11.1661	11.4269	12.3963
ENSG00000166913	3355.94	3428.71	3471.61	4360.47	4575.7	4745.9	3418.76	4560.69	-0.41607	4.71e-14	4.34e-12	YWHAB	20	44885676	44908532	+	7933	protein_coding	tyrosine 3-monooxygenase/tryptophan 5-monooxygenase activation protein beta [Source:HGNC Symbol;Acc:HGNC:12849]	-	2941	4318	2636	4212	5535	4965	23.1269	23.5915	23.95	30.2543	31.4905	32.6656
ENSG00000145555	1301.98	1187.9	1306.46	820.953	716.736	864.107	1265.45	800.598	0.660226	6.53e-14	5.97e-12	MYO10	5	16661914	16936276	-	13963	protein_coding	myosin X [Source:HGNC Symbol;Acc:HGNC:7593]	-	1141	1496	992	793	867	904	5.09762	4.64369	5.12072	3.23616	2.80246	3.37908
ENSG00000182054	1146.8	1161.7	977.213	1765.1	1764.97	1559.02	1095.23	1696.37	-0.62802	6.56e-14	5.97e-12	IDH2	15	90083045	90102504	-	2814	protein_coding	isocitrate dehydrogenase (NADP(+)) 2, mitochondrial [Source:HGNC Symbol;Acc:HGNC:5383]	-	1005	1463	742	1705	2135	1631	22.2793	22.5336	19.0054	34.5252	34.2431	30.251
ENSG00000165238	2251.37	2211.43	2133.54	3210.31	3211.67	2845.63	2198.78	3089.2	-0.490155	7.31e-14	6.6e-12	WNK2	9	93184916	93320572	+	13198	protein_coding	WNK lysine deficient protein kinase 2 [Source:HGNC Symbol;Acc:HGNC:14542]	-	1973	2785	1620	3101	3885	2977	9.32565	9.14591	8.84718	13.3884	13.2856	11.7728
ENSG00000119922	112.968	100.05	84.2879	219.473	252.966	281.982	99.1021	251.473	-1.33959	9.79e-14	8.8e-12	IFIT2	10	89283694	89309276	+	4101	protein_coding	interferon induced protein with tetratricopeptide repeats 2 [Source:HGNC Symbol;Acc:HGNC:5409]	-	99	126	64	212	306	295	1.50593	1.33165	1.12483	2.94566	3.36768	3.75441
ENSG00000064601	1109.14	1193.46	1245.88	1896.58	1751.74	1641.23	1182.83	1763.18	-0.576004	1.13e-13	1.01e-11	CTSA	20	45890144	45898820	+	5856	protein_coding	cathepsin A [Source:HGNC Symbol;Acc:HGNC:9251]	-	972	1503	946	1832	2119	1717	10.3544	11.1242	11.6436	17.8263	16.3316	15.3031
ENSG00000134690	2091.62	2171.73	2204.66	2901.8	2959.53	2857.1	2156	2906.14	-0.431024	1.31e-13	1.16e-11	CDCA8	1	37692418	37709719	+	2469	protein_coding	cell division cycle associated 8 [Source:HGNC Symbol;Acc:HGNC:14629]	-	1833	2735	1674	2803	3580	2989	46.3129	48.0116	48.8689	64.6901	65.4427	63.185
ENSG00000136205	482.681	430.376	347.688	779.543	757.243	717.859	420.248	751.548	-0.834181	1.38e-13	1.22e-11	TNS3	7	47275154	47582558	-	11797	protein_coding	tensin 3 [Source:HGNC Symbol;Acc:HGNC:21616]	-	423	542	264	753	916	751	2.23681	1.9913	1.61299	3.63714	3.50448	3.3226
ENSG00000129680	746.273	680.502	712.497	1036.28	1115.2	1261.75	713.09	1137.74	-0.676085	1.64e-13	1.44e-11	MAP7D3	X	136213220	136256482	-	7067	protein_coding	MAP7 domain containing 3 [Source:HGNC Symbol;Acc:HGNC:25742]	-	654	857	541	1001	1349	1320	5.77302	5.25601	5.51773	8.07114	8.61542	9.74873
ENSG00000148082	953.951	916.335	994.334	627.361	628.28	572.566	954.873	609.403	0.645629	1.82e-13	1.59e-11	SHC3	9	89005771	89178767	-	9929	protein_coding	SHC adaptor protein 3 [Source:HGNC Symbol;Acc:HGNC:18181]	-	836	1154	755	606	760	599	5.25244	5.03745	5.48075	3.47779	3.45468	3.1487
ENSG00000124102	244.193	263.625	150.138	44.5157	85.1485	54.4846	219.319	61.383	1.83275	1.89e-13	1.64e-11	PI3	20	45174876	45176544	+	577	protein_coding	peptidase inhibitor 3 [Source:HGNC Symbol;Acc:HGNC:8947]	-	214	332	114	43	103	57	23.1365	24.9386	14.2406	4.24648	8.05677	5.15595
ENSG00000187608	763.389	696.383	646.647	1212.28	1230.93	1010.36	702.139	1151.19	-0.712644	1.91e-13	1.65e-11	ISG15	1	1001138	1014540	+	941	protein_coding	ISG15 ubiquitin-like modifier [Source:HGNC Symbol;Acc:HGNC:4053]	-	669	877	491	1171	1489	1057	44.3503	40.3943	37.6088	70.9093	71.4175	58.6266
ENSG00000133816	2509.26	2489.35	2788.09	1837.57	1872.44	1873.51	2595.56	1861.17	0.478019	2.3e-13	1.97e-11	MICAL2	11	12094008	12359144	+	20191	protein_coding	microtubule associated monooxygenase, calponin and LIM domain containing 2 [Source:HGNC Symbol;Acc:HGNC:24693]	-	2199	3135	2117	1775	2265	1960	6.79403	6.72961	7.5572	5.0093	5.06302	5.06649
ENSG00000266028	1464.02	1458.67	1332.8	2003.21	2034.47	1960.49	1418.5	1999.39	-0.493355	2.52e-13	2.14e-11	SRGAP2	1	206203345	206464443	+	15675	protein_coding	SLIT-ROBO Rho GTPase activating protein 2 [Source:HGNC Symbol;Acc:HGNC:19751]	-	1283	1837	1012	1935	2461	2051	5.10598	5.07939	4.65341	7.03412	7.08604	6.82916
ENSG00000150347	1434.35	1393.56	1270.9	2015.63	1880.71	1974.83	1366.27	1957.06	-0.516149	2.81e-13	2.38e-11	ARID5B	10	61901300	62096944	+	9144	protein_coding	AT-rich interaction domain 5B [Source:HGNC Symbol;Acc:HGNC:17362]	ARID	1257	1755	965	1947	2275	2066	8.5755	8.31861	7.60658	12.1329	11.2291	11.7924
ENSG00000169047	734.862	769.435	777.029	1097.36	1233.41	1133.66	760.442	1154.81	-0.603804	2.98e-13	2.51e-11	IRS1	2	226731317	226799759	-	9953	protein_coding	insulin receptor substrate 1 [Source:HGNC Symbol;Acc:HGNC:6125]	-	644	969	590	1060	1492	1186	4.03638	4.21968	4.27264	6.06859	6.76573	6.21928
ENSG00000184840	4390.91	4406.19	4251.27	3302.45	3420.82	3211.72	4349.46	3311.66	0.393419	3.03e-13	2.54e-11	TMED9	5	177592158	177596124	+	2440	protein_coding	transmembrane p24 trafficking protein 9 [Source:HGNC Symbol;Acc:HGNC:24878]	-	3848	5549	3228	3190	4138	3360	98.3797	98.5678	95.3546	74.4967	76.5421	71.8718
ENSG00000105974	338.904	312.856	302.91	542.471	534.865	611.757	318.223	563.031	-0.822579	3.72e-13	3.09e-11	CAV1	7	116524785	116561184	+	4082	protein_coding	caveolin 1 [Source:HGNC Symbol;Acc:HGNC:1527]	-	297	394	230	524	647	640	4.53883	4.18344	4.06119	7.31466	7.1537	8.18307
ENSG00000158089	60.4777	52.4074	59.265	1.03525	4.13342	5.73522	57.3834	3.63463	3.95008	3.88e-13	3.21e-11	GALNT14	2	30910467	31155202	-	4567	protein_coding	polypeptide N-acetylgalactosaminyltransferase 14 [Source:HGNC Symbol;Acc:HGNC:22946]	-	53	66	45	1	5	6	0.723944	0.626358	0.710198	0.0124769	0.0494127	0.0685693
ENSG00000167601	2099.6	2269.4	2634	3210.31	3540.69	3864.58	2334.33	3538.53	-0.601646	4.01e-13	3.3e-11	AXL	19	41219203	41261766	+	5154	protein_coding	AXL receptor tyrosine kinase [Source:HGNC Symbol;Acc:HGNC:905]	-	1840	2858	2000	3101	4283	4043	22.2707	24.0341	27.9694	34.2842	37.5062	40.942
ENSG00000198796	118.673	106.403	144.87	255.707	288.513	410.068	123.315	318.096	-1.37805	4.19e-13	3.42e-11	ALPK2	18	58481247	58628957	-	9431	protein_coding	alpha kinase 2 [Source:HGNC Symbol;Acc:HGNC:20565]	-	104	134	110	247	349	429	0.687917	0.615825	0.840685	1.49237	1.6702	2.37415
ENSG00000127022	30016.4	29962.7	30193.5	23498.1	23119.9	24998.9	30057.5	23872.3	0.332407	4.41e-13	3.59e-11	CANX	5	179678628	179730925	+	6235	protein_coding	calnexin [Source:HGNC Symbol;Acc:HGNC:1473]	-	26305	37734	22926	22698	27967	26153	263.186	262.305	265.027	207.437	202.446	218.925
ENSG00000157613	779.364	771.023	607.137	1226.77	1307.82	1081.09	719.175	1205.23	-0.741056	4.77e-13	3.86e-11	CREB3L1	11	46277661	46321422	+	4037	protein_coding	cAMP responsive element binding protein 3 like 1 [Source:HGNC Symbol;Acc:HGNC:18856]	TF_bZIP	683	971	461	1185	1582	1131	10.5541	10.4249	8.23077	16.7261	17.6867	14.6222
ENSG00000096060	392.535	405.76	393.783	188.415	228.165	203.6	397.359	206.727	0.940083	6.52e-13	5.24e-11	FKBP5	6	35573585	35728583	-	10628	protein_coding	FK506 binding protein 5 [Source:HGNC Symbol;Acc:HGNC:3721]	-	344	511	299	182	276	213	2.01914	2.08391	2.02777	0.975789	1.17208	1.04601
ENSG00000115363	94.7104	101.639	102.726	215.332	259.579	235.144	99.6916	236.685	-1.24909	6.88e-13	5.5e-11	EVA1A	2	75469302	75569722	-	2744	protein_coding	eva-1 homolog A, regulator of programmed cell death [Source:HGNC Symbol;Acc:HGNC:25816]	-	83	128	78	208	314	246	1.88692	2.02179	2.04884	4.31932	5.1647	4.67908
ENSG00000275216	198.55	176.279	160.674	338.527	365.395	368.966	178.501	357.629	-1.0014	7.7e-13	6.12e-11	AL161431.1	13	109269634	109278512	+	5087	lincRNA	novel transcript	-	174	222	122	327	442	386	2.13377	1.89148	1.72861	3.66288	3.92157	3.96036
ENSG00000134954	1814.33	1718.33	1868.82	1245.41	1171.41	1330.57	1800.49	1249.13	0.526647	7.8e-13	6.17e-11	ETS1	11	128458761	128587558	-	7149	protein_coding	ETS proto-oncogene 1, transcription factor [Source:HGNC Symbol;Acc:HGNC:3488]	ETS	1590	2164	1419	1203	1417	1392	13.8743	13.1196	14.3066	9.58863	8.9459	10.1626
ENSG00000104635	3684.58	3503.35	3351.76	2412.13	2428.8	2740.48	3513.23	2527.14	0.475684	7.92e-13	6.23e-11	SLC39A14	8	22367249	22434129	+	6942	protein_coding	solute carrier family 39 member 14 [Source:HGNC Symbol;Acc:HGNC:20858]	-	3229	4412	2545	2330	2938	2867	29.0164	27.5462	26.4242	19.1253	19.1015	21.5552
ENSG00000188158	326.352	276.33	312.129	496.92	561.319	674.845	304.937	577.694	-0.92698	8.3e-13	6.49e-11	NHS	X	17375420	17735994	+	10394	protein_coding	NHS actin remodeling regulator [Source:HGNC Symbol;Acc:HGNC:7820]	-	286	348	237	480	679	706	1.7165	1.45113	1.64348	2.63145	2.9484	3.54512
ENSG00000120885	669.82	747.202	674.304	1128.42	1133.38	997.929	697.108	1086.58	-0.63697	8.91e-13	6.94e-11	CLU	8	27596917	27615031	-	6616	protein_coding	clusterin [Source:HGNC Symbol;Acc:HGNC:2095]	-	587	941	512	1090	1371	1044	5.53481	6.16459	5.57792	9.38787	9.3528	8.23596
ENSG00000160094	320.646	303.327	246.279	520.73	572.892	505.655	290.084	533.093	-0.873247	1.23e-12	9.54e-11	ZNF362	1	33256545	33300719	+	3331	protein_coding	zinc finger protein 362 [Source:HGNC Symbol;Acc:HGNC:18079]	zf-C2H2	281	382	187	503	693	529	5.2625	4.97049	4.04637	8.60458	9.38984	8.28877
ENSG00000101335	519.196	493.106	521.532	780.578	936.634	790.505	511.278	835.906	-0.712984	1.31e-12	1.01e-10	MYL9	20	36541484	36551447	+	2821	protein_coding	myosin light chain 9 [Source:HGNC Symbol;Acc:HGNC:15754]	-	455	621	396	754	1133	827	10.0616	9.5411	10.1179	15.2302	18.127	15.3007
ENSG00000183287	263.592	244.568	184.38	433.769	439.796	523.817	230.846	465.794	-1.00547	1.33e-12	1.02e-10	CCBE1	18	59430939	59697662	-	6753	protein_coding	collagen and calcium binding EGF domains 1 [Source:HGNC Symbol;Acc:HGNC:29426]	-	231	308	140	419	532	548	2.13391	1.97681	1.49427	3.53552	3.55561	4.23539
ENSG00000164466	6132.22	5987.14	6030.54	4628.6	4540.98	4899.79	6049.97	4689.79	0.367439	1.35e-12	1.03e-10	SFXN1	5	175477062	175529742	+	7572	protein_coding	sideroflexin 1 [Source:HGNC Symbol;Acc:HGNC:16085]	-	5374	7540	4579	4471	5493	5126	44.2739	43.1589	43.5871	33.6457	32.7415	35.3327
ENSG00000085117	368.572	372.41	308.178	189.451	159.55	170.145	349.72	173.049	1.0223	1.57e-12	1.19e-10	CD82	11	44564427	44620363	+	4054	protein_coding	CD82 molecule [Source:HGNC Symbol;Acc:HGNC:6210]	-	323	469	234	183	193	178	4.97026	5.01417	4.16035	2.57219	2.14869	2.29164
ENSG00000144583	903.743	1114.05	1198.47	589.057	605.133	704.477	1072.09	632.889	0.760096	1.65e-12	1.24e-10	2025-03-04	2	216257865	216372027	-	4447	protein_coding	membrane associated ring-CH-type finger 4 [Source:HGNC Symbol;Acc:HGNC:29269]	-	792	1403	910	569	732	737	11.1101	13.6742	14.7493	7.2909	7.42923	8.64987
ENSG00000008256	2435.09	2183.64	2340.31	3146.12	3125.69	3081.73	2319.68	3117.85	-0.428302	2.14e-12	1.61e-10	CYTH3	7	6161776	6272644	-	5808	protein_coding	cytohesin 3 [Source:HGNC Symbol;Acc:HGNC:9504]	-	2134	2750	1777	3039	3781	3224	22.9207	20.5218	22.0526	29.8154	29.3819	28.972
ENSG00000145604	2678.14	2487.76	2727.51	3502.25	3502.66	3463.12	2631.13	3489.34	-0.409154	2.19e-12	1.64e-10	SKP2	5	36151989	36184319	+	3837	protein_coding	S-phase kinase associated protein 2 [Source:HGNC Symbol;Acc:HGNC:10901]	-	2347	3133	2071	3383	4237	3623	38.1576	35.3898	38.9033	50.2396	49.8386	49.2817
ENSG00000197406	255.604	239.803	219.939	115.948	101.682	92.7194	238.449	103.45	1.20856	2.27e-12	1.68e-10	DIO3	14	101561351	101563452	+	2102	protein_coding	iodothyronine deiodinase 3 [Source:HGNC Symbol;Acc:HGNC:2885]	-	224	302	167	112	123	97	6.64776	6.22708	5.7264	3.03614	2.64102	2.40851
ENSG00000131747	7218.53	7098.81	7105.21	8991.14	8742.19	9357.02	7140.85	9030.12	-0.338574	2.51e-12	1.85e-10	TOP2A	17	40388516	40417950	-	6437	protein_coding	DNA topoisomerase II alpha [Source:HGNC Symbol;Acc:HGNC:11989]	-	6326	8940	5395	8685	10575	9789	61.3064	60.1955	60.4096	76.8816	74.1475	79.3714
ENSG00000157657	653.844	613.801	564.993	1021.79	956.474	895.651	610.879	957.972	-0.646945	2.53e-12	1.86e-10	ZNF618	9	113876282	114056591	+	10384	protein_coding	zinc finger protein 618 [Source:HGNC Symbol;Acc:HGNC:29416]	zf-C2H2	573	773	429	987	1157	937	3.44231	3.22645	2.97777	5.41612	5.02885	4.7096
ENSG00000116191	550.005	539.955	509.679	803.354	815.111	918.592	533.213	845.685	-0.663795	2.59e-12	1.89e-10	RALGPS2	1	178725147	178921841	+	9178	protein_coding	Ral GEF with PH domain and SH3 binding motif 2 [Source:HGNC Symbol;Acc:HGNC:30279]	-	482	680	387	776	986	961	3.27612	3.21123	3.03921	4.81781	4.84873	5.46493
ENSG00000272398	377.701	325.561	272.619	625.291	574.546	564.919	325.293	588.252	-0.850636	2.77e-12	2.02e-10	CD24	6	106969831	106975627	-	3097	protein_coding	CD24 molecule [Source:HGNC Symbol;Acc:HGNC:1645]	-	331	410	207	604	695	591	6.66726	5.7379	4.81756	11.113	10.1285	9.95991
ENSG00000110047	3851.18	4248.17	4479.11	2973.24	3182.74	3055.92	4192.82	3070.63	0.448733	2.86e-12	2.07e-10	EHD1	11	64851642	64888296	-	7101	protein_coding	EH domain containing 1 [Source:HGNC Symbol;Acc:HGNC:3242]	-	3375	5350	3401	2872	3850	3197	29.6493	32.6546	34.5212	23.0463	24.4704	23.4981
ENSG00000127955	411.933	395.437	410.904	654.278	696.895	628.963	406.091	660.045	-0.703366	3.18e-12	2.29e-10	GNAI1	7	79768028	80226181	+	24206	protein_coding	G protein subunit alpha i1 [Source:HGNC Symbol;Acc:HGNC:4384]	-	361	498	312	632	843	658	0.930346	0.891695	0.92903	1.48775	1.57182	1.41877
ENSG00000140545	2163.51	2365.48	2233.63	3378.02	3348.07	2862.83	2254.2	3196.31	-0.502798	3.24e-12	2.33e-10	MFGE8	15	88898683	88913411	-	6837	protein_coding	milk fat globule-EGF factor 8 protein [Source:HGNC Symbol;Acc:HGNC:7036]	-	1896	2979	1696	3263	4050	2995	17.2995	18.8849	17.8796	27.1949	26.7355	22.8634
ENSG00000183087	1794.93	1898.58	1763.46	1329.26	1335.1	1250.28	1818.99	1304.88	0.480687	3.35e-12	2.39e-10	GAS6	13	113820549	113864067	-	6006	protein_coding	growth arrest specific 6 [Source:HGNC Symbol;Acc:HGNC:4168]	-	1573	2391	1339	1284	1615	1308	16.3382	17.2546	16.0692	12.1819	12.1363	11.3666
ENSG00000155850	713.181	689.236	824.441	432.734	434.009	479.847	742.286	448.864	0.722062	3.83e-12	2.72e-10	SLC26A2	5	149960737	149993455	+	8606	protein_coding	solute carrier family 26 member 2 [Source:HGNC Symbol;Acc:HGNC:10994]	-	625	868	626	418	525	502	4.53043	4.37148	5.24289	2.76765	2.75333	3.04447
ENSG00000096696	1532.48	1454.7	1561.96	2357.26	2006.36	2123.94	1516.38	2162.52	-0.512651	3.91e-12	2.76e-10	DSP	6	7541575	7586717	+	10093	protein_coding	desmoplakin [Source:HGNC Symbol;Acc:HGNC:3052]	-	1343	1832	1186	2277	2427	2222	8.30073	7.86711	8.46959	12.8552	10.853	11.4903
ENSG00000105825	853.535	860.751	1190.57	474.144	541.478	587.86	968.284	534.494	0.852714	4.2e-12	2.95e-10	TFPI2	7	93885396	93890991	-	2682	protein_coding	tissue factor pathway inhibitor 2 [Source:HGNC Symbol;Acc:HGNC:11761]	-	748	1084	904	458	655	615	17.3982	17.5178	24.2945	9.73067	11.0226	11.9681
ENSG00000161011	11143.9	10686.3	11544.8	8776.84	8972.84	8669.75	11125	8806.47	0.336566	4.83e-12	3.38e-10	SQSTM1	5	179806398	179838078	+	7654	protein_coding	sequestosome 1 [Source:HGNC Symbol;Acc:HGNC:11280]	-	9766	13458	8766	8478	10854	9070	79.5955	76.2083	82.5489	63.1162	64.0031	61.8484
ENSG00000147852	853.535	784.522	651.915	439.981	476.17	445.436	763.324	453.862	0.75161	5.87e-12	4.09e-10	VLDLR	9	2621834	2660053	+	9339	protein_coding	very low density lipoprotein receptor [Source:HGNC Symbol;Acc:HGNC:12698]	-	748	988	495	425	576	466	4.99645	4.58529	3.82035	2.59313	2.7837	2.60432
ENSG00000110031	189.421	182.632	210.72	77.6437	85.9752	69.7785	194.257	77.7992	1.31332	6.43e-12	4.46e-10	LPXN	11	58526871	58578220	-	2467	protein_coding	leupaxin [Source:HGNC Symbol;Acc:HGNC:14061]	-	166	230	160	75	104	73	4.19758	4.04081	4.67465	1.73232	1.90267	1.54441
ENSG00000111145	827.29	962.39	1025.94	536.259	581.159	626.095	938.541	581.171	0.690325	6.72e-12	4.63e-10	ELK3	12	96194382	96269835	+	4648	protein_coding	ELK3, ETS transcription factor [Source:HGNC Symbol;Acc:HGNC:3325]	ETS	725	1212	779	518	703	655	9.73043	11.3018	12.0801	6.35038	6.82635	7.35503
ENSG00000113194	4788.01	4553.88	4662.18	3440.13	3520.85	3761.35	4668.02	3574.11	0.384782	6.8e-12	4.67e-10	FAF2	5	176447628	176510074	+	5954	protein_coding	Fas associated factor family member 2 [Source:HGNC Symbol;Acc:HGNC:24666]	-	4196	5735	3540	3323	4259	3935	43.963	41.7479	42.8541	31.8022	32.2848	34.4941
ENSG00000214078	3305.74	3605.78	3091	4378.07	4602.15	4527.96	3334.17	4502.73	-0.431618	7.02e-12	4.79e-10	CPNE1	20	35626031	35664956	-	3608	protein_coding	copine 1 [Source:HGNC Symbol;Acc:HGNC:2314]	-	2897	4541	2347	4229	5567	4737	50.089	54.55	46.8862	66.7894	69.6393	68.5245
ENSG00000148730	3702.84	3581.17	3670.48	4763.18	4526.93	4837.66	3651.49	4709.26	-0.367195	7.12e-12	4.84e-10	EIF4EBP2	10	70404379	70428618	+	7257	protein_coding	eukaryotic translation initiation factor 4E binding protein 2 [Source:HGNC Symbol;Acc:HGNC:3289]	-	3245	4510	2787	4601	5476	5061	27.8945	26.9358	27.6808	36.1269	34.057	36.3989
ENSG00000166741	261.31	258.861	187.014	85.9257	104.989	100.366	235.728	97.0937	1.28242	7.71e-12	5.22e-10	NNMT	11	114257787	114313285	+	2919	protein_coding	nicotinamide N-methyltransferase [Source:HGNC Symbol;Acc:HGNC:7861]	-	229	326	142	83	127	105	4.89397	4.84054	3.50633	1.62024	1.96367	1.87743
ENSG00000170558	708.617	705.117	726.984	1003.16	1051.54	1129.84	713.572	1061.51	-0.574203	8.21e-12	5.53e-10	CDH2	18	27950966	28177446	-	4950	protein_coding	cadherin 2 [Source:HGNC Symbol;Acc:HGNC:1759]	-	621	888	552	969	1272	1182	7.82612	7.77531	8.0377	11.1546	11.598	12.463
ENSG00000162407	763.389	711.47	582.114	344.738	386.062	433.009	685.657	387.936	0.823469	8.75e-12	5.87e-10	PLPP3	1	56494747	56645301	-	5286	protein_coding	phospholipid phosphatase 3 [Source:HGNC Symbol;Acc:HGNC:9229]	-	669	896	442	333	467	453	7.89513	7.34668	6.02689	3.58966	3.9874	4.47281
ENSG00000109790	3326.28	3180.97	3000.12	2334.49	2313.89	2459.45	3169.12	2369.28	0.420357	9.53e-12	6.36e-10	KLHL5	4	39045039	39126857	+	5144	protein_coding	kelch like family member 5 [Source:HGNC Symbol;Acc:HGNC:6356]	-	2915	4006	2278	2255	2799	2573	35.3507	33.7536	31.9191	24.9794	24.5585	26.1065
ENSG00000147274	4581.47	4734.93	4791.24	5879.18	6029.84	6651.9	4702.55	6186.97	-0.395844	1.02e-11	6.79e-10	RBMX	X	136848004	136880764	-	5882	protein_coding	RNA binding motif protein X-linked [Source:HGNC Symbol;Acc:HGNC:9910]	-	4015	5963	3638	5679	7294	6959	42.5815	43.939	44.5796	55.0152	55.9681	61.7492
ENSG00000064666	1735.6	1856.49	1845.12	2511.52	2691.69	2335.19	1812.4	2512.8	-0.471501	1.03e-11	6.79e-10	CNN2	19	1026581	1039068	+	3645	protein_coding	calponin 2 [Source:HGNC Symbol;Acc:HGNC:2156]	-	1521	2338	1401	2426	3256	2443	26.0311	27.8008	27.7038	37.9253	40.3168	34.9812
ENSG00000087510	725.733	836.136	763.859	1093.22	1176.37	1237.85	775.243	1169.15	-0.589847	1.04e-11	6.83e-10	TFAP2C	20	56629302	56639283	+	3005	protein_coding	transcription factor AP-2 gamma [Source:HGNC Symbol;Acc:HGNC:11744]	AP-2	636	1053	580	1056	1423	1295	13.203	15.1878	13.9117	20.0242	21.3727	22.4923
ENSG00000129116	189.421	188.19	244.962	373.725	413.342	401.466	207.524	396.178	-0.943552	1.06e-11	6.92e-10	PALLD	4	168497066	168928457	+	10114	protein_coding	palladin, cytoskeletal associated protein [Source:HGNC Symbol;Acc:HGNC:17068]	-	166	237	186	361	500	420	1.02387	1.01563	1.32553	2.03386	2.23124	2.16738
ENSG00000182492	12.552	3.97025	9.21899	63.1502	78.535	57.3522	8.58041	66.3458	-3.01984	1.07e-11	7e-10	BGN	X	153494939	153509554	+	2453	protein_coding	biglycan [Source:HGNC Symbol;Acc:HGNC:1044]	-	11	5	7	61	95	60	0.279741	0.0883451	0.205683	1.417	1.74794	1.27662
ENSG00000074800	52247.1	52297.8	51569.7	61545.6	64889.8	63983.1	52038.2	63472.8	-0.286576	1.11e-11	7.18e-10	ENO1	1	8861000	8879250	-	5276	protein_coding	enolase 1 [Source:HGNC Symbol;Acc:HGNC:3350]	-	45787	65862	39157	59450	78494	66937	541.374	541.053	534.937	642.071	671.477	662.172
ENSG00000251493	799.904	770.229	1082.57	443.087	466.25	554.405	884.235	487.914	0.853549	1.22e-11	7.88e-10	FOXD1	5	73444827	73448527	-	2623	protein_coding	forkhead box D1 [Source:HGNC Symbol;Acc:HGNC:3802]	Fork	701	970	822	428	564	580	16.6717	16.0282	22.5877	9.29783	9.70466	11.5409
ENSG00000116857	1664.85	1694.5	1647.57	2307.57	2262.64	2160.27	1668.97	2243.49	-0.425953	1.27e-11	8.2e-10	TMEM9	1	201134772	201171574	-	3915	protein_coding	transmembrane protein 9 [Source:HGNC Symbol;Acc:HGNC:18823]	-	1459	2134	1251	2229	2737	2260	23.2479	23.625	23.0316	32.4425	31.5531	30.1291
ENSG00000175130	1070.34	974.3	900.827	1516.64	1551.69	1339.17	981.823	1469.17	-0.580806	1.31e-11	8.4e-10	MARCKSL1	1	32333832	32336379	-	1699	protein_coding	MARCKS like 1 [Source:HGNC Symbol;Acc:HGNC:7142]	-	938	1227	684	1465	1877	1401	34.4405	31.3012	29.0176	49.1338	49.8621	43.0382
ENSG00000167772	171.163	128.636	155.406	44.5157	57.0412	53.5287	151.735	51.6952	1.54232	1.44e-11	9.19e-10	ANGPTL4	19	8363289	8374373	+	2482	protein_coding	angiopoietin like 4 [Source:HGNC Symbol;Acc:HGNC:16039]	-	150	162	118	43	69	56	3.77007	2.82894	3.42672	0.987195	1.25472	1.17759
ENSG00000071054	6810.02	6268.24	6075.32	4883.27	4676.56	5046.04	6384.53	4868.62	0.391345	1.47e-11	9.31e-10	MAP4K4	2	101696850	101894689	+	11961	protein_coding	mitogen-activated protein kinase kinase kinase kinase 4 [Source:HGNC Symbol;Acc:HGNC:6866]	-	5968	7894	4613	4717	5657	5279	31.1259	28.6048	27.798	22.4716	21.3461	23.0353
ENSG00000197183	159.753	179.455	140.919	354.055	326.54	297.276	160.042	325.957	-1.01513	1.7e-11	1.08e-09	NOL4L	20	32443059	32585074	-	9448	protein_coding	nucleolar protein 4 like [Source:HGNC Symbol;Acc:HGNC:16106]	-	140	226	107	342	395	311	0.924376	1.03676	0.816285	2.06263	1.88693	1.71803
ENSG00000132170	227.077	230.275	213.354	397.536	382.755	497.053	223.568	425.781	-0.926008	1.77e-11	1.11e-09	PPARG	3	12287368	12434356	+	4535	protein_coding	peroxisome proliferator activated receptor gamma [Source:HGNC Symbol;Acc:HGNC:9236]	THR-like	199	290	162	384	463	520	2.73739	2.7716	2.57475	4.82492	4.6079	5.9846
ENSG00000110400	609.342	592.362	582.114	332.315	362.088	389.995	594.606	361.466	0.717302	1.84e-11	1.15e-09	NECTIN1	11	119623408	119729084	-	7701	protein_coding	nectin cell adhesion molecule 1 [Source:HGNC Symbol;Acc:HGNC:9706]	-	534	746	442	321	438	408	4.32568	4.19857	4.13688	2.37517	2.567	2.76517
ENSG00000126709	160.894	177.867	131.7	379.937	407.556	270.511	156.82	352.668	-1.16051	1.89e-11	1.18e-09	IFI6	1	27666061	27672218	-	865	protein_coding	interferon alpha inducible protein 6 [Source:HGNC Symbol;Acc:HGNC:4054]	-	141	224	100	367	493	283	10.1687	11.2239	8.33263	24.1761	25.7235	17.0757
ENSG00000116991	403.946	389.085	429.342	656.348	670.441	624.183	407.457	650.324	-0.678641	1.96e-11	1.22e-09	SIPA1L2	1	232397965	232561558	-	7641	protein_coding	signal induced proliferation associated 1 like 2 [Source:HGNC Symbol;Acc:HGNC:23800]	-	354	490	326	634	811	653	2.8901	2.77943	3.07514	4.72797	4.79038	4.46038
ENSG00000183696	1539.33	1582.54	1924.14	1093.22	1184.64	1053.37	1682	1110.41	0.596011	2.06e-11	1.27e-09	UPP1	7	48088628	48108733	+	4577	protein_coding	uridine phosphorylase 1 [Source:HGNC Symbol;Acc:HGNC:12576]	-	1349	1993	1461	1056	1433	1102	18.3862	18.8728	23.0074	13.1468	14.1307	12.5664
ENSG00000165029	2203.44	1824.73	1709.46	1331.33	1174.72	1282.78	1912.55	1262.94	0.599652	2.5e-11	1.54e-09	ABCA1	9	104781002	104928237	-	11350	protein_coding	ATP binding cassette subfamily A member 1 [Source:HGNC Symbol;Acc:HGNC:29]	-	1931	2298	1298	1286	1421	1342	10.6132	8.77535	8.24284	6.45626	5.65064	6.17115
ENSG00000152377	272.72	262.037	237.06	497.955	499.318	405.289	257.272	467.521	-0.859326	2.76e-11	1.7e-09	SPOCK1	5	136975298	137598379	-	6222	protein_coding	SPARC (osteonectin), cwcv and kazal like domains proteoglycan 1 [Source:HGNC Symbol;Acc:HGNC:11251]	-	239	330	180	481	604	424	2.39623	2.29876	2.08517	4.40505	4.38134	3.55668
ENSG00000026559	1155.92	1208.55	1371	864.433	840.738	827.784	1245.16	844.318	0.558585	3.01e-11	1.84e-09	KCNG1	20	51003656	51023129	-	5437	protein_coding	potassium voltage-gated channel modifier subfamily G member 1 [Source:HGNC Symbol;Acc:HGNC:6248]	-	1013	1522	1041	835	1017	866	11.6228	12.1329	13.8003	8.75111	8.44231	8.31319
ENSG00000177675	85.5817	103.227	109.311	32.0927	25.6272	19.1174	99.3731	25.6125	1.96044	3.6e-11	2.19e-09	CD163L1	12	7346685	7479897	-	5690	protein_coding	CD163 molecule like 1 [Source:HGNC Symbol;Acc:HGNC:30375]	-	75	130	83	31	31	20	0.82226	0.990242	1.05139	0.310446	0.245895	0.183454
ENSG00000156113	387.97	433.552	475.437	670.842	690.282	721.682	432.32	694.269	-0.685597	3.61e-11	2.19e-09	KCNMA1	10	76869601	77638369	-	35644	protein_coding	potassium calcium-activated channel subfamily M alpha 1 [Source:HGNC Symbol;Acc:HGNC:6284]	-	340	546	361	648	835	755	0.595049	0.663921	0.729993	1.03592	1.0573	1.10553
ENSG00000010017	818.161	819.46	942.971	1284.74	1182.99	1355.42	860.198	1274.38	-0.569607	4.69e-11	2.83e-09	RANBP9	6	13621498	13711564	-	3347	protein_coding	RAN binding protein 9 [Source:HGNC Symbol;Acc:HGNC:13727]	-	717	1032	716	1241	1431	1418	13.3636	13.3639	15.419	21.1277	19.2967	22.1121
ENSG00000197451	12322.6	11613.8	11292	9042.9	9553.17	9362.75	11742.8	9319.61	0.333341	5.07e-11	3.05e-09	HNRNPAB	5	178204507	178211163	+	2144	protein_coding	heterogeneous nuclear ribonucleoprotein A/B [Source:HGNC Symbol;Acc:HGNC:5034]	-	10799	14626	8574	8735	11556	9795	314.209	295.672	288.242	232.153	243.267	238.445
ENSG00000169223	4937.49	4891.35	4656.91	3637.87	3935.02	3520.47	4828.59	3697.79	0.384869	5.11e-11	3.06e-09	LMAN2	5	177331562	177351852	-	2357	protein_coding	lectin, mannose binding 2 [Source:HGNC Symbol;Acc:HGNC:16986]	-	4327	6160	3536	3514	4760	3683	114.522	113.274	108.131	84.9529	91.148	81.5552
ENSG00000102024	3972.13	4032.19	4107.72	5153.47	4991.52	5621.47	4037.35	5255.49	-0.38039	5.29e-11	3.14e-09	PLS3	X	115561174	115650861	+	4099	protein_coding	plastin 3 [Source:HGNC Symbol;Acc:HGNC:9091]	-	3481	5078	3119	4978	6038	5881	52.9769	53.6939	54.8448	69.2011	66.4836	74.8829
ENSG00000170004	3640.08	3780.48	3684.96	4627.56	4676.56	4708.62	3701.84	4670.91	-0.334946	5.29e-11	3.14e-09	CHD3	17	7884806	7912760	+	9758	protein_coding	chromodomain helicase DNA binding protein 3 [Source:HGNC Symbol;Acc:HGNC:1918]	-	3190	4761	2798	4470	5657	4926	20.3934	21.1469	20.6674	26.1025	26.1653	26.3477
ENSG00000141424	1983.21	1889.84	1930.72	1367.56	1390.48	1501.67	1934.59	1419.91	0.445613	5.34e-11	3.16e-09	SLC39A6	18	36108532	36129385	-	3682	protein_coding	solute carrier family 39 member 6 [Source:HGNC Symbol;Acc:HGNC:18607]	-	1738	2380	1466	1321	1682	1571	29.446	28.0158	28.6978	20.4435	20.6178	22.2691
ENSG00000182253	300.107	281.888	277.887	472.074	522.465	465.509	286.627	486.682	-0.765337	5.79e-11	3.41e-09	SYNM	15	99098217	99135593	+	7819	protein_coding	synemin [Source:HGNC Symbol;Acc:HGNC:24466]	-	263	355	211	456	632	487	2.09829	1.96783	1.94504	3.32315	3.64809	3.25078
ENSG00000143401	6325.06	6254.74	6432.22	7765.41	7855.98	8570.33	6337.34	8063.91	-0.347851	6.95e-11	4.07e-09	ANP32E	1	150218417	150236156	-	3605	protein_coding	acidic nuclear phosphoprotein 32 family member E [Source:HGNC Symbol;Acc:HGNC:16673]	-	5543	7877	4884	7501	9503	8966	95.918	94.7034	97.6492	118.563	118.975	129.808
ENSG00000135090	1406.96	1312.57	1389.43	869.609	865.539	1043.81	1369.65	926.32	0.563438	6.96e-11	4.07e-09	TAOK3	12	118149801	118372945	-	10570	protein_coding	TAO kinase 3 [Source:HGNC Symbol;Acc:HGNC:18133]	-	1233	1653	1055	840	1047	1092	7.27693	6.7781	7.19409	4.52835	4.47066	5.39209
ENSG00000145919	2718.08	2693.42	2495.71	2054.97	1980.74	1881.15	2635.74	1972.29	0.419588	7.71e-11	4.49e-09	BOD1	5	173607514	173616660	-	2018	protein_coding	biorientation of chromosomes in cell division 1 [Source:HGNC Symbol;Acc:HGNC:25114]	-	2382	3392	1895	1985	2396	1968	73.6344	72.8525	67.684	56.05	53.5877	50.8995
ENSG00000103257	4532.41	4701.57	4853.14	5718.72	6262.14	6079.34	4695.71	6020.06	-0.359018	7.9e-11	4.58e-09	SLC7A5	16	87830023	87869488	-	4745	protein_coding	solute carrier family 7 member 5 [Source:HGNC Symbol;Acc:HGNC:11063]	-	3972	5921	3685	5524	7575	6360	52.2196	54.084	55.9757	66.3367	72.052	69.9568
ENSG00000140416	479.258	570.923	578.163	866.504	796.097	884.18	542.781	848.927	-0.643447	8.02e-11	4.63e-09	TPM1	15	63042632	63071915	+	12876	protein_coding	tropomyosin 1 [Source:HGNC Symbol;Acc:HGNC:12010]	-	420	719	439	837	963	925	2.03483	2.42024	2.45743	3.70408	3.37555	3.74947
ENSG00000133657	6718.74	6430.22	7492.41	4646.2	4555.86	5523.98	6880.46	4908.68	0.486627	8.35e-11	4.8e-09	ATP13A3	3	194402672	194498364	-	13254	protein_coding	ATPase 13A3 [Source:HGNC Symbol;Acc:HGNC:24113]	-	5888	8098	5689	4488	5511	5779	27.7128	26.4814	30.9376	19.2949	18.7665	22.757
ENSG00000065534	301.248	239.803	247.596	471.038	446.41	465.509	262.882	460.986	-0.813179	8.38e-11	4.8e-09	MYLK	3	123610049	123884331	-	22167	protein_coding	myosin light chain kinase [Source:HGNC Symbol;Acc:HGNC:7590]	-	264	302	188	455	540	487	0.742946	0.590487	0.611293	1.16961	1.09948	1.14665
ENSG00000137154	18928.4	18416.4	16392.7	12781.2	13894.9	14197.5	17912.5	13624.5	0.394908	8.46e-11	4.83e-09	RPS6	9	19375715	19380254	-	2714	protein_coding	ribosomal protein S6 [Source:HGNC Symbol;Acc:HGNC:10429]	-	16588	23193	12447	12346	16808	14853	381.28	370.388	330.562	259.21	279.515	285.636
ENSG00000115641	633.305	698.765	829.709	1054.92	1116.85	1164.25	720.593	1112.01	-0.629614	8.7e-11	4.94e-09	FHL2	2	105357712	105438513	-	6626	protein_coding	four and a half LIM domains 2 [Source:HGNC Symbol;Acc:HGNC:3703]	-	555	880	630	1019	1351	1218	5.22519	5.75627	6.8531	8.76312	9.20245	9.59412
ENSG00000131873	799.904	807.55	733.569	1140.84	1104.45	1121.24	780.341	1122.18	-0.520977	8.8e-11	4.98e-09	CHSY1	15	101175723	101251932	-	5555	protein_coding	chondroitin sulfate synthase 1 [Source:HGNC Symbol;Acc:HGNC:17198]	-	701	1017	557	1102	1336	1173	7.87217	7.935	7.22719	11.304	10.8548	11.0211
ENSG00000131459	801.045	757.524	778.346	523.836	475.344	533.376	778.972	510.852	0.609271	9.08e-11	5.11e-09	GFPT2	5	180300690	180353387	-	4780	protein_coding	glutamine-fructose-6-phosphate transaminase 2 [Source:HGNC Symbol;Acc:HGNC:4242]	-	702	954	591	506	575	558	9.16156	8.65029	8.91164	6.03196	5.42925	6.09278
ENSG00000170312	3039.86	2851.44	2896.08	3771.41	3681.23	3825.39	2929.13	3759.34	-0.360383	9.1e-11	5.11e-09	CDK1	10	60778331	60794852	+	3931	protein_coding	cyclin dependent kinase 1 [Source:HGNC Symbol;Acc:HGNC:1722]	-	2664	3591	2199	3643	4453	4002	42.2758	39.5934	40.32	52.8071	51.1269	53.1353
ENSG00000054356	414.216	470.872	381.93	658.419	693.588	691.094	422.339	681.034	-0.682178	9.37e-11	5.25e-09	PTPRN	2	219289623	219309648	-	8261	protein_coding	protein tyrosine phosphatase, receptor type N [Source:HGNC Symbol;Acc:HGNC:9676]	-	363	593	290	636	839	723	2.74116	3.11123	2.53025	4.38693	4.58383	4.56788
ENSG00000153233	195.126	185.014	246.279	79.7142	98.3755	84.1166	208.806	87.4021	1.24515	9.44e-11	5.26e-09	PTPRR	12	70638073	70920843	-	5142	protein_coding	protein tyrosine phosphatase, receptor type R [Source:HGNC Symbol;Acc:HGNC:9680]	-	171	233	187	77	119	88	2.07455	1.96397	2.62125	0.853286	1.04451	0.893223
ENSG00000154310	270.438	256.478	281.838	456.545	453.023	454.038	269.585	454.536	-0.757745	1.01e-10	5.61e-09	TNIK	3	171061339	171460408	-	8523	protein_coding	TRAF2 and NCK interacting kinase [Source:HGNC Symbol;Acc:HGNC:30765]	-	237	323	214	441	548	475	1.73467	1.64256	1.80975	2.94837	2.90193	2.90878
ENSG00000168994	292.119	293.005	308.178	515.554	514.198	461.685	297.767	497.146	-0.741469	1.07e-10	5.94e-09	PXDC1	6	3722614	3752026	-	2474	protein_coding	PX domain containing 1 [Source:HGNC Symbol;Acc:HGNC:21361]	-	256	369	234	498	622	483	6.45506	6.46453	6.81733	11.4701	11.3472	10.1896
ENSG00000169230	5413.33	5960.94	5547.2	4328.38	4412.02	3694.44	5640.49	4144.94	0.444873	1.11e-10	6.13e-09	PRELID1	5	177303774	177306959	+	1875	protein_coding	PRELI domain containing 1 [Source:HGNC Symbol;Acc:HGNC:30255]	-	4744	7507	4212	4181	5337	3865	157.835	173.53	161.914	127.062	128.468	107.586
ENSG00000106066	399.381	398.614	385.881	707.075	642.334	575.434	394.625	641.614	-0.699509	1.18e-10	6.5e-09	CPVL	7	28995231	29195451	-	3340	protein_coding	carboxypeptidase, vitellogenic like [Source:HGNC Symbol;Acc:HGNC:14399]	-	350	502	293	683	777	602	6.53705	6.51429	6.32294	11.6523	10.4996	9.40718
ENSG00000198900	2422.53	2671.98	2844.72	3450.49	3502.66	3843.56	2646.41	3598.9	-0.44399	1.5e-10	8.23e-09	TOP1	20	41028818	41124487	+	3738	protein_coding	DNA topoisomerase I [Source:HGNC Symbol;Acc:HGNC:11986]	-	2123	3365	2160	3333	4237	4021	35.43	39.0172	41.6498	50.808	51.1586	56.1441
ENSG00000185818	1175.32	1195.05	1187.93	1687.46	1750.09	1520.79	1186.1	1652.78	-0.478886	1.52e-10	8.27e-09	NAT8L	4	2059512	2069089	+	5871	protein_coding	N-acetyltransferase 8 like [Source:HGNC Symbol;Acc:HGNC:26742]	-	1030	1505	902	1630	2117	1591	10.9442	11.1105	11.0737	15.8202	16.2745	14.1438
ENSG00000282826	37.656	24.6156	35.559	113.877	102.509	109.925	32.6102	108.77	-1.76106	1.53e-10	8.28e-09	FRG1CP	20	28580709	28602664	-	769	unprocessed_pseudogene	FSHD region gene 1 family member C, pseudogene [Source:HGNC Symbol;Acc:HGNC:51762]	-	33	31	27	110	124	115	2.677	1.74721	2.53067	8.15084	7.27771	7.80514
ENSG00000113732	2624.51	2583.05	2740.68	2079.82	2022.9	1981.52	2649.41	2028.08	0.384725	1.59e-10	8.62e-09	ATP6V0E1	5	172983757	173035445	+	1623	protein_coding	ATPase H+ transporting V0 subunit e1 [Source:HGNC Symbol;Acc:HGNC:863]	-	2300	3253	2081	2009	2447	2073	88.4035	86.8712	92.417	70.5338	68.0479	66.6638
ENSG00000198700	3285.2	3342.95	3499.27	4291.11	4183.85	4483.99	3375.81	4319.65	-0.356101	1.72e-10	9.28e-09	IPO9	1	201829141	201884294	+	11915	protein_coding	importin 9 [Source:HGNC Symbol;Acc:HGNC:19425]	-	2879	4210	2657	4145	5061	4691	15.0733	15.3143	16.073	19.8229	19.1709	20.5485
ENSG00000162614	506.644	484.371	442.512	710.181	740.709	746.535	477.842	732.475	-0.614286	1.98e-10	1.06e-08	NEXN	1	77888513	77943895	+	4436	protein_coding	nexilin F-actin binding protein [Source:HGNC Symbol;Acc:HGNC:29557]	-	444	610	336	686	896	781	6.24384	5.96003	5.45941	8.81188	9.11625	9.18901
ENSG00000188064	108.404	110.373	75.0689	27.9517	28.1073	24.8526	97.9485	26.9705	1.86808	2.18e-10	1.17e-08	WNT7B	22	45920362	45977129	-	5051	protein_coding	Wnt family member 7B [Source:HGNC Symbol;Acc:HGNC:12787]	-	95	139	57	27	34	26	1.17329	1.19274	0.813384	0.304595	0.303809	0.268661
ENSG00000183258	3662.9	3884.5	3598.04	2886.28	2947.96	2613.35	3715.15	2815.86	0.400572	2.37e-10	1.27e-08	DDX41	5	177511577	177517469	-	4536	protein_coding	DEAD-box helicase 41 [Source:HGNC Symbol;Acc:HGNC:18674]	-	3210	4892	2732	2788	3566	2734	44.1461	46.7437	43.4116	35.0232	35.482	31.4583
ENSG00000090020	835.278	912.364	977.213	1386.2	1287.15	1246.46	908.285	1306.6	-0.52519	2.45e-10	1.3e-08	SLC9A1	1	27098815	27166981	-	5974	protein_coding	solute carrier family 9 member A1 [Source:HGNC Symbol;Acc:HGNC:11071]	-	732	1149	742	1339	1557	1304	7.64374	8.33614	8.95235	12.7718	11.7631	11.3926
ENSG00000110888	772.518	828.195	874.487	497.955	555.532	571.611	825.067	541.699	0.604987	2.6e-10	1.38e-08	CAPRIN2	12	30709552	30754951	-	8392	protein_coding	caprin family member 2 [Source:HGNC Symbol;Acc:HGNC:21259]	-	677	1043	664	481	672	598	5.0325	5.38678	5.70297	3.266	3.61413	3.71916
ENSG00000150630	281.849	271.565	275.253	144.935	143.016	144.336	276.222	144.096	0.938413	2.79e-10	1.47e-08	VEGFC	4	176683538	176792727	-	2420	protein_coding	vascular endothelial growth factor C [Source:HGNC Symbol;Acc:HGNC:12682]	-	247	342	209	140	173	151	6.3671	6.12521	6.22485	3.29647	3.22649	3.25665
ENSG00000146083	1737.88	1796.94	1596.2	1293.03	1247.47	1147.04	1710.34	1229.18	0.4788	2.8e-10	1.47e-08	RNF44	5	176526697	176538025	-	5660	protein_coding	ring finger protein 44 [Source:HGNC Symbol;Acc:HGNC:19180]	-	1523	2263	1212	1249	1509	1200	16.7859	17.3292	15.4342	12.5743	12.033	11.0656
ENSG00000114251	53.6312	58.7598	53.997	140.794	157.07	138.601	55.4626	145.488	-1.38725	3e-10	1.57e-08	WNT5A	3	55465715	55490539	-	7397	protein_coding	Wnt family member 5A [Source:HGNC Symbol;Acc:HGNC:12784]	-	47	74	41	136	190	145	0.396372	0.433597	0.399509	1.04766	1.1593	1.02311
ENSG00000155816	29.6683	57.1717	51.363	127.336	154.59	138.601	46.0677	140.176	-1.59341	3.06e-10	1.6e-08	FMN2	1	240014348	240475189	+	9691	protein_coding	formin 2 [Source:HGNC Symbol;Acc:HGNC:14074]	-	26	72	39	123	187	145	0.167365	0.322013	0.290064	0.723224	0.870909	0.780924
ENSG00000022267	151.765	165.163	160.674	322.998	295.953	286.761	159.2	301.904	-0.920103	3.13e-10	1.63e-08	FHL1	X	136146702	136211359	+	5997	protein_coding	four and a half LIM domains 1 [Source:HGNC Symbol;Acc:HGNC:3702]	-	133	208	122	312	358	300	1.3835	1.50328	1.4663	2.96454	2.69432	2.61094
ENSG00000146463	2216	2131.23	2237.58	2939.07	2723.93	3184.96	2194.94	2949.32	-0.426594	3.19e-10	1.65e-08	ZMYM4	1	35268967	35422058	+	7647	protein_coding	zinc finger MYM-type containing 4 [Source:HGNC Symbol;Acc:HGNC:13055]	-	1942	2684	1699	2839	3295	3332	15.8423	15.2125	16.014	21.1549	19.4475	22.7417
ENSG00000197321	1344.2	1401.5	1506.65	1034.21	978.795	1040.94	1417.45	1017.98	0.477076	3.62e-10	1.87e-08	SVIL	10	29457338	29736781	-	9937	protein_coding	supervillin [Source:HGNC Symbol;Acc:HGNC:11480]	-	1178	1765	1144	999	1184	1089	7.39521	7.69838	8.29791	5.72857	5.37769	5.71981
ENSG00000130054	306.953	325.561	275.253	128.371	171.95	159.63	302.589	153.317	0.980226	3.79e-10	1.95e-08	FAM155B	X	69505241	69532508	+	4013	protein_coding	family with sequence similarity 155 member B [Source:HGNC Symbol;Acc:HGNC:30701]	-	269	410	209	124	208	167	4.18161	4.42817	3.75384	1.76071	2.33934	2.17198
ENSG00000185650	2050.54	2253.52	2323.19	1640.87	1552.51	1697.63	2209.08	1630.34	0.438736	3.97e-10	2.03e-08	ZFP36L1	14	68787660	68796253	-	5160	protein_coding	ZFP36 ring finger protein like 1 [Source:HGNC Symbol;Acc:HGNC:1107]	Others	1797	2838	1764	1585	1878	1776	21.7249	23.8382	24.6404	17.5031	16.4265	17.964
ENSG00000154237	545.441	571.717	547.872	791.966	866.366	810.578	555.01	822.97	-0.567565	4.03e-10	2.06e-08	LRRK1	15	100919215	101078254	+	17600	protein_coding	leucine rich repeat kinase 1 [Source:HGNC Symbol;Acc:HGNC:18608]	-	478	720	416	765	1048	848	1.69424	1.77309	1.70364	2.47677	2.6875	2.51474
ENSG00000157827	1685.39	1542.84	1642.3	1162.59	1100.32	1250.28	1623.51	1171.06	0.470575	4.66e-10	2.37e-08	FMNL2	2	152335237	152649834	+	6519	protein_coding	formin like 2 [Source:HGNC Symbol;Acc:HGNC:18267]	-	1477	1943	1247	1123	1331	1308	14.1338	12.9182	13.7874	9.81601	9.21503	10.4722
ENSG00000090530	366.29	373.998	341.103	200.838	190.137	218.894	360.463	203.29	0.830154	4.79e-10	2.43e-08	P3H2	3	189956728	190122437	-	5605	protein_coding	prolyl 3-hydroxylase 2 [Source:HGNC Symbol;Acc:HGNC:19317]	-	321	471	259	194	230	229	3.57264	3.64213	3.3306	1.97225	1.85205	2.1324
ENSG00000111752	1390.99	1474.55	1424.99	1056.99	1058.16	1041.9	1430.18	1052.35	0.44364	5e-10	2.53e-08	PHC1	12	8913896	8941467	+	6090	protein_coding	polyhomeotic homolog 1 [Source:HGNC Symbol;Acc:HGNC:3182]	-	1219	1857	1082	1021	1280	1090	12.4867	13.2161	12.8058	9.55311	9.4862	9.34154
ENSG00000196460	83.2995	92.1099	73.752	19.6697	23.1472	22.9409	83.0538	21.9193	1.92399	6.57e-10	3.31e-08	RFX8	2	101397361	101474703	-	2854	protein_coding	RFX family member 8, lacking RFX DNA binding domain [Source:HGNC Symbol;Acc:HGNC:37253]	RFX	73	116	56	19	28	24	1.59562	1.76163	1.41427	0.379346	0.442796	0.438901
ENSG00000092621	5254.72	5329.67	4901.87	6584.19	7084.69	6280.07	5162.09	6649.65	-0.36486	6.8e-10	3.41e-08	PHGDH	1	119648411	119744226	+	9217	protein_coding	phosphoglycerate dehydrogenase [Source:HGNC Symbol;Acc:HGNC:8923]	-	4605	6712	3722	6360	8570	6570	31.1674	31.5626	29.1062	39.3191	41.9653	37.2036
ENSG00000146555	74.1708	92.1099	68.484	184.274	209.151	167.277	78.2549	186.901	-1.24221	7.15e-10	3.58e-08	SDK1	7	3301448	4269000	+	12062	protein_coding	sidekick cell adhesion molecule 1 [Source:HGNC Symbol;Acc:HGNC:19307]	-	65	116	52	178	253	175	0.336166	0.41682	0.310729	0.840885	0.946675	0.75723
ENSG00000164400	42.2203	41.2906	50.046	4.141	1.65337	6.69109	44.519	4.16182	3.44513	7.41e-10	3.69e-08	CSF2	5	132073790	132076170	+	787	protein_coding	colony stimulating factor 2 [Source:HGNC Symbol;Acc:HGNC:2434]	-	37	52	38	4	2	7	2.93283	2.86377	3.48022	0.289615	0.114698	0.464229
ENSG00000185745	47.9258	50.8193	35.559	120.089	142.19	123.307	44.768	128.529	-1.50652	7.48e-10	3.71e-08	IFIT1	10	89392546	89406486	+	4613	protein_coding	interferon induced protein with tetratricopeptide repeats 1 [Source:HGNC Symbol;Acc:HGNC:5407]	-	42	64	27	116	172	129	0.567971	0.601321	0.42187	1.43288	1.68285	1.45954
ENSG00000157214	224.795	195.337	218.622	92.1372	84.3218	114.704	212.918	97.0545	1.13245	7.83e-10	3.87e-08	STEAP2	7	90167590	90238137	+	8715	protein_coding	STEAP2 metalloreductase [Source:HGNC Symbol;Acc:HGNC:17885]	-	197	246	166	89	102	120	1.41013	1.22343	1.3729	0.581914	0.528241	0.718659
ENSG00000182378	797.622	854.399	777.029	566.281	561.319	507.567	809.683	545.056	0.573406	9.32e-10	4.6e-08	PLCXD1	X	276322	303356	+	6191	protein_coding	phosphatidylinositol specific phospholipase C X domain containing 1 [Source:HGNC Symbol;Acc:HGNC:23148]	-	699	1076	590	547	679	531	7.04331	7.53289	6.86893	5.03457	4.95004	4.47655
ENSG00000173706	322.928	314.444	337.152	480.356	540.652	547.714	324.841	522.907	-0.690674	9.38e-10	4.61e-08	HEG1	3	124965710	125055958	-	9925	protein_coding	heart development protein with EGF like domains 1 [Source:HGNC Symbol;Acc:HGNC:29227]	-	283	396	256	464	654	573	1.77876	1.72932	1.85912	2.66393	2.97404	3.01324
ENSG00000120594	2.28218	4.7643	3.951	43.4805	47.9477	41.1024	3.66583	44.1769	-3.55546	9.5e-10	4.65e-08	PLXDC2	10	19816239	20289856	+	12567	protein_coding	plexin domain containing 2 [Source:HGNC Symbol;Acc:HGNC:21013]	-	2	6	3	42	58	43	0.00992793	0.0206933	0.0172063	0.190438	0.208303	0.178585
ENSG00000037241	1627.19	1418.97	1529.04	1136.7	1105.28	1061.02	1525.07	1101	0.468328	9.87e-10	4.82e-08	RPL26L1	5	172958729	172969771	+	1164	protein_coding	ribosomal protein L26 like 1 [Source:HGNC Symbol;Acc:HGNC:17050]	-	1426	1787	1161	1098	1337	1110	76.4235	66.5398	71.8915	53.7509	51.8416	49.7713
ENSG00000136999	109.545	138.165	115.896	267.094	261.232	222.718	121.202	250.348	-1.0366	1.07e-09	5.2e-08	NOV	8	119416306	119424353	+	2673	protein_coding	nephroblastoma overexpressed [Source:HGNC Symbol;Acc:HGNC:7885]	-	96	174	88	258	316	233	2.24044	2.82137	2.37291	5.49993	5.33565	4.54953
ENSG00000115009	51.349	56.3776	50.046	2.0705	7.44016	11.4704	52.5909	6.9937	2.89494	1.17e-09	5.69e-08	CCL20	2	227805739	227817564	+	1594	protein_coding	C-C motif chemokine ligand 20 [Source:HGNC Symbol;Acc:HGNC:10619]	-	45	71	38	2	9	12	1.7611	1.93055	1.71828	0.0714953	0.254832	0.392918
ENSG00000224945	221.371	296.975	273.936	102.49	147.15	122.351	264.094	123.997	1.08812	1.19e-09	5.75e-08	AL353150.1	9	89088604	89109934	-	1038	sense_intronic	novel transcript	-	194	374	208	99	178	128	11.6591	15.6165	14.4432	5.43468	7.73967	6.43609
ENSG00000146966	259.027	277.918	208.086	422.382	429.049	450.215	248.344	433.882	-0.794993	1.23e-09	5.89e-08	DENND2A	7	140518420	140673993	-	5148	protein_coding	DENN domain containing 2A [Source:HGNC Symbol;Acc:HGNC:22212]	-	227	350	158	408	519	471	2.75073	2.94672	2.21216	4.51604	4.55018	4.7752
ENSG00000123977	147.201	153.252	136.968	61.0797	50.4278	64.0433	145.807	58.5169	1.32496	1.23e-09	5.89e-08	DAW1	2	227871054	227924344	+	2933	protein_coding	dynein assembly factor with WD repeats 1 [Source:HGNC Symbol;Acc:HGNC:26383]	-	129	193	104	59	61	67	2.74371	2.85204	2.55576	1.14624	0.93868	1.19226
ENSG00000118276	693.782	651.916	644.013	343.703	429.876	457.862	663.237	410.48	0.689825	1.27e-09	6.06e-08	B4GALT6	18	31622247	31685836	-	5306	protein_coding	beta-1,4-galactosyltransferase 6 [Source:HGNC Symbol;Acc:HGNC:929]	-	608	821	489	332	520	479	7.1482	6.70635	6.64263	3.56539	4.42319	4.7117
ENSG00000146674	18.2574	30.1739	11.853	90.0667	102.509	72.6462	20.0948	88.4073	-2.08449	1.33e-09	6.36e-08	IGFBP3	7	45912245	45921874	-	4571	protein_coding	insulin like growth factor binding protein 3 [Source:HGNC Symbol;Acc:HGNC:5472]	-	16	38	9	87	124	76	0.218358	0.360315	0.141915	1.08454	1.22436	0.867784
ENSG00000088325	6991.46	6459.6	6772.01	8421.75	8094.07	8541.66	6741.02	8352.49	-0.309673	1.58e-09	7.5e-08	TPX2	20	31739271	31801805	+	3605	protein_coding	TPX2, microtubule nucleation factor [Source:HGNC Symbol;Acc:HGNC:1249]	-	6127	8135	5142	8135	9791	8936	106.024	97.8053	102.808	128.584	122.58	129.374
ENSG00000130766	1045.24	990.181	1043.06	760.908	722.522	691.094	1026.16	724.842	0.500576	1.62e-09	7.68e-08	SESN2	1	28259527	28282491	+	3453	protein_coding	sestrin 2 [Source:HGNC Symbol;Acc:HGNC:20746]	-	916	1247	792	735	874	723	16.5485	15.6524	16.5321	12.1291	11.4239	10.9283
ENSG00000158470	3606.98	3421.57	3310.94	4230.03	4373.99	4470.61	3446.49	4358.21	-0.338498	1.65e-09	7.78e-08	B4GALT5	20	49632945	49713878	-	4722	protein_coding	beta-1,4-galactosyltransferase 5 [Source:HGNC Symbol;Acc:HGNC:928]	-	3161	4309	2514	4086	5291	4677	41.7598	39.5513	38.374	49.307	50.5721	51.6953
ENSG00000146063	1653.44	1746.91	1613.32	1113.93	1311.95	1202.49	1671.22	1209.45	0.466476	1.67e-09	7.86e-08	TRIM41	5	181222499	181235809	+	12803	protein_coding	tripartite motif containing 41 [Source:HGNC Symbol;Acc:HGNC:19013]	-	1449	2200	1225	1076	1587	1258	7.0602	7.44768	6.8964	4.78891	5.59454	5.12836
ENSG00000154319	650.421	608.243	563.676	392.36	382.755	404.333	607.447	393.149	0.629472	1.74e-09	8.17e-08	FAM167A	8	11421463	11475908	-	5076	protein_coding	family with sequence similarity 167 member A [Source:HGNC Symbol;Acc:HGNC:15549]	-	570	766	428	379	463	423	7.00509	6.54059	6.07743	4.25455	4.11679	4.34939
ENSG00000122359	3116.32	3242.11	3013.29	3987.78	4111.93	3811.06	3123.91	3970.26	-0.344877	2.14e-09	1e-07	ANXA11	10	80150889	80205572	-	8513	protein_coding	annexin A11 [Source:HGNC Symbol;Acc:HGNC:535]	-	2731	4083	2288	3852	4974	3987	20.0124	20.7877	19.3719	25.7834	26.3708	24.444
ENSG00000029153	1638.6	1741.35	1706.83	1227.81	1203.65	1343.95	1695.6	1258.47	0.431167	2.26e-09	1.06e-07	ARNTL2	12	27332854	27425289	+	6983	protein_coding	aryl hydrocarbon receptor nuclear translocator like 2 [Source:HGNC Symbol;Acc:HGNC:18984]	bHLH	1436	2193	1296	1186	1456	1406	12.8284	13.6115	13.3771	9.67785	9.41063	10.5088
ENSG00000164509	136.931	128.636	110.628	37.269	50.4278	49.7053	125.398	45.8007	1.45013	2.39e-09	1.11e-07	IL31RA	5	55851379	55922853	+	4576	protein_coding	interleukin 31 receptor A [Source:HGNC Symbol;Acc:HGNC:18969]	-	120	162	84	36	61	52	1.6359	1.5344	1.3231	0.448283	0.601649	0.593098
ENSG00000119917	93.5693	79.4051	79.0199	196.697	186.004	172.057	83.9981	184.919	-1.14017	2.4e-09	1.11e-07	IFIT3	10	89327894	89340971	+	2640	protein_coding	interferon induced protein with tetratricopeptide repeats 3 [Source:HGNC Symbol;Acc:HGNC:5411]	-	82	100	60	190	225	180	1.93763	1.64175	1.63812	4.10096	3.84661	3.55859
ENSG00000170471	914.013	850.428	925.85	1208.14	1206.96	1319.1	896.764	1244.73	-0.475591	2.47e-09	1.14e-07	RALGAPB	20	38472816	38578861	+	12633	protein_coding	Ral GTPase activating protein non-catalytic beta subunit [Source:HGNC Symbol;Acc:HGNC:29221]	-	801	1071	703	1167	1460	1380	3.95536	3.67446	4.01095	5.26381	5.2161	5.70141
ENSG00000137801	41.0792	65.1122	57.948	116.983	157.07	181.615	54.7131	151.89	-1.46425	2.69e-09	1.24e-07	THBS1	15	39581079	39599466	+	9158	protein_coding	thrombospondin 1 [Source:HGNC Symbol;Acc:HGNC:11785]	-	36	82	44	113	190	190	0.245224	0.388082	0.346298	0.703095	0.936381	1.08283
ENSG00000182481	4711.56	4856.41	4808.36	5855.37	5863.67	5830.81	4792.11	5849.95	-0.287528	2.69e-09	1.24e-07	KPNA2	17	68035519	68046842	+	3140	protein_coding	karyopherin subunit alpha 2 [Source:HGNC Symbol;Acc:HGNC:6395]	-	4129	6116	3651	5656	7093	6100	82.0305	84.4205	83.807	102.64	101.953	101.393
ENSG00000242498	427.909	435.14	414.855	676.018	671.268	598.375	425.968	648.554	-0.604918	3.01e-09	1.38e-07	ARPIN	15	89895006	89912956	-	8594	protein_coding	actin related protein 2/3 complex inhibitor [Source:HGNC Symbol;Acc:HGNC:28782]	-	375	548	315	653	812	626	2.72205	2.76373	2.64188	4.32966	4.26442	3.80179
ENSG00000150687	284.131	306.504	233.109	453.439	539.825	438.745	274.581	477.336	-0.791116	3.26e-09	1.49e-07	PRSS23	11	86791059	86952910	+	11725	protein_coding	serine protease 23 [Source:HGNC Symbol;Acc:HGNC:14370]	-	249	386	177	438	653	459	1.32479	1.42687	1.08807	2.12862	2.51362	2.04319
ENSG00000139668	584.238	595.538	590.016	355.091	383.582	411.98	589.931	383.551	0.620631	3.38e-09	1.54e-07	WDFY2	13	51584455	51767707	+	16197	protein_coding	WD repeat and FYVE domain containing 2 [Source:HGNC Symbol;Acc:HGNC:20482]	-	512	750	448	343	464	431	1.97195	2.00695	1.99362	1.20669	1.29295	1.38884
ENSG00000197646	156.329	193.748	155.406	53.833	68.6148	85.0725	168.495	69.1734	1.28774	3.41e-09	1.55e-07	PDCD1LG2	9	5510570	5571254	+	2365	protein_coding	programmed cell death 1 ligand 2 [Source:HGNC Symbol;Acc:HGNC:18731]	-	137	244	118	52	83	89	3.61368	4.47166	3.59624	1.25288	1.58397	1.96412
ENSG00000048162	1430.93	1438.03	1506.65	959.676	1049.89	1144.18	1458.53	1051.25	0.470994	3.49e-09	1.58e-07	NOP16	5	176383938	176388975	-	2862	protein_coding	NOP16 nucleolar protein [Source:HGNC Symbol;Acc:HGNC:26934]	-	1254	1811	1144	927	1270	1197	27.3331	27.4258	28.8107	18.4564	20.0278	21.829
ENSG00000038427	359.443	315.238	293.691	628.396	476.997	531.464	322.791	545.619	-0.75429	3.62e-09	1.63e-07	VCAN	5	83471465	83582303	+	14831	protein_coding	versican [Source:HGNC Symbol;Acc:HGNC:2464]	-	315	397	223	607	577	556	1.32495	1.16019	1.08376	2.33214	1.75592	1.95665
ENSG00000168077	132.366	146.105	152.772	277.447	257.099	271.467	143.748	268.671	-0.90197	4.06e-09	1.82e-07	SCARA3	8	27633868	27676776	+	4031	protein_coding	scavenger receptor class A member 3 [Source:HGNC Symbol;Acc:HGNC:19000]	-	116	184	116	268	311	284	1.79517	1.9784	2.07417	3.78842	3.48215	3.67718
ENSG00000119408	835.278	786.11	736.203	1072.52	1140	1084.91	785.863	1099.14	-0.483432	4.76e-09	2.13e-07	NEK6	9	124257606	124353307	+	4419	protein_coding	NIMA related kinase 6 [Source:HGNC Symbol;Acc:HGNC:7749]	-	732	990	559	1036	1379	1135	10.3335	9.71004	9.11771	13.3589	14.0844	13.4054
ENSG00000069020	183.715	177.867	185.697	96.2782	76.8817	81.249	182.427	84.803	1.10831	5.05e-09	2.25e-07	MAST4	5	66596361	67169595	+	14675	protein_coding	microtubule associated serine/threonine kinase family member 4 [Source:HGNC Symbol;Acc:HGNC:19037]	-	161	224	141	93	93	85	0.684397	0.661576	0.692531	0.361111	0.286025	0.302308
ENSG00000198142	1604.37	1600.01	1646.25	1053.88	1194.56	1275.13	1616.88	1174.52	0.459752	5.32e-09	2.37e-07	SOWAHC	2	109614334	109618990	+	4657	protein_coding	sosondowah ankyrin repeat domain family member C [Source:HGNC Symbol;Acc:HGNC:26149]	-	1406	2015	1250	1018	1445	1334	18.8339	18.7533	19.3465	12.456	14.0043	14.9506
ENSG00000150093	5825.26	5718.75	5784.26	4152.39	4230.15	4935.16	5776.09	4439.23	0.379719	5.65e-09	2.51e-07	ITGB1	10	32900319	33005792	-	6011	protein_coding	integrin subunit beta 1 [Source:HGNC Symbol;Acc:HGNC:6153]	-	5105	7202	4392	4011	5117	5163	52.9797	51.9298	52.664	38.0226	38.421	44.8296
ENSG00000177606	4372.66	4641.23	4792.56	3532.27	3810.19	3576.87	4602.15	3639.78	0.337824	5.71e-09	2.52e-07	JUN	1	58780788	58784327	-	3540	protein_coding	Jun proto-oncogene, AP-1 transcription factor subunit [Source:HGNC Symbol;Acc:HGNC:6204]	TF_bZIP	3832	5845	3639	3412	4609	3742	67.5278	71.5635	74.093	54.9214	58.7629	55.1709
ENSG00000110104	2090.48	2207.46	2302.11	1646.05	1702.97	1723.43	2200.02	1690.82	0.37904	5.73e-09	2.53e-07	CCDC86	11	60842071	60851081	+	3384	protein_coding	coiled-coil domain containing 86 [Source:HGNC Symbol;Acc:HGNC:28359]	-	1832	2780	1748	1590	2060	1803	33.7719	35.6061	37.2314	26.7734	27.4749	27.8083
ENSG00000145287	47.9258	60.3479	53.997	116.983	169.47	137.645	54.0902	141.366	-1.38171	5.87e-09	2.58e-07	PLAC8	4	83090048	83137075	-	3853	protein_coding	placenta specific 8 [Source:HGNC Symbol;Acc:HGNC:19254]	-	42	76	41	113	205	144	0.680003	0.854918	0.766978	1.67115	2.40134	1.95062
ENSG00000079263	68.4654	73.8467	101.409	18.6345	13.227	28.6761	81.2403	20.1792	2.0125	6.23e-09	2.73e-07	SP140	2	230203110	230313215	+	5582	protein_coding	SP140 nuclear body protein [Source:HGNC Symbol;Acc:HGNC:17133]	SAND	60	93	77	18	16	30	0.670535	0.72211	0.994258	0.183746	0.129369	0.280505
ENSG00000016391	87.8639	108.785	107.994	215.332	219.071	194.042	101.548	209.482	-1.04207	6.35e-09	2.78e-07	CHDH	3	53812335	53846390	-	7758	protein_coding	choline dehydrogenase [Source:HGNC Symbol;Acc:HGNC:24288]	-	77	137	82	208	265	203	0.619158	0.765387	0.761837	1.52774	1.54169	1.3657
ENSG00000101210	3418.7	3695.51	2967.2	4819.09	5273.42	4146.57	3360.47	4746.36	-0.496935	6.47e-09	2.82e-07	EEF1A2	20	63488012	63499322	-	4910	protein_coding	eukaryotic translation elongation factor 1 alpha 2 [Source:HGNC Symbol;Acc:HGNC:3192]	-	2996	4654	2253	4655	6379	4338	38.0645	41.0823	33.0733	54.0225	58.6369	46.1124
ENSG00000169715	3400.45	3252.43	3266.16	2282.72	2672.67	2614.31	3306.35	2523.23	0.38891	6.76e-09	2.94e-07	MT1E	16	56625475	56627112	+	1052	protein_coding	metallothionein 1E [Source:HGNC Symbol;Acc:HGNC:7397]	-	2980	4096	2480	2205	3233	2735	176.71	168.754	169.916	119.434	138.704	135.691
ENSG00000204628	42032	40524.4	39918.2	32901.3	34336.3	34903.6	40824.9	34047.1	0.261893	6.8e-09	2.94e-07	RACK1	5	181236909	181248096	-	5990	protein_coding	receptor for activated C kinase 1 [Source:HGNC Symbol;Acc:HGNC:4399]	-	36835	51035	30310	31781	41535	36515	383.614	369.276	364.718	302.327	312.959	318.166
ENSG00000050730	36.5149	24.6156	27.657	0	0	0	29.5958	0	7.42255	6.89e-09	2.98e-07	TNIP3	4	121131408	121227466	-	3768	protein_coding	TNFAIP3 interacting protein 3 [Source:HGNC Symbol;Acc:HGNC:19315]	-	32	31	21	0	0	0	0.529785	0.356583	0.401704	0	0	0
ENSG00000158246	106.121	109.579	68.484	214.297	209.978	200.733	94.7281	208.336	-1.12006	6.91e-09	2.98e-07	TENT5B	1	27005020	27012836	-	2368	protein_coding	terminal nucleotidyltransferase 5B [Source:HGNC Symbol;Acc:HGNC:28273]	-	93	138	52	207	254	210	2.44997	2.52585	1.58278	4.98109	4.84118	4.62857
ENSG00000147874	2125.85	2034.36	2283.68	1536.31	1593.02	1715.79	2147.96	1615.04	0.409385	7.87e-09	3.38e-07	HAUS6	9	19053143	19103119	-	7932	protein_coding	HAUS augmin like complex subunit 6 [Source:HGNC Symbol;Acc:HGNC:25948]	-	1863	2562	1734	1484	1927	1795	14.6518	13.9993	15.7567	10.6607	10.9647	11.8111
ENSG00000065320	601.354	500.252	493.875	356.126	314.967	324.04	531.827	331.711	0.681833	9.1e-09	3.9e-07	NTN1	17	9021542	9244000	+	6383	protein_coding	netrin 1 [Source:HGNC Symbol;Acc:HGNC:8029]	-	527	630	375	344	381	339	5.15046	4.27785	4.23452	3.07093	2.69401	2.77194
ENSG00000162591	311.517	343.03	283.155	488.638	576.199	474.112	312.567	512.983	-0.709954	9.48e-09	4.05e-07	MEGF6	1	3489920	3611495	-	7039	protein_coding	multiple EGF like domains 6 [Source:HGNC Symbol;Acc:HGNC:3232]	-	273	432	215	472	697	496	2.41942	2.66001	2.20154	3.82091	4.46911	3.67773
ENSG00000132334	130.084	101.639	85.6049	217.402	213.285	227.497	105.776	219.395	-1.04962	9.58e-09	4.08e-07	PTPRE	10	127907061	128085855	+	11235	protein_coding	protein tyrosine phosphatase, receptor type E [Source:HGNC Symbol;Acc:HGNC:9669]	-	114	128	65	210	258	238	0.632983	0.493795	0.417002	1.06508	1.03644	1.10564
ENSG00000197496	18.2574	24.6156	19.755	69.3617	81.0151	81.249	20.876	77.2086	-1.87029	9.66e-09	4.1e-07	SLC2A10	20	46709487	46736347	+	5000	protein_coding	solute carrier family 2 member 10 [Source:HGNC Symbol;Acc:HGNC:13444]	-	16	31	15	67	98	85	0.199623	0.268721	0.216232	0.763556	0.884618	0.887275
ENSG00000161021	3350.24	3319.93	3395.22	2656.45	2690.03	2752.91	3355.13	2699.8	0.313066	9.78e-09	4.14e-07	MAML1	5	179732850	179777286	+	5942	protein_coding	mastermind like transcriptional coactivator 1 [Source:HGNC Symbol;Acc:HGNC:13632]	-	2936	4181	2578	2566	3254	2880	30.8236	30.497	31.2715	24.6071	24.7164	25.297
ENSG00000140553	1355.61	1380.06	1378.9	1758.89	1974.12	1743.51	1371.52	1825.51	-0.413379	9.91e-09	4.18e-07	UNC45A	15	90930180	90954093	+	7498	protein_coding	unc-45 myosin chaperone A [Source:HGNC Symbol;Acc:HGNC:30594]	-	1188	1738	1047	1699	2388	1824	9.88397	10.0465	10.0647	12.9117	14.3744	12.6966
ENSG00000020256	982.478	1011.62	987.749	1317.87	1423.55	1287.56	993.949	1342.99	-0.434215	1.04e-08	4.38e-07	ZFP64	20	52051663	52204308	-	6997	protein_coding	ZFP64 zinc finger protein [Source:HGNC Symbol;Acc:HGNC:15940]	zf-C2H2	861	1274	750	1273	1722	1347	7.67629	7.89165	7.72587	10.367	11.1076	10.0477
ENSG00000175416	3231.57	3230.99	3424.2	2664.73	2665.23	2469.01	3295.59	2599.66	0.341339	1.13e-08	4.75e-07	CLTB	5	176392455	176416569	-	2039	protein_coding	clathrin light chain B [Source:HGNC Symbol;Acc:HGNC:2091]	-	2832	4069	2600	2574	3224	2583	86.6436	86.4929	91.9082	71.9329	71.3637	66.1175
ENSG00000140525	2925.75	3059.48	3025.15	3712.4	3670.48	4158.04	3003.46	3846.97	-0.356652	1.21e-08	5.06e-07	FANCI	15	89243949	89317261	+	7766	protein_coding	FA complementation group I [Source:HGNC Symbol;Acc:HGNC:25568]	-	2564	3853	2297	3586	4440	4350	20.5959	21.5036	21.3188	26.3117	25.8039	29.2349
ENSG00000110492	2631.35	2945.93	2345.58	3911.17	4292.97	3231.8	2640.95	3811.98	-0.528042	1.24e-08	5.16e-07	MDK	11	46380756	46383837	+	2196	protein_coding	midkine [Source:HGNC Symbol;Acc:HGNC:6972]	-	2306	3710	1781	3778	5193	3381	65.5069	73.2237	58.4561	98.0315	106.73	80.3567
ENSG00000080823	5756.8	6746.26	7772.93	2645.06	3265.4	3737.45	6758.66	3215.97	1.07131	1.25e-08	5.18e-07	MOK	14	102224500	102305200	-	10996	protein_coding	MOK protein kinase [Source:HGNC Symbol;Acc:HGNC:9833]	-	5045	8496	5902	2555	3950	3910	28.6211	33.488	38.6868	13.2401	16.2129	18.5589
ENSG00000256546	53.6312	51.6133	26.34	7.24675	4.96011	3.82348	43.8615	5.34345	3.05933	1.27e-08	5.25e-07	AC156455.1	12	122063306	122068616	+	1831	processed_transcript	uncharacterized LOC100506691 [Source:NCBI gene;Acc:100506691]	-	47	65	20	7	6	4	1.60129	1.53863	0.787299	0.217844	0.147898	0.11402
ENSG00000122642	259.027	281.094	267.351	455.51	435.663	409.113	269.157	433.428	-0.684204	1.31e-08	5.43e-07	FKBP9	7	32957404	33006931	+	5170	protein_coding	FK506 binding protein 9 [Source:HGNC Symbol;Acc:HGNC:3725]	-	227	354	203	440	527	428	2.73902	2.96772	2.83011	4.84951	4.60065	4.32078
ENSG00000073578	9269.07	8748.85	8655.32	10721	11034.6	10567.1	8891.08	10774.3	-0.277284	1.34e-08	5.5e-07	SDHA	5	218241	256700	+	8383	protein_coding	succinate dehydrogenase complex flavoprotein subunit A [Source:HGNC Symbol;Acc:HGNC:10680]	-	8123	11018	6572	10356	13348	11055	60.4474	56.9657	56.5062	70.3929	71.8648	68.8285
ENSG00000146858	15.9753	20.6453	14.487	80.7495	63.6547	64.9992	17.0359	69.8011	-2.0071	1.36e-08	5.61e-07	ZC3HAV1L	7	139025706	139036029	-	1753	protein_coding	zinc finger CCCH-type containing, antiviral 1 like [Source:HGNC Symbol;Acc:HGNC:22423]	-	14	26	11	78	77	68	0.498203	0.642838	0.452282	2.53541	1.98248	2.02459
ENSG00000144283	1008.72	1113.26	1032.53	1398.62	1372.3	1503.58	1051.5	1424.83	-0.435549	1.4e-08	5.73e-07	PKP4	2	158456964	158682879	+	9525	protein_coding	plakophilin 4 [Source:HGNC Symbol;Acc:HGNC:9026]	-	884	1402	784	1351	1660	1573	5.78959	6.37959	5.93266	8.08214	7.8658	8.61932
ENSG00000189410	640.151	718.616	786.248	429.628	500.971	476.979	715.005	469.193	0.604644	1.42e-08	5.79e-07	SH2D5	1	20719732	20732837	-	4423	protein_coding	SH2 domain containing 5 [Source:HGNC Symbol;Acc:HGNC:28819]	-	561	905	597	415	606	499	7.91236	8.86833	9.72872	5.34647	6.1838	5.88834
ENSG00000100065	302.389	281.094	310.812	450.333	506.758	455.95	298.098	471.014	-0.665679	1.53e-08	6.25e-07	CARD10	22	37490362	37519542	-	5652	protein_coding	caspase recruitment domain family member 10 [Source:HGNC Symbol;Acc:HGNC:16422]	-	265	354	236	435	613	477	2.92485	2.71463	3.00959	4.38554	4.89506	4.40479
ENSG00000072422	196.267	176.279	158.04	305.399	338.941	297.276	176.862	313.872	-0.826434	1.57e-08	6.37e-07	RHOBTB1	10	60869438	61001440	-	4841	protein_coding	Rho related BTB domain containing 1 [Source:HGNC Symbol;Acc:HGNC:18738]	-	172	222	120	295	410	311	2.21643	1.9876	1.78667	3.47235	3.82251	3.35301
ENSG00000112984	1588.4	1425.32	1477.67	1926.6	1910.47	2085.71	1497.13	1974.26	-0.400253	1.57e-08	6.37e-07	KIF20A	5	138178719	138187715	+	3958	protein_coding	kinesin family member 20A [Source:HGNC Symbol;Acc:HGNC:9787]	-	1392	1795	1122	1861	2311	2182	21.9393	19.6562	20.4322	26.7921	26.3526	28.7732
ENSG00000079332	4397.76	4180.68	4425.12	5173.14	5341.21	5439.86	4334.52	5318.07	-0.296048	1.65e-08	6.66e-07	SAR1A	10	70147289	70170523	-	6914	protein_coding	secretion associated Ras related GTPase 1A [Source:HGNC Symbol;Acc:HGNC:10534]	-	3854	5265	3360	4997	6461	5691	34.773	33.0049	35.0274	41.1828	42.1764	42.9604
ENSG00000085185	935.693	859.957	840.245	1341.68	1182.99	1157.56	878.632	1227.41	-0.4814	1.72e-08	6.94e-07	BCORL1	X	129981107	130058083	+	7996	protein_coding	BCL6 corepressor like 1 [Source:HGNC Symbol;Acc:HGNC:25657]	-	820	1083	638	1296	1431	1211	6.39737	5.87037	5.75104	9.23567	8.0773	7.90461
ENSG00000116679	2912.06	3101.56	3019.88	3610.95	3794.48	3899	3011.17	3768.14	-0.323088	1.91e-08	7.67e-07	IVNS1ABP	1	185296388	185317329	-	7929	protein_coding	influenza virus NS1A binding protein [Source:HGNC Symbol;Acc:HGNC:16951]	-	2552	3906	2293	3488	4590	4079	20.0781	21.3513	20.8441	25.0665	26.1273	26.85
ENSG00000116584	4009.79	3838.44	3900.95	3215.48	3195.96	3138.12	3916.39	3183.19	0.298682	1.93e-08	7.73e-07	ARHGEF2	1	155946851	156007070	-	9135	protein_coding	Rho/Rac guanine nucleotide exchange factor 2 [Source:HGNC Symbol;Acc:HGNC:682]	-	3514	4834	2962	3106	3866	3283	23.9968	22.9355	23.3709	19.3744	19.1009	18.7574
ENSG00000163931	4664.77	4871.5	4813.63	5955.79	6460.54	5633.9	4783.3	6016.74	-0.331096	2.08e-08	8.3e-07	TKT	3	53224707	53256052	-	9507	protein_coding	transketolase [Source:HGNC Symbol;Acc:HGNC:11834]	-	4088	6135	3655	5753	7815	5894	26.8243	27.9693	27.7104	34.4816	37.101	32.3576
ENSG00000142910	54.7723	59.5538	68.484	155.287	138.056	133.822	60.9367	142.389	-1.22865	2.15e-08	8.56e-07	TINAGL1	1	31576485	31587686	+	5281	protein_coding	tubulointerstitial nephritis antigen like 1 [Source:HGNC Symbol;Acc:HGNC:19168]	-	48	75	52	150	167	140	0.567003	0.615538	0.709717	1.61849	1.42725	1.38363
ENSG00000056998	214.525	189.778	167.259	380.972	353.821	292.496	190.521	342.43	-0.84289	2.35e-08	9.35e-07	GYG2	X	2828788	2882820	+	3655	protein_coding	glycogenin 2 [Source:HGNC Symbol;Acc:HGNC:4700]	-	188	239	127	368	428	306	3.20871	2.83414	2.50446	5.73715	5.28513	4.36962
ENSG00000166889	4571.2	4350.6	4431.7	3695.84	3517.54	3654.29	4451.17	3622.56	0.297136	2.43e-08	9.63e-07	PATL1	11	59636716	59668980	-	4278	protein_coding	PAT1 homolog 1, processing body mRNA decay factor [Source:HGNC Symbol;Acc:HGNC:26721]	-	4006	5479	3365	3570	4255	3823	58.4158	55.5099	56.6947	47.5514	44.8909	46.6415
ENSG00000065923	1474.29	1515.84	1546.16	982.452	1056.5	1230.21	1512.1	1089.72	0.472102	2.49e-08	9.83e-07	SLC9A7	X	46599252	46759172	-	10033	protein_coding	solute carrier family 9 member A7 [Source:HGNC Symbol;Acc:HGNC:17123]	-	1292	1909	1174	949	1278	1287	8.03326	8.24679	8.43404	5.38979	5.7491	6.6951
ENSG00000164647	267.015	177.867	237.06	96.2782	96.7221	126.175	227.314	106.392	1.08891	2.66e-08	1.05e-06	STEAP1	7	90154375	90164829	+	1625	protein_coding	STEAP family member 1 [Source:HGNC Symbol;Acc:HGNC:11378]	-	234	224	180	93	117	132	8.98303	5.97454	7.98394	3.26111	3.24962	4.23965
ENSG00000172216	4081.68	3623.25	3540.09	3018.79	2909.93	2573.2	3748.34	2833.97	0.403424	2.83e-08	1.11e-06	CEBPB	20	50190734	50192689	+	1956	protein_coding	CCAAT enhancer binding protein beta [Source:HGNC Symbol;Acc:HGNC:1834]	C/EBP	3577	4563	2688	2916	3520	2692	114.08	101.109	99.0509	84.9483	81.2219	71.8316
ENSG00000084623	8495.41	8428.85	8655.32	9983.95	10348.4	10103.6	8526.53	10145.3	-0.251156	3.35e-08	1.31e-06	EIF3I	1	32221928	32231604	+	1725	protein_coding	eukaryotic translation initiation factor 3 subunit I [Source:HGNC Symbol;Acc:HGNC:3272]	-	7445	10615	6572	9644	12518	10570	269.238	266.711	274.604	318.57	327.526	319.812
ENSG00000075568	3278.35	3038.04	3048.85	2440.08	2421.36	2573.2	3121.75	2478.22	0.332853	3.41e-08	1.33e-06	TMEM131	2	97756333	97995891	-	12985	protein_coding	transmembrane protein 131 [Source:HGNC Symbol;Acc:HGNC:30366]	-	2873	3826	2315	2357	2929	2692	13.8024	12.7707	12.8501	10.3432	10.1807	10.8204
ENSG00000134759	2840.17	2949.1	3026.46	2307.57	2380.03	2373.43	2938.58	2353.67	0.319698	3.49e-08	1.36e-06	ELP2	18	36129444	36180556	+	11068	protein_coding	elongator acetyltransferase complex subunit 2 [Source:HGNC Symbol;Acc:HGNC:18248]	-	2489	3714	2298	2229	2879	2483	14.0287	14.544	14.9651	11.4756	11.7401	11.7089
ENSG00000100647	771.377	659.856	626.892	442.051	476.17	456.906	686.041	458.376	0.580811	3.7e-08	1.44e-06	SUSD6	14	69611596	69715142	+	5830	protein_coding	sushi domain containing 6 [Source:HGNC Symbol;Acc:HGNC:19956]	-	676	831	476	427	576	478	7.23333	6.17792	5.88487	4.17345	4.45916	4.27926
ENSG00000132670	1715.06	1607.95	1558.01	2096.38	2038.6	2130.64	1627.01	2088.54	-0.359755	4.4e-08	1.71e-06	PTPRA	20	2864184	3039076	+	4469	protein_coding	protein tyrosine phosphatase, receptor type A [Source:HGNC Symbol;Acc:HGNC:9664]	-	1503	2025	1183	2025	2466	2229	20.9802	19.6392	19.0797	25.8197	24.9048	26.0321
ENSG00000161013	4873.59	5263.76	5000.65	4086.13	4220.23	4035.69	5046	4114.01	0.295145	4.42e-08	1.71e-06	MGAT4B	5	179797597	179806952	-	5495	protein_coding	alpha-1,3-mannosyl-glycoprotein 4-beta-N-acetylglucosaminyltransferase B [Source:HGNC Symbol;Acc:HGNC:7048]	-	4271	6629	3797	3947	5105	4222	48.4867	52.2866	49.8048	40.9294	41.9303	40.1014
ENSG00000101017	75.3119	88.9337	85.6049	174.957	222.378	151.028	83.2835	182.788	-1.13368	4.55e-08	1.76e-06	CD40	20	46118272	46129863	+	2527	protein_coding	CD40 molecule [Source:HGNC Symbol;Acc:HGNC:11919]	-	66	112	65	169	269	158	1.62929	1.92098	1.85399	3.81081	4.80448	3.26333
ENSG00000106665	2108.73	1923.19	1772.68	1529.06	1440.91	1353.51	1934.87	1441.16	0.426055	4.65e-08	1.79e-06	CLIP2	7	74289475	74405943	+	7315	protein_coding	CAP-Gly domain containing linker protein 2 [Source:HGNC Symbol;Acc:HGNC:2586]	-	1848	2422	1346	1477	1743	1416	15.7597	14.3506	13.2626	11.5054	10.7543	10.1032
ENSG00000166851	3056.98	3242.11	3177.92	3889.43	3940.81	3814.88	3159	3881.71	-0.296743	4.77e-08	1.83e-06	PLK1	16	23677656	23690367	+	4760	protein_coding	polo like kinase 1 [Source:HGNC Symbol;Acc:HGNC:9077]	-	2679	4083	2413	3757	4767	3991	35.1096	37.1777	36.5383	44.9749	45.1999	43.7607
ENSG00000163932	702.911	746.408	800.735	561.105	505.931	471.244	750.018	512.76	0.548598	4.83e-08	1.85e-06	PRKCD	3	53156009	53192717	+	3396	protein_coding	protein kinase C delta [Source:HGNC Symbol;Acc:HGNC:9399]	-	616	940	608	542	612	493	11.3155	11.9969	12.9043	9.09427	8.13361	7.57685
ENSG00000235109	46.7847	51.6133	50.046	106.631	128.136	131.91	49.4813	122.226	-1.30351	4.86e-08	1.85e-06	ZSCAN31	6	28324693	28356271	-	4957	protein_coding	zinc finger and SCAN domain containing 31 [Source:HGNC Symbol;Acc:HGNC:14097]	zf-C2H2	41	65	38	103	155	138	0.515971	0.568335	0.552539	1.18401	1.41128	1.45301
ENSG00000166813	62.7599	61.1419	76.3859	133.547	158.723	154.851	66.7626	149.041	-1.17084	4.87e-08	1.85e-06	KIF7	15	89608789	89655451	-	5001	protein_coding	kinesin family member 7 [Source:HGNC Symbol;Acc:HGNC:30497]	-	55	77	58	129	192	162	0.686066	0.667335	0.835929	1.46984	1.73278	1.6907
ENSG00000213047	171.163	157.222	143.553	265.024	266.192	319.261	157.313	283.492	-0.847169	4.93e-08	1.87e-06	DENND1B	1	197504748	197775696	-	13203	protein_coding	DENN domain containing 1B [Source:HGNC Symbol;Acc:HGNC:28404]	-	150	198	109	256	322	334	0.708727	0.649984	0.595048	1.10485	1.10074	1.32033
ENSG00000197444	642.433	683.678	653.232	935.865	892.819	901.386	659.781	910.024	-0.461429	5.48e-08	2.08e-06	OGDHL	10	49734643	49762379	-	5724	protein_coding	oxoglutarate dehydrogenase like [Source:HGNC Symbol;Acc:HGNC:25590]	-	563	861	496	904	1080	943	6.13577	6.51949	6.24569	8.99922	8.51577	8.59847
ENSG00000285517	248.758	242.186	273.936	111.807	144.67	151.983	254.96	136.153	0.898229	5.71e-08	2.16e-06	LINC00941	12	30795458	30879268	+	18914	lincRNA	long intergenic non-protein coding RNA 941 [Source:NCBI gene;Acc:100287314]	-	218	305	208	108	175	159	0.719007	0.698918	0.792644	0.325369	0.417594	0.438756
ENSG00000229644	904.884	706.705	715.131	470.003	469.557	564.919	775.573	501.493	0.628145	5.74e-08	2.16e-06	NAMPTP1	10	36521721	36524234	-	2514	processed_pseudogene	nicotinamide phosphoribosyltransferase pseudogene 1 [Source:HGNC Symbol;Acc:HGNC:17633]	-	793	890	543	454	568	591	19.6774	15.3439	15.568	10.2903	10.1972	12.2696
ENSG00000088726	47.9258	46.0549	81.6539	130.441	138.056	167.277	58.5449	145.258	-1.3352	5.79e-08	2.18e-06	TMEM40	3	12733525	12769457	-	3562	protein_coding	transmembrane protein 40 [Source:HGNC Symbol;Acc:HGNC:25620]	-	42	58	62	126	167	175	0.735556	0.705739	1.25457	2.01564	2.11603	2.56421
ENSG00000147853	2364.34	2296.4	2421.96	1826.18	1796.39	1951.89	2360.9	1858.15	0.344736	5.83e-08	2.19e-06	AK3	9	4709559	4742043	-	4483	protein_coding	adenylate kinase 3 [Source:HGNC Symbol;Acc:HGNC:17376]	-	2072	2892	1839	1764	2173	2042	28.8324	27.9602	29.5673	22.4216	21.8771	23.7737
ENSG00000122203	4808.55	4719.04	4758.32	4031.26	3867.23	3901.86	4761.97	3933.45	0.275867	5.87e-08	2.2e-06	KIAA1191	5	176346061	176361968	-	3973	protein_coding	KIAA1191 [Source:HGNC Symbol;Acc:HGNC:29209]	-	4214	5943	3613	3894	4678	4082	66.1662	64.8332	65.5462	55.8488	53.1424	53.6246
ENSG00000185989	2018.59	1958.13	2086.13	1547.7	1528.54	1648.88	2020.95	1575.04	0.358623	5.89e-08	2.2e-06	RASA3	13	113977783	114132611	-	4763	protein_coding	RAS p21 protein activator 3 [Source:HGNC Symbol;Acc:HGNC:20331]	-	1769	2466	1584	1495	1849	1725	23.169	22.44	23.9703	17.8853	17.5209	18.9024
ENSG00000075618	5102.95	5356.67	4500.19	6886.48	7819.61	5886.25	4986.6	6864.11	-0.460468	6.02e-08	2.24e-06	FSCN1	7	5592823	5606655	+	3692	protein_coding	fascin actin-bundling protein 1 [Source:HGNC Symbol;Acc:HGNC:11148]	-	4472	6746	3417	6652	9459	6158	75.5615	79.1944	66.7085	102.666	115.633	87.0537
ENSG00000126368	648.139	559.012	651.915	453.439	376.142	386.172	619.688	405.251	0.611212	6.02e-08	2.24e-06	NR1D1	17	40092787	40100725	-	2772	protein_coding	nuclear receptor subfamily 1 group D member 1 [Source:HGNC Symbol;Acc:HGNC:7962]	THR-like	568	704	495	438	455	404	12.7825	11.0075	12.8709	9.00362	7.40829	7.60672
ENSG00000196670	700.629	711.47	636.111	490.708	473.69	455.95	682.736	473.45	0.531278	6.12e-08	2.27e-06	ZFP62	5	180847611	180861285	-	4197	protein_coding	ZFP62 zinc finger protein [Source:HGNC Symbol;Acc:HGNC:23241]	zf-C2H2	614	896	483	474	573	477	9.12619	9.25293	8.29481	6.4354	6.16191	5.93183
ENSG00000118193	2319.84	2351.98	2618.19	3120.24	2966.97	3206.95	2430	3098.05	-0.35165	6.28e-08	2.32e-06	KIF14	1	200551497	200620734	-	7277	protein_coding	kinesin family member 14 [Source:HGNC Symbol;Acc:HGNC:19181]	-	2033	2962	1988	3014	3589	3355	17.4279	17.6418	19.6907	23.6008	22.2598	24.063
ENSG00000133687	280.708	266.801	272.619	428.593	411.689	436.833	273.376	425.705	-0.639743	6.55e-08	2.41e-06	TMTC1	12	29500840	29784759	-	14636	protein_coding	transmembrane and tetratricopeptide repeat containing 1 [Source:HGNC Symbol;Acc:HGNC:24099]	-	246	336	207	414	498	457	1.04851	0.995009	1.0194	1.61181	1.5357	1.62968
ENSG00000145623	2542.35	2240.81	2311.33	2872.82	3094.28	3104.67	2364.83	3023.92	-0.355993	6.7e-08	2.46e-06	OSMR	5	38845858	38945596	+	7174	protein_coding	oncostatin M receptor [Source:HGNC Symbol;Acc:HGNC:8507]	-	2228	2822	1755	2775	3743	3248	19.3738	17.0493	17.6325	22.0413	23.5482	23.63
ENSG00000188157	8672.28	9851.79	8721.17	11350.5	12578	10849.1	9081.75	11592.5	-0.351699	6.84e-08	2.51e-06	AGRN	1	1020123	1056118	+	10758	protein_coding	agrin [Source:HGNC Symbol;Acc:HGNC:329]	-	7600	12407	6622	10964	15215	11350	44.0699	49.9856	44.3666	58.0729	63.8322	55.0647
ENSG00000088367	898.037	990.181	890.291	1417.26	1349.98	1143.22	926.17	1303.48	-0.490251	6.87e-08	2.51e-06	EPB41L1	20	36091504	36232799	+	9674	protein_coding	erythrocyte membrane protein band 4.1 like 1 [Source:HGNC Symbol;Acc:HGNC:3378]	-	787	1247	676	1369	1633	1196	5.07492	5.58689	5.03662	8.06368	7.61868	6.4526
ENSG00000142669	1000.74	1063.23	1032.53	1384.13	1498.78	1287.56	1032.17	1390.16	-0.429341	6.89e-08	2.51e-06	SH3BGRL3	1	26279176	26281522	+	1786	protein_coding	SH3 domain binding glutamate rich protein like 3 [Source:HGNC Symbol;Acc:HGNC:15568]	-	877	1339	784	1337	1813	1347	30.6322	32.4944	31.6397	42.6566	45.8159	39.3637
ENSG00000117724	9247.39	8453.47	9366.5	11923	10355.1	12499.9	9022.45	11592.6	-0.36188	7.26e-08	2.64e-06	CENPF	1	214603195	214664588	+	11690	protein_coding	centromere protein F [Source:HGNC Symbol;Acc:HGNC:1857]	-	8104	10646	7112	11517	12526	13077	43.2459	39.4714	43.8506	56.1385	48.3612	58.3852
ENSG00000050748	2302.72	2332.13	2341.62	1714.37	1784.81	1948.06	2325.49	1815.75	0.356785	7.31e-08	2.65e-06	MAPK9	5	180233143	180292099	-	8955	protein_coding	mitogen-activated protein kinase 9 [Source:HGNC Symbol;Acc:HGNC:6886]	-	2018	2937	1778	1656	2159	2038	14.0578	14.2151	14.3108	10.5373	10.8814	11.8781
ENSG00000124177	587.661	516.133	683.523	975.205	793.617	924.327	595.772	897.716	-0.596508	7.62e-08	2.76e-06	CHD6	20	41402101	41618494	-	14126	protein_coding	chromodomain helicase DNA binding protein 6 [Source:HGNC Symbol;Acc:HGNC:19057]	-	515	650	519	942	960	967	2.2743	1.99436	2.64817	3.79986	3.06727	3.57286
ENSG00000146067	1006.44	1127.55	1131.3	819.918	795.271	785.726	1088.43	800.305	0.444547	7.64e-08	2.76e-06	FAM193B	5	177519788	177554541	-	5804	protein_coding	family with sequence similarity 193 member B [Source:HGNC Symbol;Acc:HGNC:25524]	-	882	1420	859	792	962	822	9.47985	10.604	10.6675	7.7756	7.48079	7.39186
ENSG00000105426	1592.96	1501.55	1413.14	1928.67	2065.88	1882.11	1502.55	1958.89	-0.38238	7.77e-08	2.8e-06	PTPRS	19	5158495	5340803	-	8565	protein_coding	protein tyrosine phosphatase, receptor type S [Source:HGNC Symbol;Acc:HGNC:9681]	-	1396	1891	1073	1863	2499	1969	10.1676	9.56917	9.02964	12.3943	13.1686	11.9985
ENSG00000139278	321.787	309.68	413.538	126.3	190.137	217.938	348.335	178.125	0.959562	7.82e-08	2.81e-06	GLIPR1	12	75480680	75503853	+	6273	protein_coding	GLI pathogenesis related 1 [Source:HGNC Symbol;Acc:HGNC:17001]	-	282	390	314	122	230	228	2.80436	2.69463	3.60788	1.10821	1.65483	1.89701
ENSG00000148660	762.248	763.083	765.176	1090.12	1038.32	981.679	763.502	1036.7	-0.440987	7.86e-08	2.81e-06	CAMK2G	10	73812501	73874591	-	6780	protein_coding	calcium/calmodulin dependent protein kinase II gamma [Source:HGNC Symbol;Acc:HGNC:1463]	-	668	961	581	1053	1256	1027	6.14621	6.14333	6.17653	8.84983	8.36102	7.90588
ENSG00000134013	1903.34	1842.2	1900.43	2428.7	2340.34	2310.34	1881.99	2359.79	-0.326999	7.86e-08	2.81e-06	LOXL2	8	23297189	23425328	-	5707	protein_coding	lysyl oxidase like 2 [Source:HGNC Symbol;Acc:HGNC:6666]	-	1668	2320	1443	2346	2831	2417	18.2326	17.6194	18.2245	23.4237	22.3888	22.1044
ENSG00000129757	306.953	241.391	225.207	433.769	479.477	387.128	257.85	433.458	-0.750886	7.88e-08	2.81e-06	CDKN1C	11	2883213	2885773	-	2478	protein_coding	cyclin dependent kinase inhibitor 1C [Source:HGNC Symbol;Acc:HGNC:1786]	-	269	304	171	419	580	405	6.77191	5.31719	4.97385	9.63494	10.5639	8.53028
ENSG00000119771	332.057	312.856	318.714	162.534	218.245	171.101	321.209	183.96	0.798106	8.32e-08	2.96e-06	KLHL29	2	23385217	23708611	+	11071	protein_coding	kelch like family member 29 [Source:HGNC Symbol;Acc:HGNC:29404]	-	291	394	242	157	264	179	1.63971	1.54248	1.57553	0.80807	1.07626	0.84387
ENSG00000177570	224.795	247.744	277.887	426.523	404.249	378.525	250.142	403.099	-0.691108	8.36e-08	2.97e-06	SAMD12	8	118189455	118622112	-	15378	protein_coding	sterile alpha motif domain containing 12 [Source:HGNC Symbol;Acc:HGNC:31750]	-	197	312	211	412	489	396	0.799147	0.879356	0.988965	1.52663	1.43519	1.34402
ENSG00000170540	2037.99	2028.01	2140.12	2659.56	2466.83	2783.49	2068.71	2636.63	-0.350357	8.46e-08	2.99e-06	ARL6IP1	16	18791667	18801678	-	3666	protein_coding	ADP ribosylation factor like GTPase 6 interacting protein 1 [Source:HGNC Symbol;Acc:HGNC:697]	-	1786	2554	1625	2569	2984	2912	30.3913	30.1952	31.9491	39.9308	36.7372	41.458
ENSG00000144136	3375.34	3428.71	3778.47	2476.32	2676.8	2955.55	3527.51	2702.89	0.38307	8.82e-08	3.12e-06	SLC20A1	2	112645857	112663827	+	5577	protein_coding	solute carrier family 20 member 1 [Source:HGNC Symbol;Acc:HGNC:10946]	-	2958	4318	2869	2392	3238	3092	33.087	33.5577	37.079	24.4397	26.2045	28.9366
ENSG00000182010	130.084	188.19	150.138	273.306	286.86	300.143	156.137	286.77	-0.865305	8.91e-08	3.14e-06	RTKN2	10	62183035	62268707	-	9548	protein_coding	rhotekin 2 [Source:HGNC Symbol;Acc:HGNC:19364]	-	114	237	114	264	347	314	0.744822	1.07584	0.860579	1.57553	1.64027	1.71643
ENSG00000115935	51.349	74.6408	60.582	153.217	151.283	129.043	62.1906	144.514	-1.20209	8.92e-08	3.14e-06	WIPF1	2	174559572	174682916	-	9121	protein_coding	WAS/WASL interacting protein family member 1 [Source:HGNC Symbol;Acc:HGNC:12736]	-	45	94	46	148	183	135	0.307773	0.446679	0.363508	0.924603	0.905541	0.772504
ENSG00000196935	535.171	527.25	524.166	318.857	344.728	385.216	528.862	349.6	0.596502	9.2e-08	3.22e-06	SRGAP1	12	63844293	64162221	+	26641	protein_coding	SLIT-ROBO Rho GTPase activating protein 1 [Source:HGNC Symbol;Acc:HGNC:17382]	-	469	664	398	308	417	403	1.0982	1.08026	1.07679	0.658774	0.706456	0.789521
ENSG00000156384	282.99	262.037	309.495	165.64	174.43	146.248	284.841	162.106	0.807032	9.75e-08	3.41e-06	SFR1	10	104122058	104126385	+	1812	protein_coding	SWI5 dependent homologous recombination repair protein 1 [Source:HGNC Symbol;Acc:HGNC:29574]	-	248	330	235	160	211	153	8.53795	7.89343	9.34777	5.0315	5.25562	4.40699
ENSG00000137965	51.349	58.7598	52.68	118.018	124.003	141.469	54.2629	127.83	-1.22932	9.87e-08	3.45e-06	IFI44	1	78649796	78664078	+	2038	protein_coding	interferon induced protein 44 [Source:HGNC Symbol;Acc:HGNC:16938]	-	45	74	40	114	150	148	1.37743	1.57376	1.41467	3.1874	3.3219	3.79024
ENSG00000059758	551.146	642.387	667.719	386.148	410.036	443.524	620.417	413.236	0.585768	1.01e-07	3.52e-06	CDK17	12	96278261	96400560	-	6547	protein_coding	cyclin dependent kinase 17 [Source:HGNC Symbol;Acc:HGNC:8750]	-	483	809	507	373	496	464	4.6022	5.3557	5.58167	3.2464	3.41931	3.69901
ENSG00000124762	354.879	316.826	302.91	214.297	181.044	181.615	324.872	192.319	0.759278	1.02e-07	3.54e-06	CDKN1A	6	36676460	36687339	+	3050	protein_coding	cyclin dependent kinase inhibitor 1A [Source:HGNC Symbol;Acc:HGNC:1784]	-	311	399	230	207	219	190	6.36093	5.67	5.43533	3.86729	3.24074	3.25135
ENSG00000111424	475.834	502.634	458.316	326.104	289.34	326.908	478.928	314.117	0.61331	1.03e-07	3.58e-06	VDR	12	47841537	47943048	-	5674	protein_coding	vitamin D receptor [Source:HGNC Symbol;Acc:HGNC:12679]	THR-like	417	633	348	315	350	342	4.58466	4.83531	4.42067	3.16342	2.78406	3.14591
ENSG00000180488	1315.68	1217.28	1380.22	846.834	902.74	1051.46	1304.39	933.677	0.479978	1.06e-07	3.65e-06	MIGA1	1	77779624	77879539	+	10128	protein_coding	mitoguardin 1 [Source:HGNC Symbol;Acc:HGNC:24741]	-	1153	1533	1048	818	1092	1100	7.10176	6.56037	7.45823	4.6022	4.8663	5.66863
ENSG00000076716	455.295	438.316	376.662	663.595	609.267	612.713	423.424	628.525	-0.56501	1.1e-07	3.78e-06	GPC4	X	133300103	133415490	-	4960	protein_coding	glypican 4 [Source:HGNC Symbol;Acc:HGNC:4452]	-	399	552	286	641	737	641	5.01824	4.82356	4.15607	7.36398	6.70634	6.74506
ENSG00000168243	547.723	580.451	634.794	842.693	872.979	777.123	587.656	830.932	-0.502402	1.11e-07	3.8e-06	GNG4	1	235547687	235650754	-	5401	protein_coding	G protein subunit gamma 4 [Source:HGNC Symbol;Acc:HGNC:4407]	-	480	731	482	814	1056	813	5.54405	5.86615	6.43237	8.58789	8.82448	7.85644
ENSG00000106211	3383.33	3814.62	3113.39	6566.59	7326.91	5162.66	3437.11	6352.05	-0.885711	1.16e-07	3.98e-06	HSPB1	7	76302544	76304295	+	1634	protein_coding	heat shock protein family B (small) member 1 [Source:HGNC Symbol;Acc:HGNC:5246]	-	2965	4804	2364	6343	8863	5401	113.196	127.427	104.278	221.197	244.81	172.517
ENSG00000106089	398.24	394.643	438.561	253.636	274.459	255.217	410.481	261.104	0.648342	1.18e-07	4.05e-06	STX1A	7	73699206	73719672	-	3693	protein_coding	syntaxin 1A [Source:HGNC Symbol;Acc:HGNC:11433]	-	349	497	333	245	332	267	5.89531	5.83293	6.49925	3.78027	4.0575	3.77347
ENSG00000145916	1851.99	1756.44	1648.88	1349.97	1403.71	1254.1	1752.44	1335.93	0.391751	1.19e-07	4.06e-06	RMND5B	5	178130996	178150565	+	7701	protein_coding	required for meiotic nuclear division 5 homolog B [Source:HGNC Symbol;Acc:HGNC:26181]	-	1623	2212	1252	1304	1698	1312	13.1472	12.4494	11.7181	9.64865	9.95154	8.89193
ENSG00000075275	587.661	570.923	582.114	811.636	824.205	773.299	580.232	803.046	-0.470037	1.22e-07	4.14e-06	CELSR1	22	46360834	46537170	-	12806	protein_coding	cadherin EGF LAG seven-pass G-type receptor 1 [Source:HGNC Symbol;Acc:HGNC:1850]	-	515	719	442	784	997	809	2.50873	2.43347	2.48775	3.4885	3.51383	3.29719
ENSG00000078699	924.283	966.36	960.092	1318.91	1178.03	1317.19	950.245	1271.37	-0.418433	1.22e-07	4.15e-06	CBFA2T2	20	33490075	33650036	+	9457	protein_coding	CBFA2/RUNX1 translocation partner 2 [Source:HGNC Symbol;Acc:HGNC:1536]	-	810	1217	729	1274	1425	1378	5.34308	5.5776	5.55613	7.6763	6.80082	7.6051
ENSG00000068971	983.619	1003.68	967.994	776.437	711.775	670.065	985.098	719.426	0.455249	1.24e-07	4.2e-06	PPP2R5B	11	64917553	64934473	+	3376	protein_coding	protein phosphatase 2 regulatory subunit B'beta [Source:HGNC Symbol;Acc:HGNC:9310]	-	862	1264	735	750	861	701	15.9281	16.2276	15.6922	12.6589	11.5107	10.8374
ENSG00000182240	51.349	43.6728	30.291	9.31724	3.30674	6.69109	41.7709	6.43836	2.73333	1.25e-07	4.23e-06	BACE2	21	41167801	41282518	+	9619	protein_coding	beta-secretase 2 [Source:HGNC Symbol;Acc:HGNC:934]	-	45	55	23	9	4	7	0.291839	0.247824	0.172344	0.0533149	0.0187685	0.037982
ENSG00000105559	28.5272	16.6751	10.536	80.7495	90.9353	51.617	18.5794	74.4339	-1.99838	1.27e-07	4.27e-06	PLEKHA4	19	48837097	48868632	-	3851	protein_coding	pleckstrin homology domain containing A4 [Source:HGNC Symbol;Acc:HGNC:14339]	-	25	21	8	78	110	54	0.404974	0.23635	0.149732	1.15414	1.2892	0.731863
ENSG00000070404	762.248	803.579	666.402	1071.48	1157.36	957.782	744.076	1062.21	-0.510068	1.3e-07	4.36e-06	FSTL3	19	676365	683399	+	3067	protein_coding	follistatin like 3 [Source:HGNC Symbol;Acc:HGNC:3973]	-	668	1012	506	1035	1400	1002	13.587	14.3013	11.8915	19.2293	20.6022	17.0515
ENSG00000114270	508.926	739.261	567.627	877.891	982.101	931.974	605.271	930.656	-0.614306	1.32e-07	4.43e-06	COL7A1	3	48564073	48595267	-	11071	protein_coding	collagen type VII alpha 1 chain [Source:HGNC Symbol;Acc:HGNC:2214]	-	446	931	431	848	1188	975	2.51309	3.64479	2.80601	4.36461	4.84316	4.5965
ENSG00000134590	358.302	437.522	356.907	567.317	679.535	554.405	384.244	600.419	-0.638755	1.33e-07	4.46e-06	RTL8C	X	135032366	135033546	+	1181	protein_coding	retrotransposon Gag like 8C [Source:HGNC Symbol;Acc:HGNC:2569]	-	314	551	271	548	822	580	16.5859	20.2214	16.5393	26.4403	31.4139	25.6323
ENSG00000101695	243.052	199.307	209.403	115.948	119.043	112.793	217.254	115.928	0.902744	1.33e-07	4.46e-06	RNF125	18	32018372	32073213	+	6508	protein_coding	ring finger protein 125 [Source:HGNC Symbol;Acc:HGNC:21150]	-	213	251	159	112	144	118	2.0417	1.67161	1.76095	0.980633	0.998653	0.946333
ENSG00000118971	45.6436	61.936	63.216	17.5992	7.44016	14.3381	56.9318	13.1258	2.13969	1.4e-07	4.69e-06	CCND2	12	4273772	4305350	+	7157	protein_coding	cyclin D2 [Source:HGNC Symbol;Acc:HGNC:1583]	-	40	78	48	17	9	15	0.34865	0.472361	0.483402	0.135349	0.0567559	0.109388
ENSG00000196368	382.265	374.792	330.567	231.896	218.245	227.497	362.541	225.879	0.686711	1.42e-07	4.74e-06	NUDT11	X	51490011	51496596	-	2385	protein_coding	nudix hydrolase 11 [Source:HGNC Symbol;Acc:HGNC:18011]	-	335	472	251	224	264	238	8.76227	8.57756	7.58549	5.35175	4.99592	5.20832
ENSG00000183688	2048.26	2112.18	2148.03	2523.94	2754.51	2619.09	2102.82	2632.51	-0.32491	1.48e-07	4.93e-06	RFLNB	17	439978	445939	-	3621	protein_coding	refilin B [Source:HGNC Symbol;Acc:HGNC:28705]	-	1795	2660	1631	2438	3332	2740	30.924	31.8393	32.4656	38.3655	41.5313	39.494
ENSG00000087586	4209.48	4054.42	4498.87	5350.17	5026.24	5339.49	4254.26	5238.63	-0.301255	1.5e-07	4.96e-06	AURKA	20	56369389	56392337	-	2928	protein_coding	aurora kinase A [Source:HGNC Symbol;Acc:HGNC:11393]	-	3689	5106	3416	5168	6080	5586	78.5955	75.5822	84.0901	100.574	93.72	99.5724
ENSG00000171488	837.56	851.222	1066.77	555.929	606.787	684.403	918.517	615.706	0.573223	1.52e-07	5.02e-06	LRRC8C	1	89633072	89769903	+	11724	protein_coding	leucine rich repeat containing 8 VRAC subunit C [Source:HGNC Symbol;Acc:HGNC:25075]	-	734	1072	810	537	734	716	3.90554	3.96305	4.97975	2.60996	2.82566	3.18747
ENSG00000133101	79.8763	92.9039	77.7029	165.64	184.351	162.498	83.4944	170.83	-1.02455	1.57e-07	5.18e-06	CCNA1	13	36431520	36442882	+	2400	protein_coding	cyclin A1 [Source:HGNC Symbol;Acc:HGNC:1577]	-	70	117	59	160	223	170	1.81948	2.11293	1.7719	3.79879	4.19366	3.69698
ENSG00000198055	2112.16	2130.44	2126.95	1757.85	1687.26	1580.05	2123.18	1675.06	0.342353	1.66e-07	5.46e-06	GRK6	5	177403204	177442901	+	4355	protein_coding	G protein-coupled receptor kinase 6 [Source:HGNC Symbol;Acc:HGNC:4545]	-	1851	2683	1615	1698	2041	1653	26.5142	26.7019	26.729	22.217	21.1521	19.8104
ENSG00000126001	2290.17	2241.61	2281.04	3092.29	2710.7	2811.22	2270.94	2871.4	-0.338075	1.72e-07	5.64e-06	CEP250	20	35455164	35519280	+	16295	protein_coding	centrosomal protein 250 [Source:HGNC Symbol;Acc:HGNC:1859]	-	2007	2823	1732	2987	3279	2941	7.6834	7.50873	7.66111	10.4452	9.08211	9.41998
ENSG00000160007	1915.89	1729.44	1842.48	2394.53	2303.14	2249.16	1829.27	2315.61	-0.341621	1.81e-07	5.93e-06	ARHGAP35	19	46918676	47005077	+	11245	protein_coding	Rho GTPase activating protein 35 [Source:HGNC Symbol;Acc:HGNC:4591]	-	1679	2178	1399	2313	2786	2353	9.31433	8.39476	8.96719	11.7207	11.182	10.9212
ENSG00000048140	1996.91	2105.82	1858.29	1506.29	1604.59	1522.7	1987.01	1544.53	0.365049	1.82e-07	5.94e-06	TSPAN17	5	176647387	176659054	+	5215	protein_coding	tetraspanin 17 [Source:HGNC Symbol;Acc:HGNC:13594]	-	1750	2652	1411	1455	1941	1593	20.9336	22.0409	19.5016	15.8981	16.7985	15.943
ENSG00000140521	1266.61	1352.27	1422.36	1729.9	1702.14	1770.27	1347.08	1734.11	-0.364941	1.87e-07	6.1e-06	POLG	15	89305198	89334861	-	5980	protein_coding	DNA polymerase gamma, catalytic subunit [Source:HGNC Symbol;Acc:HGNC:9179]	-	1110	1703	1080	1671	2059	1852	11.5793	12.3431	13.0173	15.9225	15.5401	16.164
ENSG00000153976	73.0297	88.1396	114.579	196.697	209.978	163.454	91.9161	190.043	-1.05768	1.9e-07	6.2e-06	HS3ST3A1	17	13495689	13601927	-	2628	protein_coding	heparan sulfate-glucosamine 3-sulfotransferase 3A1 [Source:HGNC Symbol;Acc:HGNC:5196]	-	64	111	87	190	254	171	1.5192	1.83066	2.38612	4.11969	4.36222	3.3961
ENSG00000184232	645.857	637.623	744.105	448.263	492.704	452.127	675.861	464.365	0.536486	1.96e-07	6.35e-06	OAF	11	120210767	120230332	+	3176	protein_coding	out at first homolog [Source:HGNC Symbol;Acc:HGNC:28752]	-	566	803	565	433	596	473	11.1172	10.9583	12.8223	7.76861	8.46965	7.77302
ENSG00000154473	7563.14	7241.74	7617.52	5876.08	6110.03	6490.36	7474.14	6158.82	0.278713	2.09e-07	6.76e-06	BUB3	10	123154277	123170467	+	8300	protein_coding	BUB3, mitotic checkpoint protein [Source:HGNC Symbol;Acc:HGNC:1151]	-	6628	9120	5784	5676	7391	6790	49.8155	47.6241	50.2283	38.9673	40.1906	42.6974
ENSG00000151491	991.607	997.328	954.824	1243.33	1272.27	1345.87	981.253	1287.16	-0.390402	2.1e-07	6.79e-06	EPS8	12	15620158	15882329	-	8692	protein_coding	epidermal growth factor receptor pathway substrate 8 [Source:HGNC Symbol;Acc:HGNC:3420]	-	869	1256	725	1201	1539	1408	6.23678	6.26296	6.01197	7.87335	7.99132	8.45458
ENSG00000131378	682.372	667.003	712.497	417.206	488.571	512.347	687.29	472.708	0.536673	2.11e-07	6.79e-06	RFTN1	3	16313574	16514026	-	4776	protein_coding	raftlin, lipid raft linker 1 [Source:HGNC Symbol;Acc:HGNC:30278]	-	598	840	541	403	591	536	7.81083	7.62298	8.16453	4.80814	5.58499	5.85747
ENSG00000143369	940.258	982.241	966.677	728.816	729.136	693.006	963.059	716.986	0.426241	2.13e-07	6.85e-06	ECM1	1	150508062	150513789	+	3360	protein_coding	extracellular matrix protein 1 [Source:HGNC Symbol;Acc:HGNC:3153]	-	824	1237	734	704	882	725	15.2985	15.9566	15.7454	11.939	11.8476	11.2618
ENSG00000188549	462.141	566.158	549.189	333.35	355.474	352.716	525.829	347.18	0.600054	2.14e-07	6.86e-06	CCDC9B	15	40331452	40340967	-	7510	protein_coding	coiled-coil domain containing 9B [Source:HGNC Symbol;Acc:HGNC:33488]	-	405	713	417	322	430	369	3.36415	4.1149	4.00216	2.44316	2.58421	2.56446
ENSG00000203668	988.184	906.012	1064.14	1238.16	1329.31	1484.47	986.11	1350.64	-0.457685	2.27e-07	7.27e-06	CHML	1	241628853	241640254	-	7661	protein_coding	CHM like, Rab escort protein 2 [Source:HGNC Symbol;Acc:HGNC:1941]	-	866	1141	808	1196	1608	1553	7.05168	6.45521	7.60193	8.89573	9.47328	10.5802
ENSG00000132846	295.542	287.446	291.057	442.051	455.503	425.362	291.348	440.972	-0.599218	2.3e-07	7.36e-06	ZBED3	5	77072072	77087323	-	6514	protein_coding	zinc finger BED-type containing 3 [Source:HGNC Symbol;Acc:HGNC:20711]	zf-BED	259	362	221	427	551	445	2.48035	2.40863	2.44536	3.73522	3.81771	3.56551
ENSG00000198746	289.837	302.533	280.521	442.051	424.916	463.597	290.964	443.522	-0.60436	2.4e-07	7.67e-06	GPATCH3	1	26890488	26900466	-	2225	protein_coding	G-patch domain containing 3 [Source:HGNC Symbol;Acc:HGNC:25720]	-	254	381	213	427	514	485	7.12138	7.42173	6.89998	10.9354	10.4264	11.3768
ENSG00000183072	1257.48	1307.8	1372.31	933.795	1073.86	880.357	1312.53	962.672	0.445006	2.46e-07	7.83e-06	NKX2-5	5	173232109	173235357	-	2094	protein_coding	NK2 homeobox 5 [Source:HGNC Symbol;Acc:HGNC:2488]	Homeobox	1102	1647	1042	902	1299	921	32.8296	34.09	35.8665	24.5452	27.9983	22.9558
ENSG00000135373	33.0916	22.2334	31.608	2.0705	0	2.86761	28.9777	1.64604	4.19489	2.47e-07	7.83e-06	EHF	11	34621093	34661057	+	4386	protein_coding	ETS homologous factor [Source:HGNC Symbol;Acc:HGNC:3246]	ETS	29	28	24	2	0	3	0.412467	0.276694	0.394404	0.0259835	0	0.0356995
ENSG00000145390	820.443	771.817	813.905	510.378	587.773	606.978	802.055	568.376	0.49381	2.51e-07	7.95e-06	USP53	4	119212587	119295517	+	11950	protein_coding	ubiquitin specific peptidase 53 [Source:HGNC Symbol;Acc:HGNC:29255]	-	719	972	618	493	711	635	3.75337	3.5254	3.72751	2.3508	2.68535	2.77342
ENSG00000070814	8970.11	9094.26	9693.11	7944.5	7678.25	7494.98	9252.49	7705.91	0.263579	2.54e-07	8.02e-06	TCOF1	5	150357629	150400308	+	11439	protein_coding	treacle ribosome biogenesis factor 1 [Source:HGNC Symbol;Acc:HGNC:11654]	-	7861	11453	7360	7674	9288	7841	42.8697	43.3952	46.3754	38.227	36.6466	35.7761
ENSG00000170006	442.743	363.675	395.1	238.107	232.298	276.247	400.506	248.884	0.684069	2.55e-07	8.04e-06	TMEM154	4	152618632	152680165	-	11587	protein_coding	transmembrane protein 154 [Source:HGNC Symbol;Acc:HGNC:26489]	-	388	458	300	230	281	289	2.08892	1.71319	1.86616	1.13108	1.09455	1.30178
ENSG00000167552	1572.42	1476.14	1310.41	1902.79	1927	1862.04	1452.99	1897.28	-0.383242	2.59e-07	8.15e-06	TUBA1A	12	49184796	49189324	-	3421	protein_coding	tubulin alpha 1a [Source:HGNC Symbol;Acc:HGNC:20766]	-	1378	1859	995	1838	2331	1948	25.1279	23.5525	20.9637	30.6146	30.7531	29.7198
ENSG00000113734	504.362	501.046	582.114	370.619	349.688	342.202	529.174	354.17	0.57632	2.65e-07	8.32e-06	BNIP1	5	173144442	173164387	+	2440	protein_coding	BCL2 interacting protein 1 [Source:HGNC Symbol;Acc:HGNC:1082]	-	442	631	442	358	423	358	11.3004	11.2086	13.0566	8.36044	7.82438	7.65777
ENSG00000272888	511.208	510.575	539.97	753.662	674.575	785.726	520.584	737.987	-0.503827	2.65e-07	8.32e-06	LINC01578	15	92882707	92899701	+	5394	processed_transcript	long intergenic non-protein coding RNA 1578 [Source:HGNC Symbol;Acc:HGNC:48626]	-	448	643	410	728	816	822	5.18116	5.16666	5.47862	7.69053	6.82777	7.95372
ENSG00000180304	1627.19	1666.71	1580.4	2148.14	2009.67	2000.64	1624.77	2052.82	-0.335578	2.83e-07	8.85e-06	OAZ2	15	64687573	64703281	-	7671	protein_coding	ornithine decarboxylase antizyme 2 [Source:HGNC Symbol;Acc:HGNC:8096]	-	1426	2099	1200	2075	2431	2093	11.5965	11.8596	11.2753	15.4135	14.3032	14.2405
ENSG00000064042	575.109	470.078	501.777	765.049	748.15	701.609	515.655	738.269	-0.520983	2.94e-07	9.19e-06	LIMCH1	4	41359607	41700044	+	10862	protein_coding	LIM and calponin homology domains 1 [Source:HGNC Symbol;Acc:HGNC:29191]	-	504	592	381	739	905	734	2.89455	2.36223	2.52821	3.87678	3.76044	3.52692
ENSG00000138119	7227.66	6976.53	6945.85	8140.17	8351.17	8694.6	7050.02	8395.31	-0.252058	3.19e-07	9.94e-06	MYOF	10	93306429	93482317	-	8473	protein_coding	myoferlin [Source:HGNC Symbol;Acc:HGNC:3656]	-	6334	8786	5274	7863	10102	9096	46.6338	44.9432	44.8643	52.8795	53.8108	56.0302
ENSG00000116478	6621.74	6615.24	6423	7911.38	7721.23	7615.42	6553.33	7749.34	-0.241461	3.39e-07	1.05e-05	HDAC1	1	32292086	32333635	+	3963	protein_coding	histone deacetylase 1 [Source:HGNC Symbol;Acc:HGNC:4852]	-	5803	8331	4877	7642	9340	7967	91.3458	91.1136	88.7007	109.88	106.371	104.925
ENSG00000185652	46.7847	46.0549	42.144	129.406	96.7221	106.102	44.9945	110.743	-1.29236	3.44e-07	1.07e-05	NTF3	12	5432112	5521536	+	2919	protein_coding	neurotrophin 3 [Source:HGNC Symbol;Acc:HGNC:8023]	-	41	58	32	125	117	111	0.876214	0.8612	0.790158	2.44012	1.80905	1.98472
ENSG00000197535	1879.37	1846.96	2096.66	1552.87	1347.5	1528.44	1941	1476.27	0.394211	3.56e-07	1.1e-05	MYO5A	15	52307283	52529050	-	12988	protein_coding	myosin VA [Source:HGNC Symbol;Acc:HGNC:7602]	-	1647	2326	1592	1500	1630	1599	7.91064	7.76207	8.83485	6.5809	5.66428	6.42563
ENSG00000143653	1506.24	1512.67	1477.67	1770.28	1987.35	2013.06	1498.86	1923.56	-0.360182	3.58e-07	1.11e-05	SCCPDH	1	246724047	246768137	+	2503	protein_coding	saccharopine dehydrogenase (putative) [Source:HGNC Symbol;Acc:HGNC:24275]	-	1320	1905	1122	1710	2404	2106	32.8983	32.9871	32.3095	38.9288	43.3484	43.9144
ENSG00000137628	184.857	170.721	155.406	285.729	292.646	278.158	170.328	285.511	-0.743174	3.63e-07	1.12e-05	DDX60	4	168216293	168318807	-	6750	protein_coding	DExD/H-box helicase 60 [Source:HGNC Symbol;Acc:HGNC:25942]	-	162	215	118	276	354	291	1.49717	1.38053	1.26002	2.32992	2.367	2.25008
ENSG00000166750	869.51	782.934	811.271	631.502	561.319	585.949	821.239	592.923	0.47006	3.85e-07	1.19e-05	SLFN5	17	35243036	35273655	+	10709	protein_coding	schlafen family member 5 [Source:HGNC Symbol;Acc:HGNC:28286]	-	762	986	616	610	679	613	4.43881	3.9906	4.14601	3.24576	2.86168	2.98759
ENSG00000177469	4073.69	3950.4	3947.05	4663.8	4915.47	4782.22	3990.38	4787.16	-0.263041	4.03e-07	1.24e-05	CAVIN1	17	42402452	42423517	-	3828	protein_coding	caveolae associated protein 1 [Source:HGNC Symbol;Acc:HGNC:9688]	-	3570	4975	2997	4505	5946	5003	58.1777	56.3289	56.4304	67.0593	70.1056	68.2131
ENSG00000243802	47.9258	27.7918	30.291	6.2115	0.826685	5.73522	35.3362	4.2578	3.09527	4.08e-07	1.25e-05	AC090589.1	11	47191181	47191542	-	362	processed_pseudogene	ribosomal protein S20 (RPS20) pseudogene	-	42	35	23	6	1	6	7.23771	4.19054	4.57949	0.94445	0.124678	0.865071
ENSG00000171617	1131.96	1331.62	1522.45	873.75	902.74	1021.83	1328.68	932.772	0.509131	4.09e-07	1.25e-05	ENC1	5	74627406	74641424	-	5858	protein_coding	ectodermal-neural cortex 1 [Source:HGNC Symbol;Acc:HGNC:3345]	-	992	1677	1156	844	1092	1069	10.5639	12.4078	14.2235	8.20974	8.41343	9.5244
ENSG00000117676	971.067	1041.79	932.435	1313.73	1438.43	1214.91	981.766	1322.36	-0.427754	4.16e-07	1.27e-05	RPS6KA1	1	26529761	26575030	+	5884	protein_coding	ribosomal protein S6 kinase A1 [Source:HGNC Symbol;Acc:HGNC:10430]	-	851	1312	708	1269	1740	1271	9.0223	9.66432	8.67279	12.2892	13.3468	11.2741
ENSG00000165821	356.02	366.057	329.25	507.272	545.612	498.009	350.442	516.964	-0.558072	4.23e-07	1.29e-05	SALL2	14	21521081	21537216	-	5382	protein_coding	spalt like transcription factor 2 [Source:HGNC Symbol;Acc:HGNC:10526]	zf-C2H2	312	461	250	490	660	521	3.61636	3.71251	3.34807	5.18786	5.53477	5.05247
ENSG00000166592	223.654	201.689	184.38	306.434	355.474	334.555	203.241	332.154	-0.708533	4.25e-07	1.29e-05	RRAD	16	66921679	66925644	-	1709	protein_coding	RRAD, Ras related glycolysis inhibitor and calcium channel regulator [Source:HGNC Symbol;Acc:HGNC:10446]	-	196	254	140	296	430	350	7.15442	6.44172	5.90451	9.86929	11.356	10.689
ENSG00000112715	1805.2	1771.53	1351.24	996.945	1237.55	1189.1	1642.66	1141.2	0.526565	4.27e-07	1.29e-05	VEGFA	6	43770184	43786487	+	14431	protein_coding	vascular endothelial growth factor A [Source:HGNC Symbol;Acc:HGNC:12680]	-	1582	2231	1026	963	1497	1244	6.83865	6.70059	5.12447	3.80247	4.68193	4.49918
ENSG00000088812	1718.48	1693.71	1713.42	2167.81	2027.03	2295.05	1708.54	2163.3	-0.340182	4.29e-07	1.3e-05	ATRN	20	3471040	3651122	+	8753	protein_coding	attractin [Source:HGNC Symbol;Acc:HGNC:885]	-	1506	2133	1301	2094	2452	2401	10.7332	10.5619	10.7132	13.6319	12.6434	14.3168
ENSG00000043355	287.555	276.33	366.126	494.849	463.77	476.979	310.003	478.533	-0.634647	4.35e-07	1.31e-05	ZIC2	13	99981772	99986773	+	3310	protein_coding	Zic family member 2 [Source:HGNC Symbol;Acc:HGNC:12873]	zf-C2H2	252	348	278	478	561	499	4.74934	4.55681	6.05362	8.22879	7.64952	7.86832
ENSG00000167775	1606.65	1851.73	1737.12	2275.48	2338.69	2092.4	1731.83	2235.52	-0.366855	4.45e-07	1.34e-05	CD320	19	8302127	8308356	-	2277	protein_coding	CD320 molecule [Source:HGNC Symbol;Acc:HGNC:16692]	-	1408	2332	1319	2198	2829	2189	38.5745	44.389	41.7523	55.0048	56.075	50.1755
ENSG00000100982	170.022	205.659	168.576	319.892	333.154	274.335	181.419	309.127	-0.760668	4.49e-07	1.35e-05	PCIF1	20	45934628	45948023	+	3219	protein_coding	PDX1 C-terminal inhibiting factor 1 [Source:HGNC Symbol;Acc:HGNC:16200]	-	149	259	128	309	403	287	2.88752	3.4873	2.86607	5.46983	5.65046	4.6534
ENSG00000133059	1511.94	1434.06	1504.01	2005.28	1749.26	2003.5	1483.34	1919.35	-0.371924	4.57e-07	1.37e-05	DSTYK	1	205142505	205211566	-	8339	protein_coding	dual serine/threonine and tyrosine protein kinase [Source:HGNC Symbol;Acc:HGNC:29043]	-	1325	1806	1142	1937	2116	2096	9.91202	9.38672	9.87075	13.2358	11.4525	13.1186
ENSG00000148346	50.2079	52.4074	38.193	4.141	15.707	3.82348	46.9361	7.8905	2.53463	4.6e-07	1.38e-05	LCN2	9	128149071	128153455	+	1598	protein_coding	lipocalin 2 [Source:HGNC Symbol;Acc:HGNC:6526]	-	44	66	29	4	19	4	1.71766	1.7901	1.30804	0.142633	0.536632	0.130645
ENSG00000125841	709.758	770.229	698.01	901.702	1145.78	1016.09	725.999	1021.19	-0.491375	4.66e-07	1.39e-05	NRSN2	20	346782	359660	+	2933	protein_coding	neurensin 2 [Source:HGNC Symbol;Acc:HGNC:16229]	-	622	970	530	871	1386	1063	13.2294	14.3341	13.0245	16.9216	21.328	18.9161
ENSG00000147130	1686.53	1846.96	1614.64	2271.34	2230.4	2092.4	1716.04	2198.04	-0.354246	4.81e-07	1.43e-05	ZMYM3	X	71239624	71255146	-	6916	protein_coding	zinc finger MYM-type containing 3 [Source:HGNC Symbol;Acc:HGNC:13054]	-	1478	2326	1226	2194	2698	2189	13.3315	14.5769	12.7771	18.0766	17.607	16.5196
ENSG00000060688	1691.09	1662.74	1735.8	2065.32	2091.51	2181.3	1696.55	2112.71	-0.317587	4.86e-07	1.45e-05	SNRNP40	1	31259568	31296782	-	3881	protein_coding	small nuclear ribonucleoprotein U5 subunit 40 [Source:HGNC Symbol;Acc:HGNC:30857]	-	1482	2094	1318	1995	2530	2282	23.8213	23.3853	24.4777	29.2911	29.4223	30.6889
ENSG00000138668	4809.69	4853.24	4601.59	5493.03	5874.42	5778.24	4754.84	5715.23	-0.265061	4.9e-07	1.46e-05	HNRNPD	4	82352498	82374503	-	6981	protein_coding	heterogeneous nuclear ribonucleoprotein D [Source:HGNC Symbol;Acc:HGNC:5036]	-	4215	6112	3494	5306	7106	6045	37.6652	37.9469	36.0748	43.3098	45.9417	45.1947
ENSG00000167034	419.921	400.996	395.1	262.953	249.659	282.938	405.339	265.183	0.613327	4.94e-07	1.47e-05	NKX3-1	8	23678693	23682927	-	3271	protein_coding	NK3 homeobox 1 [Source:HGNC Symbol;Acc:HGNC:7838]	Homeobox	368	505	300	254	302	296	7.01823	6.69146	6.61057	4.42476	4.16702	4.72303
ENSG00000140577	448.448	500.252	495.192	722.604	674.575	647.124	481.297	681.434	-0.499716	5.15e-07	1.52e-05	CRTC3	15	90529925	90645345	+	10814	protein_coding	CREB regulated transcription coactivator 3 [Source:HGNC Symbol;Acc:HGNC:26148]	-	393	630	376	698	816	677	2.26708	2.52502	2.50611	3.67794	3.40568	3.26747
ENSG00000143740	1291.71	1350.68	1314.37	1812.72	1714.54	1580.05	1318.92	1702.44	-0.367087	5.26e-07	1.55e-05	SNAP47	1	227728539	227781231	+	6580	protein_coding	synaptosome associated protein 47 [Source:HGNC Symbol;Acc:HGNC:30669]	-	1132	1701	998	1751	2074	1653	10.732	11.2044	10.9321	15.1634	14.226	13.1116
ENSG00000184500	611.624	676.531	591.333	931.724	827.511	849.769	626.496	869.668	-0.467611	5.55e-07	1.64e-05	PROS1	3	93873033	93980003	-	5444	protein_coding	protein S [Source:HGNC Symbol;Acc:HGNC:9456]	-	536	852	449	900	1001	889	6.14196	6.78315	5.94465	9.42021	8.2988	8.52301
ENSG00000197299	927.706	918.717	979.847	1241.26	1164.8	1312.41	942.09	1239.49	-0.396783	5.77e-07	1.7e-05	BLM	15	90717327	90816165	+	6674	protein_coding	Bloom syndrome RecQ like helicase [Source:HGNC Symbol;Acc:HGNC:1058]	-	813	1157	744	1199	1409	1373	7.59914	7.51376	8.03498	10.2369	9.5285	10.7373
ENSG00000163191	6726.72	6313.5	5773.72	5066.51	5092.38	5156.92	6271.32	5105.27	0.297255	5.82e-07	1.71e-05	S100A11	1	152032506	152047907	-	680	protein_coding	S100 calcium binding protein A11 [Source:HGNC Symbol;Acc:HGNC:10488]	-	5895	7951	4384	4894	6160	5395	540.798	506.784	464.686	410.101	408.857	414.087
ENSG00000170445	3080.94	3146.03	3134.46	2514.62	2561.9	2638.2	3120.48	2571.57	0.279163	5.88e-07	1.72e-05	HARS	5	140673904	140691862	-	7853	protein_coding	histidyl-tRNA synthetase [Source:HGNC Symbol;Acc:HGNC:4816]	-	2700	3962	2380	2429	3099	2760	21.4481	21.867	21.8444	17.625	17.8109	18.3435
ENSG00000170545	359.443	332.707	377.979	195.662	238.085	232.277	356.71	222.008	0.677554	5.88e-07	1.72e-05	SMAGP	12	51244558	51270890	-	3558	protein_coding	small cell adhesion glycoprotein [Source:HGNC Symbol;Acc:HGNC:26918]	-	315	419	287	189	288	243	5.52287	5.10409	5.81399	3.02686	3.65331	3.56459
ENSG00000126067	4651.08	4665.84	4830.75	5444.38	5642.12	5875.74	4715.89	5654.08	-0.262276	5.91e-07	1.72e-05	PSMB2	1	35599544	35641844	-	4843	protein_coding	proteasome subunit beta 2 [Source:HGNC Symbol;Acc:HGNC:9539]	-	4076	5876	3668	5259	6825	6147	52.5025	52.5869	54.59	61.8764	63.6045	66.2458
ENSG00000128805	159.753	177.073	155.406	67.2912	92.5887	85.0725	164.077	81.6508	1.00515	6.25e-07	1.82e-05	ARHGAP22	10	48446034	48656265	-	6783	protein_coding	Rho GTPase activating protein 22 [Source:HGNC Symbol;Acc:HGNC:30320]	-	140	223	118	65	112	89	1.28756	1.42493	1.25389	0.546044	0.745239	0.684822
ENSG00000124615	289.837	296.181	321.348	192.556	181.044	186.395	302.455	186.665	0.695261	6.29e-07	1.83e-05	MOCS1	6	39899578	39934551	-	5174	protein_coding	molybdenum cofactor synthesis 1 [Source:HGNC Symbol;Acc:HGNC:7190]	-	254	373	244	186	219	195	3.06244	3.12459	3.39908	2.04844	1.91037	1.96706
ENSG00000138829	132.366	108.785	133.017	243.284	214.938	212.203	124.723	223.475	-0.849803	6.42e-07	1.86e-05	FBN2	5	128257909	128659185	-	13196	protein_coding	fibrillin 2 [Source:HGNC Symbol;Acc:HGNC:3604]	-	116	137	101	235	260	222	0.548373	0.449975	0.551667	1.01476	0.889264	0.878051
ENSG00000174444	40679.8	41043.7	40591.2	45350.1	49175.3	49043.8	40771.6	47856.4	-0.231175	6.45e-07	1.87e-05	RPL4	15	66498015	66524532	-	5637	protein_coding	ribosomal protein L4 [Source:HGNC Symbol;Acc:HGNC:10353]	-	35650	51689	30821	43806	59485	51308	394.523	397.43	394.091	442.814	476.276	475.058
ENSG00000147251	155.188	145.311	138.285	269.165	237.258	246.615	146.261	251.013	-0.776604	6.49e-07	1.87e-05	DOCK11	X	118495898	118686163	+	6721	protein_coding	dedicator of cytokinesis 11 [Source:HGNC Symbol;Acc:HGNC:23483]	-	136	183	105	260	287	258	1.26231	1.18012	1.12604	2.20432	1.92729	2.00353
ENSG00000127124	1733.32	1515.84	1597.52	1295.1	1180.51	1253.15	1615.56	1242.92	0.377744	6.55e-07	1.89e-05	HIVEP3	1	41506365	42035925	-	14410	protein_coding	human immunodeficiency virus type I enhancer binding protein 3 [Source:HGNC Symbol;Acc:HGNC:13561]	zf-C2H2	1519	1909	1213	1251	1428	1311	6.57588	5.74185	6.06729	4.94686	4.47264	4.74841
ENSG00000182551	1316.82	1354.65	1319.63	1639.84	1645.93	1807.55	1330.37	1697.77	-0.350934	6.58e-07	1.89e-05	ADI1	2	3497361	3519736	-	5560	protein_coding	acireductone dioxygenase 1 [Source:HGNC Symbol;Acc:HGNC:30576]	-	1154	1706	1002	1584	1991	1891	12.9477	13.2989	12.9895	16.2337	16.162	17.7511
ENSG00000121297	446.166	432.758	474.12	318.857	297.606	290.585	451.014	302.349	0.57529	6.86e-07	1.97e-05	TSHZ3	19	31274945	31349547	-	5817	protein_coding	teashirt zinc finger homeobox 3 [Source:HGNC Symbol;Acc:HGNC:30700]	zf-C2H2	391	545	360	308	360	304	4.19313	4.06076	4.46069	3.01709	2.79321	2.72762
ENSG00000025800	3716.53	3735.22	3778.47	4549.92	4366.55	4484.94	3743.4	4467.14	-0.254902	6.98e-07	2e-05	KPNA6	1	32108038	32176568	+	7480	protein_coding	karyopherin subunit alpha 6 [Source:HGNC Symbol;Acc:HGNC:6399]	-	3257	4704	2869	4395	5282	4692	27.1629	27.2569	27.6457	33.4806	31.8711	32.739
ENSG00000087842	160.894	121.49	144.87	236.037	244.699	265.732	142.418	248.823	-0.814384	7e-07	2e-05	PIR	X	15384799	15493564	-	2512	protein_coding	pirin [Source:HGNC Symbol;Acc:HGNC:30048]	-	141	153	110	228	296	278	3.50155	2.63987	3.15625	5.17191	5.31829	5.7761
ENSG00000135424	317.223	343.03	323.982	463.792	515.025	475.068	328.078	484.628	-0.561387	7.01e-07	2e-05	ITGA7	12	55684568	55716043	-	6373	protein_coding	integrin subunit alpha 7 [Source:HGNC Symbol;Acc:HGNC:6143]	-	278	432	246	448	623	497	2.7212	2.93799	2.78221	4.00562	4.41208	4.07026
ENSG00000164318	196.267	194.542	188.331	310.575	301.74	315.437	193.047	309.251	-0.678236	7.22e-07	2.05e-05	EGFLAM	5	38258409	38465021	+	5724	protein_coding	EGF like, fibronectin type III and laminin G domains [Source:HGNC Symbol;Acc:HGNC:26810]	-	172	245	143	300	365	330	1.87452	1.85514	1.80067	2.98647	2.87801	3.00901
ENSG00000196639	1125.11	1204.58	1294.61	918.266	890.339	939.621	1208.1	916.075	0.398508	7.26e-07	2.06e-05	HRH1	3	11137093	11263557	+	5546	protein_coding	histamine receptor H1 [Source:HGNC Symbol;Acc:HGNC:5182]	-	986	1517	983	887	1077	983	11.0907	11.8554	12.7753	9.11339	8.76467	9.25088
ENSG00000143786	275.003	262.037	217.305	138.723	155.417	140.513	251.448	144.884	0.797272	7.32e-07	2.08e-05	CNIH3	1	224434660	224740549	+	6386	protein_coding	cornichon family AMPA receptor auxiliary protein 3 [Source:HGNC Symbol;Acc:HGNC:26802]	-	241	330	165	134	188	147	2.35423	2.23973	1.86232	1.19567	1.3287	1.20143
ENSG00000151692	100.416	119.902	129.066	56.9387	52.9078	40.1466	116.461	49.9977	1.2197	7.35e-07	2.08e-05	RNF144A	2	6917392	7068286	+	6473	protein_coding	ring finger protein 144A [Source:HGNC Symbol;Acc:HGNC:20457]	-	88	151	98	55	64	42	0.848081	1.01107	1.09124	0.484165	0.446246	0.338651
ENSG00000172137	55.9134	70.6705	52.68	16.564	14.0536	21.0292	59.7546	17.2156	1.80952	7.43e-07	2.1e-05	CALB2	16	71358713	71390438	+	1703	protein_coding	calbindin 2 [Source:HGNC Symbol;Acc:HGNC:1435]	-	49	89	40	16	17	22	1.79491	2.26509	1.69295	0.535354	0.450541	0.674244
ENSG00000118495	122.097	105.609	110.628	221.543	220.725	179.704	112.778	207.324	-0.882266	7.66e-07	2.16e-05	PLAGL1	6	143940300	144064599	-	8733	protein_coding	PLAG1 like zinc finger 1 [Source:HGNC Symbol;Acc:HGNC:9046]	zf-C2H2	107	133	84	214	267	188	0.76433	0.660083	0.693288	1.39632	1.3799	1.12358
ENSG00000104856	1840.58	1877.14	1784.53	1575.65	1312.78	1229.25	1834.08	1372.56	0.420001	7.78e-07	2.19e-05	RELB	19	45001430	45038198	+	3035	protein_coding	RELB proto-oncogene, NF-kB subunit [Source:HGNC Symbol;Acc:HGNC:9956]	RHD	1613	2364	1355	1522	1588	1286	33.154	33.7597	32.1795	28.5754	23.6152	22.1152
ENSG00000228305	579.673	504.222	554.457	364.408	405.075	333.599	546.117	367.694	0.565893	8.02e-07	2.25e-05	AC016734.1	2	63622178	63622831	-	654	processed_pseudogene	PRELI domain containing 1 (PRELID1) pseudogene	-	508	635	421	352	490	349	48.4559	42.0829	46.3983	30.6691	33.8157	27.852
ENSG00000143256	2653.03	2438.53	2630.05	2135.72	2076.63	2006.37	2573.87	2072.91	0.310975	8.06e-07	2.26e-05	PFDN2	1	161100556	161118111	-	677	protein_coding	prefoldin subunit 2 [Source:HGNC Symbol;Acc:HGNC:8867]	-	2325	3071	1997	2063	2512	2099	214.237	196.608	212.612	173.639	167.468	161.82
ENSG00000138326	17803.3	16310.6	15626.2	18996.8	20532.4	21491.8	16580	20340.3	-0.294907	8.21e-07	2.3e-05	RPS24	10	78033732	78056813	+	7857	protein_coding	ribosomal protein S24 [Source:HGNC Symbol;Acc:HGNC:10411]	-	15602	20541	11865	18350	24837	22484	123.875	113.312	108.845	133.081	142.673	149.357
ENSG00000197122	796.481	832.959	866.585	1058.02	1177.2	1071.53	832.008	1102.25	-0.407617	8.28e-07	2.31e-05	SRC	20	37344685	37406050	+	6468	protein_coding	SRC proto-oncogene, non-receptor tyrosine kinase [Source:HGNC Symbol;Acc:HGNC:11283]	-	698	1049	658	1022	1424	1121	6.73203	7.02936	7.33253	9.00362	9.93664	9.04576
ENSG00000082701	3119.74	2788.71	2902.67	2265.13	2265.94	2491	2937.04	2340.69	0.326705	8.35e-07	2.33e-05	GSK3B	3	119821323	120094417	-	8156	protein_coding	glycogen synthase kinase 3 beta [Source:HGNC Symbol;Acc:HGNC:4617]	-	2734	3512	2204	2188	2741	2606	20.9113	18.6633	19.4775	15.2864	15.1681	16.6766
ENSG00000129675	20.5396	35.7323	18.438	82.82	103.336	60.2198	24.9033	82.1251	-1.68628	8.69e-07	2.42e-05	ARHGEF6	X	136665547	136782088	-	6434	protein_coding	Rac/Cdc42 guanine nucleotide exchange factor 6 [Source:HGNC Symbol;Acc:HGNC:685]	-	18	45	14	80	125	63	0.174523	0.303139	0.156836	0.708508	0.876857	0.511056
ENSG00000086730	168.881	177.073	204.135	102.49	100.856	87.9401	183.363	97.0951	0.913504	9.03e-07	2.51e-05	LAT2	7	74199652	74229834	+	4545	protein_coding	linker for activation of T cells family member 2 [Source:HGNC Symbol;Acc:HGNC:12749]	-	148	223	155	99	122	92	2.03137	2.12658	2.45808	1.24119	1.21151	1.05648
ENSG00000165655	1130.82	1222.04	1178.71	1590.14	1645.93	1396.53	1177.19	1544.2	-0.390784	9.42e-07	2.61e-05	ZNF503	10	75397830	75401906	-	3347	protein_coding	zinc finger protein 503 [Source:HGNC Symbol;Acc:HGNC:23589]	-	991	1539	895	1536	1991	1461	18.4705	19.9293	19.2737	26.15	26.8482	22.7826
ENSG00000146376	262.451	300.945	281.838	145.97	181.044	177.792	281.745	168.269	0.743008	9.82e-07	2.72e-05	ARHGAP18	6	129576132	129710225	-	4640	protein_coding	Rho GTPase activating protein 18 [Source:HGNC Symbol;Acc:HGNC:21035]	-	230	379	214	141	219	186	3.09222	3.54023	3.32425	1.73156	2.13023	2.09221
ENSG00000169122	0	1.5881	2.634	26.9165	26.4539	27.7202	1.40737	27.0302	-4.28843	1.02e-06	2.81e-05	FAM110B	8	57994509	58204279	+	4943	protein_coding	family with sequence similarity 110 member B [Source:HGNC Symbol;Acc:HGNC:28587]	-	0	2	2	26	32	29	0	0.0175368	0.0291634	0.299722	0.292186	0.306208
ENSG00000171867	1688.81	1519.81	1669.95	1240.23	1227.63	1328.66	1626.19	1265.51	0.359873	1.06e-06	2.92e-05	PRNP	20	4686236	4701590	+	2851	protein_coding	prion protein [Source:HGNC Symbol;Acc:HGNC:9449]	-	1480	1914	1268	1198	1485	1390	32.3836	29.0974	32.0568	23.9439	23.5087	25.4464
ENSG00000171206	3150.55	3242.9	3114.7	2552.92	2733.02	2399.23	3169.38	2561.73	0.307094	1.06e-06	2.92e-05	TRIM8	10	102642310	102660680	+	9542	protein_coding	tripartite motif containing 8 [Source:HGNC Symbol;Acc:HGNC:15579]	-	2761	4084	2365	2466	3306	2510	18.0504	18.5505	17.8645	14.7262	15.6373	13.7291
ENSG00000151414	1373.87	1543.63	1579.08	1830.32	1901.37	2156.44	1498.86	1962.71	-0.388933	1.08e-06	2.97e-05	NEK7	1	198156963	198322420	+	5485	protein_coding	NIMA related kinase 7 [Source:HGNC Symbol;Acc:HGNC:13386]	-	1204	1944	1199	1768	2300	2256	13.6934	15.3614	15.7558	18.3671	18.9256	21.467
ENSG00000135046	3096.92	2885.58	3100.22	3548.83	3668.83	3969.73	3027.57	3729.13	-0.30193	1.11e-06	3.05e-05	ANXA1	9	73151757	73170393	+	4561	protein_coding	annexin A1 [Source:HGNC Symbol;Acc:HGNC:533]	-	2714	3634	2354	3428	4438	4153	37.1202	34.533	37.2001	42.8269	43.9164	47.5238
ENSG00000156026	1163.91	1169.64	1177.4	1414.15	1486.38	1614.47	1170.32	1505	-0.363238	1.13e-06	3.08e-05	MCU	10	72692131	72887694	+	4533	protein_coding	mitochondrial calcium uniporter [Source:HGNC Symbol;Acc:HGNC:23526]	-	1020	1473	894	1366	1798	1689	14.037	14.084	14.2151	17.1712	17.9021	19.447
ENSG00000184584	36.5149	25.4096	26.34	67.2912	106.642	78.3814	29.4215	84.105	-1.52724	1.13e-06	3.09e-05	TMEM173	5	139475534	139482935	-	3850	protein_coding	transmembrane protein 173 [Source:HGNC Symbol;Acc:HGNC:27962]	-	32	32	20	65	129	82	0.518501	0.360246	0.374427	0.96203	1.51227	1.11164
ENSG00000151883	724.592	710.675	672.987	441.016	523.291	530.508	702.751	498.272	0.495169	1.14e-06	3.09e-05	PARP8	5	50665899	50846522	+	10056	protein_coding	poly(ADP-ribose) polymerase family member 8 [Source:HGNC Symbol;Acc:HGNC:26124]	-	635	895	511	426	633	555	3.93921	3.85752	3.66264	2.41391	2.84104	2.88056
ENSG00000148926	162.035	199.307	229.158	331.28	306.7	333.599	196.833	323.86	-0.720611	1.15e-06	3.14e-05	ADM	11	10304680	10307397	+	2718	protein_coding	adrenomedullin [Source:HGNC Symbol;Acc:HGNC:259]	-	142	251	174	320	371	349	3.25911	4.00253	4.61422	6.70867	6.16061	6.7017
ENSG00000124160	639.01	722.586	753.323	955.535	973.835	920.503	704.973	949.958	-0.4308	1.19e-06	3.23e-05	NCOA5	20	46060985	46089952	-	3220	protein_coding	nuclear receptor coactivator 5 [Source:HGNC Symbol;Acc:HGNC:15909]	-	560	910	572	923	1178	963	10.8491	12.2489	12.8038	16.3336	16.5116	15.6092
ENSG00000106415	227.077	176.279	188.331	326.104	339.767	297.276	197.229	321.049	-0.708361	1.2e-06	3.24e-05	GLCCI1	7	7968794	8094272	+	6885	protein_coding	glucocorticoid induced 1 [Source:HGNC Symbol;Acc:HGNC:18713]	-	199	222	143	315	411	311	1.80306	1.39752	1.49703	2.60701	2.69425	2.35758
ENSG00000136891	1356.76	1208.55	1376.26	1025.93	953.994	1024.69	1313.85	1001.54	0.389468	1.21e-06	3.26e-05	TEX10	9	100302077	100352939	-	7261	protein_coding	testis expressed 10 [Source:HGNC Symbol;Acc:HGNC:25988]	-	1189	1522	1045	991	1154	1072	10.2152	9.08507	10.3733	7.77702	7.17313	7.70562
ENSG00000112773	342.327	373.998	367.443	504.166	607.613	495.141	361.256	535.64	-0.569097	1.23e-06	3.32e-05	TENT5A	6	81491439	81752774	-	6053	protein_coding	terminal nucleotidyltransferase 5A [Source:HGNC Symbol;Acc:HGNC:18345]	-	300	471	279	487	735	518	3.0918	3.37256	3.32225	4.58453	5.48045	4.46651
ENSG00000183570	100.416	122.284	84.2879	188.415	259.579	172.057	102.329	206.684	-1.0038	1.24e-06	3.34e-05	PCBP3	21	45643694	45942454	+	6828	protein_coding	poly(rC) binding protein 3 [Source:HGNC Symbol;Acc:HGNC:8651]	-	88	154	64	182	314	180	0.803988	0.977546	0.675592	1.51885	2.07556	1.3759
ENSG00000164442	635.587	647.151	667.719	801.283	944.074	908.077	650.152	884.478	-0.446265	1.24e-06	3.34e-05	CITED2	6	139371807	139374620	-	2535	protein_coding	Cbp/p300 interacting transactivator with Glu/Asp rich carboxy-terminal domain 2 [Source:HGNC Symbol;Acc:HGNC:1987]	-	557	815	507	774	1142	950	13.7068	13.9344	14.4154	17.398	20.3324	19.5594
ENSG00000196611	69.6065	79.4051	139.602	31.0575	32.2407	37.2789	96.2045	33.5257	1.50938	1.25e-06	3.36e-05	MMP1	11	102789920	102798160	-	1970	protein_coding	matrix metallopeptidase 1 [Source:HGNC Symbol;Acc:HGNC:7155]	-	61	100	106	30	39	39	1.93163	2.20011	3.87827	0.867743	0.893507	1.03326
ENSG00000167460	15335.1	15336.3	15927.8	17446	18483	18584	15533.1	18171	-0.226562	1.25e-06	3.36e-05	TPM4	19	16067021	16103005	+	8632	protein_coding	tropomyosin 4 [Source:HGNC Symbol;Acc:HGNC:12013]	-	13439	19314	12094	16852	22358	19442	97.1216	96.9775	100.985	111.244	116.902	117.554
ENSG00000169813	7999.04	7483.93	7833.51	8958.01	9120.81	9427.75	7772.16	9168.86	-0.238962	1.36e-06	3.65e-05	HNRNPF	10	43385617	43409166	-	3253	protein_coding	heterogeneous nuclear ribonucleoprotein F [Source:HGNC Symbol;Acc:HGNC:5039]	-	7010	9425	5948	8653	11033	9863	134.429	125.576	131.791	151.572	153.077	158.247
ENSG00000085662	7688.66	7109.14	6160.92	5369.84	5696.68	5548.83	6986.24	5538.45	0.33541	1.42e-06	3.79e-05	AKR1B1	7	134442350	134459284	-	3660	protein_coding	aldo-keto reductase family 1 member B [Source:HGNC Symbol;Acc:HGNC:381]	-	6738	8953	4678	5187	6891	5805	114.845	106.022	92.125	80.7553	84.9769	82.781
ENSG00000162433	1028.12	942.538	1002.24	1187.43	1326.83	1405.13	990.965	1306.46	-0.4013	1.42e-06	3.8e-05	AK4	1	65147549	65232145	+	7578	protein_coding	adenylate kinase 4 [Source:HGNC Symbol;Acc:HGNC:363]	-	901	1187	761	1147	1605	1470	7.41704	6.78901	7.23816	8.62472	9.55917	10.1245
ENSG00000103365	1420.66	1534.11	1517.18	1853.1	1831.11	1904.09	1490.65	1862.77	-0.320605	1.43e-06	3.81e-05	GGA2	16	23463542	23521995	-	8231	protein_coding	golgi associated, gamma adaptin ear containing, ARF binding protein 2 [Source:HGNC Symbol;Acc:HGNC:16064]	-	1245	1932	1152	1790	2215	1992	9.43576	10.1734	10.0878	12.3919	12.1456	12.6312
ENSG00000176597	491.81	501.84	445.146	328.174	310.833	346.025	479.598	328.344	0.550835	1.43e-06	3.81e-05	B3GNT5	3	183253244	183298504	+	8140	protein_coding	UDP-GlcNAc:betaGal beta-1,3-N-acetylglucosaminyltransferase 5 [Source:HGNC Symbol;Acc:HGNC:15684]	-	431	632	338	317	376	362	3.30303	3.36514	2.99289	2.21907	2.08479	2.3211
ENSG00000145730	804.468	757.524	737.52	916.196	1121.81	1099.25	766.504	1045.75	-0.449443	1.51e-06	4.01e-05	PAM	5	102753981	103031105	+	8846	protein_coding	peptidylglycine alpha-amidating monooxygenase [Source:HGNC Symbol;Acc:HGNC:8596]	-	705	954	560	885	1357	1150	4.97167	4.67425	4.56288	5.70076	6.92361	6.78516
ENSG00000124155	856.958	1019.56	923.216	1210.21	1245.81	1237.85	933.245	1231.29	-0.396516	1.53e-06	4.05e-05	PIGT	20	45416067	45456934	+	19670	protein_coding	phosphatidylinositol glycan anchor biosynthesis class T [Source:HGNC Symbol;Acc:HGNC:14938]	-	751	1284	701	1169	1507	1295	2.38175	2.82925	2.56869	3.38646	3.45787	3.43617
ENSG00000083857	4403.46	3747.13	4415.9	5386.4	4892.32	5781.1	4188.83	5353.28	-0.354949	1.56e-06	4.12e-05	FAT1	4	186587783	186726722	-	16177	protein_coding	FAT atypical cadherin 1 [Source:HGNC Symbol;Acc:HGNC:3595]	-	3859	4719	3353	5203	5918	6048	14.8812	12.6433	14.9394	18.327	16.5111	19.513
ENSG00000184117	1584.97	1449.94	1297.24	1854.13	1946.84	1812.33	1444.05	1871.1	-0.37275	1.57e-06	4.15e-05	NIPSNAP1	22	29554808	29581337	-	3067	protein_coding	nipsnap homolog 1 [Source:HGNC Symbol;Acc:HGNC:7827]	-	1389	1826	985	1791	2355	1896	28.252	25.8046	23.1484	33.275	34.6559	32.2652
ENSG00000198959	634.446	597.126	670.353	422.382	481.957	440.656	633.975	448.332	0.494773	1.58e-06	4.15e-05	TGM2	20	38127387	38166578	-	8036	protein_coding	transglutaminase 2 [Source:HGNC Symbol;Acc:HGNC:11778]	-	556	752	509	408	583	461	4.31614	4.05591	4.56537	2.89305	3.27437	2.99413
ENSG00000133056	81.0174	100.844	90.8729	210.156	148.803	178.748	90.9116	179.236	-0.969064	1.59e-06	4.18e-05	PIK3C2B	1	204422628	204494724	-	9414	protein_coding	phosphatidylinositol-4-phosphate 3-kinase catalytic subunit type 2 beta [Source:HGNC Symbol;Acc:HGNC:8972]	-	71	127	69	203	180	187	0.470484	0.584709	0.528291	1.22873	0.862974	1.03676
ENSG00000151835	3408.43	3290.55	3839.05	2447.33	2337.04	3064.52	3512.68	2616.3	0.424396	1.6e-06	4.19e-05	SACS	13	23328826	23433740	-	15918	protein_coding	sacsin molecular chaperone [Source:HGNC Symbol;Acc:HGNC:10519]	-	2987	4144	2915	2364	2827	3206	11.706	11.2834	13.1992	8.46243	8.01562	10.512
ENSG00000099204	934.552	968.742	1083.89	1239.19	1316.91	1340.13	995.728	1298.74	-0.386181	1.62e-06	4.24e-05	ABLIM1	10	114431113	114685003	-	10039	protein_coding	actin binding LIM protein 1 [Source:HGNC Symbol;Acc:HGNC:78]	-	819	1220	823	1197	1593	1402	5.08925	5.2672	5.90891	6.79422	7.16184	7.28898
ENSG00000025708	743.99	692.412	562.359	438.946	502.624	368.966	666.254	436.845	0.609711	1.64e-06	4.27e-05	TYMP	22	50525752	50530056	-	3320	protein_coding	thymidine phosphorylase [Source:HGNC Symbol;Acc:HGNC:3148]	-	652	872	427	424	608	386	12.251	11.3838	9.27018	7.27719	8.26542	6.06818
ENSG00000171608	2698.68	2562.4	2561.56	1994.93	2234.53	2080.93	2607.55	2103.46	0.308804	1.65e-06	4.3e-05	PIK3CD	1	9651732	9729114	+	6332	protein_coding	phosphatidylinositol-4,5-bisphosphate 3-kinase catalytic subunit delta [Source:HGNC Symbol;Acc:HGNC:8977]	-	2365	3227	1945	1927	2703	2177	23.2997	22.0886	22.14	17.3411	19.2666	17.9443
ENSG00000236393	86.7228	62.73	57.948	22.7755	22.3205	23.8968	69.1336	22.9976	1.5879	1.67e-06	4.35e-05	AC091806.1	X	40262917	40287720	+	3120	lincRNA	uncharacterized LOC101927476 [Source:NCBI gene;Acc:101927476]	-	76	79	44	22	27	25	1.51957	1.09744	1.01647	0.401795	0.390579	0.41821
ENSG00000170485	764.53	791.669	869.219	561.105	597.693	619.404	808.473	592.734	0.445202	1.71e-06	4.44e-05	NPAS2	2	100820152	100996829	+	12491	protein_coding	neuronal PAS domain protein 2 [Source:HGNC Symbol;Acc:HGNC:7895]	bHLH	670	997	660	542	723	648	3.34609	3.45946	3.80842	2.47251	2.61241	2.70762
ENSG00000011028	438.178	536.778	482.022	630.467	751.456	709.256	485.659	697.06	-0.518459	1.74e-06	4.5e-05	MRC2	17	62627401	62693597	+	6860	protein_coding	mannose receptor C type 2 [Source:HGNC Symbol;Acc:HGNC:16875]	-	384	676	366	609	909	742	3.49195	4.27103	3.84552	5.05859	5.98053	5.64533
ENSG00000088832	4588.32	4600.73	4718.81	5456.8	5437.11	5446.55	4635.95	5446.82	-0.23287	1.77e-06	4.57e-05	FKBP1A	20	1368978	1393172	-	2577	protein_coding	FK506 binding protein 1A [Source:HGNC Symbol;Acc:HGNC:3711]	-	4021	5794	3583	5271	6577	5698	97.3374	97.4483	100.214	116.551	115.19	115.403
ENSG00000077150	4047.44	4302.96	3969.44	3576.79	3307.57	3132.39	4106.61	3338.91	0.299847	1.85e-06	4.79e-05	NFKB2	10	102394110	102402529	+	4484	protein_coding	nuclear factor kappa B subunit 2 [Source:HGNC Symbol;Acc:HGNC:7795]	RHD	3547	5419	3014	3455	4001	3277	49.3464	52.3798	48.448	43.9055	40.2719	38.1435
ENSG00000161681	45.6436	52.4074	50.046	12.423	16.5337	9.5587	49.3656	12.8385	1.93447	1.9e-06	4.91e-05	SHANK1	19	50661827	50719450	-	7567	protein_coding	SH3 and multiple ankyrin repeat domains 1 [Source:HGNC Symbol;Acc:HGNC:15474]	-	40	66	38	12	20	10	0.329759	0.378033	0.361958	0.0903636	0.11929	0.068974
ENSG00000159176	1802.92	1893.02	1808.24	2215.43	2382.51	2208.06	1834.73	2268.67	-0.305709	1.92e-06	4.94e-05	CSRP1	1	201483530	201509456	-	10318	protein_coding	cysteine and glycine rich protein 1 [Source:HGNC Symbol;Acc:HGNC:2469]	-	1580	2384	1373	2140	2882	2310	9.55261	10.0143	9.59121	11.8183	12.6066	11.6849
ENSG00000163444	1958.11	1979.57	1996.57	2319.99	2417.23	2598.06	1978.08	2445.09	-0.306058	1.93e-06	4.97e-05	TMEM183A	1	203007386	203024848	+	4026	protein_coding	transmembrane protein 183A [Source:HGNC Symbol;Acc:HGNC:20173]	-	1716	2493	1516	2241	2924	2718	26.5891	26.8385	27.1409	31.7179	32.7796	35.2359
ENSG00000138356	407.369	328.737	302.91	188.415	219.071	229.409	346.339	212.299	0.704546	2.03e-06	5.2e-05	AOX1	2	200585868	200677064	+	5556	protein_coding	aldehyde oxidase 1 [Source:HGNC Symbol;Acc:HGNC:553]	-	357	414	230	182	265	240	4.00836	3.2296	2.98376	1.86657	2.1527	2.25454
ENSG00000101849	430.191	457.373	389.832	597.339	648.947	574.478	425.799	606.922	-0.507106	2.04e-06	5.21e-05	TBL1X	X	9463295	9741037	+	9092	protein_coding	transducin beta like 1 X-linked [Source:HGNC Symbol;Acc:HGNC:11585]	-	377	576	296	577	785	601	2.58668	2.74583	2.34655	3.6162	3.89682	3.45004
ENSG00000116717	4498.18	4450.65	5003.28	3861.48	3610.13	3911.42	4650.7	3794.34	0.292885	2.05e-06	5.24e-05	GADD45A	1	67685061	67688338	+	2069	protein_coding	growth arrest and DNA damage inducible alpha [Source:HGNC Symbol;Acc:HGNC:4095]	-	3942	5605	3799	3730	4367	4092	118.855	117.415	132.345	102.727	95.2626	103.225
ENSG00000249992	316.082	329.531	345.054	181.169	232.298	208.38	330.222	207.282	0.666968	2.05e-06	5.24e-05	TMEM158	3	45224466	45226278	-	1813	protein_coding	transmembrane protein 158 (gene/pseudogene) [Source:HGNC Symbol;Acc:HGNC:30293]	-	277	415	262	175	281	218	9.53108	9.92111	10.416	5.50017	6.99533	6.27578
ENSG00000066468	399.381	395.437	345.054	231.896	262.886	252.35	379.957	249.044	0.610765	2.06e-06	5.26e-05	FGFR2	10	121478334	121598458	-	7578	protein_coding	fibroblast growth factor receptor 2 [Source:HGNC Symbol;Acc:HGNC:3689]	-	350	498	262	224	318	264	2.8812	2.84829	2.49198	1.68434	1.89397	1.81827
ENSG00000149657	1888.5	1890.64	1845.12	2309.64	2331.25	2228.13	1874.75	2289.68	-0.28805	2.09e-06	5.32e-05	LSM14B	20	62122461	62135378	+	3381	protein_coding	LSM family member 14B [Source:HGNC Symbol;Acc:HGNC:15887]	-	1655	2381	1401	2231	2820	2331	30.5361	30.5228	29.867	37.6002	37.6447	35.9837
ENSG00000149257	2324.4	2354.36	2096.66	2923.54	2979.37	2625.78	2258.47	2842.9	-0.33059	2.12e-06	5.38e-05	SERPINH1	11	75562056	75572783	+	6281	protein_coding	serpin family H member 1 [Source:HGNC Symbol;Acc:HGNC:1546]	-	2037	2965	1592	2824	3604	2747	20.2312	20.46	18.2689	25.6196	25.8974	22.8265
ENSG00000132718	1446.9	1350.68	1423.68	1158.44	1087.09	1063.88	1407.09	1103.14	0.350285	2.16e-06	5.48e-05	SYT11	1	155859509	155885199	+	5240	protein_coding	synaptotagmin 11 [Source:HGNC Symbol;Acc:HGNC:19239]	-	1268	1701	1081	1119	1315	1113	15.0955	14.0696	14.8694	12.1684	11.3265	11.086
ENSG00000139645	2060.81	2005.77	1950.48	2426.62	2406.48	2502.47	2005.69	2445.19	-0.285328	2.19e-06	5.54e-05	ANKRD52	12	56237807	56258391	-	8820	protein_coding	ankyrin repeat domain 52 [Source:HGNC Symbol;Acc:HGNC:26614]	-	1806	2526	1481	2344	2911	2618	12.7735	12.4129	12.1028	15.1435	14.8961	15.4921
ENSG00000101400	717.745	701.941	640.062	927.583	968.874	865.063	686.583	920.507	-0.421355	2.25e-06	5.68e-05	SNTA1	20	33407955	33443892	-	2342	protein_coding	syntrophin alpha 1 [Source:HGNC Symbol;Acc:HGNC:11167]	-	629	884	486	896	1172	905	16.7542	16.3597	14.9571	21.8	22.5861	20.1684
ENSG00000185418	410.792	415.289	372.711	535.224	615.053	560.14	399.597	570.139	-0.510978	2.27e-06	5.73e-05	TARSL2	15	101653598	101724604	-	4584	protein_coding	threonyl-tRNA synthetase like 2 [Source:HGNC Symbol;Acc:HGNC:24728]	-	360	523	283	517	744	586	4.89912	4.94501	4.44979	6.42661	7.32534	6.6721
ENSG00000063660	492.951	548.689	479.388	695.688	786.177	660.507	507.009	714.124	-0.491057	2.31e-06	5.82e-05	GPC1	2	240435671	240468078	+	6516	protein_coding	glypican 1 [Source:HGNC Symbol;Acc:HGNC:4449]	-	432	691	364	672	951	691	4.13583	4.59629	4.02641	5.87658	6.58717	5.53486
ENSG00000168143	45.6436	31.762	39.51	4.141	9.09353	9.5587	38.9719	7.59774	2.33524	2.32e-06	5.82e-05	FAM83B	6	54846771	54942022	+	3167	protein_coding	family with sequence similarity 83 member B [Source:HGNC Symbol;Acc:HGNC:21357]	-	40	40	30	4	11	10	0.787902	0.547422	0.682765	0.0719694	0.156763	0.164802
ENSG00000143384	11689.3	11669.4	12149.3	9254.09	9890.46	10535.6	11836	9893.38	0.258352	2.34e-06	5.88e-05	MCL1	1	150574551	150579738	-	4371	protein_coding	MCL1, BCL2 family apoptosis regulator [Source:HGNC Symbol;Acc:HGNC:6943]	-	10244	14696	9225	8939	11964	11022	146.201	145.723	152.119	116.532	123.536	131.61
ENSG00000140859	2712.37	2877.64	2930.32	2257.88	2388.29	2346.66	2840.11	2330.94	0.284547	2.36e-06	5.91e-05	KIFC3	16	57758217	57863053	-	9600	protein_coding	kinesin family member C3 [Source:HGNC Symbol;Acc:HGNC:6326]	-	2377	3624	2225	2181	2889	2455	15.4461	16.3616	16.7054	12.9456	13.5824	13.3472
ENSG00000107738	431.332	442.286	327.933	586.986	629.107	565.875	400.517	593.99	-0.561807	2.43e-06	6.08e-05	VSIR	10	71747559	71773498	-	5128	protein_coding	V-set immunoregulatory receptor [Source:HGNC Symbol;Acc:HGNC:30085]	-	378	557	249	567	761	592	4.59837	4.70779	3.49985	6.30044	6.69786	6.02536
ENSG00000170035	762.248	707.499	782.297	968.993	990.368	985.502	750.682	981.621	-0.390655	2.45e-06	6.12e-05	UBE2E3	2	180967248	181076585	+	2973	protein_coding	ubiquitin conjugating enzyme E2 E3 [Source:HGNC Symbol;Acc:HGNC:12479]	-	668	891	594	936	1198	1031	14.0166	12.9895	14.4009	17.9398	18.187	18.0998
ENSG00000160326	689.218	694.794	683.523	520.73	521.638	473.156	689.178	505.175	0.448287	2.46e-06	6.12e-05	SLC2A6	9	133471095	133479137	-	3540	protein_coding	solute carrier family 2 member 6 [Source:HGNC Symbol;Acc:HGNC:11011]	-	604	875	519	503	631	495	10.6437	10.7131	10.5673	8.09657	8.04499	7.29812
ENSG00000185787	2997.64	2823.64	2831.55	3459.8	3369.57	3652.38	2884.28	3493.92	-0.276707	2.46e-06	6.12e-05	MORF4L1	15	78810487	78898133	+	6584	protein_coding	mortality factor 4 like 1 [Source:HGNC Symbol;Acc:HGNC:16989]	-	2627	3556	2150	3342	4076	3821	24.8903	23.409	23.5368	28.9236	27.9411	30.2898
ENSG00000133424	55.9134	61.936	59.265	20.705	21.4938	11.4704	59.0381	17.8897	1.72063	2.48e-06	6.15e-05	LARGE1	22	33162226	33922841	-	10687	protein_coding	LARGE xylosyl- and glucuronyltransferase 1 [Source:HGNC Symbol;Acc:HGNC:6511]	-	49	78	45	20	26	12	0.286023	0.316336	0.303497	0.106638	0.109804	0.058605
ENSG00000099284	1365.88	1206.16	1041.75	1580.83	1676.52	1562.85	1204.6	1606.73	-0.414344	2.51e-06	6.22e-05	H2AFY2	10	70052796	70112280	+	1980	protein_coding	H2A histone family member Y2 [Source:HGNC Symbol;Acc:HGNC:14453]	-	1197	1519	791	1527	2028	1635	37.7128	33.2508	28.7945	43.945	46.2277	43.0985
ENSG00000168404	302.389	305.71	312.129	183.239	204.191	199.777	306.742	195.736	0.645791	2.54e-06	6.29e-05	MLKL	16	74671855	74700960	-	5692	protein_coding	mixed lineage kinase domain like pseudokinase [Source:HGNC Symbol;Acc:HGNC:26617]	-	265	385	237	177	247	209	2.9043	2.93161	3.00111	1.77192	1.95854	1.91642
ENSG00000198721	942.54	1011.62	1000.92	1244.37	1224.32	1327.7	985.027	1265.46	-0.360356	2.6e-06	6.43e-05	ECI2	6	4115689	4135597	-	4579	protein_coding	enoyl-CoA delta isomerase 2 [Source:HGNC Symbol;Acc:HGNC:14601]	-	826	1274	760	1202	1481	1389	11.253	12.0589	11.963	14.9579	14.5977	15.8322
ENSG00000111863	60.4777	70.6705	61.899	31.0575	14.8803	11.4704	64.3491	19.1361	1.76982	2.62e-06	6.46e-05	ADTRP	6	11712054	11807046	-	4150	protein_coding	androgen dependent TFPI regulating protein [Source:HGNC Symbol;Acc:HGNC:21214]	-	53	89	47	30	18	12	0.796688	0.929505	0.816296	0.411917	0.19576	0.150918
ENSG00000142798	740.567	640.799	707.229	1038.36	894.473	902.342	696.198	945.057	-0.442952	2.68e-06	6.59e-05	HSPG2	1	21822245	21937297	-	18104	protein_coding	heparan sulfate proteoglycan 2 [Source:HGNC Symbol;Acc:HGNC:5273]	-	649	807	537	1003	1082	944	2.2363	1.93201	2.13795	3.15691	2.69744	2.72149
ENSG00000164283	251.04	259.655	460.95	61.0797	63.6547	118.528	323.881	81.0875	1.99661	2.69e-06	6.59e-05	ESM1	5	54977864	55022671	-	2695	protein_coding	endothelial cell specific molecule 1 [Source:HGNC Symbol;Acc:HGNC:3466]	-	220	327	350	59	77	124	5.09242	5.25895	9.36068	1.24747	1.28953	2.40144
ENSG00000107984	3695.99	4524.5	5232.44	6910.29	7485.63	8208.06	4484.31	7534.66	-0.748829	2.69e-06	6.59e-05	DKK1	10	52314296	52318042	+	2206	protein_coding	dickkopf WNT signaling pathway inhibitor 1 [Source:HGNC Symbol;Acc:HGNC:2891]	-	3239	5698	3973	6675	9055	8587	91.5937	111.951	129.811	172.418	185.26	203.163
ENSG00000048052	2615.38	2427.41	2880.28	1877.94	1840.2	2281.66	2641.02	1999.94	0.399854	2.72e-06	6.67e-05	HDAC9	7	18086949	19002416	+	16827	protein_coding	histone deacetylase 9 [Source:HGNC Symbol;Acc:HGNC:14065]	-	2292	3057	2187	1814	2226	2387	8.49705	7.87406	9.36786	6.1428	5.9706	7.40381
ENSG00000204876	35.3738	35.7323	39.51	5.17625	9.09353	7.64696	36.872	7.30558	2.31726	2.75e-06	6.71e-05	AC021218.1	7	155962632	155966343	+	2536	lincRNA	uncharacterized LOC389602 [Source:NCBI gene;Acc:389602]	-	31	45	30	5	11	8	0.762558	0.769083	0.852649	0.112346	0.195769	0.164646
ENSG00000159200	825.008	818.666	849.464	624.255	638.201	622.272	831.046	628.243	0.402232	2.79e-06	6.81e-05	RCAN1	21	34513142	34615142	-	6990	protein_coding	regulator of calcineurin 1 [Source:HGNC Symbol;Acc:HGNC:3040]	-	723	1031	645	603	772	651	6.4524	6.39281	6.6509	4.9156	4.98471	4.86086
ENSG00000170390	450.73	486.753	509.679	605.621	726.656	698.741	482.387	677.006	-0.491367	2.79e-06	6.81e-05	DCLK2	4	150078274	150257457	+	4606	protein_coding	doublecortin like kinase 2 [Source:HGNC Symbol;Acc:HGNC:19002]	-	395	613	387	585	879	731	5.34975	5.76828	6.05599	7.23716	8.6132	8.28329
ENSG00000112759	1360.18	1422.15	1399.97	1099.43	1150.75	1039.99	1394.1	1096.72	0.34602	2.81e-06	6.85e-05	SLC29A1	6	44219505	44234151	+	4408	protein_coding	solute carrier family 29 member 1 (Augustine blood group) [Source:HGNC Symbol;Acc:HGNC:11003]	-	1192	1791	1063	1062	1392	1088	16.8692	17.6102	17.3816	13.7284	14.2527	12.8824
ENSG00000198682	534.03	489.135	572.895	700.864	725.002	754.182	532.02	726.683	-0.455421	2.85e-06	6.92e-05	PAPSS2	10	87659613	87747705	+	4083	protein_coding	3'-phosphoadenosine 5'-phosphosulfate synthase 2 [Source:HGNC Symbol;Acc:HGNC:8604]	-	468	616	435	677	877	789	7.15034	6.539	7.67906	9.44812	9.69437	10.0857
ENSG00000118508	966.503	919.511	1012.77	1246.44	1229.28	1224.47	966.262	1233.4	-0.354974	2.95e-06	7.16e-05	RAB32	6	146543693	146554965	+	1217	protein_coding	RAB32, member RAS oncogene family [Source:HGNC Symbol;Acc:HGNC:9772]	-	847	1158	769	1204	1487	1281	43.4163	41.2409	45.5443	56.3731	55.1468	54.9374
ENSG00000105810	844.406	691.618	946.922	570.422	458.81	624.183	827.649	551.139	0.584119	3.12e-06	7.54e-05	CDK6	7	92604921	92836594	-	12260	protein_coding	cyclin dependent kinase 6 [Source:HGNC Symbol;Acc:HGNC:1777]	-	740	871	719	551	555	653	3.76532	3.0792	4.22704	2.56093	2.04316	2.77992
ENSG00000196141	2925.75	2628.31	2865.79	2275.48	2265.94	2332.32	2806.62	2291.25	0.291157	3.17e-06	7.65e-05	SPATS2L	2	200305881	200482263	+	10437	protein_coding	spermatogenesis associated serine rich 2 like [Source:HGNC Symbol;Acc:HGNC:24574]	-	2564	3310	2176	2198	2741	2440	15.3251	13.7456	15.0273	12.0002	11.8531	12.2018
ENSG00000165806	607.06	592.362	662.451	858.222	801.884	824.916	620.624	828.341	-0.419277	3.18e-06	7.68e-05	CASP7	10	113679162	113730907	+	3528	protein_coding	caspase 7 [Source:HGNC Symbol;Acc:HGNC:1508]	-	532	746	503	829	970	863	9.40683	9.16474	10.2763	13.3894	12.4092	12.7671
ENSG00000197256	1228.95	1245.87	1195.84	1614.99	1630.22	1433.81	1223.55	1559.67	-0.349448	3.22e-06	7.75e-05	KANK2	19	11164267	11197791	-	7638	protein_coding	KN motif and ankyrin repeat domains 2 [Source:HGNC Symbol;Acc:HGNC:29300]	-	1077	1569	908	1560	1972	1500	8.79623	8.90335	8.56849	11.6381	11.6527	10.2499
ENSG00000156521	839.842	894.101	833.66	1149.13	1116.85	1061.97	855.868	1109.32	-0.371619	3.26e-06	7.83e-05	TYSND1	10	70137981	70146676	-	4597	protein_coding	trypsin domain containing 1 [Source:HGNC Symbol;Acc:HGNC:28531]	-	736	1126	633	1110	1351	1111	9.98766	10.6163	9.92493	13.7589	13.2642	12.6139
ENSG00000160888	1716.2	1831.88	1801.65	1427.61	1429.34	1466.31	1783.24	1441.08	0.308084	3.26e-06	7.83e-05	IER2	19	13150415	13154908	+	3072	protein_coding	immediate early response 2 [Source:HGNC Symbol;Acc:HGNC:28871]	-	1504	2307	1368	1379	1729	1534	30.5413	32.5489	32.0969	25.5787	25.4023	26.0623
ENSG00000124785	1111.42	1097.38	1044.38	1420.36	1327.66	1375.5	1084.39	1374.51	-0.340202	3.27e-06	7.83e-05	NRN1	6	5997999	6007605	-	2328	protein_coding	neuritin 1 [Source:HGNC Symbol;Acc:HGNC:17972]	-	974	1382	793	1372	1606	1439	26.0997	25.7297	24.5521	33.5821	31.136	32.2617
ENSG00000131504	10433	10291.7	11110.2	8999.42	8918.27	9239.44	10611.6	9052.38	0.228835	3.35e-06	8.01e-05	DIAPH1	5	141515016	141619055	-	7375	protein_coding	diaphanous related formin 1 [Source:HGNC Symbol;Acc:HGNC:2876]	-	9143	12961	8436	8693	10788	9666	77.3369	76.1705	82.4466	67.1651	66.0205	68.406
ENSG00000002834	3762.17	3847.97	3915.44	4572.7	4601.33	4438.11	3841.86	4537.38	-0.240293	3.37e-06	8.05e-05	LASP1	17	38869859	38921770	+	7061	protein_coding	LIM and SH3 protein 1 [Source:HGNC Symbol;Acc:HGNC:6513]	-	3297	4846	2973	4417	5566	4643	29.1282	29.7459	30.3478	35.6449	35.5776	34.3196
ENSG00000196642	2502.41	2856.99	2681.41	3427.71	3572.1	3087.46	2680.27	3362.43	-0.326235	3.37e-06	8.05e-05	RABL6	9	136807943	136841187	+	10178	protein_coding	RAB, member RAS oncogene family like 6 [Source:HGNC Symbol;Acc:HGNC:24703]	-	2193	3598	2036	3311	4321	3230	13.4412	15.3218	14.4183	18.5367	19.1611	16.5634
ENSG00000137831	346.891	316.826	287.106	446.192	478.65	463.597	316.941	462.813	-0.544895	3.4e-06	8.09e-05	UACA	15	70654554	70763593	-	11031	protein_coding	uveal autoantigen with coiled-coil domains and ankyrin repeats [Source:HGNC Symbol;Acc:HGNC:15947]	-	304	399	218	431	579	485	1.71917	1.56772	1.42443	2.22638	2.36899	2.29475
ENSG00000116685	1636.32	1746.91	1664.69	2118.12	2176.66	1974.83	1682.64	2089.87	-0.311676	3.41e-06	8.09e-05	KIAA2013	1	11919591	11926428	-	3281	protein_coding	KIAA2013 [Source:HGNC Symbol;Acc:HGNC:28513]	-	1434	2200	1264	2046	2633	2066	27.2649	29.0621	27.7676	35.5333	36.2196	32.865
ENSG00000101457	462.141	468.49	487.29	691.547	639.854	617.492	472.64	649.631	-0.459224	3.41e-06	8.09e-05	DNTTIP1	20	45791937	45811427	+	1883	protein_coding	deoxynucleotidyltransferase terminal interacting protein 1 [Source:HGNC Symbol;Acc:HGNC:16160]	-	405	590	370	668	774	646	13.4173	13.5804	14.1628	20.2145	18.552	17.9057
ENSG00000165637	7414.8	7731.67	7742.64	8801.69	8943.07	8836.07	7629.7	8860.28	-0.215699	3.5e-06	8.28e-05	VDAC2	10	75210154	75231448	+	2827	protein_coding	voltage dependent anion channel 2 [Source:HGNC Symbol;Acc:HGNC:12672]	-	6498	9737	5879	8502	10818	9244	143.388	149.283	149.891	171.369	172.711	170.665
ENSG00000169045	10248.1	10668.9	10371.4	8282	8691.76	9337.9	10429.5	8770.55	0.250038	3.5e-06	8.29e-05	HNRNPH1	5	179614178	179634784	-	9480	protein_coding	heterogeneous nuclear ribonucleoprotein H1 [Source:HGNC Symbol;Acc:HGNC:5041]	-	8981	13436	7875	8000	10514	9769	59.0985	61.4288	59.8743	48.0859	50.0564	53.7838
ENSG00000076356	168.881	146.899	176.478	267.094	273.633	255.217	164.086	265.315	-0.702053	3.58e-06	8.45e-05	PLXNA2	1	208022242	208244320	-	13781	protein_coding	plexin A2 [Source:HGNC Symbol;Acc:HGNC:9100]	-	148	185	134	258	331	267	0.669948	0.581837	0.700845	1.06678	1.08404	1.01121
ENSG00000118197	454.154	467.696	489.924	614.938	687.802	637.566	470.591	646.768	-0.461324	3.59e-06	8.46e-05	DDX59	1	200623896	200669969	-	4470	protein_coding	DEAD-box helicase 59 [Source:HGNC Symbol;Acc:HGNC:25360]	-	398	589	372	594	832	667	5.55438	5.71107	5.99837	7.57208	8.4007	7.78803
ENSG00000108094	1865.68	1771.53	1889.89	1264.04	1375.6	1595.35	1842.37	1411.66	0.382866	3.59e-06	8.46e-05	CUL2	10	35008551	35090642	-	5147	protein_coding	cullin 2 [Source:HGNC Symbol;Acc:HGNC:2552]	-	1635	2231	1435	1221	1664	1669	19.8164	18.7869	20.0954	13.5175	14.5915	16.9243
ENSG00000133243	975.632	1074.35	919.265	1429.68	1502.91	1148.96	989.749	1360.52	-0.45666	3.73e-06	8.77e-05	BTBD2	19	1985438	2034881	-	5944	protein_coding	BTB domain containing 2 [Source:HGNC Symbol;Acc:HGNC:15504]	-	855	1353	698	1381	1818	1202	8.97321	9.86573	8.46398	13.2389	13.8043	10.5544
ENSG00000125354	845.547	791.669	745.422	1034.21	1078.82	1002.71	794.213	1038.58	-0.38652	3.78e-06	8.86e-05	2025-09-06	X	119615724	119693370	-	6245	protein_coding	septin 6 [Source:HGNC Symbol;Acc:HGNC:15848]	-	741	997	566	999	1305	1049	7.40195	6.91947	6.53254	9.11526	9.43143	8.76703
ENSG00000142751	573.968	628.094	669.036	876.856	882.899	777.123	623.699	845.626	-0.440488	3.79e-06	8.87e-05	GPN2	1	26876133	26890297	-	4979	protein_coding	GPN-loop GTPase 2 [Source:HGNC Symbol;Acc:HGNC:25513]	-	503	791	508	847	1068	813	6.30211	6.88564	7.35393	9.69343	9.68119	8.52232
ENSG00000171861	1239.22	1239.51	1222.18	1028	925.06	944.4	1233.64	965.821	0.354617	3.88e-06	9.08e-05	MRM3	17	782273	792509	+	2065	protein_coding	mitochondrial rRNA methyltransferase 3 [Source:HGNC Symbol;Acc:HGNC:18485]	-	1086	1561	928	993	1119	988	32.8073	32.7637	32.3911	27.4009	24.4574	24.9716
ENSG00000116285	3488.31	3730.45	5067.81	1434.86	1787.29	2244.38	4095.52	1822.18	1.16812	3.94e-06	9.19e-05	ERRFI1	1	8004404	8026308	-	4186	protein_coding	ERBB receptor feedback inhibitor 1 [Source:HGNC Symbol;Acc:HGNC:18185]	-	3057	4698	3848	1386	2162	2348	45.5571	48.6434	66.2573	18.8669	23.3107	29.2758
ENSG00000158856	332.057	367.646	314.763	486.567	547.265	455.95	338.155	496.594	-0.550267	3.96e-06	9.23e-05	DMTN	8	22048995	22082527	+	4473	protein_coding	dematin actin binding protein [Source:HGNC Symbol;Acc:HGNC:3382]	-	291	463	239	470	662	477	4.0584	4.48634	3.85121	5.98736	6.67973	5.56582
ENSG00000175115	1919.31	1943.04	1930.72	2360.37	2415.57	2263.5	1931.03	2346.48	-0.281194	4.02e-06	9.36e-05	PACS1	11	66070363	66244747	+	9037	protein_coding	phosphofurin acidic cluster sorting protein 1 [Source:HGNC Symbol;Acc:HGNC:30032]	-	1682	2447	1466	2280	2922	2368	11.6108	11.736	11.6925	14.3763	14.5934	13.6762
ENSG00000230882	197.408	202.483	198.867	136.653	104.162	88.896	199.586	109.904	0.865519	4.07e-06	9.45e-05	AC005077.4	7	76071469	76074963	-	3495	processed_pseudogene	hypothetical protein LOC285908 (LOC285908) pseudogene	-	173	255	151	132	126	93	3.08787	3.1623	3.11407	2.1521	1.62713	1.38882
ENSG00000197694	6915	6529.48	6434.86	8200.21	7469.1	7992.99	6626.45	7887.43	-0.251038	4.07e-06	9.45e-05	SPTAN1	9	128552558	128633662	+	16236	protein_coding	spectrin alpha, non-erythrocytic 1 [Source:HGNC Symbol;Acc:HGNC:11273]	-	6060	8223	4886	7921	9035	8362	23.2838	21.9514	21.6907	27.7995	25.1159	26.8807
ENSG00000096433	7287	7256.04	8044.23	6234.27	6077.79	6534.33	7529.09	6282.13	0.26066	4.11e-06	9.52e-05	ITPR3	6	33620365	33696574	+	9870	protein_coding	inositol 1,4,5-trisphosphate receptor type 3 [Source:HGNC Symbol;Acc:HGNC:6182]	-	6386	9138	6108	6022	7352	6836	40.3619	40.1277	44.6046	34.7664	33.6192	36.1488
ENSG00000157077	803.327	765.465	783.614	609.762	568.759	591.684	784.136	590.068	0.410312	4.12e-06	9.52e-05	ZFYVE9	1	52142094	52346686	+	5809	protein_coding	zinc finger FYVE-type containing 9 [Source:HGNC Symbol;Acc:HGNC:6775]	-	704	964	595	589	688	619	7.56017	7.1926	7.38268	5.77763	5.34548	5.56159
ENSG00000027847	757.683	776.582	736.203	539.365	607.613	531.464	756.823	559.481	0.435423	4.16e-06	9.61e-05	B4GALT7	5	177600100	177610347	+	4927	protein_coding	beta-1,4-galactosyltransferase 7 [Source:HGNC Symbol;Acc:HGNC:930]	-	664	978	559	521	735	556	8.40709	8.60333	8.17763	6.02547	6.73293	5.88981
ENSG00000169258	1276.88	1272.86	1245.88	1034.21	1016	908.077	1265.21	986.096	0.359962	4.33e-06	9.97e-05	GPRIN1	5	176595802	176610133	-	4211	protein_coding	G protein regulated inducer of neurite outgrowth 1 [Source:HGNC Symbol;Acc:HGNC:24835]	-	1119	1603	946	999	1229	950	16.577	16.499	16.1921	13.5181	13.1724	11.7746
ENSG00000121281	497.515	576.481	487.29	364.408	386.062	329.775	520.429	360.082	0.535019	4.48e-06	0.000103205	ADCY7	16	50246137	50318135	+	8630	protein_coding	adenylate cyclase 7 [Source:HGNC Symbol;Acc:HGNC:238]	-	436	726	370	352	467	345	3.15164	3.64616	3.09022	2.32417	2.44234	2.0865
ENSG00000204160	546.582	539.161	678.255	797.142	802.711	821.093	587.999	806.982	-0.462702	4.49e-06	0.000103206	ZDHHC18	1	26826710	26857602	+	5436	protein_coding	zinc finger DHHC-type containing 18 [Source:HGNC Symbol;Acc:HGNC:20712]	-	479	679	515	770	971	859	5.49688	5.41378	6.82851	8.07137	8.06194	8.24751
ENSG00000197226	5414.47	5777.51	5335.16	4712.46	4682.34	4581.49	5509.05	4658.76	0.242848	4.57e-06	0.000104956	TBC1D9B	5	179862066	179907859	-	11473	protein_coding	TBC1 domain family member 9B [Source:HGNC Symbol;Acc:HGNC:29097]	-	4745	7276	4051	4552	5664	4793	25.8	27.4869	25.4497	22.608	22.2816	21.8042
ENSG00000126787	1355.61	1408.65	1356.51	1755.78	1599.63	2006.37	1373.59	1787.26	-0.378329	4.67e-06	0.000107006	DLGAP5	14	55148112	55191678	-	3667	protein_coding	DLG associated protein 5 [Source:HGNC Symbol;Acc:HGNC:16864]	-	1188	1774	1030	1696	1935	2099	20.21	20.9678	20.2453	26.3543	23.816	29.8752
ENSG00000144712	828.431	778.964	704.595	1114.96	1062.29	934.841	770.663	1037.36	-0.426814	4.76e-06	0.000108897	CAND2	3	12796472	12871916	+	5587	protein_coding	cullin associated and neddylation dissociated 2 (putative) [Source:HGNC Symbol;Acc:HGNC:30689]	-	726	981	535	1077	1285	978	8.10622	7.61028	6.90197	10.9843	10.3806	9.13628
ENSG00000142871	3168.81	3338.98	3512.44	3758.99	4229.32	4693.32	3340.08	4227.21	-0.3404	4.77e-06	0.000108958	CYR61	1	85580761	85583962	+	2455	protein_coding	cysteine rich angiogenic inducer 61 [Source:HGNC Symbol;Acc:HGNC:2654]	-	2777	4205	2667	3631	5116	4910	70.5642	74.2377	78.3014	84.2773	94.0543	104.385
ENSG00000101407	520.337	472.46	574.212	712.252	696.895	731.241	522.336	713.463	-0.45586	4.86e-06	0.000110783	TTI1	20	37983007	38033468	-	4479	protein_coding	TELO2 interacting protein 1 [Source:HGNC Symbol;Acc:HGNC:29029]	-	456	595	436	688	843	765	6.35103	5.75766	7.01623	8.75273	8.49466	8.91435
ENSG00000149289	681.23	649.534	723.033	473.109	471.21	543.89	684.599	496.07	0.46239	4.87e-06	0.000110783	ZC3H12C	11	110093361	110171841	+	9719	protein_coding	zinc finger CCCH-type containing 12C [Source:HGNC Symbol;Acc:HGNC:29362]	-	597	818	549	457	570	569	3.83189	3.64789	4.07145	2.67936	2.64699	3.05562
ENSG00000234745	1489.12	1569.04	1356.51	1927.63	1979.08	1736.82	1471.56	1881.18	-0.351848	4.87e-06	0.000110783	HLA-B	6	31269491	31357188	-	3051	protein_coding	major histocompatibility complex, class I, B [Source:HGNC Symbol;Acc:HGNC:4932]	-	1305	1976	1030	1862	2394	1817	26.6826	28.0708	24.3329	34.7755	35.4145	31.0829
ENSG00000276850	6.84654	5.55836	3.951	33.128	26.4539	38.2348	5.45196	32.6056	-2.56423	5e-06	0.000113456	AC245041.2	10	47908064	47991850	-	2467	lincRNA	novel transcript	-	6	7	3	32	32	40	0.15172	0.122981	0.0876497	0.739123	0.585437	0.846253
ENSG00000197548	2580	2382.15	2479.91	1979.4	1946.84	2133.5	2480.69	2019.91	0.295784	5.01e-06	0.000113456	ATG7	3	11272309	11557665	+	8833	protein_coding	autophagy related 7 [Source:HGNC Symbol;Acc:HGNC:16935]	-	2261	3000	1883	1912	2355	2232	15.9681	14.7205	15.3653	12.3343	12.0332	13.1885
ENSG00000196159	51.349	46.0549	44.778	124.23	118.216	82.2049	47.394	108.217	-1.19159	5.03e-06	0.000113826	FAT4	4	125316399	125492932	+	16439	protein_coding	FAT atypical cadherin 4 [Source:HGNC Symbol;Acc:HGNC:23109]	-	45	58	34	120	143	86	0.170764	0.152919	0.149074	0.415951	0.392609	0.273044
ENSG00000179222	3157.39	3127.77	2806.53	3857.34	3822.59	3493.71	3030.56	3724.55	-0.296275	5.04e-06	0.000113875	MAGED1	X	51803007	51902357	+	6016	protein_coding	MAGE family member D1 [Source:HGNC Symbol;Acc:HGNC:6813]	-	2767	3939	2131	3726	4624	3655	28.6921	28.3784	25.5314	35.2916	34.6904	31.7095
ENSG00000057252	1036.11	1048.94	1057.55	1285.78	1326	1329.62	1047.53	1313.8	-0.32717	5.32e-06	0.000119897	SOAT1	1	179293714	179358680	+	7005	protein_coding	sterol O-acyltransferase 1 [Source:HGNC Symbol;Acc:HGNC:11177]	-	908	1321	803	1242	1604	1391	8.08608	8.17344	8.26239	10.103	10.3347	10.364
ENSG00000164463	810.174	744.026	867.902	619.079	487.744	616.536	807.367	574.453	0.490625	5.35e-06	0.000120409	CREBRF	5	173056352	173139284	+	12333	protein_coding	CREB3 regulatory factor [Source:HGNC Symbol;Acc:HGNC:24050]	-	710	937	659	598	590	645	3.59129	3.29292	3.85137	2.76292	2.15915	2.72961
ENSG00000130558	892.332	817.078	841.562	678.088	639.027	604.11	850.324	640.409	0.408393	5.39e-06	0.000121209	OLFM1	9	135075422	135121179	+	6123	protein_coding	olfactomedin 1 [Source:HGNC Symbol;Acc:HGNC:17187]	-	782	1029	639	655	773	632	7.96715	7.28385	7.52202	6.09555	5.6979	5.38719
ENSG00000163376	167.74	175.485	171.21	80.7495	103.336	98.4547	171.478	94.1799	0.861184	5.4e-06	0.000121318	KBTBD8	3	66998307	67011210	+	4736	protein_coding	kelch repeat and BTB domain containing 8 [Source:HGNC Symbol;Acc:HGNC:30691]	-	147	221	130	78	125	103	1.93627	2.02251	1.97847	0.938467	1.19124	1.1351
ENSG00000169242	136.931	131.812	135.651	272.271	243.045	188.306	134.798	234.541	-0.799622	5.44e-06	0.00012207	EFNA1	1	155127460	155134857	+	2539	protein_coding	ephrin A1 [Source:HGNC Symbol;Acc:HGNC:3221]	-	120	166	103	263	294	197	2.94835	2.83371	2.92397	5.90241	5.22618	4.04961
ENSG00000174705	1034.97	997.328	829.709	732.957	717.562	667.198	954.002	705.905	0.437511	5.57e-06	0.000124692	SH3PXD2B	5	172325000	172454523	-	8242	protein_coding	SH3 and PX domains 2B [Source:HGNC Symbol;Acc:HGNC:29242]	-	907	1256	630	708	868	698	6.86491	6.60491	5.50942	4.89482	4.75321	4.4201
ENSG00000166803	941.399	976.683	960.092	1172.94	1246.64	1225.43	959.391	1215	-0.340622	5.79e-06	0.000129418	PCLAF	15	64364311	64387687	-	3734	protein_coding	PCNA clamp associated factor [Source:HGNC Symbol;Acc:HGNC:28961]	-	825	1230	729	1133	1508	1282	13.7829	14.2771	14.0719	17.2899	18.2275	17.9194
ENSG00000120314	2051.68	2195.55	2180.95	1749.57	1813.75	1667.04	2142.73	1743.45	0.297483	5.81e-06	0.000129736	WDR55	5	140664676	140674124	+	7675	protein_coding	WD repeat domain 55 [Source:HGNC Symbol;Acc:HGNC:25971]	-	1798	2765	1656	1690	2194	1744	14.6141	15.6145	15.5518	12.5471	12.902	11.8598
ENSG00000155090	2090.48	1986.72	2149.34	1736.11	1593.85	1712.92	2075.51	1680.96	0.303465	5.91e-06	0.00013166	KLF10	8	102648779	102655902	-	4003	protein_coding	Kruppel like factor 10 [Source:HGNC Symbol;Acc:HGNC:11810]	zf-C2H2	1832	2502	1632	1677	1928	1792	28.5496	27.0902	29.3855	23.8717	21.7381	23.3648
ENSG00000269713	2081.35	2381.36	2668.24	1775.45	1711.24	1970.05	2376.98	1818.91	0.385554	5.96e-06	0.000132622	NBPF9	1	149054027	149103561	-	9046	protein_coding	NBPF member 9 [Source:HGNC Symbol;Acc:HGNC:31991]	-	1824	2999	2026	1715	2070	2061	12.5785	14.3691	16.1429	10.803	10.3279	11.8913
ENSG00000171456	3537.38	3615.31	3623.06	4159.63	4226.84	4280.39	3591.92	4222.29	-0.233289	5.97e-06	0.000132707	ASXL1	20	32358330	32439319	+	13676	protein_coding	ASXL transcriptional regulator 1 [Source:HGNC Symbol;Acc:HGNC:18318]	-	3100	4553	2751	4018	5113	4478	14.1404	14.4294	14.4987	16.7412	16.8739	17.0897
ENSG00000183718	356.02	316.826	333.201	213.261	198.404	241.835	335.349	217.834	0.621937	5.99e-06	0.000132968	TRIM52	5	181254417	181261139	-	6562	protein_coding	tripartite motif containing 52 [Source:HGNC Symbol;Acc:HGNC:19024]	-	312	399	253	206	240	253	2.96605	2.6354	2.77896	1.78882	1.65072	2.0123
ENSG00000117153	1313.39	1320.51	1386.8	1629.48	1624.44	1733.95	1340.23	1662.62	-0.311971	6.03e-06	0.000133583	KLHL12	1	202891100	202928636	-	3552	protein_coding	kelch like family member 12 [Source:HGNC Symbol;Acc:HGNC:19360]	-	1151	1663	1053	1574	1965	1814	20.2145	20.2922	21.3675	25.2504	24.9683	26.6547
ENSG00000125991	3206.46	3150	3126.56	3720.69	3961.47	3639.95	3161.01	3774.04	-0.256114	6.07e-06	0.000134139	ERGIC3	20	35542021	35557634	+	6012	protein_coding	ERGIC and golgi 3 [Source:HGNC Symbol;Acc:HGNC:15927]	-	2810	3967	2374	3594	4792	3808	29.1573	28.5992	28.4616	34.064	35.9747	33.0588
ENSG00000130821	5166.85	5443.22	5469.5	6006.52	6510.14	6587.86	5359.86	6368.17	-0.248862	6.12e-06	0.00013509	SLC6A8	X	153688099	153696593	+	5498	protein_coding	solute carrier family 6 member 8 [Source:HGNC Symbol;Acc:HGNC:11055]	-	4528	6855	4153	5802	7875	6892	51.3762	54.0397	54.4447	60.1325	64.6466	65.4259
ENSG00000071242	73.0297	55.5836	42.144	126.3	135.576	108.013	56.9191	123.297	-1.11081	6.15e-06	0.00013562	RPS6KA2	6	166409364	166906451	-	8243	protein_coding	ribosomal protein S6 kinase A2 [Source:HGNC Symbol;Acc:HGNC:10431]	-	64	70	32	122	164	113	0.484345	0.368064	0.27981	0.843355	0.897962	0.715488
ENSG00000113368	3448.37	3354.07	3330.69	3992.96	4016.03	3929.58	3377.71	3979.52	-0.23662	6.16e-06	0.00013562	LMNB1	5	126776623	126837020	+	3633	protein_coding	lamin B1 [Source:HGNC Symbol;Acc:HGNC:6637]	-	3022	4224	2529	3857	4858	4111	51.8907	50.3928	50.1743	60.4951	60.352	59.0597
ENSG00000168056	847.83	981.447	695.376	1322.01	1332.62	1014.18	841.551	1222.94	-0.534564	6.28e-06	0.000138026	LTBP3	11	65538805	65558930	-	10298	protein_coding	latent transforming growth factor beta binding protein 3 [Source:HGNC Symbol;Acc:HGNC:6716]	-	743	1236	528	1277	1612	1061	4.50087	5.20206	3.69555	7.06601	7.06499	5.37739
ENSG00000140534	885.486	861.545	842.879	1107.72	1066.42	1134.62	863.303	1102.92	-0.352522	6.3e-06	0.000138199	TICRR	15	89575482	89631056	+	8402	protein_coding	TOPBP1 interacting checkpoint and replication regulator [Source:HGNC Symbol;Acc:HGNC:28704]	-	776	1085	640	1070	1290	1187	5.76155	5.59702	5.49029	7.25667	6.92958	7.37356
ENSG00000119681	635.587	619.36	579.48	446.192	438.143	460.73	611.475	448.355	0.449539	6.31e-06	0.000138363	LTBP2	14	74498170	74612378	-	9091	protein_coding	latent transforming growth factor beta binding protein 2 [Source:HGNC Symbol;Acc:HGNC:6715]	-	557	780	440	431	530	482	3.82212	3.71872	3.4885	2.70148	2.63126	2.76723
ENSG00000177732	1278.02	1414.2	1085.21	1737.15	1931.14	1504.54	1259.14	1724.27	-0.450651	6.36e-06	0.00013917	SOX12	20	325595	330224	+	4630	protein_coding	SRY-box 12 [Source:HGNC Symbol;Acc:HGNC:11198]	HMG	1120	1781	824	1678	2336	1574	15.0903	16.6722	12.8276	20.6513	22.7715	17.7432
ENSG00000119487	3088.93	2984.04	3234.55	2377.97	2589.18	2657.32	3102.51	2541.49	0.286155	6.4e-06	0.000139784	MAPKAP1	9	125437393	125707234	-	6741	protein_coding	mitogen-activated protein kinase associated protein 1 [Source:HGNC Symbol;Acc:HGNC:18752]	-	2707	3758	2456	2297	3132	2780	25.051	24.1625	26.2605	19.4166	20.9699	21.5243
ENSG00000113240	521.478	557.424	570.261	387.183	372.835	421.539	549.721	393.852	0.481772	6.46e-06	0.000140974	CLK4	5	178602664	178630615	-	7924	protein_coding	CDC like kinase 4 [Source:HGNC Symbol;Acc:HGNC:13659]	-	457	702	433	374	451	441	3.59776	3.83975	3.9386	2.68945	2.56881	2.90471
ENSG00000184985	318.364	335.089	293.691	187.38	217.418	209.336	315.715	204.711	0.626506	6.47e-06	0.000141009	SORCS2	4	7192538	7742836	+	6317	protein_coding	sortilin related VPS10 domain containing receptor 2 [Source:HGNC Symbol;Acc:HGNC:16698]	-	279	422	223	181	263	219	2.7552	2.89542	2.54444	1.63269	1.87908	1.80943
ENSG00000112096	13612.1	11401	9433.66	7442.41	6353.9	6251.39	11482.2	6682.57	0.781036	6.49e-06	0.000141148	SOD2	6	159669057	159745186	-	16493	protein_coding	superoxide dismutase 2 [Source:HGNC Symbol;Acc:HGNC:11180]	-	11929	14358	7163	7189	7686	6540	45.1195	37.7315	31.3035	24.8373	21.033	20.696
ENSG00000107745	1832.59	1815.99	1772.68	2301.36	2097.3	2235.78	1807.09	2211.48	-0.29017	6.53e-06	0.000141777	MICU1	10	72367327	72626191	-	3852	protein_coding	mitochondrial calcium uptake 1 [Source:HGNC Symbol;Acc:HGNC:1530]	-	1606	2287	1346	2223	2537	2339	26.0088	25.733	25.1859	32.8844	29.7258	31.6923
ENSG00000162496	633.305	571.717	517.581	360.267	452.197	371.834	574.201	394.766	0.538813	6.73e-06	0.000145868	DHRS3	1	12567910	12617731	-	3036	protein_coding	dehydrogenase/reductase 3 [Source:HGNC Symbol;Acc:HGNC:17693]	-	555	720	393	348	547	389	11.4039	10.2788	9.33016	6.53151	8.13177	6.6874
ENSG00000162714	777.082	779.758	838.928	1030.07	1007.73	1037.12	798.589	1024.97	-0.361872	6.89e-06	0.00014922	ZNF496	1	247297412	247331846	-	10531	protein_coding	zinc finger protein 496 [Source:HGNC Symbol;Acc:HGNC:23713]	zf-C2H2	681	982	637	995	1219	1085	4.03402	4.04159	4.35981	5.38381	5.22437	5.37736
ENSG00000182180	2486.43	2467.91	2684.04	3060.2	3086.01	3020.55	2546.13	3055.59	-0.26471	6.95e-06	0.000150282	MRPS16	10	73248843	73252693	-	2794	protein_coding	mitochondrial ribosomal protein S16 [Source:HGNC Symbol;Acc:HGNC:14048]	-	2179	3108	2038	2956	3733	3160	48.6509	48.2131	52.5746	60.2857	60.3019	59.0296
ENSG00000176986	2476.16	2387.71	2522.05	3057.09	2947.96	2860.92	2461.98	2955.32	-0.264441	7.01e-06	0.000151268	SEC24C	10	73744384	73772161	+	5341	protein_coding	SEC24 homolog C, COPII coat complex component [Source:HGNC Symbol;Acc:HGNC:10705]	-	2170	3007	1915	2953	3566	2993	25.3453	24.4017	25.8431	31.5048	30.1341	29.2478
ENSG00000143418	4736.66	4892.94	4959.82	3960.86	4030.09	4308.11	4863.14	4099.69	0.246295	7.17e-06	0.000154474	CERS2	1	150960583	150975004	-	4644	protein_coding	ceramide synthase 2 [Source:HGNC Symbol;Acc:HGNC:14076]	-	4151	6162	3766	3826	4875	4507	55.7598	57.5095	58.4502	46.9449	47.3786	50.6529
ENSG00000092847	1561.01	1581.75	1604.1	1919.35	1968.34	1892.62	1582.29	1926.77	-0.284695	7.19e-06	0.00015482	AGO1	1	35869808	35930528	+	13886	protein_coding	argonaute 1, RISC catalytic component [Source:HGNC Symbol;Acc:HGNC:3262]	-	1368	1992	1218	1854	2381	1980	6.14567	6.21759	6.3222	7.60797	7.73895	7.44213
ENSG00000277268	86.7228	73.8467	71.118	37.269	22.3205	30.5879	77.2292	30.0591	1.3722	7.55e-06	0.000162229	LHX1-DT	17	36861674	36936661	-	2544	antisense	LHX1 divergent transcript [Source:HGNC Symbol;Acc:HGNC:53778]	-	76	93	54	36	27	32	1.86362	1.58444	1.52994	0.806346	0.479012	0.656511
ENSG00000144843	524.901	481.989	445.146	321.963	354.648	340.29	484.012	338.967	0.513705	7.63e-06	0.000163842	ADPRH	3	119579268	119589945	+	4615	protein_coding	ADP-ribosylarginine hydrolase [Source:HGNC Symbol;Acc:HGNC:269]	-	460	607	338	311	429	356	6.21794	5.70068	5.2789	3.83994	4.19551	4.02613
ENSG00000173926	195.126	177.867	188.331	94.2077	116.563	108.969	187.108	106.58	0.805825	7.65e-06	0.000163932	2025-03-03	5	126867714	127030808	-	5179	protein_coding	membrane associated ring-CH-type finger 3 [Source:HGNC Symbol;Acc:HGNC:28728]	-	171	224	143	91	141	114	2.05973	1.87462	1.99016	1.00122	1.22878	1.14886
ENSG00000145349	429.05	439.904	393.783	615.973	572.066	561.096	420.912	583.045	-0.465605	7.86e-06	0.000168182	CAMK2D	4	113451032	113761927	-	7363	protein_coding	calcium/calmodulin dependent protein kinase II delta [Source:HGNC Symbol;Acc:HGNC:1462]	-	376	554	299	595	692	587	3.18562	3.26111	2.92694	4.60467	4.24181	4.16095
ENSG00000169992	1403.54	1573.01	1291.98	1961.8	1921.22	1677.55	1422.84	1853.52	-0.378107	7.93e-06	0.000169502	NLGN2	17	7404874	7419860	+	5550	protein_coding	neuroligin 2 [Source:HGNC Symbol;Acc:HGNC:14290]	-	1230	1981	981	1895	2324	1755	13.8252	15.4704	12.7401	19.4559	18.8992	16.5042
ENSG00000057704	83.2995	73.0527	85.6049	36.2337	21.4938	37.2789	80.6524	31.6688	1.35521	7.99e-06	0.000170368	TMCC3	12	94567124	94650562	-	6515	protein_coding	transmembrane and coiled-coil domain family 3 [Source:HGNC Symbol;Acc:HGNC:29199]	-	73	92	65	35	26	39	0.698986	0.612045	0.719113	0.306119	0.180119	0.312435
ENSG00000115306	5157.72	4582.47	4961.14	6162.84	5492.49	6298.23	4900.44	5984.52	-0.288778	8.2e-06	0.000174791	SPTBN1	2	54456285	54671445	+	18504	protein_coding	spectrin beta, non-erythrocytic 1 [Source:HGNC Symbol;Acc:HGNC:11275]	-	4520	5771	3767	5953	6644	6589	15.2382	13.5175	14.6733	18.3319	16.2055	18.585
ENSG00000143761	18618	17969.4	18239.1	21137.7	21090.4	20444.2	18275.5	20890.8	-0.193066	8.26e-06	0.000175634	ARF1	1	228082660	228099212	+	3281	protein_coding	ADP ribosylation factor 1 [Source:HGNC Symbol;Acc:HGNC:652]	-	16316	22630	13849	20418	25512	21388	310.219	298.943	304.236	354.604	350.944	340.231
ENSG00000125398	377.701	395.437	458.316	258.812	265.366	302.055	410.485	275.411	0.572443	8.28e-06	0.0001759	SOX9	17	72121020	72126420	+	3935	protein_coding	SRY-box 9 [Source:HGNC Symbol;Acc:HGNC:11204]	HMG	331	498	348	250	321	316	5.24739	5.48523	6.3743	3.62019	3.6818	4.19133
ENSG00000058091	46.7847	65.1122	46.095	108.701	121.523	110.881	52.6639	113.702	-1.09205	8.38e-06	0.000177748	CDK14	7	90466424	91210590	+	6841	protein_coding	cyclin dependent kinase 14 [Source:HGNC Symbol;Acc:HGNC:8883]	-	41	82	35	105	147	116	0.373873	0.519522	0.368762	0.874593	0.969834	0.885009
ENSG00000149269	1008.72	1060.06	1086.52	852.01	811.804	801.019	1051.77	821.611	0.356583	8.56e-06	0.000181032	PAK1	11	77321707	77474635	-	6299	protein_coding	p21 (RAC1) activated kinase 1 [Source:HGNC Symbol;Acc:HGNC:8590]	-	884	1335	825	823	982	838	8.75469	9.18586	9.44018	7.44499	7.03622	6.94355
ENSG00000020129	851.253	967.154	962.726	1168.8	1241.68	1164.25	927.044	1191.58	-0.361792	8.56e-06	0.000181032	NCDN	1	35557473	35567274	+	4917	protein_coding	neurochondrin [Source:HGNC Symbol;Acc:HGNC:17597]	-	746	1218	731	1129	1502	1218	9.46453	10.7364	10.7156	13.0837	13.787	12.9287
ENSG00000227345	961.939	937.774	923.216	1171.9	1142.48	1316.23	940.976	1210.2	-0.362406	8.69e-06	0.000183549	PARG	10	49818279	49970203	-	5129	protein_coding	poly(ADP-ribose) glycohydrolase [Source:HGNC Symbol;Acc:HGNC:8605]	-	843	1181	701	1132	1382	1377	10.2531	9.97992	9.85107	12.5762	12.1612	14.0123
ENSG00000173226	1268.89	1319.71	1486.89	1044.57	1030.05	1103.07	1358.5	1059.23	0.357234	8.83e-06	0.000186229	IQCB1	3	121769763	121835079	-	3049	protein_coding	IQ motif containing B1 [Source:HGNC Symbol;Acc:HGNC:28949]	-	1112	1662	1129	1009	1246	1154	22.7514	23.6256	26.6891	18.8569	18.4442	19.7541
ENSG00000196924	76546.6	77394.5	79519.1	87568.6	89612.6	87683	77820.1	88288.1	-0.182117	8.93e-06	0.000187934	FLNA	X	154348524	154374638	-	10585	protein_coding	filamin A [Source:HGNC Symbol;Acc:HGNC:3754]	-	67082	97468	60379	84587	108400	91731	395.344	399.1	411.143	455.354	462.209	452.308
ENSG00000164916	6233.77	5848.18	6174.09	5429.88	4932.83	4994.42	6085.35	5119.04	0.249292	8.98e-06	0.000188769	FOXK1	7	4682309	4771443	+	13093	protein_coding	forkhead box K1 [Source:HGNC Symbol;Acc:HGNC:23480]	Fork	5463	7365	4688	5245	5967	5225	26.0287	24.3806	25.8075	22.8267	20.5692	20.8284
ENSG00000156273	1352.19	1291.92	1643.61	1044.57	966.394	1167.12	1429.24	1059.36	0.429737	9.02e-06	0.000189322	BACH1	21	29194071	29630751	+	7717	protein_coding	BTB domain and CNC homolog 1 [Source:HGNC Symbol;Acc:HGNC:935]	TF_bZIP	1185	1627	1248	1009	1169	1221	9.57922	9.13796	11.6564	7.45039	6.837	8.25803
ENSG00000182541	698.347	624.918	624.258	486.567	443.93	497.053	649.174	475.85	0.448777	9.73e-06	0.000203981	LIMK2	22	31212239	31280080	+	6170	protein_coding	LIM domain kinase 2 [Source:HGNC Symbol;Acc:HGNC:6614]	-	612	787	474	470	537	520	6.18766	5.5284	5.53721	4.34059	3.92816	4.39873
ENSG00000148468	528.324	521.691	512.313	672.912	683.668	727.417	520.776	694.666	-0.415244	9.78e-06	0.000204671	FAM171A1	10	15211643	15371062	-	3955	protein_coding	family with sequence similarity 171 member A1 [Source:HGNC Symbol;Acc:HGNC:23522]	-	463	657	389	650	827	761	7.30289	7.19994	7.08927	9.3649	9.43754	10.0426
ENSG00000149948	728.015	761.495	838.928	526.942	500.144	644.257	776.146	557.114	0.477763	9.88e-06	0.000206576	HMGA2	12	65824131	65966295	+	15403	protein_coding	high mobility group AT-hook 2 [Source:HGNC Symbol;Acc:HGNC:5009]	HMGI/HMGY	638	959	637	509	605	674	2.5839	2.69851	2.9808	1.88299	1.77276	2.28383
ENSG00000049249	545.441	541.543	462.267	370.619	336.461	386.172	516.417	364.417	0.507995	9.99e-06	0.000208596	TNFRSF9	1	7915894	7943165	-	6331	protein_coding	TNF receptor superfamily member 9 [Source:HGNC Symbol;Acc:HGNC:11924]	-	478	682	351	358	407	404	4.70995	4.66898	3.99607	3.22216	2.90149	3.33057
ENSG00000101333	246.475	226.304	370.077	420.311	463.77	454.038	280.952	446.04	-0.679379	1.01e-05	0.000211356	PLCB4	20	9068763	9481242	+	6900	protein_coding	phospholipase C beta 4 [Source:HGNC Symbol;Acc:HGNC:9059]	-	216	285	281	406	561	475	1.95283	1.79022	2.93532	3.35284	3.66955	3.59297
ENSG00000169131	568.263	535.984	538.653	399.606	423.263	345.069	547.633	389.313	0.490486	1.04e-05	0.000215926	ZNF354A	5	178711592	178730702	-	2947	protein_coding	zinc finger protein 354A [Source:HGNC Symbol;Acc:HGNC:11628]	zf-C2H2	498	675	409	386	512	361	10.5417	9.92736	10.0033	7.46351	7.84132	6.39347
ENSG00000155961	156.329	155.634	118.53	71.4322	71.9216	82.2049	143.498	75.1862	0.9394	1.04e-05	0.000216073	RAB39B	X	155258241	155264589	-	3505	protein_coding	RAB39B, member RAS oncogene family [Source:HGNC Symbol;Acc:HGNC:16499]	-	137	196	90	69	87	86	2.43833	2.4237	1.85077	1.12175	1.12029	1.28062
ENSG00000162738	238.488	293.799	225.207	423.417	386.062	354.628	252.498	388.036	-0.609184	1.04e-05	0.000216777	VANGL2	1	160400586	160428678	+	5340	protein_coding	VANGL planar cell polarity protein 2 [Source:HGNC Symbol;Acc:HGNC:15511]	-	209	370	171	409	467	371	2.44155	3.0031	2.30809	4.36434	3.94707	3.62612
ENSG00000213417	26.2451	22.2334	42.144	6.2115	4.96011	3.82348	30.2075	4.99836	2.5859	1.05e-05	0.000217041	KRTAP2-4	17	41065116	41065879	-	764	protein_coding	keratin associated protein 2-4 [Source:HGNC Symbol;Acc:HGNC:18891]	-	23	28	32	6	6	4	1.878	1.58845	3.01894	0.447501	0.354452	0.27326
ENSG00000108828	4726.39	4805.6	4475.16	5762.2	5760.34	5213.32	4669.05	5578.62	-0.256108	1.05e-05	0.000217041	VAT1	17	43014605	43025123	-	3501	protein_coding	vesicle amine transport 1 [Source:HGNC Symbol;Acc:HGNC:16919]	-	4142	6052	3398	5566	6968	5454	73.8037	74.9233	69.9567	90.5914	89.8288	81.3078
ENSG00000113300	2958.85	2761.71	2751.21	2268.23	2213.03	2471.88	2823.92	2317.72	0.28509	1.06e-05	0.000218747	CNOT6	5	180494412	180578405	+	6586	protein_coding	CCR4-NOT transcription complex subunit 6 [Source:HGNC Symbol;Acc:HGNC:14099]	-	2593	3478	2089	2191	2677	2586	24.5607	22.8885	22.862	18.9564	18.3454	20.4935
ENSG00000188153	222.512	230.275	180.429	308.504	328.194	343.158	211.072	326.619	-0.622094	1.06e-05	0.000218747	COL4A5	X	108439844	108697545	+	11865	protein_coding	collagen type IV alpha 5 chain [Source:HGNC Symbol;Acc:HGNC:2207]	-	195	290	137	298	397	359	1.02524	1.05935	0.832245	1.43115	1.51016	1.5792
ENSG00000112139	166.599	192.954	140.919	311.61	271.153	246.615	166.824	276.459	-0.716029	1.08e-05	0.000221552	MDGA1	6	37630679	37699306	-	14187	protein_coding	MAM domain containing glycosylphosphatidylinositol anchor 1 [Source:HGNC Symbol;Acc:HGNC:19267]	-	146	243	107	301	328	258	0.641982	0.742379	0.543615	1.20896	1.04348	0.949158
ENSG00000185022	1596.38	1546.02	1615.96	1354.11	1230.11	1246.46	1586.12	1276.89	0.312815	1.08e-05	0.000222244	MAFF	22	38200767	38216511	+	5615	protein_coding	MAF bZIP transcription factor F [Source:HGNC Symbol;Acc:HGNC:6780]	TF_bZIP	1399	1947	1227	1308	1488	1304	15.5428	15.0289	15.7505	13.2738	11.9606	12.121
ENSG00000147862	640.151	509.781	429.342	317.822	354.648	370.878	526.425	347.782	0.598485	1.11e-05	0.000227771	NFIB	9	14081843	14398983	-	12765	protein_coding	nuclear factor I B [Source:HGNC Symbol;Acc:HGNC:7785]	CTF/NFI	561	642	326	307	429	388	2.74159	2.17984	1.84075	1.37042	1.51683	1.58643
ENSG00000166938	1053.23	1075.14	1048.33	1251.62	1371.47	1365.94	1058.9	1329.68	-0.328532	1.11e-05	0.000228779	DIS3L	15	66293217	66333898	+	5436	protein_coding	DIS3 like exosome 3'-5' exoribonuclease [Source:HGNC Symbol;Acc:HGNC:28698]	-	923	1354	796	1209	1659	1429	10.5921	10.7957	10.5544	12.6731	13.7742	13.7203
ENSG00000102265	3804.39	3865.44	3632.28	3202.03	3261.27	2843.71	3767.37	3102.34	0.280652	1.13e-05	0.00023098	TIMP1	X	47582313	47586789	+	1541	protein_coding	TIMP metallopeptidase inhibitor 1 [Source:HGNC Symbol;Acc:HGNC:11820]	-	3334	4868	2758	3093	3945	2975	134.966	136.917	129	114.37	115.543	100.761
ENSG00000166900	1624.91	1529.34	1597.52	1300.27	1202	1319.1	1583.92	1273.79	0.314142	1.13e-05	0.000231614	STX3	11	59713456	59805882	+	6568	protein_coding	syntaxin 3 [Source:HGNC Symbol;Acc:HGNC:11438]	-	1424	1926	1213	1256	1454	1380	13.525	12.7096	13.3115	10.8966	9.9915	10.9662
ENSG00000084731	423.344	392.261	395.1	600.445	529.905	544.846	403.568	558.399	-0.468034	1.13e-05	0.000231614	KIF3C	2	25926596	25982749	-	6403	protein_coding	kinesin family member 3C [Source:HGNC Symbol;Acc:HGNC:6321]	-	371	494	300	580	641	570	3.61452	3.3439	3.37704	5.16156	4.51829	4.64623
ENSG00000102032	710.899	686.06	621.624	985.557	1016	781.902	672.861	927.818	-0.462342	1.14e-05	0.000231614	RENBP	X	153935263	153944691	-	2057	protein_coding	renin binding protein [Source:HGNC Symbol;Acc:HGNC:9959]	-	623	864	472	952	1229	818	18.8936	18.205	16.5389	26.3717	26.966	20.7553
ENSG00000125843	332.057	309.68	321.348	438.946	494.357	435.877	321.028	456.393	-0.511094	1.14e-05	0.000231614	AP5S1	20	3820524	3828837	+	5490	protein_coding	adaptor related protein complex 5 subunit sigma 1 [Source:HGNC Symbol;Acc:HGNC:15875]	-	291	390	244	424	598	456	3.30659	3.07895	3.20343	4.40078	4.91619	4.33513
ENSG00000128512	308.094	286.652	351.639	179.098	213.285	213.159	315.462	201.847	0.636267	1.14e-05	0.000232812	DOCK4	7	111726110	112206411	-	11499	protein_coding	dedicator of cytokinesis 4 [Source:HGNC Symbol;Acc:HGNC:19192]	-	270	361	267	173	258	223	1.46475	1.36068	1.67359	0.857279	1.01265	1.01217
ENSG00000006740	237.347	242.186	208.086	133.547	131.443	154.851	229.206	139.947	0.716653	1.15e-05	0.00023368	ARHGAP44	17	12789539	12991643	+	9281	protein_coding	Rho GTPase activating protein 44 [Source:HGNC Symbol;Acc:HGNC:29096]	-	208	305	158	129	159	162	1.39807	1.42434	1.22704	0.792011	0.773218	0.911023
ENSG00000077935	127.802	123.078	106.677	67.2912	52.9078	58.3081	119.186	59.5024	1.01038	1.16e-05	0.000235803	SMC1B	22	45344063	45413619	-	4253	protein_coding	structural maintenance of chromosomes 1B [Source:HGNC Symbol;Acc:HGNC:11112]	-	112	155	81	65	64	61	1.64279	1.5796	1.37274	0.870872	0.679179	0.74859
ENSG00000110911	1033.83	1090.23	1014.09	860.292	757.243	821.093	1046.05	812.876	0.36728	1.17e-05	0.000238028	SLC11A2	12	50979401	51028566	-	10145	protein_coding	solute carrier family 11 member 2 [Source:HGNC Symbol;Acc:HGNC:10908]	-	906	1373	770	831	916	859	5.57104	5.86582	5.47062	4.66751	4.07514	4.41927
ENSG00000146425	615.047	564.57	600.552	795.072	767.99	771.387	593.39	778.15	-0.393325	1.19e-05	0.000240132	DYNLT1	6	158636474	158644739	-	2949	protein_coding	dynein light chain Tctex-type 1 [Source:HGNC Symbol;Acc:HGNC:11697]	-	539	711	456	768	929	807	11.4018	10.4497	11.1452	14.8396	14.2181	14.2826
ENSG00000173757	416.498	385.115	355.59	512.448	572.066	531.464	385.734	538.659	-0.481446	1.19e-05	0.000240614	STAT5B	17	42199168	42276707	-	6447	protein_coding	signal transducer and activator of transcription 5B [Source:HGNC Symbol;Acc:HGNC:11367]	STAT	365	485	270	495	692	556	3.5318	3.26057	3.01859	4.37506	4.84449	4.50118
ENSG00000113716	4250.56	4328.37	4433.02	3742.43	3759.76	3565.4	4337.32	3689.2	0.233165	1.2e-05	0.00024155	HMGXB3	5	150000046	150053142	+	6263	protein_coding	HMG-box containing 3 [Source:HGNC Symbol;Acc:HGNC:28982]	HMG	3725	5451	3366	3615	4548	3730	37.1026	37.7228	38.7373	32.8899	32.7746	31.0839
ENSG00000153046	746.273	729.733	804.686	936.901	962.261	1068.66	760.231	989.275	-0.382646	1.27e-05	0.000256202	CDYL	6	4706159	4955551	+	4531	protein_coding	chromodomain Y like [Source:HGNC Symbol;Acc:HGNC:1811]	-	654	919	611	905	1164	1118	9.00418	8.79086	9.71953	11.3813	11.5947	12.8783
ENSG00000182768	478.117	543.131	525.483	692.582	701.029	677.712	515.577	690.441	-0.419328	1.29e-05	0.000259605	NGRN	15	90265659	90278141	+	7694	protein_coding	neugrin, neurite outgrowth associated [Source:HGNC Symbol;Acc:HGNC:18077]	-	419	684	399	669	848	709	3.39721	3.85313	3.73782	4.95462	4.97443	4.80954
ENSG00000120437	1090.88	990.975	979.847	1328.22	1214.4	1361.16	1020.57	1301.26	-0.350067	1.3e-05	0.000261639	ACAT2	6	159760328	159779055	+	4299	protein_coding	acetyl-CoA acetyltransferase 2 [Source:HGNC Symbol;Acc:HGNC:94]	-	956	1248	744	1283	1469	1424	13.8724	12.5822	12.4739	17.0057	15.4225	17.2883
ENSG00000198768	178.01	216.776	161.991	80.7495	94.2421	126.175	185.592	100.389	0.892901	1.34e-05	0.000269371	APCDD1L	20	58459101	58515131	-	3942	protein_coding	APC down-regulated 1 like [Source:HGNC Symbol;Acc:HGNC:26892]	-	156	273	123	78	114	132	2.4687	3.00162	2.24899	1.12749	1.30523	1.7477
ENSG00000176142	964.221	989.387	1093.11	766.085	805.191	789.549	1015.57	786.941	0.365274	1.35e-05	0.000270051	TMEM39A	3	119429500	119468830	-	5333	protein_coding	transmembrane protein 39A [Source:HGNC Symbol;Acc:HGNC:25600]	-	845	1246	830	740	974	826	9.88429	10.1264	11.2177	7.90672	8.24303	8.08384
ENSG00000186591	1258.62	1105.32	1180.03	1538.38	1454.14	1450.06	1181.32	1480.86	-0.327821	1.35e-05	0.000270379	UBE2H	7	129830732	129952949	-	6503	protein_coding	ubiquitin conjugating enzyme E2 H [Source:HGNC Symbol;Acc:HGNC:12484]	-	1103	1392	896	1486	1759	1517	10.5809	9.2776	9.93099	13.0209	12.2082	12.1753
ENSG00000198646	1743.58	1723.09	1618.59	2133.65	1973.3	2111.52	1695.09	2072.82	-0.28842	1.4e-05	0.000280272	NCOA6	20	34689097	34825649	-	11131	protein_coding	nuclear receptor coactivator 6 [Source:HGNC Symbol;Acc:HGNC:15936]	-	1528	2170	1229	2061	2387	2209	8.56346	8.44959	7.95822	10.5507	9.67872	10.3579
ENSG00000140575	10480.9	9798.59	10645.3	11888.8	11673.6	12781.9	10308.3	12114.8	-0.233415	1.45e-05	0.00028928	IQGAP1	15	90388218	90502243	+	11535	protein_coding	IQ motif containing GTPase activating protein 1 [Source:HGNC Symbol;Acc:HGNC:6110]	-	9185	12340	8083	11484	14121	13372	49.6732	46.3669	50.5072	56.7299	55.2519	60.5046
ENSG00000173227	89.005	73.0527	72.435	188.415	166.99	111.837	78.1642	155.748	-0.995859	1.45e-05	0.00028928	SYT12	11	67006778	67050863	+	10830	protein_coding	synaptotagmin 12 [Source:HGNC Symbol;Acc:HGNC:18381]	-	78	92	55	182	202	117	0.44929	0.368188	0.366043	0.957589	0.841826	0.563854
ENSG00000186376	311.517	269.977	288.423	437.91	417.476	394.775	289.973	416.72	-0.526355	1.47e-05	0.000292943	ZNF75D	X	135248920	135344087	-	6819	protein_coding	zinc finger protein 75D [Source:HGNC Symbol;Acc:HGNC:13145]	zf-C2H2	273	340	219	423	505	413	2.49748	2.16107	2.31484	3.53473	3.34249	3.1611
ENSG00000112299	29.6683	6.35241	5.268	0	0	0	13.7629	0	6.31657	1.48e-05	1	VNN1	6	132681590	132714049	-	3106	protein_coding	vanin 1 [Source:HGNC Symbol;Acc:HGNC:12705]	-	26	8	4	0	0	0	0.522194	0.111635	0.0928232	0	0	0
ENSG00000168528	309.235	415.289	296.325	592.163	558.839	434.921	340.283	528.641	-0.626444	1.49e-05	0.000296153	SERINC2	1	31409565	31434680	+	3549	protein_coding	serine incorporator 2 [Source:HGNC Symbol;Acc:HGNC:23231]	-	271	523	225	572	676	455	4.76347	6.38713	4.56956	9.18388	8.59687	6.69136
ENSG00000019549	231.641	270.771	284.472	138.723	148.803	191.174	262.295	159.567	0.716655	1.51e-05	0.000300089	SNAI2	8	48917604	48921740	-	3392	protein_coding	snail family transcriptional repressor 2 [Source:HGNC Symbol;Acc:HGNC:11094]	zf-C2H2	203	341	216	134	180	200	3.73337	4.35721	4.58982	2.25105	2.39506	3.0774
ENSG00000181019	2154.38	2087.56	2256.02	2589.16	2665.23	2535.92	2165.99	2596.77	-0.263576	1.53e-05	0.000304225	NQO1	16	69706996	69726951	-	3254	protein_coding	NAD(P)H quinone dehydrogenase 1 [Source:HGNC Symbol;Acc:HGNC:2874]	-	1888	2629	1713	2501	3224	2653	36.1947	35.0173	37.9436	43.7958	44.7175	42.5529
ENSG00000148634	2751.17	2768.06	2661.66	3263.11	3098.41	3447.82	2726.96	3269.78	-0.260897	1.54e-05	0.000304867	HERC4	10	67921899	68075348	-	15847	protein_coding	HECT and RLD domain containing E3 ubiquitin protein ligase 4 [Source:HGNC Symbol;Acc:HGNC:24521]	-	2411	3486	2021	3152	3748	3607	9.49097	9.53433	9.19216	11.3338	10.6746	11.8798
ENSG00000187244	641.292	604.273	492.558	833.376	926.714	705.432	579.374	821.841	-0.502018	1.61e-05	0.000318293	BCAM	19	44809059	44821421	+	5009	protein_coding	basal cell adhesion molecule (Lutheran blood group) [Source:HGNC Symbol;Acc:HGNC:6722]	-	562	761	374	805	1121	738	6.99915	6.58482	5.38169	9.15759	10.1008	7.68979
ENSG00000100311	37.656	43.6728	44.778	90.0667	89.2819	97.4988	42.0356	92.2825	-1.13321	1.62e-05	0.000320485	PDGFB	22	39223359	39244751	-	3761	protein_coding	platelet derived growth factor subunit B [Source:HGNC Symbol;Acc:HGNC:8800]	-	33	55	34	87	108	102	0.547357	0.633825	0.651589	1.31811	1.29604	1.41549
ENSG00000107643	863.805	884.573	973.262	1126.35	1129.25	1202.49	907.213	1152.7	-0.347709	1.64e-05	0.000322538	MAPK8	10	48306639	48439360	+	9674	protein_coding	mitogen-activated protein kinase 8 [Source:HGNC Symbol;Acc:HGNC:6881]	-	757	1114	739	1088	1366	1258	4.88146	4.99102	5.506	6.40854	6.373	6.78709
ENSG00000117222	1529.06	1499.17	1547.47	1848.96	1810.44	1882.11	1525.23	1847.17	-0.276926	1.65e-05	0.000325037	RBBP5	1	205086142	205122015	-	4404	protein_coding	RB binding protein 5, histone lysine methyltransferase complex subunit [Source:HGNC Symbol;Acc:HGNC:9888]	-	1340	1888	1175	1786	2190	1969	18.9809	18.5808	19.2304	23.1084	22.4438	23.335
ENSG00000134352	4864.46	4850.86	5821.14	3901.85	3647.33	4572.88	5178.82	4040.69	0.357438	1.67e-05	0.000328809	IL6ST	5	55935095	55994993	-	9292	protein_coding	interleukin 6 signal transducer [Source:HGNC Symbol;Acc:HGNC:6021]	-	4263	6109	4420	3769	4412	4784	28.6198	28.4952	34.2856	23.1128	21.4302	26.8715
ENSG00000137145	1066.92	1018.77	954.824	756.767	748.976	844.99	1013.5	783.578	0.372583	1.68e-05	0.0003301	DENND4C	9	19230435	19373545	+	8745	protein_coding	DENN domain containing 4C [Source:HGNC Symbol;Acc:HGNC:26079]	-	935	1283	725	731	906	884	6.66979	6.35883	5.97553	4.76314	4.67593	5.27596
ENSG00000130764	1616.92	1815.2	1714.73	2070.5	2150.21	2069.46	1715.62	2096.72	-0.287947	1.68e-05	0.0003301	LRRC47	1	3778558	3796504	-	4516	protein_coding	leucine rich repeat containing 47 [Source:HGNC Symbol;Acc:HGNC:29207]	-	1417	2286	1302	2000	2601	2165	19.5738	21.9398	20.7805	25.2355	25.9948	25.0215
ENSG00000113070	352.597	336.678	501.777	262.953	220.725	262.864	397.017	248.848	0.668875	1.69e-05	0.000330445	HBEGF	5	140332843	140346631	-	3018	protein_coding	heparin binding EGF like growth factor [Source:HGNC Symbol;Acc:HGNC:3059]	-	309	424	381	254	267	275	6.38704	6.08915	9.09921	4.79568	3.99293	4.75579
ENSG00000148400	1435.49	1425.32	1465.82	1854.13	1703.8	1735.86	1442.21	1764.6	-0.291015	1.72e-05	0.000336794	NOTCH1	9	136494433	136545786	-	10377	protein_coding	notch 1 [Source:HGNC Symbol;Acc:HGNC:7881]	-	1258	1795	1113	1791	2061	1816	7.56257	7.49726	7.73075	9.83467	8.96408	9.13384
ENSG00000187908	22.8218	33.3501	19.755	3.10575	4.13342	3.82348	25.309	3.68755	2.78431	1.76e-05	0.000342989	DMBT1	10	122560665	122643736	+	8073	protein_coding	deleted in malignant brain tumors 1 [Source:HGNC Symbol;Acc:HGNC:2926]	-	20	42	15	3	5	4	0.154545	0.225488	0.133923	0.021175	0.0279534	0.0258603
ENSG00000120438	10153.4	10762.6	11186.6	12238.7	12233.3	13128.9	10700.9	12533.6	-0.228182	1.76e-05	0.000343609	TCP1	6	159778498	159789749	-	4929	protein_coding	t-complex 1 [Source:HGNC Symbol;Acc:HGNC:11655]	-	8898	13554	8494	11822	14798	13735	112.614	119.184	124.209	136.668	135.501	145.438
ENSG00000134769	159.753	170.721	127.749	250.53	238.085	256.173	152.741	248.263	-0.689305	1.77e-05	0.000343609	DTNA	18	34493290	34891844	+	12634	protein_coding	dystrobrevin alpha [Source:HGNC Symbol;Acc:HGNC:3057]	-	140	215	97	242	288	268	0.69127	0.737577	0.553387	1.09147	1.02885	1.10714
ENSG00000122644	548.864	527.25	524.166	634.608	734.096	835.431	533.426	734.712	-0.462885	1.77e-05	0.000343609	ARL4A	7	12686856	12690934	+	3561	protein_coding	ADP ribosylation factor like GTPase 4A [Source:HGNC Symbol;Acc:HGNC:695]	-	481	664	398	613	888	874	8.42623	8.08176	8.05581	9.809	11.2549	12.81
ENSG00000108984	23.9629	12.7048	11.853	51.7625	61.1747	44.9259	16.1736	52.621	-1.71313	1.77e-05	0.000343935	MAP2K6	17	69414698	69553861	+	16655	protein_coding	mitogen-activated protein kinase kinase 6 [Source:HGNC Symbol;Acc:HGNC:6846]	-	21	16	9	50	74	47	0.0786566	0.0416376	0.038949	0.171065	0.200533	0.147286
ENSG00000065029	354.879	322.385	374.028	468.968	501.798	492.273	350.43	487.68	-0.483332	1.77e-05	0.000344275	ZNF76	6	35258909	35295985	+	6789	protein_coding	zinc finger protein 76 [Source:HGNC Symbol;Acc:HGNC:13149]	zf-C2H2	311	406	284	453	607	515	2.85769	2.59197	3.01516	3.80214	4.03536	3.95923
ENSG00000241158	30.8094	35.7323	25.023	8.282	1.65337	6.69109	30.5216	5.54215	2.50725	1.79e-05	0.000346345	ADAMTS9-AS1	3	64561322	64592757	+	6949	processed_transcript	ADAMTS9 antisense RNA 1 [Source:HGNC Symbol;Acc:HGNC:40625]	-	27	45	19	8	2	7	0.242383	0.280673	0.197074	0.0656	0.0129899	0.0525757
ENSG00000077152	1013.29	1062.44	1207.69	1412.08	1380.56	1361.16	1094.47	1384.6	-0.341673	1.79e-05	0.000346345	UBE2T	1	202331657	202341980	-	1652	protein_coding	ubiquitin conjugating enzyme E2 T [Source:HGNC Symbol;Acc:HGNC:25009]	-	888	1338	917	1364	1670	1424	33.5323	35.104	40.009	47.0479	45.6253	44.9893
ENSG00000176170	1420.66	1493.61	1629.13	1245.41	1188.77	1203.44	1514.46	1212.54	0.319829	1.84e-05	0.000355451	SPHK1	17	76376584	76387860	+	4416	protein_coding	sphingosine kinase 1 [Source:HGNC Symbol;Acc:HGNC:11240]	-	1245	1881	1237	1203	1438	1259	17.5874	18.4616	20.1901	15.5229	14.697	14.8801
ENSG00000127314	4365.81	4187.03	4667.44	3577.82	3481.17	3902.82	4406.76	3653.94	0.269409	1.85e-05	0.000356913	RAP1B	12	68610839	68671901	+	16942	protein_coding	RAP1B, member of RAS oncogene family [Source:HGNC Symbol;Acc:HGNC:9857]	-	3826	5273	3544	3456	4211	4083	14.0877	13.4897	15.0774	11.6237	11.2181	12.5784
ENSG00000110048	4460.52	4161.62	4090.6	3747.6	3479.52	3442.09	4237.58	3556.4	0.253179	1.91e-05	0.000367366	OSBP	11	59574398	59616144	-	5492	protein_coding	oxysterol binding protein [Source:HGNC Symbol;Acc:HGNC:8503]	-	3909	5241	3106	3620	4209	3601	44.4013	41.3613	40.7633	37.559	34.5898	34.2217
ENSG00000175471	385.688	339.06	412.221	257.777	238.912	272.423	378.99	256.371	0.559678	1.92e-05	0.00036857	MCTP1	5	94703741	95284575	-	12089	protein_coding	multiple C2 and transmembrane domain containing 1 [Source:HGNC Symbol;Acc:HGNC:26183]	-	338	427	313	249	289	285	1.74416	1.5309	1.86617	1.17367	1.07896	1.23045
ENSG00000242372	1998.05	2047.86	2213.88	2565.35	2642.91	2400.19	2086.59	2536.15	-0.282981	1.93e-05	0.00036984	EIF6	20	35278911	35284985	-	1631	protein_coding	eukaryotic translation initiation factor 6 [Source:HGNC Symbol;Acc:HGNC:6159]	-	1751	2579	1681	2478	3197	2511	66.9719	68.5342	74.2868	86.5732	88.4684	80.353
ENSG00000048991	847.83	859.163	933.752	1155.34	1063.94	1132.71	880.248	1117.33	-0.345312	1.93e-05	0.00036984	R3HDM1	2	135531455	135725270	+	7898	protein_coding	R3H domain containing 1 [Source:HGNC Symbol;Acc:HGNC:9757]	-	743	1082	709	1116	1287	1185	5.86857	5.93773	6.47034	8.05162	7.35463	7.83088
ENSG00000161010	634.446	775.788	704.595	535.224	546.439	445.436	704.943	509.033	0.472002	1.93e-05	0.00036984	MRNIP	5	179835133	179862173	-	8496	protein_coding	MRN complex interacting protein [Source:HGNC Symbol;Acc:HGNC:30817]	-	556	977	535	517	661	466	4.08245	4.98414	4.53876	3.46747	3.51145	2.86273
ENSG00000188452	18.2574	17.4691	18.438	57.974	43.8143	61.1757	18.0548	54.3213	-1.58913	1.93e-05	0.00036984	CERKL	2	181536676	181680665	-	4765	protein_coding	ceramide kinase like [Source:HGNC Symbol;Acc:HGNC:21699]	-	16	22	14	56	53	64	0.209468	0.20011	0.211769	0.669671	0.50201	0.701013
ENSG00000101361	7981.92	8573.37	8618.44	9502.55	9692.05	10133.2	8391.24	9775.93	-0.22029	1.96e-05	0.000374828	NOP56	20	2652145	2658393	+	5398	protein_coding	NOP56 ribonucleoprotein [Source:HGNC Symbol;Acc:HGNC:15911]	-	6995	10797	6544	9179	11724	10601	80.8379	86.6922	87.3793	96.8944	98.0263	102.5
ENSG00000069248	3545.37	3549.41	3832.47	4144.1	4293.8	4645.53	3642.41	4361.14	-0.260762	1.97e-05	0.000375243	NUP133	1	229440260	229508341	-	6080	protein_coding	nucleoporin 133 [Source:HGNC Symbol;Acc:HGNC:18016]	-	3107	4470	2910	4003	5194	4860	31.8785	31.865	34.4975	37.5161	38.5565	41.7198
ENSG00000148848	58.1956	57.9657	36.876	97.3134	104.989	129.043	51.0124	110.448	-1.09845	1.99e-05	0.000378564	ADAM12	10	126012381	126388455	-	9860	protein_coding	ADAM metallopeptidase domain 12 [Source:HGNC Symbol;Acc:HGNC:190]	-	51	73	28	94	127	135	0.322666	0.32089	0.204682	0.543234	0.581335	0.714605
ENSG00000168159	3014.76	2918.14	2497.03	3597.49	3738.27	3225.11	2809.98	3520.29	-0.324024	2.05e-05	0.000391358	RNF187	1	228487061	228495766	+	3285	protein_coding	ring finger protein 187 [Source:HGNC Symbol;Acc:HGNC:27146]	-	2642	3675	1896	3475	4522	3374	50.1716	48.4877	41.6007	60.2775	62.1291	53.6067
ENSG00000013561	1605.51	1555.55	1592.25	1282.67	1238.37	1349.69	1584.44	1290.25	0.296189	2.08e-05	0.00039539	RNF14	5	141958328	141990291	+	4987	protein_coding	ring finger protein 14 [Source:HGNC Symbol;Acc:HGNC:10058]	-	1407	1959	1209	1239	1498	1412	17.6001	17.0257	17.4737	14.1569	13.5573	14.7776
ENSG00000132792	616.188	612.213	654.549	781.613	832.471	823.96	627.65	812.682	-0.375498	2.1e-05	0.000397998	CTNNBL1	20	37693955	37872129	+	4148	protein_coding	catenin beta like 1 [Source:HGNC Symbol;Acc:HGNC:15879]	-	540	771	497	755	1007	862	8.12111	8.05612	8.63606	10.3716	10.957	10.8462
ENSG00000187957	254.463	269.183	300.276	190.486	152.11	182.571	274.641	175.056	0.651067	2.11e-05	0.000400847	DNER	2	229357629	229714558	-	3935	protein_coding	delta/notch like EGF repeat containing [Source:HGNC Symbol;Acc:HGNC:24456]	-	223	339	228	184	184	191	3.53525	3.73392	4.17627	2.66446	2.11044	2.53337
ENSG00000179104	19.3985	23.0275	26.34	69.3617	63.6547	53.5287	22.922	62.1817	-1.44358	2.12e-05	0.000400847	TMTC2	12	82686880	83134870	+	8323	protein_coding	transmembrane and tetratricopeptide repeat containing 2 [Source:HGNC Symbol;Acc:HGNC:25440]	-	17	29	20	67	77	56	0.127418	0.151018	0.1732	0.458702	0.417552	0.35117
ENSG00000148834	1280.3	1339.56	1384.17	1095.29	1025.92	1095.43	1334.68	1072.21	0.316281	2.13e-05	0.000402531	GSTO1	10	104235356	104267459	+	1691	protein_coding	glutathione S-transferase omega 1 [Source:HGNC Symbol;Acc:HGNC:13312]	-	1122	1687	1051	1058	1241	1146	41.3913	43.2396	44.7979	35.6515	33.1229	35.3712
ENSG00000182923	683.513	678.119	688.791	526.942	514.198	520.949	683.474	520.696	0.392342	2.14e-05	0.000403824	CEP63	3	134485721	134575017	+	10385	protein_coding	centrosomal protein 63 [Source:HGNC Symbol;Acc:HGNC:25815]	-	599	854	523	509	622	545	3.59816	3.56419	3.62989	2.79285	2.70323	2.73905
ENSG00000270504	44.5025	61.1419	47.412	128.371	99.2022	99.4105	51.0188	108.995	-1.07719	2.16e-05	0.000408506	AL391422.4	6	3751111	3753871	+	2761	antisense	novel transcript, antisense to PXDC1	-	39	77	36	124	120	104	0.881168	1.20874	0.939797	2.55912	1.96162	1.96597
ENSG00000164587	24743.4	23184.7	22886.8	19802.3	20155.4	21228.9	23605	20395.5	0.210817	2.19e-05	0.000412104	RPS14	5	150442635	150449756	-	5099	protein_coding	ribosomal protein S14 [Source:HGNC Symbol;Acc:HGNC:10387]	-	21684	29198	17378	19128	24381	22209	265.286	248.186	245.648	213.757	215.807	227.328
ENSG00000107438	922	894.101	804.686	1082.87	1122.64	1128.88	873.596	1111.46	-0.345359	2.22e-05	0.000417589	PDLIM1	10	95237572	95291024	-	2239	protein_coding	PDZ and LIM domain 1 [Source:HGNC Symbol;Acc:HGNC:2067]	-	808	1126	611	1046	1358	1181	22.5122	21.7969	19.6691	26.6203	27.3744	27.5299
ENSG00000154429	1225.53	1113.26	1054.92	1369.63	1432.64	1456.75	1131.24	1419.68	-0.327466	2.27e-05	0.000426503	CCSAP	1	229321005	229343294	-	6263	protein_coding	centriole, cilia and spindle associated protein [Source:HGNC Symbol;Acc:HGNC:29578]	-	1074	1402	801	1323	1733	1524	10.6975	9.70232	9.21825	12.0369	12.4887	12.7002
ENSG00000113712	4584.9	4400.63	4563.4	3811.79	3676.27	4020.39	4516.31	3836.15	0.235243	2.29e-05	0.00042913	CSNK1A1	5	149492197	149551552	-	7714	protein_coding	casein kinase 1 alpha 1 [Source:HGNC Symbol;Acc:HGNC:2451]	-	4018	5542	3465	3682	4447	4206	32.4931	31.1384	32.3759	27.1982	26.0188	28.4576
ENSG00000175166	12145.8	12086.2	13048.8	10716.9	10410.4	11032.7	12426.9	10720	0.212869	2.29e-05	0.000429801	PSMD2	3	184298709	184309054	+	5453	protein_coding	proteasome 26S subunit, non-ATPase 2 [Source:HGNC Symbol;Acc:HGNC:9559]	-	10644	15221	9908	10352	12593	11542	121.767	120.981	130.963	108.174	104.23	110.473
ENSG00000089818	1081.75	1064.03	1211.64	811.636	844.872	937.709	1119.14	864.739	0.369373	2.3e-05	0.000429801	NECAP1	12	8076939	8097859	+	8763	protein_coding	NECAP endocytosis associated 1 [Source:HGNC Symbol;Acc:HGNC:24539]	-	948	1340	920	784	1022	981	6.74863	6.62769	7.56716	5.09799	5.26378	5.84286
ENSG00000184524	227.077	237.421	189.648	145.97	137.23	106.102	218.049	129.767	0.754444	2.31e-05	0.000431811	CEND1	11	787104	790123	-	1649	protein_coding	cell cycle exit and neuronal differentiation 1 [Source:HGNC Symbol;Acc:HGNC:24153]	-	199	299	144	141	166	111	7.52823	7.85888	6.29419	4.87231	4.54346	3.51327
ENSG00000125901	2085.91	2162.2	2171.73	2563.28	2799.98	2438.43	2139.95	2600.56	-0.281822	2.34e-05	0.000436888	MRPS26	20	3045945	3048254	+	1127	protein_coding	mitochondrial ribosomal protein S26 [Source:HGNC Symbol;Acc:HGNC:14045]	-	1828	2723	1649	2476	3387	2551	101.184	104.721	105.462	125.188	135.641	118.14
ENSG00000225921	911.731	932.216	1024.63	1165.69	1199.52	1243.59	956.191	1202.93	-0.333631	2.39e-05	0.000446592	NOL7	6	13615327	13632739	+	1865	protein_coding	nucleolar protein 7 [Source:HGNC Symbol;Acc:HGNC:21040]	-	799	1174	778	1126	1451	1301	26.7256	27.2835	30.0676	34.4029	35.1146	36.4089
ENSG00000134668	333.198	265.213	301.593	174.957	192.618	212.203	300.001	193.259	0.628901	2.45e-05	0.000456353	SPOCD1	1	31790422	31816051	-	7085	protein_coding	SPOC domain containing 1 [Source:HGNC Symbol;Acc:HGNC:26338]	-	292	334	229	169	233	222	2.57101	2.04323	2.32967	1.3592	1.48428	1.63539
ENSG00000107020	848.971	817.078	758.591	606.656	633.24	628.007	808.213	622.634	0.377269	2.46e-05	0.000457276	PLGRKT	9	5357973	5437878	-	1493	protein_coding	plasminogen receptor with a C-terminal lysine [Source:HGNC Symbol;Acc:HGNC:23633]	-	744	1029	576	586	766	657	31.0866	29.8721	27.8074	22.3653	23.1563	22.9676
ENSG00000161813	3308.02	3227.02	3214.79	2698.9	2688.38	2868.57	3249.95	2751.95	0.240033	2.47e-05	0.000459805	LARP4	12	50392383	50480004	+	8112	protein_coding	La ribonucleoprotein domain family member 4 [Source:HGNC Symbol;Acc:HGNC:24320]	-	2899	4064	2441	2607	3252	3001	22.2936	21.7138	21.6889	18.3126	18.0935	19.3084
ENSG00000100599	463.282	482.783	409.587	578.704	705.989	598.375	451.884	627.689	-0.471586	2.52e-05	0.000466848	RIN3	14	92513774	92688994	+	8683	protein_coding	Ras and Rab interactor 3 [Source:HGNC Symbol;Acc:HGNC:18751]	-	406	608	311	559	854	626	2.91687	3.0349	2.5816	3.66841	4.43903	3.76282
ENSG00000157985	1801.78	1646.86	1563.28	1330.3	1288.8	1408	1670.64	1342.36	0.316429	2.52e-05	0.000466848	AGAP1	2	235494089	236131800	+	13910	protein_coding	ArfGAP with GTPase domain, ankyrin repeat and PH domain 1 [Source:HGNC Symbol;Acc:HGNC:16922]	-	1579	2074	1187	1285	1559	1473	7.08134	6.46237	6.15066	5.26395	5.05846	5.52694
ENSG00000196411	1622.63	1602.39	1544.84	1993.89	2002.23	1819.98	1589.95	1938.7	-0.285596	2.59e-05	0.00047886	EPHB4	7	100802565	100827521	-	6435	protein_coding	EPH receptor B4 [Source:HGNC Symbol;Acc:HGNC:3395]	-	1422	2018	1173	1926	2422	1904	13.7851	13.592	13.1386	17.0547	16.9873	15.4429
ENSG00000138162	1450.32	1465.02	1444.75	1171.9	1227.63	1155.65	1453.37	1185.06	0.294167	2.59e-05	0.000479016	TACC2	10	121989174	122254545	+	18844	protein_coding	transforming acidic coiled-coil containing protein 2 [Source:HGNC Symbol;Acc:HGNC:11523]	-	1271	1845	1097	1132	1485	1209	4.20758	4.24359	4.19596	3.42302	3.55675	3.34859
ENSG00000171943	402.805	331.913	406.953	537.294	509.238	538.155	380.557	528.229	-0.479913	2.61e-05	0.00048147	SRGAP2C	1	121184810	121392822	+	7311	protein_coding	SLIT-ROBO Rho GTPase activating protein 2C [Source:HGNC Symbol;Acc:HGNC:30584]	-	353	418	309	519	616	563	3.01202	2.47805	3.04635	4.04508	3.8028	4.01921
ENSG00000159674	46.7847	54.7895	39.51	106.631	121.523	81.249	47.0281	103.134	-1.11997	2.61e-05	0.00048147	SPON2	4	1166932	1208962	-	6013	protein_coding	spondin 2 [Source:HGNC Symbol;Acc:HGNC:11253]	-	41	69	30	103	147	85	0.425356	0.497357	0.359607	0.976073	1.10338	0.737797
ENSG00000077782	1834.87	2002.6	2121.69	2490.81	2407.31	2355.26	1986.38	2417.79	-0.283978	2.64e-05	0.000485672	FGFR1	8	38400215	38468834	-	13842	protein_coding	fibroblast growth factor receptor 1 [Source:HGNC Symbol;Acc:HGNC:3688]	-	1608	2522	1611	2406	2912	2464	7.24682	7.89689	8.3887	9.90451	9.49494	9.29076
ENSG00000177888	676.666	631.27	725.667	882.032	824.205	961.606	677.868	889.281	-0.394776	2.65e-05	0.00048828	ZBTB41	1	197153680	197200542	-	8562	protein_coding	zinc finger and BTB domain containing 41 [Source:HGNC Symbol;Acc:HGNC:24819]	ZBTB	593	795	551	852	997	1006	4.32056	4.02441	4.63847	5.67023	5.25557	6.13242
ENSG00000125817	3363.93	3563.7	3242.45	4032.3	4316.12	3846.42	3390.03	4064.95	-0.26103	2.68e-05	0.000491509	CENPB	20	3783851	3786690	-	2840	protein_coding	centromere protein B [Source:HGNC Symbol;Acc:HGNC:1852]	-	2948	4488	2462	3895	5221	4024	64.7544	68.4927	62.4839	78.1493	82.9726	73.9518
ENSG00000102452	91.2872	93.698	84.2879	141.829	179.391	157.719	89.7577	159.646	-0.829292	2.69e-05	0.0004935	NALCN	13	101053776	101416492	-	9140	protein_coding	sodium leak channel, non-selective [Source:HGNC Symbol;Acc:HGNC:19082]	-	80	118	64	137	217	165	0.546014	0.559559	0.504698	0.854103	1.07155	0.942209
ENSG00000134910	3108.33	3173.03	3341.23	2667.84	2789.23	2666.88	3207.53	2707.98	0.243193	2.71e-05	0.000496873	STT3A	11	125591712	125625215	+	7393	protein_coding	STT3A, catalytic subunit of the oligosaccharyltransferase complex [Source:HGNC Symbol;Acc:HGNC:6172]	-	2724	3996	2537	2577	3374	2790	22.9851	23.4269	24.7342	19.8623	20.5979	19.6967
ENSG00000111962	513.49	440.698	504.411	354.055	352.994	337.422	486.2	348.157	0.477328	2.73e-05	0.000500411	UST	6	148747328	149076990	+	4563	protein_coding	uronyl 2-sulfotransferase [Source:HGNC Symbol;Acc:HGNC:17223]	-	450	555	383	342	427	353	6.15209	5.27172	6.04988	4.27082	4.22354	4.0377
ENSG00000090661	352.597	385.115	346.371	525.907	504.278	472.2	361.361	500.795	-0.466095	2.75e-05	0.000502117	CERS4	19	8206736	8262421	+	4059	protein_coding	ceramide synthase 4 [Source:HGNC Symbol;Acc:HGNC:23747]	Homeobox	309	485	263	508	610	494	4.74897	5.17884	4.67019	7.1315	6.78282	6.3521
ENSG00000124120	482.681	481.989	605.82	696.723	689.455	743.667	523.496	709.948	-0.445276	2.8e-05	0.000510777	TTPAL	20	44475886	44494603	+	7044	protein_coding	alpha tocopherol transfer protein like [Source:HGNC Symbol;Acc:HGNC:16114]	-	423	607	460	673	834	778	3.74612	3.7349	4.70692	5.44417	5.34375	5.76461
ENSG00000126016	248.758	271.565	237.06	394.43	359.608	350.804	252.461	368.281	-0.53812	2.88e-05	0.000524349	AMOT	X	112774503	112840815	-	8502	protein_coding	angiomotin [Source:HGNC Symbol;Acc:HGNC:17810]	-	218	342	180	381	435	367	1.59954	1.74347	1.52598	2.55352	2.30923	2.25296
ENSG00000164070	627.599	594.744	633.477	801.283	797.751	789.549	618.607	796.194	-0.366498	2.9e-05	0.000526978	HSPA4L	4	127781821	127840733	+	11621	protein_coding	heat shock protein family A (Hsp70) member 4 like [Source:HGNC Symbol;Acc:HGNC:17041]	-	550	749	481	774	965	826	2.95243	2.7935	2.98332	3.79519	3.74786	3.70976
ENSG00000177370	1223.25	1148.2	1165.54	906.878	980.448	937.709	1179	941.678	0.322547	2.9e-05	0.000526978	TIMM22	17	997117	1003671	+	3194	protein_coding	translocase of inner mitochondrial membrane 22 [Source:HGNC Symbol;Acc:HGNC:17317]	-	1072	1446	885	876	1186	981	20.9373	19.622	19.9713	15.6281	16.759	16.0304
ENSG00000153904	1071.48	939.362	1129.99	1349.97	1243.33	1449.1	1046.94	1347.47	-0.367433	2.9e-05	0.000526978	DDAH1	1	85318481	85578363	-	4568	protein_coding	dimethylarginine dimethylaminohydrolase 1 [Source:HGNC Symbol;Acc:HGNC:2715]	-	939	1183	858	1304	1504	1516	12.8233	11.2245	13.5382	16.2663	14.8601	17.3214
ENSG00000116678	49.0669	52.4074	48.729	114.913	99.2022	94.6312	50.0677	102.915	-1.03366	2.93e-05	0.000530971	LEPR	1	65420652	65641559	+	11370	protein_coding	leptin receptor [Source:HGNC Symbol;Acc:HGNC:6554]	-	43	66	37	111	120	99	0.235922	0.25159	0.234552	0.556287	0.476344	0.454448
ENSG00000138279	4449.11	4643.61	4785.97	5424.71	5214.73	5588.97	4626.23	5409.47	-0.225662	2.99e-05	0.000541843	ANXA7	10	73375101	73414076	-	2862	protein_coding	annexin A7 [Source:HGNC Symbol;Acc:HGNC:545]	-	3899	5848	3634	5240	6308	5847	84.9853	88.5621	91.5195	104.327	99.4768	106.628
ENSG00000133069	450.73	427.993	462.267	705.005	624.974	534.332	446.997	621.437	-0.476815	3.01e-05	0.000543835	TMCC2	1	205228176	205285632	+	5592	protein_coding	transmembrane and coiled-coil domain family 2 [Source:HGNC Symbol;Acc:HGNC:24239]	-	395	539	351	681	756	559	4.40646	4.17765	4.52416	6.93931	6.10175	5.2174
ENSG00000203724	38.797	27.7918	25.023	71.4322	75.2283	74.5579	30.5373	73.7395	-1.27371	3.05e-05	0.000552002	C1orf53	1	197902647	197907367	+	611	protein_coding	chromosome 1 open reading frame 53 [Source:HGNC Symbol;Acc:HGNC:30003]	-	34	35	19	69	91	78	3.47135	2.48277	2.24135	6.43493	6.72202	6.66289
ENSG00000203950	354.879	370.028	297.642	511.413	486.917	452.127	340.849	483.486	-0.497256	3.07e-05	0.000554488	RTL8A	X	135050932	135052196	-	1265	protein_coding	retrotransposon Gag like 8A [Source:HGNC Symbol;Acc:HGNC:24514]	-	311	466	226	494	589	473	15.3366	15.9663	12.877	22.2522	21.0148	19.5155
ENSG00000196839	62.7599	50.0252	48.729	134.582	103.336	95.587	53.838	111.168	-1.0453	3.08e-05	0.000556032	ADA	20	44619522	44652233	-	2852	protein_coding	adenosine deaminase [Source:HGNC Symbol;Acc:HGNC:186]	-	55	63	37	130	125	100	1.20302	0.957417	0.935083	2.59735	1.97815	1.83004
ENSG00000122863	1458.31	1434.06	1530.35	1978.36	1689.74	1815.2	1474.24	1827.77	-0.310293	3.11e-05	0.00056069	CHST3	10	71964365	72013564	+	6970	protein_coding	carbohydrate sulfotransferase 3 [Source:HGNC Symbol;Acc:HGNC:1971]	-	1278	1806	1162	1911	2044	1899	11.4382	11.2304	12.0163	15.623	13.2357	14.2201
ENSG00000166444	326.352	358.911	280.521	501.061	533.212	398.598	321.928	477.623	-0.563314	3.12e-05	0.000561098	ST5	11	8693351	8910951	-	14262	protein_coding	suppression of tumorigenicity 5 [Source:HGNC Symbol;Acc:HGNC:11350]	-	286	452	213	484	645	417	1.25097	1.37362	1.07646	1.93375	2.04117	1.52604
ENSG00000132182	9746.05	10000.3	8831.8	11506.8	11602.5	10669.4	9526.04	11259.6	-0.240618	3.17e-05	0.00056818	NUP210	3	13316235	13420309	-	8182	protein_coding	nucleoporin 210 [Source:HGNC Symbol;Acc:HGNC:30052]	-	8541	12594	6706	11115	14035	11162	65.1193	66.7136	59.0748	77.408	77.4199	71.2019
ENSG00000101266	4590.6	4769.86	5160	5551.01	5621.46	6105.14	4840.16	5759.2	-0.251423	3.17e-05	0.00056818	CSNK2A1	20	472498	543835	-	29523	protein_coding	casein kinase 2 alpha 1 [Source:HGNC Symbol;Acc:HGNC:2457]	-	4023	6007	3918	5362	6800	6387	8.50061	8.81875	9.56538	10.3491	10.3956	11.2913
ENSG00000166902	1739.02	1700.06	1716.05	1436.93	1430.16	1407.04	1718.38	1424.71	0.270059	3.23e-05	0.000578782	MRPL16	11	59806135	59810872	-	2271	protein_coding	mitochondrial ribosomal protein L16 [Source:HGNC Symbol;Acc:HGNC:14476]	-	1524	2141	1303	1388	1730	1472	41.8628	40.8611	41.3548	34.8264	34.3818	33.8298
ENSG00000142166	2274.19	2289.25	2209.92	1773.38	1865.83	1980.56	2257.79	1873.26	0.269658	3.25e-05	0.000581595	IFNAR1	21	33324477	33359862	+	6301	protein_coding	interferon alpha and beta receptor subunit 1 [Source:HGNC Symbol;Acc:HGNC:5432]	-	1993	2883	1678	1713	2257	2072	19.7314	19.831	19.1947	15.4912	16.1667	17.1629
ENSG00000129682	35.3738	26.9977	22.389	73.5027	64.4814	72.6462	28.2535	70.2101	-1.30853	3.29e-05	0.000587695	FGF13	X	138614731	139222777	-	20681	protein_coding	fibroblast growth factor 13 [Source:HGNC Symbol;Acc:HGNC:3670]	-	31	34	17	71	78	76	0.0935084	0.0712553	0.0592483	0.195624	0.170225	0.191801
ENSG00000062598	591.084	573.305	633.477	821.988	757.243	758.961	599.289	779.397	-0.381436	3.32e-05	0.000593377	ELMO2	20	46366049	46432985	-	6598	protein_coding	engulfment and cell motility 2 [Source:HGNC Symbol;Acc:HGNC:17233]	-	518	722	481	794	916	794	4.89754	4.7428	5.25449	6.85716	6.26589	6.28084
ENSG00000159216	1958.11	1812.02	1872.77	1440.03	1566.57	1604.91	1880.97	1537.17	0.289633	3.36e-05	0.000599307	RUNX1	21	34787801	36004667	-	15574	protein_coding	runt related transcription factor 1 [Source:HGNC Symbol;Acc:HGNC:10471]	Runt	1716	2282	1422	1391	1895	1679	6.87349	6.35076	6.58109	5.08936	5.49172	5.62678
ENSG00000114861	287.555	263.625	323.982	195.662	172.777	202.645	291.72	190.361	0.612238	3.46e-05	0.000616077	FOXP1	3	70952817	71583993	-	36714	protein_coding	forkhead box P1 [Source:HGNC Symbol;Acc:HGNC:3823]	Fork	252	332	246	189	209	212	0.428183	0.391937	0.482949	0.293337	0.25693	0.301379
ENSG00000172432	1061.21	1054.5	1079.94	741.239	881.246	866.975	1065.22	829.82	0.358031	3.48e-05	0.0006197	GTPBP2	6	43605316	43629162	-	4624	protein_coding	GTP binding protein 2 [Source:HGNC Symbol;Acc:HGNC:4670]	-	930	1328	820	716	1066	907	12.5466	12.4477	12.7819	8.82331	10.4049	10.2376
ENSG00000157168	41.0792	58.7598	52.68	103.525	82.6685	156.763	50.8397	114.319	-1.15884	3.54e-05	0.000629095	NRG1	8	31639386	32767959	+	11328	protein_coding	neuregulin 1 [Source:HGNC Symbol;Acc:HGNC:7997]	-	36	74	40	100	100	164	0.198248	0.283132	0.25451	0.503017	0.398425	0.755614
ENSG00000169446	842.124	844.87	1032.53	1142.92	1108.58	1364.98	906.507	1205.49	-0.414284	3.6e-05	0.000638236	MMGT1	X	135962070	135974063	-	3738	protein_coding	membrane magnesium transporter 1 [Source:HGNC Symbol;Acc:HGNC:28100]	-	738	1064	784	1104	1341	1428	12.3162	12.3371	15.1173	16.8293	16.1916	19.9388
ENSG00000247315	798.763	775.788	732.252	995.91	1001.12	932.93	768.934	976.652	-0.343843	3.61e-05	0.000639589	ZCCHC3	20	296968	300321	+	3354	protein_coding	zinc finger CCHC-type containing 3 [Source:HGNC Symbol;Acc:HGNC:16230]	-	700	977	556	962	1211	976	13.0195	12.6253	11.9484	16.3436	16.296	15.1878
ENSG00000151136	103.839	121.49	159.357	59.0092	56.2146	77.4255	128.229	64.2164	0.993665	3.62e-05	0.000641087	BTBD11	12	107318413	107659642	+	7924	protein_coding	BTB domain containing 11 [Source:HGNC Symbol;Acc:HGNC:23844]	-	91	153	121	57	68	81	0.716403	0.836868	1.10062	0.409889	0.387315	0.533519
ENSG00000067057	3467.77	3821.77	3828.52	4277.65	4533.54	4335.83	3706.02	4382.34	-0.241836	3.63e-05	0.0006419	PFKP	10	3066333	3137712	+	4836	protein_coding	phosphofructokinase, platelet [Source:HGNC Symbol;Acc:HGNC:8878]	-	3039	4813	2907	4132	5484	4536	39.2017	43.136	43.3268	48.6867	51.1812	48.9549
ENSG00000182901	2.28218	2.38215	5.268	24.846	19.8404	25.8085	3.31078	23.4983	-2.88533	3.64e-05	1	RGS7	1	240775515	241357230	-	2575	protein_coding	regulator of G protein signaling 7 [Source:HGNC Symbol;Acc:HGNC:10003]	-	2	3	4	24	24	27	0.0484522	0.0504957	0.111965	0.531092	0.420662	0.547263
ENSG00000182197	2147.53	2154.26	2456.2	2635.74	2718.97	2843.71	2252.66	2732.81	-0.280809	3.66e-05	0.000646542	EXT1	8	117794490	118111853	-	8325	protein_coding	exostosin glycosyltransferase 1 [Source:HGNC Symbol;Acc:HGNC:3512]	-	1882	2713	1865	2546	3289	2975	14.1025	14.1246	16.147	17.4265	17.8311	18.6514
ENSG00000169710	8640.33	8561.46	7567.48	10065.7	10055	9295.84	8256.42	9805.51	-0.247488	3.7e-05	0.000652579	FASN	17	82078333	82098332	-	9364	protein_coding	fatty acid synthase [Source:HGNC Symbol;Acc:HGNC:3594]	-	7572	10782	5746	9723	12163	9725	50.444	49.9054	44.2285	59.1664	58.6245	54.2048
ENSG00000147257	21.6807	16.6751	17.121	56.9387	56.2146	45.8818	18.4923	53.0117	-1.52543	3.77e-05	0.00066478	GPC3	X	133535745	133985895	-	2711	protein_coding	glypican 3 [Source:HGNC Symbol;Acc:HGNC:4451]	-	19	21	13	55	68	48	0.437204	0.335737	0.34563	1.15603	1.13208	0.924104
ENSG00000122378	682.372	694.794	711.18	931.724	952.341	816.313	696.115	900.126	-0.371746	3.83e-05	0.000674509	PRXL2A	10	80407829	80437115	+	6520	protein_coding	peroxiredoxin like 2A [Source:HGNC Symbol;Acc:HGNC:28651]	-	598	875	540	900	1152	854	5.72155	5.81662	5.96959	7.86558	7.97452	6.83628
ENSG00000118515	2751.17	2708.51	3291.18	2099.49	2149.38	2577.03	2916.95	2275.3	0.357007	3.94e-05	0.000691303	SGK1	6	134169246	134318112	-	9992	protein_coding	serum/glucocorticoid regulated kinase 1 [Source:HGNC Symbol;Acc:HGNC:10810]	-	2411	3411	2499	2028	2600	2696	15.0524	14.7958	18.0265	11.5652	11.7441	14.0824
ENSG00000152223	1335.07	1139.46	1290.66	971.064	881.246	1059.1	1255.07	970.471	0.369514	3.94e-05	0.000691303	EPG5	18	45847609	45967339	-	13740	protein_coding	ectopic P-granules autophagy protein 5 homolog [Source:HGNC Symbol;Acc:HGNC:29331]	-	1170	1435	980	938	1066	1108	5.31202	4.52663	5.14088	3.89002	3.50163	4.20884
ENSG00000165300	111.827	104.815	130.383	219.473	201.711	164.41	115.675	195.198	-0.762834	3.99e-05	0.000698903	SLITRK5	13	87672615	87696272	+	21103	protein_coding	SLIT and NTRK like family member 5 [Source:HGNC Symbol;Acc:HGNC:20295]	-	98	132	99	212	244	172	0.289696	0.271106	0.338134	0.572437	0.521849	0.425396
ENSG00000120162	36.5149	31.762	40.827	8.282	11.5736	8.60283	36.368	9.48614	1.92137	4.06e-05	0.000711252	MOB3B	9	27325209	27529781	-	7087	protein_coding	MOB kinase activator 3B [Source:HGNC Symbol;Acc:HGNC:23825]	-	32	40	31	8	14	9	0.281675	0.244629	0.315281	0.0643226	0.089159	0.0662811
ENSG00000121361	14.8342	13.4989	10.536	40.3747	42.9876	45.8818	12.9563	43.0814	-1.7236	4.09e-05	0.000714757	KCNJ8	12	21764955	21775581	-	2484	protein_coding	potassium voltage-gated channel subfamily J member 8 [Source:HGNC Symbol;Acc:HGNC:6269]	-	13	17	8	39	52	48	0.326477	0.296625	0.232133	0.894642	0.944825	1.00855
ENSG00000196405	499.797	513.751	470.169	659.454	708.469	610.801	494.572	659.575	-0.413576	4.1e-05	0.000716352	EVL	14	99971449	100144236	+	10621	protein_coding	Enah/Vasp-like [Source:HGNC Symbol;Acc:HGNC:20234]	-	438	647	357	637	857	639	2.57258	2.64027	2.42271	3.41751	3.64179	3.14011
ENSG00000119950	297.824	264.419	347.688	412.029	444.756	438.745	303.31	431.843	-0.51973	4.12e-05	0.000718095	MXI1	10	110207605	110287365	+	4607	protein_coding	MAX interactor 1, dimerization protein [Source:HGNC Symbol;Acc:HGNC:7534]	bHLH	261	333	264	398	538	459	3.53413	3.13282	4.13032	4.92267	5.27064	5.20001
ENSG00000167889	66.1832	76.2289	57.948	151.146	114.082	122.351	66.7867	129.193	-0.936165	4.12e-05	0.000718194	MGAT5B	17	76868456	76950393	+	6386	protein_coding	alpha-1,6-mannosylglycoprotein 6-beta-N-acetylglucosaminyltransferase B [Source:HGNC Symbol;Acc:HGNC:24140]	-	58	96	44	146	138	128	0.566578	0.651557	0.496617	1.30275	0.975326	1.04614
ENSG00000105767	163.176	155.634	143.553	241.213	257.099	223.674	154.121	240.662	-0.641683	4.13e-05	0.000718296	CADM4	19	43622368	43639839	-	2246	protein_coding	cell adhesion molecule 4 [Source:HGNC Symbol;Acc:HGNC:30825]	-	143	196	109	233	311	234	3.97179	3.7823	3.49796	5.91129	6.24957	5.4377
ENSG00000140379	17.1163	19.8513	21.072	4.141	0.826685	0	19.3465	1.65589	3.6128	4.21e-05	1	BCL2A1	15	79960889	79971446	-	1089	protein_coding	BCL2 related protein A1 [Source:HGNC Symbol;Acc:HGNC:991]	-	15	25	16	4	1	0	0.859258	0.994998	1.05899	0.2093	0.041445	0
ENSG00000166710	9747.19	9865.29	8997.74	11470.6	10865.1	10868.2	9536.74	11068	-0.214151	4.22e-05	0.000733448	B2M	15	44711487	44718877	+	6079	protein_coding	beta-2-microglobulin [Source:HGNC Symbol;Acc:HGNC:914]	-	8542	12424	6832	11080	13143	11370	87.6572	88.5807	81.0054	103.859	97.5803	97.6197
ENSG00000168938	157.47	200.101	177.795	309.54	264.539	259.997	178.455	278.025	-0.631397	4.3e-05	0.000747433	PPIC	5	123023250	123036741	-	2098	protein_coding	peptidylprolyl isomerase C [Source:HGNC Symbol;Acc:HGNC:9256]	-	138	252	135	299	320	272	4.10331	5.20601	4.63795	8.12086	6.88405	6.76663
ENSG00000134109	2467.04	2425.03	2419.33	2035.3	2031.99	2116.3	2437.13	2061.2	0.24174	4.36e-05	0.000756942	EDEM1	3	5187646	5219957	+	6758	protein_coding	ER degradation enhancing alpha-mannosidase like protein 1 [Source:HGNC Symbol;Acc:HGNC:18967]	-	2162	3054	1837	1966	2458	2214	19.9571	19.5867	19.5925	16.5768	16.4158	17.0989
ENSG00000131507	2611.95	2563.99	2716.97	2194.73	2299.01	2146.89	2630.97	2213.54	0.247759	4.42e-05	0.000765785	NDFIP1	5	142108505	142154443	+	6024	protein_coding	Nedd4 family interacting protein 1 [Source:HGNC Symbol;Acc:HGNC:17592]	-	2289	3229	2063	2120	2781	2246	23.704	23.2323	24.6838	20.0534	20.8361	19.4596
ENSG00000160014	3781.57	3714.57	3465.02	4410.16	4488.9	4083.48	3653.72	4327.51	-0.243576	4.45e-05	0.00077051	CALM3	19	46601074	46610793	+	3667	protein_coding	calmodulin 3 [Source:HGNC Symbol;Acc:HGNC:1449]	-	3314	4678	2631	4260	5430	4272	56.377	55.2916	51.714	66.1965	66.8326	60.8036
ENSG00000101928	569.404	612.213	704.595	785.754	841.565	846.901	628.737	824.74	-0.395256	4.48e-05	0.000774208	MOSPD1	X	134887626	134915267	-	2675	protein_coding	motile sperm domain containing 1 [Source:HGNC Symbol;Acc:HGNC:25235]	-	499	771	535	759	1018	886	11.6369	12.4922	14.4154	16.1679	17.1761	17.287
ENSG00000177508	158.611	185.014	140.919	102.49	84.3218	91.7636	161.515	92.8584	0.810229	4.52e-05	0.000779564	IRX3	16	54283304	54286763	-	2911	protein_coding	iroquois homeobox 3 [Source:HGNC Symbol;Acc:HGNC:14360]	Homeobox	139	233	107	99	102	96	2.97874	3.46916	2.64935	1.93789	1.58146	1.72123
ENSG00000235245	184.857	162.78	148.821	93.1724	104.162	91.7636	165.486	96.3661	0.778963	4.6e-05	0.000792494	AL360181.2	10	133295187	133295977	-	626	antisense	novel transcript	-	162	205	113	90	126	96	16.1436	14.1935	13.0107	8.19227	9.08439	8.00398
ENSG00000132613	403.946	370.028	451.731	617.009	565.452	508.523	408.568	563.661	-0.469667	4.86e-05	0.000836899	MTSS1L	16	70661204	70686066	-	4999	protein_coding	MTSS1L, I-BAR domain containing [Source:HGNC Symbol;Acc:HGNC:25094]	-	354	466	343	596	684	532	4.41754	4.04029	4.94549	6.79359	6.17551	5.55441
ENSG00000125818	2961.13	3186.53	3021.2	3796.26	3765.55	3386.65	3056.28	3649.49	-0.25503	4.87e-05	0.000836899	PSMF1	20	1113263	1189415	+	5296	protein_coding	proteasome inhibitor subunit 1 [Source:HGNC Symbol;Acc:HGNC:9571]	-	2595	4013	2294	3667	4555	3543	30.5668	32.8421	31.2208	39.4547	38.8186	34.9166
ENSG00000280287	168.881	166.751	169.893	96.2782	111.602	89.8518	168.508	99.2441	0.759725	4.88e-05	0.000836899	AC131212.3	12	132550729	132554947	+	4219	TEC	novel transcript	-	148	210	129	93	135	94	2.18833	2.15735	2.20383	1.25606	1.44419	1.16286
ENSG00000090621	13792.3	14796.3	14462	15763.7	17224.8	16697.1	14350.2	16561.9	-0.206766	4.88e-05	0.000836899	PABPC4	1	39560816	39576790	-	6782	protein_coding	poly(A) binding protein cytoplasmic 4 [Source:HGNC Symbol;Acc:HGNC:8557]	-	12087	18634	10981	15227	20836	17468	111.179	119.085	116.703	127.936	138.662	134.43
ENSG00000044459	766.812	713.058	777.029	540.4	538.998	630.875	752.3	570.091	0.398211	4.89e-05	0.000837457	CNTLN	9	17134982	17503923	+	11064	protein_coding	centlein [Source:HGNC Symbol;Acc:HGNC:23432]	-	672	898	590	522	652	660	3.78894	3.51782	3.8436	2.6884	2.65971	3.11344
ENSG00000197965	1537.05	1568.25	1496.11	1210.21	1167.28	1347.78	1533.8	1241.75	0.306224	5.02e-05	0.000858715	MPZL1	1	167721192	167791919	+	7069	protein_coding	myelin protein zero like 1 [Source:HGNC Symbol;Acc:HGNC:7226]	-	1347	1975	1136	1169	1412	1410	11.8869	12.1093	11.5829	9.42307	9.01522	10.4105
ENSG00000138614	1678.54	1635.74	1850.38	2035.3	2049.35	2181.3	1721.56	2088.65	-0.281224	5.04e-05	0.000861628	INTS14	15	65578753	65611289	-	4210	protein_coding	integrator complex subunit 14 [Source:HGNC Symbol;Acc:HGNC:25372]	-	1471	2060	1405	1966	2479	2282	21.7967	21.2078	24.0543	26.6095	26.5763	28.2906
ENSG00000138413	1693.38	1527.75	1331.49	1882.08	1967.51	1870.64	1517.54	1906.74	-0.328149	5.15e-05	0.000880081	IDH1	2	208236227	208266074	-	4721	protein_coding	isocitrate dehydrogenase (NADP(+)) 1, cytosolic [Source:HGNC Symbol;Acc:HGNC:5382]	-	1484	1924	1011	1818	2380	1957	19.6092	17.6637	15.4353	21.943	22.7532	21.6355
ENSG00000121644	1951.26	1956.54	2120.37	2328.28	2363.49	2554.09	2009.39	2415.28	-0.266831	5.3e-05	0.000904822	DESI2	1	244652935	244709033	+	5104	protein_coding	desumoylating isopeptidase 2 [Source:HGNC Symbol;Acc:HGNC:24264]	-	1710	2464	1610	2249	2859	2672	20.9	20.9238	22.736	25.1082	25.2815	27.3234
ENSG00000166681	1946.7	1774.7	1777.95	2129.51	2316.37	2187.03	1833.12	2210.97	-0.27151	5.39e-05	0.000918379	BEX3	X	103376340	103378077	+	1080	protein_coding	brain expressed X-linked 3 [Source:HGNC Symbol;Acc:HGNC:13388]	-	1706	2235	1350	2057	2802	2288	98.5407	89.6941	90.0966	108.529	117.097	110.571
ENSG00000092820	6830.56	6701.79	7229.01	7722.96	8119.7	8107.69	6920.45	7983.45	-0.206984	5.41e-05	0.000920768	EZR	6	158765741	158819412	-	3342	protein_coding	ezrin [Source:HGNC Symbol;Acc:HGNC:12691]	-	5986	8440	5489	7460	9822	8482	111.735	109.458	118.382	127.195	132.646	132.465
ENSG00000150403	1305.41	1316.54	1327.54	1648.12	1671.56	1500.72	1316.49	1606.8	-0.287898	5.49e-05	0.000932423	TMCO3	13	113490995	113554590	+	10407	protein_coding	transmembrane and coiled-coil domains 3 [Source:HGNC Symbol;Acc:HGNC:20329]	-	1144	1658	1008	1592	2022	1570	6.85742	6.90508	6.98125	8.71673	8.7691	7.87378
ENSG00000143641	5619.87	5204.21	4836.02	6295.35	6183.6	6022.94	5220.03	6167.3	-0.240127	5.57e-05	0.000946114	GALNT2	1	230057990	230282124	+	7743	protein_coding	polypeptide N-acetylgalactosaminyltransferase 2 [Source:HGNC Symbol;Acc:HGNC:4124]	-	4925	6554	3672	6081	7480	6301	39.6787	36.6866	34.1815	44.7509	43.6005	42.4727
ENSG00000066926	418.78	428.787	400.368	553.858	530.732	588.816	415.978	557.802	-0.420135	5.61e-05	0.000951732	FECH	18	57548283	57586772	-	4473	protein_coding	ferrochelatase [Source:HGNC Symbol;Acc:HGNC:3647]	-	367	540	304	535	642	616	5.11832	5.23245	4.89861	6.81539	6.47792	7.18772
ENSG00000164181	397.099	374.792	372.711	297.117	265.366	238.968	381.534	267.15	0.515275	5.69e-05	0.000964273	ELOVL7	5	60751791	60844389	-	4576	protein_coding	ELOVL fatty acid elongase 7 [Source:HGNC Symbol;Acc:HGNC:26292]	-	348	472	283	287	321	250	4.7441	4.4706	4.45757	3.57381	3.16606	2.85143
ENSG00000189337	552.287	540.749	538.653	666.701	705.162	751.314	543.896	707.726	-0.380378	5.7e-05	0.000964726	KAZN	1	13892792	15118043	+	13841	protein_coding	kazrin, periplakin interacting protein [Source:HGNC Symbol;Acc:HGNC:29173]	-	484	681	409	644	853	786	2.18141	2.1325	2.12987	2.65127	2.78151	2.96391
ENSG00000146409	421.062	443.08	370.077	303.328	275.286	300.143	411.406	292.919	0.496467	5.87e-05	0.000991727	SLC18B1	6	132769370	132813339	-	2760	protein_coding	solute carrier family 18 member B1 [Source:HGNC Symbol;Acc:HGNC:21573]	-	369	558	281	293	333	314	8.34022	8.76264	7.3383	6.04915	5.44546	5.93786
ENSG00000132359	2956.56	3005.48	3296.45	2441.12	2637.95	2653.5	3086.16	2577.52	0.258283	5.88e-05	0.000992328	RAP1GAP2	17	2755705	3037739	+	7530	protein_coding	RAP1 GTPase activating protein 2 [Source:HGNC Symbol;Acc:HGNC:29176]	-	2591	3785	2503	2358	3191	2776	21.4651	21.7862	23.9587	17.8437	19.1263	19.2413
ENSG00000181143	336.621	323.179	292.374	451.369	405.902	477.935	317.391	445.069	-0.483725	6.02e-05	0.00101574	MUC16	19	8848844	8981342	-	43830	protein_coding	mucin 16, cell surface associated [Source:HGNC Symbol;Acc:HGNC:15582]	-	295	407	222	436	491	500	0.419866	0.40247	0.365073	0.566828	0.505603	0.595399
ENSG00000205476	937.976	953.655	1050.97	1231.95	1251.6	1171.9	980.865	1218.48	-0.315531	6.04e-05	0.00101779	CCDC85C	14	99500180	99604026	-	17449	protein_coding	coiled-coil domain containing 85C [Source:HGNC Symbol;Acc:HGNC:35459]	-	822	1201	798	1190	1514	1226	2.93874	2.9832	3.29633	3.88609	3.91611	3.66715
ENSG00000107679	777.082	787.698	817.856	613.903	632.414	622.272	794.212	622.863	0.349288	6.06e-05	0.00101935	PLEKHA1	10	122374696	122442602	+	23986	protein_coding	pleckstrin homology domain containing A1 [Source:HGNC Symbol;Acc:HGNC:14335]	-	681	992	621	593	765	651	1.77113	1.79252	1.86609	1.40875	1.43947	1.41655
ENSG00000103202	1135.38	1355.44	1224.81	1528.03	1741.82	1463.44	1238.55	1577.76	-0.347671	6.11e-05	0.00102678	NME4	16	396725	410367	+	3670	protein_coding	NME/NM23 nucleoside diphosphate kinase 4 [Source:HGNC Symbol;Acc:HGNC:7852]	-	995	1707	930	1476	2107	1531	16.9129	20.1594	18.2648	22.9169	25.9118	21.773
ENSG00000064961	1389.85	1468.2	1363.09	1672.96	1822.84	1653.66	1407.05	1716.49	-0.285692	6.17e-05	0.00103588	HMG20B	19	3572777	3579088	+	3857	protein_coding	high mobility group 20B [Source:HGNC Symbol;Acc:HGNC:5002]	HMG	1218	1849	1035	1616	2205	1730	19.6996	20.7777	19.3414	23.8741	25.8023	23.4102
ENSG00000067533	526.042	595.538	626.892	723.639	779.564	779.99	582.824	761.064	-0.386163	6.21e-05	0.00104117	RRP15	1	218285287	218337983	+	7883	protein_coding	ribosomal RNA processing 15 homolog [Source:HGNC Symbol;Acc:HGNC:24255]	-	461	750	476	699	943	816	3.64812	4.12363	4.35225	5.05268	5.39908	5.40266
ENSG00000047849	5189.68	5406.69	5034.89	6128.68	5978.58	5923.53	5210.42	6010.26	-0.205012	6.23e-05	0.00104327	MAP4	3	47850690	48089272	-	14943	protein_coding	microtubule associated protein 4 [Source:HGNC Symbol;Acc:HGNC:6862]	-	4548	6809	3823	5920	7232	6197	18.9864	19.7495	18.4402	22.5746	21.8434	21.6448
ENSG00000111058	6.84654	4.7643	3.951	23.8107	32.2407	24.8526	5.18728	26.968	-2.38097	6.31e-05	0.00105466	ACSS3	12	80936414	81261205	+	14301	protein_coding	acyl-CoA synthetase short chain family member 3 [Source:HGNC Symbol;Acc:HGNC:24723]	-	6	6	3	23	39	26	0.0261725	0.0181842	0.01512	0.0916426	0.123083	0.0948891
ENSG00000259354	29.6683	43.6728	30.291	10.3525	7.44016	9.5587	34.544	9.11712	1.94279	6.35e-05	0.00106135	AC025580.2	15	45448427	45513767	+	3886	antisense	novel transcript, antisense to SLC30A4	-	26	55	23	10	9	10	0.417379	0.613437	0.426602	0.146634	0.10453	0.134309
ENSG00000124006	1154.78	1173.61	969.311	1418.29	1556.65	1282.78	1099.23	1419.24	-0.366247	6.41e-05	0.00106906	OBSL1	2	219550729	219571859	-	9611	protein_coding	obscurin like 1 [Source:HGNC Symbol;Acc:HGNC:29092]	-	1012	1478	736	1370	1883	1342	6.56859	6.66524	5.5196	8.12247	8.84263	7.28775
ENSG00000154358	831.854	861.545	833.66	1152.23	1069.73	979.767	842.353	1067.24	-0.339809	6.44e-05	0.00107298	OBSCN	1	228208130	228378874	+	32290	protein_coding	obscurin, cytoskeletal calmodulin and titin-interacting RhoGEF [Source:HGNC Symbol;Acc:HGNC:15719]	-	729	1085	633	1113	1294	1025	1.40838	1.45637	1.41297	1.9641	1.8087	1.65678
ENSG00000156110	1546.18	1474.55	1630.44	1904.86	1752.57	2139.24	1550.39	1932.22	-0.318751	6.56e-05	0.00109157	ADK	10	74151185	74709303	+	3184	protein_coding	adenosine kinase [Source:HGNC Symbol;Acc:HGNC:257]	-	1355	1857	1238	1840	2120	2238	26.5477	25.2784	28.025	32.9292	30.0512	36.6857
ENSG00000116198	1095.45	1164.87	1177.4	1432.79	1357.42	1410.86	1145.91	1400.36	-0.288591	6.58e-05	0.00109427	CEP104	1	3812081	3857214	-	7876	protein_coding	centrosomal protein 104 [Source:HGNC Symbol;Acc:HGNC:24866]	-	960	1467	894	1384	1642	1476	7.60372	8.07299	8.18144	10.0131	9.40951	9.78115
ENSG00000170921	615.047	516.927	605.82	426.523	401.769	451.171	579.265	426.487	0.438132	6.63e-05	0.00110048	TANC2	17	63009556	63427699	+	22866	protein_coding	tetratricopeptide repeat, ankyrin repeat and coiled-coil containing 2 [Source:HGNC Symbol;Acc:HGNC:30212]	-	539	651	460	412	486	472	1.47048	1.23396	1.44999	1.0267	0.959281	1.07736
ENSG00000160789	11368.7	11204.9	10081.6	12928.2	13922.2	12001.9	10885.1	12950.8	-0.250461	6.77e-05	0.00112145	LMNA	1	156082573	156140089	+	6985	protein_coding	lamin A/C [Source:HGNC Symbol;Acc:HGNC:6636]	-	9963	14111	7655	12488	16841	12556	88.9783	87.5591	78.9909	101.874	108.818	93.8197
ENSG00000196584	829.572	897.277	811.271	638.749	709.295	622.272	846.04	656.772	0.366541	6.77e-05	0.00112145	XRCC2	7	152644779	152676165	-	4853	protein_coding	X-ray repair cross complementing 2 [Source:HGNC Symbol;Acc:HGNC:12829]	-	727	1130	616	617	858	651	9.34511	10.092	9.14889	7.24454	7.97952	7.00132
ENSG00000100612	479.258	539.955	557.091	386.148	413.342	354.628	525.434	384.706	0.448485	6.84e-05	0.00113263	DHRS7	14	60144120	60169856	-	3248	protein_coding	dehydrogenase/reductase 7 [Source:HGNC Symbol;Acc:HGNC:21524]	-	420	680	423	373	500	371	8.06666	9.07409	9.38691	6.54378	6.9479	5.96166
ENSG00000178607	401.664	342.236	387.198	254.671	257.099	281.026	377.032	264.265	0.508544	6.85e-05	0.00113263	ERN1	17	64039142	64130819	-	10864	protein_coding	endoplasmic reticulum to nucleus signaling 1 [Source:HGNC Symbol;Acc:HGNC:3449]	-	352	431	294	246	311	294	2.02122	1.71948	1.95054	1.29027	1.29202	1.41243
ENSG00000091656	159.753	169.133	171.21	258.812	233.952	266.688	166.698	253.151	-0.601085	6.93e-05	0.00114482	ZFHX4	8	76681219	76867285	+	15687	protein_coding	zinc finger homeobox 4 [Source:HGNC Symbol;Acc:HGNC:30939]	Homeobox	140	213	130	250	283	279	0.556735	0.588504	0.597313	0.908105	0.814228	0.928269
ENSG00000124151	705.193	699.559	738.837	947.253	830.818	971.164	714.53	916.412	-0.359071	6.99e-05	0.00115299	NCOA3	20	47501902	47656877	+	8402	protein_coding	nuclear receptor coactivator 3 [Source:HGNC Symbol;Acc:HGNC:7670]	-	618	881	561	915	1005	1016	4.58845	4.54468	4.81258	6.20547	5.39862	6.31132
ENSG00000155876	878.639	947.303	862.634	690.511	741.536	687.271	896.192	706.439	0.344897	7.08e-05	0.00116728	RRAGA	9	19049395	19050983	+	1589	protein_coding	Ras related GTP binding A [Source:HGNC Symbol;Acc:HGNC:16963]	-	770	1193	655	667	897	719	30.2292	32.5407	29.7109	23.9187	25.4782	23.6164
ENSG00000177337	110.686	89.7277	72.435	45.551	31.414	48.7494	90.9495	41.9048	1.12812	7.16e-05	0.00117869	DLGAP1-AS1	18	3593732	3598352	+	2105	antisense	DLGAP1 antisense RNA 1 [Source:HGNC Symbol;Acc:HGNC:31676]	-	97	113	55	44	38	51	2.87462	2.32668	1.88325	1.19107	0.814763	1.26452
ENSG00000168398	155.188	113.549	113.262	69.3617	62.0013	72.6462	127.333	68.0031	0.904964	7.17e-05	0.00117881	BDKRB2	14	96204679	96244166	+	6845	protein_coding	bradykinin receptor B2 [Source:HGNC Symbol;Acc:HGNC:1030]	-	136	143	86	67	75	76	1.23944	0.905467	0.905572	0.557747	0.494524	0.579495
ENSG00000197971	223.654	292.211	194.916	138.723	150.457	151.028	236.927	146.736	0.70078	7.28e-05	0.00119506	MBP	18	76978827	77133683	-	18615	protein_coding	myelin basic protein [Source:HGNC Symbol;Acc:HGNC:6925]	-	196	368	148	134	182	158	0.656831	0.85683	0.573056	0.410183	0.441274	0.443
ENSG00000158290	1895.35	1890.64	1738.44	2230.96	2086.55	2422.18	1841.47	2246.56	-0.28504	7.3e-05	0.00119758	CUL4B	X	120524609	120575794	-	7031	protein_coding	cullin 4B [Source:HGNC Symbol;Acc:HGNC:2555]	-	1661	2381	1320	2155	2524	2534	14.7371	14.6775	13.5318	17.4649	16.2021	18.8104
ENSG00000086289	595.649	532.014	601.869	737.098	758.07	732.197	576.51	742.455	-0.369825	7.64e-05	0.00125213	EPDR1	7	37683843	37951941	+	2864	protein_coding	ependymin related 1 [Source:HGNC Symbol;Acc:HGNC:17572]	-	522	670	457	712	917	766	11.3699	10.1394	11.5012	14.1659	14.4509	13.9593
ENSG00000121904	38.797	47.643	47.412	12.423	12.4003	19.1174	44.6174	14.6469	1.61078	7.65e-05	0.00125257	CSMD2	1	33513999	34165842	-	18157	protein_coding	CUB and Sushi multiple domains 2 [Source:HGNC Symbol;Acc:HGNC:19290]	-	34	60	36	12	15	20	0.116814	0.143224	0.142908	0.0376594	0.0372861	0.0574904
ENSG00000122042	803.327	714.646	754.64	549.717	561.319	630.875	757.538	580.637	0.381806	7.7e-05	0.00125905	UBL3	13	29764371	29850684	-	4384	protein_coding	ubiquitin like 3 [Source:HGNC Symbol;Acc:HGNC:12504]	-	704	900	573	531	679	660	10.0176	8.89779	9.42068	6.90176	6.99035	7.85747
ENSG00000266074	125.52	141.341	134.334	236.037	210.805	192.13	133.732	212.99	-0.666983	7.73e-05	0.00126232	BAHCC1	17	81395475	81466332	+	13473	protein_coding	BAH domain and coiled-coil containing 1 [Source:HGNC Symbol;Acc:HGNC:29279]	-	110	178	102	228	255	201	0.509318	0.572619	0.545675	0.964288	0.854231	0.778648
ENSG00000059378	658.409	706.705	740.154	888.244	853.139	936.753	701.756	892.712	-0.347423	7.87e-05	0.00128299	PARP12	7	140023744	140063721	-	6285	protein_coding	poly(ADP-ribose) polymerase family member 12 [Source:HGNC Symbol;Acc:HGNC:21919]	-	577	890	562	858	1032	980	5.72705	6.13755	6.44509	7.7789	7.41095	8.13823
ENSG00000128564	212.243	193.748	192.282	337.491	330.674	245.659	199.424	304.608	-0.612007	7.89e-05	0.00128447	VGF	7	101162509	101165593	-	2704	protein_coding	VGF nerve growth factor inducible [Source:HGNC Symbol;Acc:HGNC:12684]	-	186	244	146	326	400	257	4.29108	3.91105	3.89174	6.86985	6.67656	4.96062
ENSG00000179832	3351.38	4012.34	3617.8	3119.21	3082.71	2897.24	3660.51	3033.05	0.272652	7.89e-05	0.00128447	MROH1	8	144148016	144261940	+	10903	protein_coding	maestro heat like repeat family member 1 [Source:HGNC Symbol;Acc:HGNC:26958]	-	2937	5053	2747	3013	3729	3031	16.8042	20.0869	18.1598	15.7467	15.4364	14.5094
ENSG00000101182	6909.3	6743.87	6969.56	7889.64	7779.93	7738.73	6874.24	7802.76	-0.183139	7.94e-05	0.00129006	PSMA7	20	62136735	62143440	-	1750	protein_coding	proteasome subunit alpha 7 [Source:HGNC Symbol;Acc:HGNC:9536]	-	6055	8493	5292	7621	9411	8096	215.842	210.345	217.962	248.148	242.715	241.458
ENSG00000100906	1416.09	1400.71	1256.42	1188.47	997.808	1052.41	1357.74	1079.56	0.333935	7.97e-05	0.00129371	NFKBIA	14	35401511	35404749	-	2373	protein_coding	NFKB inhibitor alpha [Source:HGNC Symbol;Acc:HGNC:7797]	-	1241	1764	954	1148	1207	1101	32.6238	32.2189	28.9767	27.5664	22.9567	24.2158
ENSG00000196083	256.745	208.835	192.282	129.406	122.349	154.851	219.287	135.536	0.695893	8.02e-05	0.00130168	IL1RAP	3	190514051	190659750	+	11558	protein_coding	interleukin 1 receptor accessory protein [Source:HGNC Symbol;Acc:HGNC:5995]	-	225	263	146	125	148	162	1.2144	0.986241	0.910476	0.616259	0.577934	0.731546
ENSG00000275131	285.272	327.943	343.737	202.909	165.337	251.394	318.984	206.547	0.629857	8.16e-05	0.00132157	AC241952.1	1	120489860	120701289	-	9444	transcribed_unprocessed_pseudogene	phosphodiesterase 4D interacting protein-like [Source:NCBI gene;Acc:100996724]	-	250	413	261	196	200	263	1.65137	1.89541	1.99197	1.1826	0.955814	1.45348
ENSG00000088899	290.978	282.682	327.933	449.298	420.782	387.128	300.531	419.069	-0.484208	8.17e-05	0.00132282	LZTS3	20	3162617	3173592	-	5395	protein_coding	leucine zipper tumor suppressor family member 3 [Source:HGNC Symbol;Acc:HGNC:30139]	-	255	356	249	434	509	405	2.94855	2.86002	3.32664	4.58389	4.2582	3.91808
ENSG00000137767	219.089	209.629	198.867	149.076	131.443	114.704	209.195	131.741	0.669895	8.21e-05	0.00132684	SQOR	15	45631148	45691294	+	3088	protein_coding	sulfide quinone oxidoreductase [Source:HGNC Symbol;Acc:HGNC:20390]	-	192	264	151	144	159	120	3.87868	3.70541	3.5245	2.65718	2.32391	2.02821
ENSG00000136158	633.305	664.621	753.323	425.487	486.091	577.346	683.75	496.308	0.459441	8.28e-05	0.00133732	SPRY2	13	80335976	80340951	-	3038	protein_coding	sprouty RTK signaling antagonist 2 [Source:HGNC Symbol;Acc:HGNC:11270]	-	555	837	572	411	588	604	11.3963	11.9412	13.5708	7.70886	8.73553	10.3767
ENSG00000138772	294.401	296.975	383.247	405.818	479.477	506.611	324.874	463.969	-0.52212	8.68e-05	0.0013999	ANXA3	4	78551519	78610451	+	5123	protein_coding	annexin A3 [Source:HGNC Symbol;Acc:HGNC:541]	-	258	374	291	392	580	530	3.14163	3.16415	4.09418	4.36011	5.10979	5.39959
ENSG00000189266	1477.71	1380.85	1592.25	1149.13	1185.47	1261.75	1483.61	1198.78	0.304576	8.7e-05	0.00140133	PNRC2	1	23956839	23963462	+	2779	protein_coding	proline rich nuclear receptor coactivator 2 [Source:HGNC Symbol;Acc:HGNC:23158]	-	1295	1739	1209	1110	1434	1320	29.0698	27.122	31.3571	22.7599	23.2895	24.791
ENSG00000271254	759.966	751.172	670.353	1017.65	865.539	929.106	727.163	937.432	-0.362411	8.77e-05	0.00141195	AC240274.1	KI270711.1	4612	29626	-	4520	protein_coding	neuroblastoma breakpoint family member 1 [Source:NCBI gene;Acc:102724250]	-	666	946	509	983	1047	972	9.19171	9.07116	8.11666	12.3923	10.4546	11.2237
ENSG00000086589	2621.08	2688.66	2844.72	2215.43	2145.25	2439.38	2718.15	2266.69	0.261736	8.89e-05	0.0014292	RBM22	5	150690794	150701107	-	3615	protein_coding	RNA binding motif protein 22 [Source:HGNC Symbol;Acc:HGNC:25503]	-	2297	3386	2160	2140	2595	2552	39.6381	40.5965	43.0669	33.732	32.3988	36.8453
ENSG00000127418	1491.4	1641.3	1668.64	1942.13	2089.03	1831.45	1600.45	1954.2	-0.288566	8.91e-05	0.00143155	FGFRL1	4	1009936	1026897	+	4145	protein_coding	fibroblast growth factor receptor like 1 [Source:HGNC Symbol;Acc:HGNC:3693]	-	1307	2067	1267	1876	2527	1916	19.6703	21.6135	22.0318	25.7896	27.5157	24.1257
ENSG00000144645	85.5817	80.9932	90.8729	136.653	149.63	153.895	85.8159	146.726	-0.780226	8.93e-05	0.00143231	OSBPL10	3	31657890	32077580	-	11976	protein_coding	oxysterol binding protein like 10 [Source:HGNC Symbol;Acc:HGNC:16395]	-	75	102	69	132	181	161	0.39067	0.369146	0.415275	0.628056	0.682129	0.701655
ENSG00000105499	352.597	304.121	368.76	267.094	190.137	226.541	341.826	227.924	0.584403	9.09e-05	0.00145689	PLA2G4C	19	48047843	48110817	-	6613	protein_coding	phospholipase A2 group IVC [Source:HGNC Symbol;Acc:HGNC:9037]	-	309	383	280	258	230	237	2.91488	2.51021	3.05181	2.22309	1.56974	1.87051
ENSG00000128510	45.6436	61.936	43.461	87.9962	113.256	106.102	50.3468	102.451	-1.00896	9.13e-05	0.00146109	CPA4	7	130293134	130324180	+	3958	protein_coding	carboxypeptidase A4 [Source:HGNC Symbol;Acc:HGNC:15740]	-	40	78	33	85	137	111	0.630441	0.85414	0.600947	1.22371	1.56223	1.46371
ENSG00000128641	5255.86	4669.81	4651.64	3909.1	3787.87	4400.83	4859.1	4032.6	0.268988	9.16e-05	0.00146418	MYO1B	2	191245185	191425389	+	9533	protein_coding	myosin IB [Source:HGNC Symbol;Acc:HGNC:7596]	-	4606	5881	3532	3776	4582	4604	30.1408	26.7382	26.7048	22.5704	21.6933	25.2066
ENSG00000037280	668.678	776.582	729.618	623.22	518.331	468.377	724.959	536.643	0.437432	9.22e-05	0.00147015	FLT4	5	180601506	180649624	-	8852	protein_coding	fms related tyrosine kinase 4 [Source:HGNC Symbol;Acc:HGNC:3767]	-	586	978	554	602	627	490	4.12968	4.78859	4.51093	3.87517	3.19688	2.88911
ENSG00000121210	262.451	234.245	219.939	326.104	334.807	368.966	238.878	343.292	-0.522427	9.22e-05	0.00147015	TMEM131L	4	153466346	153636711	+	6393	protein_coding	transmembrane 131 like [Source:HGNC Symbol;Acc:HGNC:29146]	-	230	295	167	315	405	386	2.24431	1.99999	1.88282	2.80764	2.85924	3.15132
ENSG00000124214	4654.5	4788.92	4795.19	5421.6	5424.7	5405.45	4746.21	5417.25	-0.190707	9.23e-05	0.00147015	STAU1	20	49113339	49188367	-	4094	protein_coding	staufen double-stranded RNA binding protein 1 [Source:HGNC Symbol;Acc:HGNC:11370]	-	4079	6031	3641	5237	6562	5655	62.1536	63.8486	64.1019	72.8905	72.3416	72.0932
ENSG00000140526	1944.42	1872.37	2261.29	2413.17	2411.44	2615.26	2026.03	2479.96	-0.29426	9.39e-05	0.00149502	ABHD2	15	89087459	89202360	+	10345	protein_coding	abhydrolase domain containing 2 [Source:HGNC Symbol;Acc:HGNC:18717]	-	1704	2358	1717	2331	2917	2736	10.2754	9.87924	11.9629	12.8395	12.7264	13.8037
ENSG00000087086	46876	46245.5	46864.1	54091.8	53079.8	50502.5	46661.9	52558	-0.171688	9.42e-05	0.00149751	FTL	19	48965301	48966878	+	878	protein_coding	ferritin light chain [Source:HGNC Symbol;Acc:HGNC:3999]	-	41080	58240	35584	52250	64208	52834	2918.75	2874.99	2921.18	3391	3300.61	3140.71
ENSG00000068400	1566.72	1493.61	1392.07	1213.31	1223.49	1225.43	1484.13	1220.74	0.282867	9.46e-05	0.00150221	GRIPAP1	X	48973720	49002264	-	6841	protein_coding	GRIP1 associated protein 1 [Source:HGNC Symbol;Acc:HGNC:18706]	-	1373	1881	1057	1172	1480	1282	12.5202	11.9173	11.1366	9.76212	9.76431	9.78088
ENSG00000135525	513.49	527.25	462.267	335.421	396.809	371.834	501.002	368.021	0.446004	9.47e-05	0.00150221	MAP7	6	136342281	136550819	-	5447	protein_coding	microtubule associated protein 7 [Source:HGNC Symbol;Acc:HGNC:6869]	-	450	664	351	324	480	389	5.15366	5.28349	4.6446	3.38941	3.97725	3.72736
ENSG00000168672	166.599	128.636	117.213	181.169	247.179	254.262	137.483	227.536	-0.729279	9.49e-05	0.00150454	FAM84B	8	126552442	126558393	-	5404	protein_coding	family with sequence similarity 84 member B [Source:HGNC Symbol;Acc:HGNC:24166]	-	146	162	89	175	299	266	1.68538	1.2993	1.18706	1.84527	2.49721	2.56907
ENSG00000233452	43.3614	50.8193	47.412	16.564	14.8803	19.1174	47.1975	16.8539	1.49216	9.56e-05	0.00151425	STXBP5-AS1	6	146841901	147204614	-	6011	antisense	STXBP5 antisense RNA 1 [Source:HGNC Symbol;Acc:HGNC:44183]	-	38	64	36	16	18	20	0.394364	0.46147	0.431672	0.151673	0.135153	0.173657
ENSG00000006534	506.644	523.279	395.1	622.185	761.377	606.978	475.008	663.513	-0.478066	9.65e-05	0.00152655	ALDH3B1	11	68008578	68029282	+	6626	protein_coding	aldehyde dehydrogenase 3 family member B1 [Source:HGNC Symbol;Acc:HGNC:410]	-	444	659	300	601	921	635	4.18015	4.31066	3.26338	5.16844	6.27347	5.00186
ENSG00000272695	104.98	121.49	136.968	79.7142	52.9078	59.264	121.146	63.962	0.926569	9.67e-05	0.00152739	GAS6-DT	13	113864168	113866833	+	1952	lincRNA	GAS6 divergent transcript [Source:HGNC Symbol;Acc:HGNC:43694]	-	92	153	104	77	64	62	2.94014	3.3972	3.84018	2.24774	1.47979	1.65776
ENSG00000132823	451.871	387.497	454.365	538.33	578.679	611.757	431.244	576.255	-0.424504	9.98e-05	0.00157463	OSER1	20	44196496	44210791	-	1712	protein_coding	oxidative stress responsive serine rich 1 [Source:HGNC Symbol;Acc:HGNC:16105]	-	396	488	345	520	700	640	14.4295	12.3545	14.5249	17.3076	18.4541	19.5113
ENSG00000185236	1685.39	1812.82	1619.91	2079.82	2158.47	1951.89	1706.04	2063.39	-0.27233	0.00010157	0.00160114	RAB11B	19	8389981	8404434	+	2470	protein_coding	RAB11B, member RAS oncogene family [Source:HGNC Symbol;Acc:HGNC:9761]	-	1477	2283	1230	2009	2611	2042	37.303	40.0607	35.8927	46.3467	47.71	43.1487
ENSG00000182871	1778.96	1989.1	1696.29	2318.96	2376.72	2052.25	1821.45	2249.31	-0.302004	0.000101737	0.00160203	COL18A1	21	45405137	45513720	+	8525	protein_coding	collagen type XVIII alpha 1 chain [Source:HGNC Symbol;Acc:HGNC:2195]	-	1559	2505	1288	2240	2875	2147	11.4081	12.7357	10.8898	14.9723	15.221	13.1446
ENSG00000179111	196.267	256.478	287.106	348.879	392.675	349.849	246.617	363.801	-0.563604	0.000101872	0.00160242	HES7	17	8120590	8124092	-	1868	protein_coding	hes family bHLH transcription factor 7 [Source:HGNC Symbol;Acc:HGNC:15977]	bHLH	172	323	218	337	475	366	5.74397	7.49438	8.41158	10.2799	11.4767	10.2262
ENSG00000164253	336.621	372.41	347.688	481.391	482.784	462.641	352.24	475.605	-0.429949	0.000101996	0.00160264	WDR41	5	77425970	77620611	-	7230	protein_coding	WD repeat domain 41 [Source:HGNC Symbol;Acc:HGNC:25601]	-	295	469	264	465	584	484	2.54533	2.81154	2.63187	3.6648	3.64564	3.49395
ENSG00000146112	1896.49	2174.11	2167.78	1864.48	1596.33	1548.51	2079.46	1669.77	0.31787	0.000102438	0.00160785	PPP1R18	6	30676389	30687895	-	4599	protein_coding	protein phosphatase 1 regulatory subunit 18 [Source:HGNC Symbol;Acc:HGNC:29413]	-	1662	2738	1646	1801	1931	1620	22.5438	25.8036	25.7967	22.3145	18.9504	18.3849
ENSG00000178913	4183.23	3851.15	3932.56	3526.06	3334.85	3407.68	3988.98	3422.86	0.22065	0.000102983	0.00161312	TAF7	5	141260225	141320821	-	2723	protein_coding	TATA-box binding protein associated factor 7 [Source:HGNC Symbol;Acc:HGNC:11541]	-	3666	4850	2986	3406	4034	3565	83.9857	77.1977	79.0388	71.2743	66.8633	68.3315
ENSG00000115307	3440.39	3471.59	3533.51	2894.56	3060.39	3046.36	3481.83	3000.43	0.214056	0.000102995	0.00161312	AUP1	2	74526645	74529939	-	2634	protein_coding	AUP1, lipid droplet regulating VLDL assembly factor [Source:HGNC Symbol;Acc:HGNC:891]	-	3015	4372	2683	2796	3702	3187	71.4055	71.9407	73.4181	60.4864	63.4337	63.1503
ENSG00000211445	84.4406	53.2014	76.3859	39.3395	24.8005	23.8968	71.3427	29.3456	1.28036	0.000104003	0.00162714	GPX3	5	151020438	151028993	+	3163	protein_coding	glutathione peroxidase 3 [Source:HGNC Symbol;Acc:HGNC:4555]	-	74	67	58	38	30	25	1.45946	0.918091	1.32168	0.684574	0.428077	0.412525
ENSG00000137221	883.203	1025.12	1031.21	780.578	810.978	692.05	979.844	761.202	0.364233	0.000104142	0.00162757	TJAP1	6	43477523	43506556	+	6741	protein_coding	tight junction associated protein 1 [Source:HGNC Symbol;Acc:HGNC:17949]	-	774	1291	783	754	981	724	7.1627	8.30065	8.37212	6.37358	6.56817	5.60562
ENSG00000010810	358.302	319.208	305.544	456.545	458.81	429.186	327.685	448.18	-0.451787	0.000105456	0.00164633	FYN	6	111660332	111873452	-	7411	protein_coding	FYN proto-oncogene, Src family tyrosine kinase [Source:HGNC Symbol;Acc:HGNC:4037]	-	314	402	232	441	555	449	2.6431	2.35104	2.25636	3.39077	3.37999	3.16212
ENSG00000142207	3932.19	3976.61	4205.18	3355.24	3293.51	3660.03	4037.99	3436.26	0.232418	0.000107408	0.00167502	URB1	21	32311018	32393026	-	11461	protein_coding	URB1 ribosome biogenesis 1 homolog (S. cerevisiae) [Source:HGNC Symbol;Acc:HGNC:17344]	-	3446	5008	3193	3241	3984	3829	18.7566	18.9388	20.0805	16.1136	15.689	17.437
ENSG00000273760	5.70545	3.1762	9.21899	26.9165	29.7606	25.8085	6.03355	27.4952	-2.25923	0.000108983	0.00169776	AC245041.1	10	47970043	47973496	-	826	lincRNA	novel transcript	-	5	4	7	26	36	27	0.377616	0.209889	0.610824	1.79362	1.96708	1.70606
ENSG00000182220	5102.95	5088.28	5327.26	4389.46	4418.63	4662.74	5172.83	4490.27	0.20366	0.000110266	0.0017159	ATP6AP2	X	40579372	40606848	+	9560	protein_coding	ATPase H+ transporting accessory protein 2 [Source:HGNC Symbol;Acc:HGNC:18305]	-	4472	6408	4045	4240	5345	4878	29.1813	29.0519	30.4971	25.2723	25.2342	26.6314
ENSG00000003056	4324.73	4360.13	4385.61	3914.28	3720.08	3735.54	4356.82	3789.97	0.201366	0.00011205	0.0017418	M6PR	12	8940363	8949955	-	3777	protein_coding	mannose-6-phosphate receptor, cation dependent [Source:HGNC Symbol;Acc:HGNC:6752]	-	3790	5491	3330	3781	4500	3908	62.5969	63.0107	63.5471	57.0421	53.7731	54.0029
ENSG00000074657	1246.07	1261.75	1397.34	1555.98	1568.22	1602.04	1301.72	1575.41	-0.277592	0.000112395	0.0017453	ZNF532	18	58862600	58986480	+	11951	protein_coding	zinc finger protein 532 [Source:HGNC Symbol;Acc:HGNC:30940]	zf-C2H2	1092	1589	1061	1503	1897	1676	5.70005	5.76275	6.39896	7.16623	7.16412	7.31946
ENSG00000163041	5771.63	5772.75	5429.99	6335.73	6493.61	6633.74	5658.12	6487.69	-0.19683	0.000113466	0.00176005	H3F3A	1	226061851	226072001	+	3146	protein_coding	H3 histone family member 3A [Source:HGNC Symbol;Acc:HGNC:4764]	-	5058	7270	4123	6120	7855	6940	100.295	100.158	94.4611	110.848	112.69	115.136
ENSG00000124496	143.777	188.19	92.1899	292.976	227.338	227.497	141.386	249.27	-0.798274	0.000115241	0.00178569	TRERF1	6	42224931	42452051	-	7732	protein_coding	transcriptional regulating factor 1 [Source:HGNC Symbol;Acc:HGNC:18273]	zf-C2H2	126	237	70	283	275	238	1.01657	1.32852	0.652536	2.0856	1.60524	1.60655
ENSG00000237515	54.7723	56.3776	71.118	19.6697	26.4539	27.7202	60.756	24.6146	1.29203	0.000115624	0.00178971	SHISA9	16	12901620	13240413	+	10155	protein_coding	shisa family member 9 [Source:HGNC Symbol;Acc:HGNC:37231]	-	48	71	54	19	32	29	0.294864	0.303032	0.383276	0.106613	0.142223	0.149048
ENSG00000107758	1313.39	1422.15	1439.48	1583.93	1717.85	1771.23	1391.67	1691	-0.281402	0.000115864	0.00179152	PPP3CB	10	73436428	73496024	-	5094	protein_coding	protein phosphatase 3 catalytic subunit beta [Source:HGNC Symbol;Acc:HGNC:9315]	-	1151	1791	1093	1530	2078	1853	14.0954	15.2387	15.4653	17.1147	18.4114	18.9857
ENSG00000185630	116.391	124.666	105.36	213.261	152.11	217.938	115.472	194.437	-0.741853	0.000116049	0.00179247	PBX1	1	164555584	164899296	+	21249	protein_coding	PBX homeobox 1 [Source:HGNC Symbol;Acc:HGNC:8632]	Homeobox	102	157	80	206	184	228	0.299448	0.320237	0.271362	0.552414	0.390822	0.560023
ENSG00000152253	496.374	502.634	516.264	658.419	652.254	638.521	505.091	649.731	-0.363992	0.000116283	0.00179418	SPC25	2	168834132	168913371	-	1841	protein_coding	SPC25, NDC80 kinetochore complex component [Source:HGNC Symbol;Acc:HGNC:24031]	-	435	633	392	636	789	668	14.7399	14.9025	15.3472	19.6852	19.343	18.9379
ENSG00000170776	1473.15	1249.84	1343.34	1720.58	1595.5	1666.08	1355.44	1660.72	-0.29467	0.000117261	0.00180736	AKAP13	15	85380571	85749358	+	20280	protein_coding	A-kinase anchoring protein 13 [Source:HGNC Symbol;Acc:HGNC:371]	-	1291	1574	1020	1662	1930	1743	3.97117	3.36393	3.62519	4.66981	4.29525	4.48579
ENSG00000183283	1627.19	1640.51	1631.76	1930.74	1874.09	2016.89	1633.15	1940.57	-0.248302	0.000117659	0.00181158	DAZAP2	12	51238292	51271362	+	5731	protein_coding	DAZ associated protein 2 [Source:HGNC Symbol;Acc:HGNC:2684]	-	1426	2066	1239	1865	2267	2110	15.5221	15.6246	15.5826	18.5432	17.8534	19.2159
ENSG00000110237	795.339	979.859	878.438	1097.36	1173.07	1098.3	884.546	1122.91	-0.341122	0.000122738	0.00188778	ARHGEF17	11	73308289	73369388	+	9908	protein_coding	Rho guanine nucleotide exchange factor 17 [Source:HGNC Symbol;Acc:HGNC:21726]	-	697	1234	667	1060	1419	1149	4.38841	5.39808	4.85219	6.09615	6.46392	6.05262
ENSG00000162512	948.245	930.628	871.853	1150.16	1202	1065.8	916.909	1139.32	-0.312486	0.000124509	0.00191299	SDC3	1	30869467	30908761	-	7067	protein_coding	syndecan 3 [Source:HGNC Symbol;Acc:HGNC:10660]	-	831	1172	662	1111	1454	1115	7.33544	7.18791	6.75182	8.95808	9.286	8.23472
ENSG00000029993	3773.58	3623.25	3388.64	4084.06	4182.2	4328.18	3595.16	4198.15	-0.223097	0.000124992	0.00191839	HMGB3	X	150980509	150990775	+	3967	protein_coding	high mobility group box 3 [Source:HGNC Symbol;Acc:HGNC:5004]	HMG	3307	4563	2573	3945	5059	4528	52.0035	49.8538	46.7494	56.6658	57.5575	59.5736
ENSG00000138646	478.117	457.373	456.999	612.868	660.521	559.184	464.163	610.858	-0.39769	0.000125333	0.0019216	HERC5	4	88457117	88506163	+	4766	protein_coding	HECT and RLD domain containing E3 ubiquitin protein ligase 5 [Source:HGNC Symbol;Acc:HGNC:24368]	-	419	576	347	592	799	585	5.48429	5.23816	5.24776	7.07789	7.56645	6.40636
ENSG00000124145	838.701	779.758	903.461	994.875	1058.16	1106.9	840.64	1053.31	-0.32982	0.000127176	0.0019478	SDC4	20	45325288	45348424	-	2613	protein_coding	syndecan 4 [Source:HGNC Symbol;Acc:HGNC:10661]	-	735	982	686	961	1280	1158	17.5472	16.2885	18.9227	20.9566	22.1091	23.1302
ENSG00000163683	265.874	198.513	192.282	348.879	316.62	309.702	218.889	325.067	-0.571519	0.000127864	0.00195628	SMIM14	4	39546330	39639090	-	6721	protein_coding	small integral membrane protein 14 [Source:HGNC Symbol;Acc:HGNC:27321]	-	233	250	146	337	383	324	2.16263	1.61219	1.56573	2.85714	2.57196	2.51606
ENSG00000113845	2738.61	2472.67	2765.7	2246.49	2236.18	2247.25	2659	2243.31	0.243305	0.000128541	0.00196457	TIMMDC1	3	119498532	119525090	+	2730	protein_coding	translocase of inner mitochondrial membrane domain containing 1 [Source:HGNC Symbol;Acc:HGNC:1321]	-	2400	3114	2100	2170	2705	2351	54.8414	49.4386	55.444	45.2932	44.7202	44.9469
ENSG00000113645	1986.64	1789	1771.36	1499.04	1596.33	1494.98	1849	1530.12	0.27215	0.000129527	0.00197757	WWC1	5	168291651	168472303	+	10076	protein_coding	WW and C2 domain containing 1 [Source:HGNC Symbol;Acc:HGNC:29435]	-	1741	2253	1345	1448	1931	1564	10.7788	9.69132	9.62127	8.18873	8.64955	8.10136
ENSG00000130005	265.874	275.536	244.962	379.937	427.396	324.04	262.124	377.124	-0.522726	0.000131202	0.00199916	GAMT	19	1397026	1401570	-	2403	protein_coding	guanidinoacetate N-methyltransferase [Source:HGNC Symbol;Acc:HGNC:4136]	-	233	347	186	367	517	339	6.04871	6.25872	5.57901	8.70259	9.71038	7.36301
ENSG00000213516	981.337	1027.5	1049.65	788.86	796.924	871.754	1019.5	819.179	0.315493	0.000131216	0.00199916	RBMXL1	1	88979456	88992960	-	5087	protein_coding	RBMX like 1 [Source:HGNC Symbol;Acc:HGNC:25073]	-	860	1294	797	762	964	912	10.5462	11.0251	11.2926	8.53551	8.55293	9.35712
ENSG00000101413	585.379	561.394	641.379	794.036	719.216	779.99	596.05	764.414	-0.361867	0.000131688	0.00200425	RPRD1B	20	38033546	38127780	+	5511	protein_coding	regulation of nuclear pre-mRNA domain containing 1B [Source:HGNC Symbol;Acc:HGNC:16209]	-	513	707	487	767	870	816	5.80694	5.56031	6.36937	7.93051	7.12506	7.72803
ENSG00000087460	23435.7	23721.5	23105.4	26080	26899.5	25736.8	23420.9	26238.8	-0.163852	0.000132885	0.00202035	GNAS	20	58839718	58911192	+	13320	protein_coding	GNAS complex locus [Source:HGNC Symbol;Acc:HGNC:4392]	-	20538	29874	17544	25192	32539	26925	96.1865	97.2074	94.9342	107.769	110.255	105.502
ENSG00000131149	2178.34	2225.72	2320.55	2588.12	2606.54	2662.1	2241.54	2618.92	-0.22521	0.000134008	0.0020353	GSE1	16	85169525	85676204	+	13387	protein_coding	Gse1 coiled-coil protein [Source:HGNC Symbol;Acc:HGNC:28979]	-	1909	2803	1762	2500	3153	2785	8.89576	9.07507	9.48682	10.6413	10.6302	10.858
ENSG00000116035	33.0916	36.5263	27.657	79.7142	67.7881	69.7785	32.425	72.427	-1.1436	0.000134911	0.00204687	VAX2	2	70900590	70965373	+	2961	protein_coding	ventral anterior homeobox 2 [Source:HGNC Symbol;Acc:HGNC:12661]	Homeobox	29	46	21	77	82	73	0.61097	0.673332	0.511186	1.4818	1.2499	1.28675
ENSG00000117525	586.52	761.495	960.092	1219.52	1575.66	1876.37	769.369	1557.19	-1.01787	0.000137219	0.00207973	F3	1	94529225	94541800	-	2875	protein_coding	coagulation factor III, tissue factor [Source:HGNC Symbol;Acc:HGNC:3541]	-	514	959	729	1178	1906	1963	11.1528	14.4574	18.2763	23.3477	29.9216	35.6362
ENSG00000102109	432.473	500.252	381.93	709.146	750.63	478.891	438.218	646.222	-0.556065	0.000138062	0.00209032	PCSK1N	X	48831094	48835633	-	1363	protein_coding	proprotein convertase subtilisin/kexin type 1 inhibitor [Source:HGNC Symbol;Acc:HGNC:17301]	-	379	630	290	685	908	501	17.3462	20.0334	15.3356	28.6372	30.067	19.1845
ENSG00000116560	11452	11627.3	11774	12941.7	13036	13094.5	11617.7	13024	-0.164926	0.000138726	0.0020982	SFPQ	1	35176378	35193148	-	7426	protein_coding	splicing factor proline and glutamine rich [Source:HGNC Symbol;Acc:HGNC:10774]	-	10036	14643	8940	12501	15769	13699	84.3075	85.4644	86.7722	95.9237	95.8404	96.2816
ENSG00000136274	1.14109	0.794051	1.317	15.5287	19.0137	14.3381	1.08405	16.2935	-3.96326	0.000138835	1	NACAD	7	45080438	45088914	-	4917	protein_coding	NAC alpha domain containing [Source:HGNC Symbol;Acc:HGNC:22196]	-	1	1	1	15	23	15	0.012687	0.00881475	0.0146588	0.173831	0.211119	0.159221
ENSG00000158813	93.5693	82.5813	84.2879	48.6567	46.2943	29.632	86.8129	41.5277	1.06197	0.000139003	0.0021002	EDA	X	69616067	70039469	+	6999	protein_coding	ectodysplasin A [Source:HGNC Symbol;Acc:HGNC:3157]	-	82	104	64	47	56	31	0.730867	0.644032	0.659086	0.382647	0.36112	0.231172
ENSG00000136235	17.1163	20.6453	13.17	51.7625	46.2943	45.8818	16.9772	47.9795	-1.47258	0.000139299	0.0021025	GPNMB	7	23235967	23275108	+	6040	protein_coding	glycoprotein nmb [Source:HGNC Symbol;Acc:HGNC:4462]	-	15	26	10	50	56	48	0.154923	0.186572	0.119333	0.471704	0.418457	0.414776
ENSG00000116260	3071.81	3202.41	3306.98	3710.33	3840.78	3584.51	3193.73	3711.88	-0.217474	0.000144969	0.0021858	QSOX1	1	180154834	180204030	+	9311	protein_coding	quiescin sulfhydryl oxidase 1 [Source:HGNC Symbol;Acc:HGNC:9756]	-	2692	4033	2511	3584	4646	3750	18.036	18.7734	19.4379	21.9335	22.5207	21.0206
ENSG00000145908	382.265	456.579	430.659	316.786	286.86	319.261	423.168	307.636	0.464395	0.000145467	0.00218786	ZNF300	5	150894392	150904983	-	4411	protein_coding	zinc finger protein 300 [Source:HGNC Symbol;Acc:HGNC:13091]	zf-C2H2	335	575	327	306	347	334	4.73771	5.6499	5.34329	3.95294	3.55052	3.95202
ENSG00000084072	1851.99	1776.29	1651.52	2075.68	2039.43	2209.97	1759.93	2108.36	-0.259304	0.000145483	0.00218786	PPIE	1	39692182	39763914	+	8071	protein_coding	peptidylprolyl isomerase E [Source:HGNC Symbol;Acc:HGNC:9258]	-	1623	2237	1254	2005	2467	2312	12.5444	12.0129	11.1987	14.1554	13.7956	14.951
ENSG00000185019	332.057	363.675	360.858	491.743	476.997	450.215	352.197	472.985	-0.424015	0.000145557	0.00218786	UBOX5	20	3107573	3160196	-	4738	protein_coding	U-box domain containing 5 [Source:HGNC Symbol;Acc:HGNC:17777]	-	291	458	274	475	577	471	3.83141	4.18968	4.16825	5.71261	5.49643	5.18842
ENSG00000166923	518.055	505.016	480.705	339.562	347.208	420.583	501.259	369.117	0.442647	0.000145838	0.00218951	GREM1	15	32717974	32745107	+	14606	protein_coding	gremlin 1, DAN family BMP antagonist [Source:HGNC Symbol;Acc:HGNC:2001]	-	454	636	365	328	420	440	1.93903	1.88728	1.80119	1.27961	1.29783	1.57228
ENSG00000154133	33.0916	44.4668	23.706	9.31724	8.26685	10.5146	33.7548	9.36622	1.86979	0.000145967	0.00218951	ROBO4	11	124883691	124898500	-	7033	protein_coding	roundabout guidance receptor 4 [Source:HGNC Symbol;Acc:HGNC:17985]	-	29	56	18	9	10	11	0.257228	0.34511	0.184472	0.0729185	0.064174	0.0816322
ENSG00000139793	670.961	674.149	566.31	798.177	905.22	783.814	637.14	829.07	-0.377139	0.000147729	0.00221365	MBNL2	13	97221434	97394120	+	4908	protein_coding	muscleblind like splicing regulator 2 [Source:HGNC Symbol;Acc:HGNC:16746]	-	588	849	430	771	1095	820	7.47366	7.49744	6.31484	8.9513	10.0695	8.72004
ENSG00000153404	819.302	807.55	744.105	1005.23	982.101	960.65	790.319	982.659	-0.311966	0.000148447	0.00222213	PLEKHG4B	5	92151	189972	+	13304	protein_coding	pleckstrin homology and RhoGEF domain containing G4B [Source:HGNC Symbol;Acc:HGNC:29399]	-	718	1017	565	971	1188	1005	3.36669	3.31321	3.06101	4.15885	4.03027	3.94269
ENSG00000008517	3694.85	3614.52	3151.58	2979.45	2990.12	2799.74	3486.98	2923.1	0.255643	0.000150406	0.00224914	IL32	16	3065297	3082192	+	3209	protein_coding	interleukin 32 [Source:HGNC Symbol;Acc:HGNC:16830]	-	3238	4552	2393	2878	3617	2929	62.9459	61.4812	53.7491	51.1043	50.8719	47.6386
ENSG00000172638	526.042	546.307	534.702	744.344	760.55	610.801	535.684	705.232	-0.396437	0.000151803	0.0022677	EFEMP2	11	65866441	65873592	-	5397	protein_coding	EGF containing fibulin extracellular matrix protein 2 [Source:HGNC Symbol;Acc:HGNC:3219]	-	461	688	406	719	920	639	5.32855	5.52518	5.42215	7.59124	7.6937	6.17956
ENSG00000143753	1732.17	1816.79	1806.92	2041.51	2091.51	2208.06	1785.3	2113.69	-0.243322	0.000154281	0.00230234	DEGS1	1	224175756	224193441	+	2515	protein_coding	delta 4-desaturase, sphingolipid 1 [Source:HGNC Symbol;Acc:HGNC:13709]	-	1518	2288	1372	1972	2530	2310	37.6525	39.4301	39.3201	44.6792	45.4027	47.9384
ENSG00000118689	2194.32	2053.42	2252.07	2746.52	2485.84	2496.73	2166.6	2576.36	-0.251057	0.000156199	0.00232858	FOXO3	6	108559835	108684774	+	7721	protein_coding	forkhead box O3 [Source:HGNC Symbol;Acc:HGNC:3821]	Fork	1923	2586	1710	2653	3007	2612	15.537	14.5166	15.9632	19.5794	17.5776	17.6567
ENSG00000138796	1403.54	1443.58	1360.46	1645.01	1698.84	1672.77	1402.53	1672.21	-0.252424	0.000156989	0.00233796	HADH	4	107989714	108035175	+	12086	protein_coding	hydroxyacyl-CoA dehydrogenase [Source:HGNC Symbol;Acc:HGNC:4799]	-	1230	1818	1033	1589	2055	1750	6.34867	6.51961	6.1605	7.49165	7.67412	7.55727
ENSG00000169439	167.74	127.842	126.432	239.143	234.778	193.086	140.671	222.336	-0.663087	0.000157235	0.00233924	SDC2	8	96493351	96611780	+	4536	protein_coding	syndecan 2 [Source:HGNC Symbol;Acc:HGNC:10659]	-	147	161	96	231	284	202	2.02164	1.53838	1.52544	2.90185	2.82582	2.32428
ENSG00000104783	196.267	221.54	165.942	116.983	128.136	122.351	194.583	122.49	0.674525	0.000157612	0.00234244	KCNN4	19	43766533	43781261	-	3408	protein_coding	potassium calcium-activated channel subfamily N member 4 [Source:HGNC Symbol;Acc:HGNC:6293]	-	172	279	126	113	155	128	3.14839	3.54825	2.66483	1.88936	2.05273	1.96029
ENSG00000138336	115.25	92.9039	92.1899	169.781	154.59	170.145	100.115	164.839	-0.720526	0.000159144	0.00236236	TET1	10	68560656	68694482	+	9288	protein_coding	tet methylcytosine dioxygenase 1 [Source:HGNC Symbol;Acc:HGNC:29484]	-	101	117	70	164	187	178	0.678359	0.545976	0.543218	1.00614	0.908697	1.00025
ENSG00000155846	872.934	859.163	958.775	691.547	653.081	766.608	896.957	703.745	0.348522	0.000159277	0.00236236	PPARGC1B	5	149730298	149855022	+	12889	protein_coding	PPARG coactivator 1 beta [Source:HGNC Symbol;Acc:HGNC:30022]	-	765	1082	728	668	790	802	3.70256	3.63846	4.07109	2.9532	2.76635	3.24761
ENSG00000111371	5186.25	5259.79	6047.66	4445.36	4384.74	4948.54	5497.9	4592.88	0.258747	0.000164493	0.00243634	SLC38A1	12	46183063	46270017	-	10015	protein_coding	solute carrier family 38 member 1 [Source:HGNC Symbol;Acc:HGNC:13447]	-	4545	6624	4592	4294	5304	5177	28.3102	28.6668	33.0483	24.4313	23.903	26.9797
ENSG00000196182	1524.5	1683.39	1737.12	2024.95	2033.64	1888.8	1648.34	1982.46	-0.266511	0.0001646	0.00243634	STK40	1	36339624	36385896	-	5590	protein_coding	serine/threonine kinase 40 [Source:HGNC Symbol;Acc:HGNC:21373]	-	1336	2120	1319	1956	2460	1976	14.9092	16.4374	17.0071	19.9385	19.862	18.4495
ENSG00000164975	767.953	744.026	713.814	552.823	549.745	632.786	741.931	578.452	0.360206	0.000166691	0.00246479	SNAPC3	9	15422704	15465953	+	6684	protein_coding	small nuclear RNA activating complex polypeptide 3 [Source:HGNC Symbol;Acc:HGNC:11136]	-	673	937	542	534	665	662	6.28115	6.07594	5.84468	4.55241	4.4904	5.16929
ENSG00000125505	2979.38	3132.53	2815.74	3562.29	3608.48	3327.39	2975.89	3499.39	-0.232305	0.000167027	0.00246725	MBOAT7	19	54173412	54189882	-	5292	protein_coding	membrane bound O-acyltransferase domain containing 7 [Source:HGNC Symbol;Acc:HGNC:15505]	-	2611	3945	2138	3441	4365	3481	30.7785	32.31	29.1196	37.0511	37.2275	34.3316
ENSG00000167815	2994.22	3251.64	2988.27	3881.15	3996.19	3297.75	3078.04	3725.03	-0.274447	0.000167712	0.00247485	PRDX2	19	12796820	12801859	-	2093	protein_coding	peroxiredoxin 2 [Source:HGNC Symbol;Acc:HGNC:9353]	-	2624	4095	2269	3749	4834	3450	78.2087	84.7998	78.1382	102.066	104.241	86.0318
ENSG00000143353	182.574	231.069	193.599	298.152	350.514	264.776	202.414	304.481	-0.583574	0.000169952	0.00250538	LYPLAL1	1	219173844	219212865	+	2966	protein_coding	lysophospholipase like 1 [Source:HGNC Symbol;Acc:HGNC:20440]	-	160	291	147	288	424	277	3.36519	4.25238	3.57227	5.53296	6.452	4.87436
ENSG00000138346	1136.53	1091.82	1119.45	1291.99	1343.36	1417.56	1115.93	1350.97	-0.276892	0.00017024	0.00250708	DNA2	10	68414064	68472121	-	4867	protein_coding	DNA replication helicase/nuclease 2 [Source:HGNC Symbol;Acc:HGNC:2939]	-	996	1375	850	1248	1625	1483	12.7661	12.2448	12.588	14.6113	15.0692	15.9034
ENSG00000105357	439.319	435.934	453.048	642.89	618.36	511.391	442.767	590.88	-0.417353	0.000171485	0.00252189	MYH14	19	50188186	50310544	+	10392	protein_coding	myosin heavy chain 14 [Source:HGNC Symbol;Acc:HGNC:23212]	-	385	549	344	621	748	535	2.31112	2.28972	2.38593	3.40509	3.24864	2.68698
ENSG00000103449	414.216	458.167	496.509	336.456	298.433	361.319	456.297	332.069	0.459085	0.000171593	0.00252189	SALL1	16	51135975	51151367	-	5660	protein_coding	spalt like transcription factor 1 [Source:HGNC Symbol;Acc:HGNC:10524]	zf-C2H2	363	577	377	325	361	378	4.00083	4.41844	4.8009	3.27192	2.87866	3.48566
ENSG00000254999	2969.12	2854.61	2822.33	2438.01	2580.08	2375.34	2882.02	2464.48	0.225281	0.000176304	0.00258796	BRK1	3	10115592	10127190	+	1233	protein_coding	BRICK1, SCAR/WAVE actin nucleating complex subunit [Source:HGNC Symbol;Acc:HGNC:23057]	-	2602	3595	2143	2355	3121	2485	131.645	126.371	125.273	108.834	114.243	105.19
ENSG00000126705	781.646	826.607	861.317	1010.4	1020.13	1011.31	823.19	1013.95	-0.301526	0.000176444	0.00258796	AHDC1	1	27534035	27604431	-	8297	protein_coding	AT-hook DNA binding motif containing 1 [Source:HGNC Symbol;Acc:HGNC:25230]	-	685	1041	654	976	1234	1058	5.15027	5.43801	5.68139	6.70293	6.71264	6.6554
ENSG00000104833	198.55	206.453	163.308	322.998	282.726	250.438	189.437	285.387	-0.582496	0.000176797	0.00258835	TUBB4A	19	6494319	6502848	-	3466	protein_coding	tubulin beta 4A class IVa [Source:HGNC Symbol;Acc:HGNC:20774]	-	174	260	124	312	342	262	3.13171	3.25128	2.57864	5.12935	4.45346	3.94532
ENSG00000074696	4138.73	4096.51	4716.17	4829.44	5112.22	5420.74	4317.14	5120.8	-0.247615	0.000176826	0.00258835	HACD3	15	65530418	65578352	+	7097	protein_coding	3-hydroxyacyl-CoA dehydratase 3 [Source:HGNC Symbol;Acc:HGNC:24175]	-	3627	5159	3581	4665	6184	5671	31.8811	31.5065	36.3687	37.4553	39.3273	41.7056
ENSG00000116918	1139.95	1139.46	1106.28	1332.37	1355.76	1383.14	1128.56	1357.09	-0.265391	0.000177732	0.002599	TSNAX	1	231528653	231566524	+	6241	protein_coding	translin associated factor X [Source:HGNC Symbol;Acc:HGNC:12380]	-	999	1435	840	1287	1640	1447	9.98554	9.9657	9.70115	11.7506	11.8601	12.1011
ENSG00000269378	211.102	188.19	218.622	127.336	136.403	135.734	205.971	133.157	0.623034	0.000180612	0.00263792	AC022149.1	19	14621634	14622242	-	609	processed_pseudogene	integrin beta 1 pseudogene 1	-	185	237	166	123	165	142	18.9502	16.8671	19.6467	11.5086	12.2283	12.1697
ENSG00000227051	391.394	308.886	277.887	212.226	239.739	208.38	326.055	220.115	0.565486	0.000180756	0.00263792	C14orf132	14	96039324	96093889	+	7775	protein_coding	chromosome 14 open reading frame 132 [Source:HGNC Symbol;Acc:HGNC:20346]	-	343	389	211	205	290	218	2.75204	2.1685	1.95605	1.50241	1.68344	1.46341
ENSG00000132821	15.9753	19.0572	15.804	41.41	52.9078	45.8818	16.9455	46.7332	-1.45415	0.000180945	0.00263803	VSTM2L	20	37903104	37945350	+	1959	protein_coding	V-set and transmembrane domain containing 2 like [Source:HGNC Symbol;Acc:HGNC:16096]	-	14	24	12	40	64	48	0.445814	0.530991	0.441515	1.16349	1.4745	1.27884
ENSG00000169429	92.4283	89.7277	105.36	54.8682	45.4677	49.7053	95.8386	50.0137	0.937322	0.000184493	0.00268706	CXCL8	4	73740506	73743716	+	2274	protein_coding	C-X-C motif chemokine ligand 8 [Source:HGNC Symbol;Acc:HGNC:6025]	-	81	113	80	53	55	52	2.22206	2.15376	2.5357	1.32807	1.09162	1.1935
ENSG00000152270	146.059	123.872	126.432	235.002	197.578	188.306	132.121	206.962	-0.648126	0.000188305	0.00273983	PDE3B	11	14643723	14872044	+	11707	protein_coding	phosphodiesterase 3B [Source:HGNC Symbol;Acc:HGNC:8779]	-	128	156	96	227	239	197	0.682063	0.577549	0.591049	1.10488	0.921408	0.878274
ENSG00000035687	1166.19	1123.58	1210.32	1377.92	1342.54	1647.92	1166.7	1456.12	-0.320795	0.000191352	0.00278139	ADSS	1	244408494	244452134	-	3666	protein_coding	adenylosuccinate synthase [Source:HGNC Symbol;Acc:HGNC:292]	-	1022	1415	919	1331	1624	1724	17.3908	16.7292	18.0685	20.6882	19.9937	24.5445
ENSG00000185924	141.495	119.108	119.847	90.0667	65.3081	45.8818	126.817	67.0855	0.922057	0.000192802	0.00279967	RTN4RL1	17	1934677	2025345	-	3625	protein_coding	reticulon 4 receptor like 1 [Source:HGNC Symbol;Acc:HGNC:21329]	-	124	150	91	87	79	48	2.1339	1.79347	1.80939	1.36756	0.9836	0.691103
ENSG00000143727	2293.59	2203.49	2267.87	2570.52	2656.96	2627.69	2254.98	2618.39	-0.21661	0.000194363	0.00281952	ACP1	2	264140	278283	+	4160	protein_coding	acid phosphatase 1 [Source:HGNC Symbol;Acc:HGNC:122]	-	2010	2775	1722	2483	3214	2749	30.1414	28.9121	29.8358	34.011	34.87	34.4898
ENSG00000156675	466.706	399.408	430.659	554.894	575.373	564.919	432.257	565.062	-0.390624	0.000194858	0.00282389	RAB11FIP1	8	37858618	37899467	-	9602	protein_coding	RAB11 family interacting protein 1 [Source:HGNC Symbol;Acc:HGNC:30265]	-	409	503	327	536	696	591	2.65719	2.27047	2.45462	3.18082	3.2715	3.21244
ENSG00000272734	225.936	265.213	244.962	179.098	163.684	151.983	245.37	164.922	0.5779	0.000196032	0.00283808	ADIRF-AS1	10	86965345	86971311	-	5748	processed_transcript	ADIRF antisense RNA 1 [Source:HGNC Symbol;Acc:HGNC:45127]	-	198	334	186	173	198	159	2.14886	2.51849	2.33235	1.71501	1.55471	1.44374
ENSG00000055483	2425.96	2441.71	2537.86	2074.64	2066.71	2189.9	2468.51	2110.42	0.225595	0.000197426	0.00285542	USP36	17	78787381	78841441	-	9235	protein_coding	ubiquitin specific peptidase 36 [Source:HGNC Symbol;Acc:HGNC:20062]	-	2126	3075	1927	2004	2500	2291	14.3611	14.4317	15.0398	12.3651	12.2181	12.9478
ENSG00000101346	1936.43	1974.8	2094.03	2252.7	2394.08	2424.09	2001.75	2356.96	-0.23706	0.000202011	0.00291883	POFUT1	20	32207880	32238667	+	6426	protein_coding	protein O-fucosyltransferase 1 [Source:HGNC Symbol;Acc:HGNC:14988]	-	1697	2487	1590	2176	2896	2536	16.4741	16.7743	17.8342	19.2954	20.3403	20.5977
ENSG00000084234	7866.67	7726.11	7542.45	6627.67	6915.22	6896.61	7711.75	6813.16	0.178725	0.000202778	0.00292701	APLP2	11	130068147	130144811	+	7463	protein_coding	amyloid beta precursor like protein 2 [Source:HGNC Symbol;Acc:HGNC:598]	-	6894	9730	5727	6402	8365	7215	57.626	56.5079	55.3111	48.8808	50.5885	50.4583
ENSG00000131094	296.683	321.591	259.449	484.497	528.252	319.261	292.574	444.003	-0.598244	0.000205957	0.00296994	C1QL1	17	44959693	44968071	-	1295	protein_coding	complement C1q like 1 [Source:HGNC Symbol;Acc:HGNC:24182]	-	260	405	197	468	639	334	12.5246	13.5549	10.9646	20.5926	22.2705	13.4613
ENSG00000140511	143.777	129.43	114.579	245.354	196.751	178.748	129.262	206.951	-0.674073	0.000208018	0.00299669	HAPLN3	15	88877288	88895626	-	3524	protein_coding	hyaluronan and proteoglycan link protein 3 [Source:HGNC Symbol;Acc:HGNC:21446]	-	126	163	87	237	238	187	2.23046	2.00476	1.77943	3.8322	3.04818	2.76959
ENSG00000095321	801.045	906.012	770.444	1093.22	1097.84	953.959	825.834	1048.34	-0.340126	0.000210423	0.00302834	CRAT	9	129094810	129111189	-	3803	protein_coding	carnitine O-acetyltransferase [Source:HGNC Symbol;Acc:HGNC:2342]	-	702	1141	585	1056	1328	998	11.5152	13.0038	11.0873	15.8224	15.7605	13.6966
ENSG00000166833	2447.64	2120.12	2240.22	3138.88	2555.28	2670.7	2269.32	2788.29	-0.297284	0.000211055	0.00303444	NAV2	11	19350724	20121598	+	14673	protein_coding	neuron navigator 2 [Source:HGNC Symbol;Acc:HGNC:15997]	-	2145	2670	1701	3032	3091	2794	9.11945	7.88683	8.35571	11.7746	9.50779	9.93841
ENSG00000153930	13.6931	8.73456	14.487	1.03525	0	0	12.3049	0.345083	5.18702	0.000212979	1	ANKFN1	17	55882301	56511659	+	7498	protein_coding	ankyrin repeat and fibronectin type III domain containing 1 [Source:HGNC Symbol;Acc:HGNC:26766]	-	12	11	11	1	0	0	0.0998381	0.0635854	0.105741	0.0075996	0	0
ENSG00000028277	90.1461	101.639	98.7749	59.0092	47.121	47.7935	96.8532	51.3079	0.922751	0.000213563	0.00306719	POU2F2	19	42086110	42196585	-	9072	protein_coding	POU class 2 homeobox 2 [Source:HGNC Symbol;Acc:HGNC:9213]	Pou	79	128	75	57	57	50	0.543231	0.611529	0.595877	0.358021	0.283577	0.287658
ENSG00000146223	4398.9	4361.72	4784.66	3737.25	3795.31	4081.57	4515.09	3871.38	0.220977	0.00021387	0.00306719	RPL7L1	6	42879618	42889925	+	7809	protein_coding	ribosomal protein L7 like 1 [Source:HGNC Symbol;Acc:HGNC:21370]	-	3855	5493	3633	3610	4591	4270	30.7956	30.4877	33.5327	26.3419	26.5345	28.5392
ENSG00000171314	7575.69	7570.48	7306.71	8296.49	8701.68	8384.9	7484.3	8461.02	-0.176833	0.000213965	0.00306719	PGAM1	10	97426160	97433441	+	2568	protein_coding	phosphoglycerate mutase 1 [Source:HGNC Symbol;Acc:HGNC:8888]	-	6639	9534	5548	8014	10526	8772	161.275	160.913	155.718	177.824	184.998	178.284
ENSG00000115414	259.027	251.714	277.887	370.619	370.355	344.113	262.876	361.696	-0.464335	0.000214381	0.00307012	FN1	2	215360440	215436172	-	17315	protein_coding	fibronectin 1 [Source:HGNC Symbol;Acc:HGNC:3778]	-	227	317	211	358	448	360	0.817831	0.7935	0.878331	1.17814	1.16776	1.08515
ENSG00000165660	1048.66	1075.94	1153.69	886.173	867.192	918.592	1092.76	890.652	0.293966	0.000216295	0.00309449	ABRAXAS2	10	124801785	124836670	+	2992	protein_coding	abraxas 2, BRISC complex subunit [Source:HGNC Symbol;Acc:HGNC:28975]	-	919	1355	876	856	1049	961	19.1608	19.6285	21.1028	16.3023	15.8239	16.7637
ENSG00000180998	63.901	46.0549	48.729	92.1372	90.9353	124.263	52.895	102.445	-0.958972	0.000217149	0.00310365	GPR137C	14	52553148	52637713	+	6193	protein_coding	G protein-coupled receptor 137C [Source:HGNC Symbol;Acc:HGNC:25445]	-	56	58	37	89	110	130	0.564089	0.405917	0.430625	0.818889	0.801662	1.0956
ENSG00000198862	2161.22	1994.66	2169.1	1706.09	1659.16	1896.45	2108.33	1753.9	0.264401	0.00021998	0.00314103	LTN1	21	28928144	28992956	-	8876	protein_coding	listerin E3 ubiquitin protein ligase 1 [Source:HGNC Symbol;Acc:HGNC:13082]	-	1894	2512	1647	1648	2007	1984	13.3114	12.2663	13.3744	10.5798	10.2054	11.6663
ENSG00000123607	453.013	403.378	422.757	581.81	548.092	539.111	426.382	556.338	-0.385707	0.000223352	0.00318606	TTC21B	2	165857475	165953843	-	7538	protein_coding	tetratricopeptide repeat domain 21B [Source:HGNC Symbol;Acc:HGNC:25660]	-	397	508	321	562	663	564	3.28545	2.92091	3.06935	4.24831	3.96969	3.9051
ENSG00000084112	1621.49	1629.39	1550.11	1356.18	1315.26	1370.72	1600.33	1347.38	0.249678	0.000225218	0.00320953	SSH1	12	108778192	108857590	-	14537	protein_coding	slingshot protein phosphatase 1 [Source:HGNC Symbol;Acc:HGNC:30579]	-	1421	2052	1177	1310	1591	1434	6.09789	6.11804	5.83579	5.13491	4.93964	5.14854
ENSG00000167553	6521.33	6913.01	7285.64	7674.3	7946.09	8231.96	6906.66	7950.78	-0.203471	0.000227848	0.00324383	TUBA1C	12	49188736	49274603	+	4631	protein_coding	tubulin alpha 1c [Source:HGNC Symbol;Acc:HGNC:20768]	-	5715	8706	5532	7413	9612	8612	76.9842	81.4805	86.1005	91.2127	93.6782	97.0596
ENSG00000143382	204.255	204.071	197.55	275.376	300.913	286.761	201.959	287.684	-0.510466	0.000232269	0.00330353	ADAMTSL4	1	150549369	150560937	+	6432	protein_coding	ADAMTS like 4 [Source:HGNC Symbol;Acc:HGNC:19706]	-	179	257	150	266	364	300	1.73607	1.7318	1.68091	2.35652	2.5542	2.43436
ENSG00000136193	5280.96	5031.9	5140.25	5725.96	5800.02	6099.41	5151.04	5875.13	-0.190149	0.00023299	0.00331056	SCRN1	7	29920103	29990289	-	6046	protein_coding	secernin 1 [Source:HGNC Symbol;Acc:HGNC:22192]	-	4628	6337	3903	5531	7016	6381	47.7513	45.4282	46.5295	52.1281	52.3746	55.0846
ENSG00000164828	2487.58	2572.72	2651.12	2961.85	2900.01	3100.84	2570.47	2987.57	-0.217092	0.000233552	0.00331328	SUN1	7	816615	896435	+	11811	protein_coding	Sad1 and UNC84 domain containing 1 [Source:HGNC Symbol;Acc:HGNC:18587]	-	2180	3240	2013	2861	3508	3244	11.5141	11.8896	12.2844	13.8028	13.4052	14.3352
ENSG00000227097	5425.88	6584.27	5206.1	7049.01	7750.17	6422.49	5738.75	7073.89	-0.300778	0.000233637	0.00331328	RPS28P7	11	82689559	82689768	+	210	processed_pseudogene	ribosomal protein S28 pseudogene 7 [Source:HGNC Symbol;Acc:HGNC:35787]	-	4755	8292	3953	6809	9375	6719	1412.51	1711.39	1356.77	1847.57	2014.89	1669.92
ENSG00000172731	700.629	694	674.304	953.465	905.22	777.123	689.644	878.602	-0.348506	0.00023452	0.0033169	LRRC20	10	70298970	70382650	-	3625	protein_coding	leucine rich repeat containing 20 [Source:HGNC Symbol;Acc:HGNC:23421]	-	614	874	512	921	1095	813	10.5662	10.4499	10.1803	14.4773	13.6334	11.7056
ENSG00000149503	3023.89	2880.02	2828.91	3425.64	3413.38	3261.43	2910.94	3366.82	-0.209862	0.000234609	0.0033169	INCENP	11	62123973	62153163	+	4473	protein_coding	inner centromere protein [Source:HGNC Symbol;Acc:HGNC:6058]	-	2650	3627	2148	3309	4129	3412	36.9579	35.1446	34.6125	42.1535	41.6625	39.8125
ENSG00000142089	3029.59	3093.62	2485.18	3545.73	4053.23	3193.56	2869.46	3597.51	-0.325149	0.00023477	0.0033169	IFITM3	11	319669	327537	-	1348	protein_coding	interferon induced transmembrane protein 3 [Source:HGNC Symbol;Acc:HGNC:5414]	-	2655	3896	1887	3425	4903	3341	122.867	125.268	100.897	144.779	164.162	129.359
ENSG00000100934	2129.27	2082	2115.1	2404.88	2397.39	2614.31	2108.79	2472.19	-0.229647	0.000234804	0.0033169	SEC23A	14	39031919	39109646	-	8945	protein_coding	Sec23 homolog A, coat complex II component [Source:HGNC Symbol;Acc:HGNC:10701]	-	1866	2622	1606	2323	2900	2735	13.0134	12.7046	12.9409	14.7981	14.6325	15.9583
ENSG00000223749	25.104	26.9977	22.389	51.7625	62.828	61.1757	24.8302	58.5887	-1.23095	0.000236288	0.00333461	MIR503HG	X	134543337	134546632	-	1678	lincRNA	MIR503 host gene [Source:HGNC Symbol;Acc:HGNC:28258]	-	22	34	17	50	76	64	0.817883	0.878207	0.730222	1.69791	2.04419	1.99066
ENSG00000262001	55.9134	65.1122	79.0199	25.8812	35.5474	26.7644	66.6818	29.3977	1.16981	0.000237556	0.00334527	DLGAP1-AS2	18	3603000	3608336	+	3171	antisense	DLGAP1 antisense RNA 2 [Source:HGNC Symbol;Acc:HGNC:28146]	-	49	82	60	25	43	28	0.963963	1.1208	1.36381	0.449242	0.612029	0.460862
ENSG00000169032	2491	2250.34	2402.21	2813.81	2720.62	2811.22	2381.18	2781.88	-0.225684	0.00023771	0.00334527	MAP2K1	15	66386817	66492312	+	3759	protein_coding	mitogen-activated protein kinase kinase 1 [Source:HGNC Symbol;Acc:HGNC:6840]	-	2183	2834	1824	2718	3291	2941	36.2278	32.6767	34.9744	41.2015	39.5144	40.8349
ENSG00000134686	2763.72	3045.18	3256.94	2425.59	2568.51	2619.09	3021.95	2537.73	0.251157	0.000237733	0.00334527	PHC2	1	33323623	33431052	-	4975	protein_coding	polyhomeotic homolog 2 [Source:HGNC Symbol;Acc:HGNC:3183]	-	2422	3835	2473	2343	3107	2740	30.3698	33.4105	35.8285	26.8358	28.1869	28.7453
ENSG00000140750	2663.3	2675.95	2491.76	3058.13	2982.68	3042.54	2610.34	3027.78	-0.212596	0.000238648	0.00335491	ARHGAP17	16	24919385	25015666	-	9879	protein_coding	Rho GTPase activating protein 17 [Source:HGNC Symbol;Acc:HGNC:18239]	-	2334	3370	1892	2954	3608	3183	14.7383	14.7852	13.804	17.0386	16.4836	16.8164
ENSG00000117054	2682.7	2630.69	2728.82	2195.76	2294.05	2399.23	2680.74	2296.35	0.222367	0.00023929	0.00336069	ACADM	1	75724347	75787575	+	4783	protein_coding	acyl-CoA dehydrogenase medium chain [Source:HGNC Symbol;Acc:HGNC:89]	-	2351	3313	2072	2121	2775	2510	30.6629	30.0214	31.2239	25.2683	26.1856	27.3894
ENSG00000141449	264.733	266.801	202.818	362.337	324.06	368.966	244.784	351.788	-0.513954	0.000239637	0.00336231	GREB1L	18	21242242	21525417	+	10572	protein_coding	GREB1 like retinoic acid receptor coactivator [Source:HGNC Symbol;Acc:HGNC:31042]	-	232	336	154	350	392	386	1.36896	1.3775	1.04993	1.88646	1.67351	1.90563
ENSG00000176087	3126.59	3329.46	3146.31	2780.68	2851.24	2609.53	3200.78	2747.15	0.221213	0.00024025	0.00336766	SLC35A4	5	140564456	140569103	+	4023	protein_coding	solute carrier family 35 member A4 [Source:HGNC Symbol;Acc:HGNC:20753]	-	2740	4193	2389	2686	3449	2730	42.4875	45.1736	42.802	38.0445	38.6939	35.4178
ENSG00000170425	150.624	199.307	201.501	255.707	258.752	317.349	183.81	277.269	-0.590765	0.000245495	0.00343787	ADORA2B	17	15944917	15975746	+	2551	protein_coding	adenosine A2b receptor [Source:HGNC Symbol;Acc:HGNC:264]	-	132	251	153	247	313	332	3.22793	4.26455	4.32294	5.51725	5.53775	6.79261
ENSG00000225614	75.3119	77.0229	88.2389	136.653	123.176	148.16	80.1913	135.996	-0.765751	0.000249299	0.00348768	ZNF469	16	88427471	88440757	+	13287	protein_coding	zinc finger protein 469 [Source:HGNC Symbol;Acc:HGNC:23216]	zf-C2H2	66	97	67	132	149	155	0.309868	0.316413	0.363451	0.566087	0.506126	0.608855
ENSG00000132824	899.179	1014	990.383	1154.3	1163.15	1246.46	967.855	1187.97	-0.294189	0.000249531	0.00348768	SERINC3	20	44496221	44522109	-	4683	protein_coding	serine incorporator 3 [Source:HGNC Symbol;Acc:HGNC:11699]	-	788	1277	752	1115	1407	1304	10.4969	11.8189	11.5742	13.5671	13.5603	14.5333
ENSG00000168062	33.0916	53.9955	57.948	15.5287	15.707	21.985	48.345	17.7403	1.44861	0.000252425	0.00352474	BATF2	11	64987943	64997045	-	2844	protein_coding	basic leucine zipper ATF-like transcription factor 2 [Source:HGNC Symbol;Acc:HGNC:25163]	TF_bZIP	29	68	44	15	19	23	0.636105	1.03631	1.11512	0.300537	0.301525	0.422092
ENSG00000122335	206.537	207.247	231.792	289.87	304.22	316.393	215.192	303.494	-0.500561	0.000254846	0.00355402	SERAC1	6	158109515	158168280	-	11007	protein_coding	serine active site containing 1 [Source:HGNC Symbol;Acc:HGNC:21061]	-	181	261	176	280	368	331	1.02582	1.02774	1.1525	1.44952	1.50896	1.56953
ENSG00000101220	1901.06	1983.54	1995.25	2389.36	2501.55	2135.41	1959.95	2342.11	-0.257334	0.00025501	0.00355402	C20orf27	20	3753508	3768387	-	2415	protein_coding	chromosome 20 open reading frame 27 [Source:HGNC Symbol;Acc:HGNC:15873]	-	1666	2498	1515	2308	3026	2234	43.0346	44.8317	45.2162	54.4571	56.5524	48.2809
ENSG00000265763	189.421	175.485	169.893	266.059	263.712	246.615	178.266	258.795	-0.537562	0.000256132	0.00356624	ZNF488	10	47365496	47384273	-	3496	protein_coding	zinc finger protein 488 [Source:HGNC Symbol;Acc:HGNC:23535]	zf-C2H2	166	221	129	257	319	258	2.96208	2.73988	2.6596	4.18888	4.11831	3.85175
ENSG00000108055	7079.32	6711.32	6891.86	7685.69	7626.99	8670.7	6894.16	7994.46	-0.213813	0.000259786	0.00361365	SMC3	10	110567691	110604636	+	4275	protein_coding	structural maintenance of chromosomes 3 [Source:HGNC Symbol;Acc:HGNC:2468]	-	6204	8452	5233	7424	9226	9071	90.5307	85.6906	88.2293	98.955	97.404	110.746
ENSG00000078053	224.795	208.835	223.89	330.245	286.033	312.57	219.173	309.616	-0.499722	0.000260569	0.00362109	AMPH	7	38383704	38631567	-	5636	protein_coding	amphiphysin [Source:HGNC Symbol;Acc:HGNC:471]	-	197	263	170	319	346	327	2.1805	2.02253	2.17408	3.22519	2.7708	3.02821
ENSG00000075790	1306.55	1191.87	1290.66	968.993	994.502	1114.54	1263.03	1026.01	0.297891	0.000261101	0.00362501	BCAP29	7	107579977	107629170	+	8409	protein_coding	B cell receptor associated protein 29 [Source:HGNC Symbol;Acc:HGNC:24131]	-	1145	1501	980	936	1203	1166	8.49418	7.73653	8.40001	6.3426	6.45685	7.23708
ENSG00000117226	476.975	403.378	395.1	322.998	321.58	286.761	425.151	310.446	0.452673	0.000262444	0.00363691	GBP3	1	89006666	89022894	-	4297	protein_coding	guanylate binding protein 3 [Source:HGNC Symbol;Acc:HGNC:4184]	-	418	508	300	312	389	300	6.06836	5.12399	5.03216	4.13738	4.08586	3.64389
ENSG00000159131	6215.51	6141.19	6654.8	5113.1	5315.58	5860.44	6337.17	5429.71	0.222347	0.000262458	0.00363691	GART	21	33503931	33543491	-	7751	protein_coding	phosphoribosylglycinamide formyltransferase, phosphoribosylglycinamide synthetase, phosphoribosylaminoimidazole synthetase [Source:HGNC Symbol;Acc:HGNC:4163]	-	5447	7734	5053	4939	6430	6131	43.8389	43.247	46.9883	36.3093	37.4415	41.2841
ENSG00000185420	229.359	240.597	255.498	325.068	340.594	338.378	241.818	334.68	-0.471134	0.000263264	0.00364289	SMYD3	1	245749342	246507312	-	5866	protein_coding	SET and MYND domain containing 3 [Source:HGNC Symbol;Acc:HGNC:15513]	-	201	303	194	314	412	354	2.13754	2.23878	2.38373	3.05017	3.16997	3.14971
ENSG00000171604	54.7723	77.817	44.778	101.454	132.27	108.969	59.1224	114.231	-0.929066	0.00026339	0.00364289	CXXC5	5	139647299	139683882	+	3852	protein_coding	CXXC finger protein 5 [Source:HGNC Symbol;Acc:HGNC:26943]	-	48	98	34	98	160	114	0.777348	1.10268	0.636196	1.44969	1.87471	1.54464
ENSG00000104341	3053.56	3162.7	3350.45	3563.33	3675.44	3892.3	3188.9	3710.36	-0.219251	0.000265879	0.00367383	LAPTM4B	8	97775057	97853013	+	3197	protein_coding	lysosomal protein transmembrane 4 beta [Source:HGNC Symbol;Acc:HGNC:13646]	-	2676	3983	2544	3442	4446	4072	52.216	53.998	57.3552	61.3486	62.7663	66.4775
ENSG00000176678	149.483	132.606	139.602	68.3265	82.6685	96.5429	140.564	82.5126	0.763969	0.000267104	0.00368725	FOXL1	16	86576368	86582160	+	3742	protein_coding	forkhead box L1 [Source:HGNC Symbol;Acc:HGNC:3817]	Fork	131	167	106	66	100	101	2.18388	1.9343	2.04174	1.00502	1.20613	1.40873
ENSG00000102854	45.6436	43.6728	36.876	92.1372	80.1884	79.3372	42.0641	83.8876	-0.987836	0.000269602	0.00371665	MSLN	16	760762	768865	+	2560	protein_coding	mesothelin [Source:HGNC Symbol;Acc:HGNC:7371]	-	40	55	28	89	97	83	0.974721	0.931178	0.788345	1.98101	1.71014	1.69218
ENSG00000111252	801.045	778.964	929.801	661.524	615.88	687.271	836.603	654.892	0.350429	0.000269744	0.00371665	SH2B3	12	111405948	111451623	+	5682	protein_coding	SH2B adaptor protein 3 [Source:HGNC Symbol;Acc:HGNC:29605]	-	702	981	706	639	745	719	7.70719	7.48304	8.95574	6.4082	5.91772	6.60445
ENSG00000140443	369.713	384.321	403.002	602.515	479.477	481.759	385.678	521.25	-0.433429	0.000270189	0.00371925	IGF1R	15	98648539	98964530	+	13941	protein_coding	insulin like growth factor 1 receptor [Source:HGNC Symbol;Acc:HGNC:5465]	-	324	484	306	582	580	504	1.44981	1.50474	1.58207	2.37884	1.87773	1.88689
ENSG00000173230	3677.73	3323.1	3511.12	2942.18	2652.83	3191.65	3503.98	2928.89	0.258511	0.000274551	0.00377573	GOLGB1	3	121663199	121749767	-	11865	protein_coding	golgin B1 [Source:HGNC Symbol;Acc:HGNC:4429]	-	3223	4185	2666	2842	3209	3339	16.9454	15.2875	16.1954	13.6487	12.2068	14.6878
ENSG00000164237	159.753	157.222	183.063	262.953	263.712	216.027	166.679	247.564	-0.576657	0.000275613	0.00378676	CMBL	5	10275875	10308026	-	3324	protein_coding	carboxymethylenebutenolidase homolog [Source:HGNC Symbol;Acc:HGNC:25090]	-	140	198	139	254	319	226	2.62741	2.58175	3.01406	4.3542	4.33141	3.5486
ENSG00000158292	195.126	198.513	185.697	309.54	275.286	254.262	193.112	279.696	-0.530679	0.0002763	0.0037926	GPR153	1	6247346	6260975	-	4082	protein_coding	G protein-coupled receptor 153 [Source:HGNC Symbol;Acc:HGNC:23618]	-	171	250	141	299	333	266	2.61326	2.65447	2.48968	4.17383	3.68189	3.40109
ENSG00000258498	230.5	304.121	246.279	166.675	176.911	183.527	260.3	175.704	0.573739	0.000276829	0.00379629	DIO3OS	14	101552221	101560431	-	5603	lincRNA	DIO3 opposite strand upstream RNA [Source:HGNC Symbol;Acc:HGNC:20348]	-	202	383	187	161	214	192	2.24901	2.9627	2.40558	1.63735	1.72382	1.7885
ENSG00000155660	2901.79	2742.65	2873.69	3215.48	3275.32	3307.31	2839.38	3266.04	-0.203127	0.000277566	0.00380282	PDIA4	7	149003062	149028641	-	3277	protein_coding	protein disulfide isomerase family A member 4 [Source:HGNC Symbol;Acc:HGNC:30167]	-	2543	3454	2182	3106	3962	3460	48.4095	45.6831	47.9928	54.0084	54.5679	55.1073
ENSG00000054598	188.28	187.396	254.181	282.623	314.967	317.349	209.952	304.98	-0.549407	0.000278941	0.00381805	FOXC1	6	1609972	1613897	+	3926	protein_coding	forkhead box C1 [Source:HGNC Symbol;Acc:HGNC:3800]	Fork	165	236	193	273	381	332	2.62177	2.60538	3.54328	3.96231	4.38	4.41364
ENSG00000184254	6763.24	6681.14	6615.29	5247.68	5403.21	6332.64	6686.56	5661.18	0.240201	0.000279258	0.0038188	ALDH1A3	15	100877714	100916626	+	5772	protein_coding	aldehyde dehydrogenase 1 family member A3 [Source:HGNC Symbol;Acc:HGNC:409]	-	5927	8414	5023	5069	6536	6625	64.0573	63.181	62.7242	50.0417	51.1076	59.9058
ENSG00000066629	430.191	410.524	385.881	324.033	290.166	295.364	408.865	303.188	0.434315	0.000279683	0.00382102	EML1	14	99737693	99942060	+	8935	protein_coding	echinoderm microtubule associated protein like 1 [Source:HGNC Symbol;Acc:HGNC:3330]	-	377	517	293	313	351	309	2.63213	2.50788	2.36359	1.99612	1.77301	1.80498
ENSG00000198087	1412.67	1375.3	1356.51	1161.55	1102.8	1193.88	1381.49	1152.74	0.261983	0.000280887	0.00383358	CD2AP	6	47477789	47627263	+	6751	protein_coding	CD2 associated protein [Source:HGNC Symbol;Acc:HGNC:14258]	-	1238	1732	1030	1122	1334	1249	11.4397	11.1196	10.9968	9.47024	8.91841	9.65614
ENSG00000111665	1078.33	1083.88	1011.46	1317.87	1389.66	1187.19	1057.89	1298.24	-0.294517	0.00028113	0.00383358	CDCA3	12	6844793	6852066	-	5653	protein_coding	cell division cycle associated 3 [Source:HGNC Symbol;Acc:HGNC:14624]	-	945	1365	768	1273	1681	1242	10.4283	10.4656	9.7922	12.8317	13.4211	11.4671
ENSG00000107372	2028.86	2120.91	2223.09	2361.4	2485.01	2787.32	2124.29	2544.58	-0.261086	0.000281794	0.00383905	ZFAND5	9	72351425	72365235	-	7053	protein_coding	zinc finger AN1-type containing 5 [Source:HGNC Symbol;Acc:HGNC:13008]	-	1778	2671	1688	2281	3006	2916	15.726	16.4138	17.2503	18.4284	19.236	21.5786
ENSG00000169184	248.758	254.89	264.717	377.866	361.261	323.084	256.122	354.07	-0.467961	0.00028283	0.00384956	MN1	22	27748277	27801498	-	7693	protein_coding	MN1 proto-oncogene, transcriptional regulator [Source:HGNC Symbol;Acc:HGNC:7180]	-	218	321	201	365	437	338	1.76775	1.8085	1.88321	2.70354	2.56381	2.29314
ENSG00000215009	7.98763	5.55836	10.536	0	0	0	8.02733	0	5.53081	0.000284512	1	ACSM4	12	7304284	7328724	+	2477	protein_coding	acyl-CoA synthetase medium chain family member 4 [Source:HGNC Symbol;Acc:HGNC:32016]	-	7	7	8	0	0	0	0.176292	0.122485	0.232789	0	0	0
ENSG00000145912	1686.53	1654.8	1546.16	1230.91	1452.48	1339.17	1629.16	1340.86	0.280522	0.000288786	0.00392696	NHP2	5	178149460	178153967	-	1510	protein_coding	NHP2 ribonucleoprotein [Source:HGNC Symbol;Acc:HGNC:14377]	-	1478	2084	1174	1189	1757	1401	61.0601	59.8179	56.0389	44.8684	52.5163	48.4251
ENSG00000166888	1278.02	1359.42	1339.39	1089.08	1154.88	1051.46	1325.61	1098.47	0.27103	0.000289201	0.00392893	STAT6	12	57095408	57132139	-	7298	protein_coding	signal transducer and activator of transcription 6 [Source:HGNC Symbol;Acc:HGNC:11368]	STAT	1120	1712	1017	1052	1397	1100	9.57358	10.1674	10.0442	8.21387	8.63957	7.8668
ENSG00000065308	969.926	1025.12	989.066	1228.84	1174.72	1201.53	994.704	1201.7	-0.270846	0.000290489	0.00394274	TRAM2	6	52497402	52576915	-	6908	protein_coding	translocation associated membrane protein 2 [Source:HGNC Symbol;Acc:HGNC:16855]	-	850	1291	751	1187	1421	1257	7.67586	8.09998	7.83584	9.79117	9.28413	9.49713
ENSG00000184160	370.854	354.147	343.737	466.897	517.505	439.7	356.246	474.701	-0.415164	0.000290802	0.00394331	ADRA2C	4	3766348	3768526	+	2179	protein_coding	adrenoceptor alpha 2C [Source:HGNC Symbol;Acc:HGNC:283]	-	325	446	261	451	626	460	9.30436	8.87131	8.63339	11.7938	12.9663	11.0182
ENSG00000135476	1550.74	1483.29	1430.26	1865.52	1720.33	1730.13	1488.1	1771.99	-0.250782	0.000293487	0.00397601	ESPL1	12	53268299	53293643	+	8890	protein_coding	extra spindle pole bodies like 1, separase [Source:HGNC Symbol;Acc:HGNC:16856]	-	1359	1868	1086	1802	2081	1810	9.53626	9.10721	8.80494	11.5502	10.565	10.6264
ENSG00000212747	27.3861	27.7918	42.144	6.2115	10.7469	10.5146	32.4406	9.15766	1.80264	0.000294	0.00397926	RTL8B	X	135020504	135022529	-	2026	protein_coding	retrotransposon Gag like 8B [Source:HGNC Symbol;Acc:HGNC:33156]	-	24	35	32	6	13	11	0.738979	0.748753	1.13844	0.168752	0.289603	0.283376
ENSG00000108515	245.334	239.009	239.694	147.005	185.177	154.851	241.346	162.345	0.567592	0.000295047	0.00398971	ENO3	17	4948092	4957131	+	4292	protein_coding	enolase 3 [Source:HGNC Symbol;Acc:HGNC:3354]	-	215	301	182	142	224	162	3.12492	3.0396	3.0564	1.88523	2.35553	1.96999
ENSG00000134371	1327.09	1254.6	1417.09	1621.2	1542.59	1622.11	1332.93	1595.3	-0.261733	0.000296793	0.00400961	CDC73	1	193121800	193254815	+	10695	protein_coding	cell division cycle 73 [Source:HGNC Symbol;Acc:HGNC:16783]	-	1163	1580	1076	1566	1866	1697	6.78358	6.40304	7.25153	8.34348	7.87463	8.28153
ENSG00000165424	519.196	528.044	533.385	663.595	677.055	654.771	526.875	665.14	-0.336672	0.000298301	0.00402623	ZCCHC24	10	79382325	79445627	-	5051	protein_coding	zinc finger CCHC-type containing 24 [Source:HGNC Symbol;Acc:HGNC:26911]	-	455	665	405	641	819	685	5.61946	5.7063	5.77931	7.23131	7.31823	7.07819
ENSG00000134531	1115.99	1237.93	1455.28	874.786	992.848	1085.87	1269.73	984.501	0.364656	0.000306519	0.00413332	EMP1	12	13196716	13219939	+	7838	protein_coding	epithelial membrane protein 1 [Source:HGNC Symbol;Acc:HGNC:3333]	-	978	1559	1105	845	1201	1136	7.78384	8.62087	10.1614	6.1431	6.91572	7.56454
ENSG00000082512	193.985	195.337	204.135	273.306	282.726	283.894	197.819	279.975	-0.503111	0.000307197	0.00413863	TRAF5	1	211326615	211374946	+	9022	protein_coding	TNF receptor associated factor 5 [Source:HGNC Symbol;Acc:HGNC:12035]	-	170	246	155	264	342	297	1.17546	1.1818	1.2383	1.66739	1.71089	1.71816
ENSG00000100739	19.3985	25.4096	22.389	4.141	6.61348	2.86761	22.399	4.5407	2.28796	0.000307417	1	BDKRB1	14	96255824	96268967	+	2758	protein_coding	bradykinin receptor B1 [Source:HGNC Symbol;Acc:HGNC:1029]	-	17	32	17	4	8	3	0.384516	0.502882	0.444276	0.0826422	0.130917	0.0567723
ENSG00000074047	31.9505	31.762	35.559	86.9609	76.8817	52.5729	33.0905	72.1385	-1.12844	0.000308478	0.00415204	GLI2	2	120735623	120992653	+	7341	protein_coding	GLI family zinc finger 2 [Source:HGNC Symbol;Acc:HGNC:4318]	zf-C2H2	28	40	27	84	93	55	0.237938	0.236165	0.265098	0.652019	0.571778	0.391036
ENSG00000170801	52.4901	58.7598	46.095	90.0667	124.003	87.9401	52.4483	100.67	-0.934154	0.000309836	0.00416646	HTRA3	4	8269765	8307111	+	3321	protein_coding	HtrA serine peptidase 3 [Source:HGNC Symbol;Acc:HGNC:30406]	-	46	74	35	87	150	92	0.864071	0.965768	0.759622	1.49275	2.03855	1.44587
ENSG00000163121	134.649	128.636	169.893	98.3487	76.055	80.2931	144.393	84.8989	0.762935	0.000310369	0.0041683	NEURL3	2	96497643	96508109	-	2497	protein_coding	neuralized E3 ubiquitin protein ligase 3 [Source:HGNC Symbol;Acc:HGNC:25162]	-	118	162	129	95	92	84	2.94797	2.81194	3.72365	2.16791	1.66291	1.75578
ENSG00000175352	337.763	424.023	405.636	257.777	283.553	300.143	389.14	280.491	0.473901	0.000310546	0.0041683	NRIP3	11	8980576	9004049	-	4123	protein_coding	nuclear receptor interacting protein 3 [Source:HGNC Symbol;Acc:HGNC:1167]	-	296	534	308	249	343	314	4.47856	5.61355	5.38438	3.4413	3.75474	3.97489
ENSG00000144959	786.211	806.756	928.484	597.339	572.066	746.535	840.484	638.647	0.394801	0.000311376	0.0041756	NCEH1	3	172630249	172711218	-	4808	protein_coding	neutral cholesterol ester hydrolase 1 [Source:HGNC Symbol;Acc:HGNC:29260]	-	689	1016	705	577	692	781	8.93954	9.15882	10.5687	6.83829	6.49593	8.47805
ENSG00000010818	1880.52	1770.73	2058.47	1672.96	1388.83	1589.61	1903.24	1550.47	0.294988	0.000316196	0.00423632	HIVEP2	6	142751467	142956698	-	10682	protein_coding	human immunodeficiency virus type I enhancer binding protein 2 [Source:HGNC Symbol;Acc:HGNC:4921]	zf-C2H2	1648	2230	1563	1616	1680	1663	9.62421	9.0482	10.5464	8.62035	7.09833	8.12548
ENSG00000075420	959.656	840.9	853.415	719.498	646.467	739.844	884.657	701.936	0.334068	0.000319435	0.00427578	FNDC3B	3	172039628	172401665	+	13270	protein_coding	fibronectin type III domain containing 3B [Source:HGNC Symbol;Acc:HGNC:24670]	-	841	1059	648	695	782	774	3.95353	3.45888	3.51967	2.98435	2.65972	3.04424
ENSG00000134247	754.26	717.822	679.572	908.949	858.099	900.43	717.218	889.159	-0.308278	0.000320598	0.00428741	PTGFRN	1	116910057	116990358	+	6352	protein_coding	prostaglandin F2 receptor inhibitor [Source:HGNC Symbol;Acc:HGNC:9601]	-	661	904	516	878	1038	942	6.49159	6.16834	5.85514	7.87626	7.37541	7.74016
ENSG00000224531	401.664	426.405	489.924	552.823	557.185	617.492	439.331	575.834	-0.393814	0.000321499	0.00429551	SMIM13	6	11094033	11138733	+	4688	protein_coding	small integral membrane protein 13 [Source:HGNC Symbol;Acc:HGNC:27356]	-	352	537	372	534	674	646	4.68398	4.96474	5.71944	6.49067	6.48891	7.19208
ENSG00000092978	260.168	243.774	267.351	320.927	355.474	390.951	257.098	355.784	-0.473171	0.000323101	0.00431295	GPATCH2	1	217426992	217631082	-	8833	protein_coding	G-patch domain containing 2 [Source:HGNC Symbol;Acc:HGNC:25499]	-	228	307	203	310	430	409	1.61023	1.5064	1.65648	1.99981	2.19715	2.41671
ENSG00000166396	79.8763	96.8742	86.9219	37.269	30.5873	60.2198	87.8908	42.6921	1.0503	0.000323794	0.00431825	SERPINB7	18	63752935	63805376	+	2637	protein_coding	serpin family B member 7 [Source:HGNC Symbol;Acc:HGNC:13902]	-	70	122	66	36	37	63	1.65595	2.00521	1.80398	0.777908	0.633273	1.24692
ENSG00000114439	2138.4	2062.15	2072.96	2429.73	2355.22	2510.12	2091.17	2431.69	-0.21764	0.000324236	0.00432018	BBX	3	107522936	107811324	+	11877	protein_coding	BBX, HMG-box containing [Source:HGNC Symbol;Acc:HGNC:14422]	HMG	1874	2597	1574	2347	2849	2626	9.8429	9.4771	9.55204	11.2601	10.8264	11.5398
ENSG00000125970	4800.56	4897.71	5131.03	5594.49	5968.66	5452.29	4943.1	5671.81	-0.199124	0.000325021	0.00432667	RALY	20	33993646	34108308	+	7513	protein_coding	RALY heterogeneous nuclear ribonucleoprotein [Source:HGNC Symbol;Acc:HGNC:15921]	-	4207	6168	3896	5404	7220	5704	34.9317	35.5829	37.3769	40.9862	43.3734	39.6256
ENSG00000171714	53.6312	55.5836	73.752	116.983	147.977	83.1607	60.9889	116.04	-0.941043	0.000326909	0.00434783	ANO5	11	21799934	22283357	+	7547	protein_coding	anoctamin 5 [Source:HGNC Symbol;Acc:HGNC:27337]	-	47	70	56	113	179	87	0.388494	0.402007	0.534825	0.853179	1.07048	0.601664
ENSG00000162434	4272.24	4203.71	4411.95	3689.63	3409.25	3945.83	4295.96	3681.57	0.222629	0.000328879	0.00437003	JAK1	1	64833229	64966504	-	6317	protein_coding	Janus kinase 1 [Source:HGNC Symbol;Acc:HGNC:6190]	-	3744	5294	3350	3564	4124	4128	36.973	36.3231	38.2236	32.1487	29.4651	34.1066
ENSG00000175550	4195.79	4285.49	4053.72	3518.81	3865.58	3134.3	4178.33	3506.23	0.252964	0.000329288	0.00437148	DRAP1	11	65919257	65921561	+	1737	protein_coding	DR1 associated protein 1 [Source:HGNC Symbol;Acc:HGNC:3019]	-	3677	5397	3078	3399	4676	3279	132.055	134.667	127.722	111.503	121.499	98.526
ENSG00000116353	657.268	629.682	688.791	783.684	844.045	827.784	658.58	818.504	-0.317377	0.000330042	0.0043775	MECR	1	29192873	29230942	-	3922	protein_coding	mitochondrial trans-2-enoyl-CoA reductase [Source:HGNC Symbol;Acc:HGNC:19691]	-	576	793	523	757	1021	866	9.16168	8.76346	9.61152	10.9983	11.7495	11.5244
ENSG00000163694	189.421	151.664	130.383	240.178	237.258	235.144	157.156	237.527	-0.59371	0.000333448	0.00441543	RBM47	4	40423267	40630875	-	8544	protein_coding	RNA binding motif protein 47 [Source:HGNC Symbol;Acc:HGNC:30358]	-	166	191	99	232	287	246	1.21201	0.968907	0.835165	1.54726	1.51607	1.50274
ENSG00000198237	2.28218	5.55836	2.634	59.0092	9.92022	10.5146	3.49151	26.4813	-2.85464	0.000333509	0.00441543	AC131392.1	5	69875271	69920867	+	633	unprocessed_pseudogene	glucuronidase, beta (GUSB) pseudogene	-	2	7	2	57	12	11	0.1971	0.479297	0.227732	5.13106	0.855612	0.906981
ENSG00000109917	1189.02	1258.57	1339.39	1035.25	1049.89	1047.63	1262.32	1044.26	0.272422	0.000339335	0.00448848	ZPR1	11	116773799	116788050	-	7069	protein_coding	ZPR1 zinc finger [Source:HGNC Symbol;Acc:HGNC:13051]	-	1042	1585	1017	1000	1270	1096	9.19539	9.7181	10.3696	8.0608	8.10859	8.09211
ENSG00000055163	426.767	470.872	409.587	659.454	529.905	554.405	435.742	581.255	-0.409265	0.000339742	0.00448978	CYFIP2	5	157266079	157395595	+	10498	protein_coding	cytoplasmic FMR1 interacting protein 2 [Source:HGNC Symbol;Acc:HGNC:13760]	-	374	593	311	637	641	580	2.22242	2.44826	2.13527	3.45755	2.75582	2.88357
ENSG00000122870	18.2574	20.6453	26.34	51.7625	57.8679	47.7935	21.7476	52.4746	-1.28319	0.000340174	0.00449141	BICC1	10	58513140	58831437	+	6569	protein_coding	BicC family RNA binding protein 1 [Source:HGNC Symbol;Acc:HGNC:19351]	-	16	26	20	50	70	50	0.151943	0.171547	0.219447	0.433717	0.480948	0.397265
ENSG00000171680	382.265	448.639	442.512	303.328	333.154	307.79	424.472	314.757	0.431449	0.000346278	0.00456549	PLEKHG5	1	6466092	6520061	-	7053	protein_coding	pleckstrin homology and RhoGEF domain containing G5 [Source:HGNC Symbol;Acc:HGNC:29105]	-	335	565	336	293	403	322	2.963	3.47204	3.43371	2.36717	2.57888	2.38282
ENSG00000134375	1590.68	1529.34	1626.49	1858.27	1769.93	2057.03	1582.17	1895.08	-0.261162	0.000346412	0.00456549	TIMM17A	1	201955491	201970661	+	3513	protein_coding	translocase of inner mitochondrial membrane 17A [Source:HGNC Symbol;Acc:HGNC:17315]	-	1394	1926	1235	1795	2141	2152	24.754	23.7623	25.3389	29.1154	27.5067	31.9723
ENSG00000112186	859.24	844.076	912.68	1074.59	1039.14	1061.97	871.999	1058.57	-0.281639	0.00034888	0.0045928	CAP2	6	17393216	17557792	+	3637	protein_coding	cyclase associated actin cytoskeleton regulatory protein 2 [Source:HGNC Symbol;Acc:HGNC:20039]	-	753	1063	693	1038	1257	1111	12.9155	12.6678	13.7337	16.2626	15.5988	15.9434
ENSG00000184661	914.013	877.426	923.216	1098.4	1073.04	1109.77	904.885	1093.73	-0.274888	0.000349265	0.0045928	CDCA2	8	25458997	25507920	+	3908	protein_coding	cell division cycle associated 2 [Source:HGNC Symbol;Acc:HGNC:14623]	-	801	1105	701	1061	1298	1161	12.7861	12.2551	12.9289	15.4702	14.9906	15.5055
ENSG00000114978	3719.95	3717.75	3675.74	4189.65	4080.52	4557.59	3704.48	4275.92	-0.206618	0.000349431	0.0045928	MOB1A	2	74152528	74178898	-	6440	protein_coding	MOB kinase activator 1A [Source:HGNC Symbol;Acc:HGNC:16015]	-	3260	4682	2791	4047	4936	4768	31.5785	31.5105	31.2372	35.8083	34.5931	38.642
ENSG00000178974	290.978	296.975	334.518	374.76	414.996	470.288	307.49	420.015	-0.454036	0.000352349	0.00462696	FBXO34	14	55271303	55361918	+	4133	protein_coding	F-box protein 34 [Source:HGNC Symbol;Acc:HGNC:20201]	-	255	374	254	362	502	492	3.84889	3.92208	4.42962	4.9909	5.48199	6.21311
ENSG00000198792	1101.15	1156.14	1170.81	1361.35	1421.07	1321.97	1142.7	1368.13	-0.260254	0.000353764	0.00464135	TMEM184B	22	38219291	38273034	-	7080	protein_coding	transmembrane protein 184B [Source:HGNC Symbol;Acc:HGNC:1310]	-	965	1456	889	1315	1719	1383	8.50265	8.91329	9.05038	10.5835	10.9583	10.1953
ENSG00000168566	1154.78	1137.08	1320.95	1514.57	1359.9	1547.55	1204.27	1474.01	-0.293645	0.000354743	0.00465001	SNRNP48	6	7590199	7611967	+	5836	protein_coding	small nuclear ribonucleoprotein U11/U12 subunit 48 [Source:HGNC Symbol;Acc:HGNC:21368]	-	1012	1432	1003	1463	1645	1619	10.8175	10.635	12.3875	14.2845	12.7218	14.4791
ENSG00000011426	5505.76	5165.3	5429.99	6040.68	5900.05	6797.19	5367.02	6245.97	-0.219174	0.000356339	0.00466673	ANLN	7	36389806	36453791	+	6012	protein_coding	anillin actin binding protein [Source:HGNC Symbol;Acc:HGNC:14082]	-	4825	6505	4123	5835	7137	7111	50.0655	46.8963	49.4302	55.3042	53.5792	61.7335
ENSG00000166106	68.4654	62.73	56.631	115.948	119.869	98.4547	62.6088	111.424	-0.829703	0.000357476	0.0046774	ADAMTS15	11	130448974	130476641	+	5673	protein_coding	ADAM metallopeptidase with thrombospondin type 1 motif 15 [Source:HGNC Symbol;Acc:HGNC:16305]	-	60	79	43	112	145	103	0.659779	0.603565	0.546328	1.12497	1.1536	0.947619
ENSG00000117139	2428.24	2188.4	2299.48	2773.43	2513.95	2966.07	2305.37	2751.15	-0.255441	0.000359072	0.00469327	KDM5B	1	202724495	202809470	-	25882	protein_coding	lysine demethylase 5B [Source:HGNC Symbol;Acc:HGNC:18039]	ARID	2128	2756	1746	2679	3041	3103	5.12902	4.61521	4.86233	5.89808	5.30296	6.25739
ENSG00000107159	35.3738	22.2334	11.853	48.6567	157.897	135.734	23.1534	114.096	-2.29794	0.000359334	0.00469327	CA9	9	35673856	35681159	+	1670	protein_coding	carbonic anhydrase 9 [Source:HGNC Symbol;Acc:HGNC:1383]	-	31	28	9	47	191	142	1.15799	0.726694	0.38844	1.60368	5.16198	4.43794
ENSG00000105270	75.3119	81.7872	84.2879	188.415	152.11	97.4988	80.4624	146.008	-0.858406	0.000366367	0.00478084	CLIP3	19	36014660	36033343	-	3772	protein_coding	CAP-Gly domain containing linker protein 3 [Source:HGNC Symbol;Acc:HGNC:24314]	-	66	103	64	182	184	102	1.09152	1.18352	1.22294	2.74939	2.20164	1.41136
ENSG00000168003	6884.19	7412.46	7981.01	6626.63	6391.1	6214.11	7425.89	6410.61	0.211846	0.000367427	0.00479038	SLC3A2	11	62856102	62888875	+	5178	protein_coding	solute carrier family 3 member 2 [Source:HGNC Symbol;Acc:HGNC:11026]	-	6033	9335	6060	6401	7731	6501	72.6828	78.138	84.3546	70.4404	67.3865	65.5281
ENSG00000074416	1129.68	1207.75	1251.15	992.804	969.701	1007.49	1196.19	989.998	0.272895	0.000374195	0.00487424	MGLL	3	127689062	128052190	-	11849	protein_coding	monoglyceride lipase [Source:HGNC Symbol;Acc:HGNC:17038]	-	990	1521	950	959	1173	1054	5.21211	5.56362	5.77883	4.61183	4.46803	4.64267
ENSG00000006625	488.386	465.314	468.852	592.163	637.374	584.993	474.184	604.843	-0.352838	0.000374733	0.00487689	GGCT	7	30496621	30504844	-	1597	protein_coding	gamma-glutamylcyclotransferase [Source:HGNC Symbol;Acc:HGNC:21705]	-	428	586	356	572	771	612	16.7186	15.9039	16.0673	20.4093	21.7896	20.0012
ENSG00000047410	4245.99	3944.84	4223.62	4678.29	4577.35	5218.1	4138.15	4824.58	-0.222084	0.000376556	0.00489624	TPR	1	186311652	186375693	-	12350	protein_coding	translocated promoter region, nuclear basket protein [Source:HGNC Symbol;Acc:HGNC:12017]	-	3721	4968	3207	4519	5537	5459	18.7955	17.4351	18.7167	20.8503	20.2352	23.0704
ENSG00000132361	9849.89	10890.4	10657.2	8777.88	9707.76	8718.49	10465.8	9068.04	0.206775	0.000386286	0.00501827	CLUH	17	2689386	2712663	-	6900	protein_coding	clustered mitochondria homolog [Source:HGNC Symbol;Acc:HGNC:29094]	-	8632	13715	8092	8479	11743	9121	78.041	86.1503	84.5288	70.0215	76.8121	68.9926
ENSG00000153071	154.047	136.577	155.406	251.566	198.404	219.85	148.677	223.273	-0.589449	0.000389548	0.00505613	DAB2	5	39371675	39462300	-	7717	protein_coding	DAB2, clathrin adaptor protein [Source:HGNC Symbol;Acc:HGNC:2662]	-	135	172	118	243	240	230	1.0913	0.966029	1.10213	1.7943	1.40366	1.55557
ENSG00000092096	281.849	312.062	312.129	402.712	467.077	369.922	302.013	413.237	-0.45348	0.000390999	0.00507044	SLC22A17	14	23346306	23352912	-	4278	protein_coding	solute carrier family 22 member 17 [Source:HGNC Symbol;Acc:HGNC:23095]	-	247	393	237	389	565	387	3.60177	3.98164	3.99306	5.18137	5.96084	4.72149
ENSG00000075711	2182.9	2096.29	1972.86	2360.37	2399.04	2611.44	2084.02	2456.95	-0.236718	0.000395116	0.00511854	DLG1	3	197042560	197299300	-	11001	protein_coding	discs large MAGUK scaffold protein 1 [Source:HGNC Symbol;Acc:HGNC:2900]	-	1913	2640	1498	2280	2902	2732	10.8478	10.4012	9.81472	11.8097	11.906	12.9616
ENSG00000140678	23.9629	46.0549	32.925	64.1855	76.8817	84.1166	34.3143	75.0612	-1.10759	0.000395412	0.00511854	ITGAX	16	31355134	31382997	+	7074	protein_coding	integrin subunit alpha X [Source:HGNC Symbol;Acc:HGNC:6152]	-	21	58	25	62	93	88	0.185189	0.355364	0.254726	0.499416	0.593359	0.649272
ENSG00000137815	3606.98	3365.98	3542.73	4037.47	3939.15	4033.77	3505.23	4003.47	-0.192596	0.000396009	0.00512172	RTF1	15	41408408	41483563	+	5770	protein_coding	RTF1 homolog, Paf1/RNA polymerase II complex component [Source:HGNC Symbol;Acc:HGNC:28996]	-	3161	4239	2690	3900	4765	4220	34.175	31.8418	33.6027	38.5146	37.2723	38.1721
ENSG00000243873	5.70545	5.55836	11.853	0	0	0	7.7056	0	5.46986	0.000396605	1	HMGB1P36	3	70753854	70754573	+	576	processed_pseudogene	high mobility group box 1 pseudogene 36 [Source:HGNC Symbol;Acc:HGNC:39176]	-	5	7	9	0	0	0	0.541512	0.526727	1.12621	0	0	0
ENSG00000197056	985.901	980.653	1054.92	1141.88	1213.57	1335.35	1007.16	1230.27	-0.290662	0.000399909	0.00516318	ZMYM1	1	35032172	35115859	+	5220	protein_coding	zinc finger MYM-type containing 1 [Source:HGNC Symbol;Acc:HGNC:26253]	-	864	1235	801	1103	1468	1397	10.3253	10.2543	11.0601	12.0404	12.6927	13.968
ENSG00000067225	22181.6	22110.3	21160.2	23558.1	24698	25036.2	21817.4	24430.8	-0.163132	0.000399924	0.00516318	PKM	15	72199029	72231822	-	8571	protein_coding	pyruvate kinase M1/2 [Source:HGNC Symbol;Acc:HGNC:9021]	-	19439	27845	16067	22756	29876	26192	141.483	140.807	135.114	151.287	157.322	159.495
ENSG00000188229	11437.1	12318.1	12385.1	13536.9	13492.3	13648.9	12046.8	13559.4	-0.170561	0.000402461	0.00519132	TUBB4B	9	137241213	137243707	+	2111	protein_coding	tubulin beta 4B class IVb [Source:HGNC Symbol;Acc:HGNC:20771]	-	10023	15513	9404	13076	16321	14279	296.19	318.506	321.087	352.958	348.946	353.036
ENSG00000100526	813.597	865.515	773.078	943.112	1092.05	1008.44	817.397	1014.54	-0.309977	0.000403453	0.00519885	CDKN3	14	54396849	54420218	+	1836	protein_coding	cyclin dependent kinase inhibitor 3 [Source:HGNC Symbol;Acc:HGNC:1791]	-	713	1090	587	911	1321	1055	24.2257	25.7314	23.0443	28.2736	32.4735	29.9909
ENSG00000275700	2142.97	2170.14	2199.39	1842.74	1846.81	1918.43	2170.83	1869.33	0.215582	0.000403759	0.00519885	AATF	17	36948875	37056871	+	4714	protein_coding	apoptosis antagonizing transcription factor [Source:HGNC Symbol;Acc:HGNC:19235]	-	1878	2733	1670	1780	2234	2007	24.8523	25.1281	25.5344	21.5162	21.3891	22.2212
ENSG00000275342	109.545	135.783	118.53	206.015	182.697	177.792	121.286	188.835	-0.629682	0.000405773	0.00522016	PRAG1	8	8317736	8386498	-	4904	protein_coding	PEAK1 related, kinase-activating pseudokinase 1 [Source:HGNC Symbol;Acc:HGNC:25438]	-	96	171	90	199	221	186	1.22118	1.51132	1.32279	2.31227	2.03396	1.97957
ENSG00000113648	2849.3	2952.28	3106.8	3364.56	3461.33	3407.68	2969.46	3411.19	-0.200928	0.000423672	0.00544561	H2AFY	5	135333900	135399914	-	17730	protein_coding	H2A histone family member Y [Source:HGNC Symbol;Acc:HGNC:4740]	-	2497	3718	2359	3250	4187	3565	8.78557	9.08889	9.58997	10.4451	10.6584	10.4945
ENSG00000179409	2679.28	2781.56	2726.19	2347.95	2334.56	2431.73	2729.01	2371.41	0.203259	0.000424091	0.00544618	GEMIN4	17	744414	753999	-	5751	protein_coding	gem nuclear organelle associated protein 4 [Source:HGNC Symbol;Acc:HGNC:15717]	-	2348	3503	2070	2268	2824	2544	25.4692	26.4002	25.9433	22.4717	22.1626	23.0878
ENSG00000144354	1356.76	1407.85	1268.27	1508.36	1632.7	1708.14	1344.29	1616.4	-0.264157	0.000426456	0.00547172	CDCA7	2	173354820	173368997	+	3934	protein_coding	cell division cycle associated 7 [Source:HGNC Symbol;Acc:HGNC:14628]	-	1189	1773	963	1457	1975	1787	18.8542	19.5337	17.6437	21.1038	22.6586	23.7083
ENSG00000114631	5.70545	11.1167	6.585	35.1985	25.6272	27.7202	7.80239	29.5153	-1.87272	0.000426891	0.00547248	PODXL2	3	127629181	127672809	+	2186	protein_coding	podocalyxin like 2 [Source:HGNC Symbol;Acc:HGNC:17936]	-	5	14	5	34	31	29	0.142686	0.27758	0.164861	0.886268	0.640046	0.6924
ENSG00000278970	391.394	394.643	405.636	319.892	279.419	290.585	397.224	296.632	0.422684	0.000427713	0.00547819	HEIH	5	180829954	180831605	-	1652	TEC	hepatocellular carcinoma up-regulated EZH2-associated long non-coding RNA [Source:HGNC Symbol;Acc:HGNC:45049]	-	343	497	308	309	338	304	12.9522	13.0394	13.4381	10.6582	9.23435	9.60446
ENSG00000169598	148.342	139.753	130.383	229.825	209.978	190.218	139.493	210.007	-0.58759	0.000429991	0.00550252	DFFB	1	3857267	3885429	+	3870	protein_coding	DNA fragmentation factor subunit beta [Source:HGNC Symbol;Acc:HGNC:2773]	-	130	176	99	222	254	199	2.09552	1.97111	1.84384	3.26872	2.96225	2.68381
ENSG00000145979	75.3119	64.3181	59.265	110.772	124.003	110.881	66.2983	115.218	-0.798016	0.000431805	0.00552088	TBC1D7	6	13266542	13328583	-	8300	protein_coding	TBC1 domain family member 7 [Source:HGNC Symbol;Acc:HGNC:21066]	-	66	81	45	107	150	116	0.496051	0.422977	0.39078	0.734585	0.815667	0.729439
ENSG00000159055	1220.97	1159.31	1102.33	936.901	927.54	1007.49	1160.87	957.309	0.279143	0.000433182	0.00552879	MIS18A	21	32268219	32279069	-	1723	protein_coding	MIS18 kinetochore protein A [Source:HGNC Symbol;Acc:HGNC:1286]	-	1070	1460	837	905	1122	1054	38.7399	36.7263	35.0137	29.9295	29.3905	31.9275
ENSG00000115107	947.104	995.74	939.02	736.062	832.471	775.211	960.621	781.248	0.298294	0.00043385	0.00552879	STEAP3	2	119223831	119265652	+	4562	protein_coding	STEAP3 metalloreductase [Source:HGNC Symbol;Acc:HGNC:24592]	-	830	1254	713	711	1007	811	11.3497	11.9139	11.265	8.88077	9.96262	9.27844
ENSG00000156313	980.196	1006.86	1136.57	808.53	816.764	895.651	1041.21	840.315	0.307024	0.000433893	0.00552879	RPGR	X	38269163	38327564	-	8378	protein_coding	retinitis pigmentosa GTPase regulator [Source:HGNC Symbol;Acc:HGNC:10295]	-	859	1268	863	781	988	937	6.39607	6.55977	7.42452	5.31186	5.32251	5.83725
ENSG00000163428	4935.21	4520.53	5200.83	3916.35	3946.59	4513.62	4885.52	4125.52	0.242918	0.000433944	0.00552879	LRRC58	3	120324509	120349339	-	7903	protein_coding	leucine rich repeat containing 58 [Source:HGNC Symbol;Acc:HGNC:26968]	-	4325	5693	3949	3783	4774	4722	34.1393	31.2219	36.0158	27.276	27.264	31.1848
ENSG00000204767	5.70545	10.3227	26.34	1.03525	0.826685	0	14.1227	0.620645	4.49053	0.000435013	1	INSYN2B	5	169864264	169980740	-	2999	protein_coding	inhibitory synaptic factor family member 2B [Source:HGNC Symbol;Acc:HGNC:37271]	-	5	13	20	1	1	0	0.104005	0.187878	0.480675	0.0190003	0.0150495	0
ENSG00000125826	1179.89	1302.24	1181.35	1435.89	1540.11	1428.07	1221.16	1468.02	-0.263526	0.000436438	0.00555571	RBCK1	20	407498	430966	+	4024	protein_coding	RANBP2-type and C3HC4-type zinc finger containing 1 [Source:HGNC Symbol;Acc:HGNC:15864]	-	1034	1640	897	1387	1863	1494	16.0296	17.6643	16.0669	19.6406	20.8956	19.3777
ENSG00000172830	767.953	855.193	740.154	974.17	1098.66	909.033	787.767	993.955	-0.332859	0.000436973	0.00555765	SSH3	11	67303448	67312607	+	3641	protein_coding	slingshot protein phosphatase 3 [Source:HGNC Symbol;Acc:HGNC:30581]	-	673	1077	562	941	1329	951	11.5307	12.8205	11.1254	14.7267	16.4742	13.6323
ENSG00000085063	1764.12	1865.23	2263.92	1581.86	1598.81	1616.38	1964.42	1599.02	0.294739	0.000441789	0.005614	CD59	11	33703010	33736491	-	10358	protein_coding	CD59 molecule (CD59 blood group) [Source:HGNC Symbol;Acc:HGNC:1689]	-	1546	2349	1719	1528	1934	1691	9.31095	9.82918	11.9618	8.40589	8.42714	8.52073
ENSG00000197822	79.8763	77.0229	92.1899	139.759	124.003	147.204	83.0297	136.988	-0.728208	0.000444909	0.00564871	OCLN	5	69492292	69558104	+	6761	protein_coding	occludin [Source:HGNC Symbol;Acc:HGNC:8104]	-	70	97	70	135	150	154	0.645873	0.621829	0.746252	1.13778	1.00134	1.18883
ENSG00000145386	1558.73	1480.11	1592.25	1834.46	1755.05	1853.43	1543.7	1814.32	-0.234501	0.000446915	0.00566923	CCNA2	4	121816444	121823933	-	2798	protein_coding	cyclin A2 [Source:HGNC Symbol;Acc:HGNC:1578]	-	1366	1864	1209	1772	2123	1939	30.4553	28.8741	31.1442	36.0871	34.2454	36.1692
ENSG00000139318	174.587	164.369	226.524	124.23	115.736	119.484	188.493	119.817	0.64606	0.000452084	0.00572981	DUSP6	12	89347232	89353271	-	4632	protein_coding	dual specificity phosphatase 6 [Source:HGNC Symbol;Acc:HGNC:3072]	-	153	207	172	120	140	125	2.06055	1.93692	2.67644	1.47621	1.36414	1.40848
ENSG00000197632	17.1163	13.4989	19.755	2.0705	3.30674	1.91174	16.7901	2.42966	2.75933	0.000454945	1	SERPINB2	18	63871692	63903890	+	2748	protein_coding	serpin family B member 2 [Source:HGNC Symbol;Acc:HGNC:8584]	-	15	17	15	2	4	2	0.340514	0.268128	0.393435	0.0414715	0.0656966	0.0379859
ENSG00000205403	1.14109	0.794051	0	6.2115	28.1073	10.5146	0.645047	14.9445	-4.46376	0.000457176	1	CFI	4	109740694	109802179	-	4875	protein_coding	complement factor I [Source:HGNC Symbol;Acc:HGNC:5394]	-	1	1	0	6	34	11	0.0127963	0.00889069	0	0.0701314	0.314778	0.117768
ENSG00000069482	852.394	873.456	881.072	640.819	736.576	722.638	868.974	700.011	0.310277	0.000457387	0.00579198	GAL	11	68683779	68691175	+	1300	protein_coding	galanin and GMAP prepropeptide [Source:HGNC Symbol;Acc:HGNC:4114]	-	747	1100	669	619	891	756	35.8457	36.6741	37.0921	27.1321	30.9338	30.352
ENSG00000118263	662.973	522.485	485.973	375.796	398.462	454.038	557.144	409.432	0.444071	0.000458676	0.00580325	KLF7	2	207074137	207167267	-	9262	protein_coding	Kruppel like factor 7 [Source:HGNC Symbol;Acc:HGNC:6350]	zf-C2H2	581	658	369	363	482	475	3.9132	3.07915	2.87157	2.23325	2.34878	2.67669
ENSG00000104823	607.06	652.71	636.111	807.495	824.205	736.02	631.96	789.24	-0.319727	0.000459665	0.00581071	ECH1	19	38815422	38832005	-	2467	protein_coding	enoyl-CoA hydratase 1 [Source:HGNC Symbol;Acc:HGNC:3149]	-	532	822	483	780	997	770	13.4525	14.4415	14.1116	18.0161	18.24	16.2904
ENSG00000134057	4120.47	4040.13	4101.14	4559.24	4510.39	5061.33	4087.25	4710.32	-0.20479	0.000460969	0.00582214	CCNB1	5	69167010	69178245	+	2558	protein_coding	cyclin B1 [Source:HGNC Symbol;Acc:HGNC:1579]	-	3611	5088	3114	4404	5456	5295	88.0617	86.2098	87.7438	98.1031	96.2661	108.038
ENSG00000183762	183.715	173.103	158.04	280.553	233.125	238.968	171.619	250.882	-0.543206	0.000461639	0.00582554	KREMEN1	22	29073078	29168333	+	7977	protein_coding	kringle containing transmembrane protein 1 [Source:HGNC Symbol;Acc:HGNC:17550]	-	161	218	120	271	282	250	1.25906	1.18448	1.08428	1.93582	1.59555	1.63572
ENSG00000122729	4580.33	4247.38	4206.5	3746.57	3775.47	3868.41	4344.74	3796.81	0.194335	0.000465304	0.0058667	ACO1	9	32384603	32454769	+	7555	protein_coding	aconitase 1 [Source:HGNC Symbol;Acc:HGNC:117]	-	4014	5349	3194	3619	4567	4047	33.1439	30.6866	30.4718	27.2954	27.2833	27.9581
ENSG00000179148	138.072	103.227	163.308	87.9962	76.055	64.9992	134.869	76.3501	0.810887	0.000467058	0.00588371	ALOXE3	17	8095900	8119047	-	3760	protein_coding	arachidonate lipoxygenase 3 [Source:HGNC Symbol;Acc:HGNC:13743]	-	121	130	124	85	92	68	2.00751	1.49853	2.37702	1.28815	1.10433	0.94391
ENSG00000118707	1150.22	1208.55	1227.44	1464.88	1353.28	1465.35	1195.4	1427.84	-0.255574	0.00046786	0.00588873	TGIF2	20	36573488	36593950	+	3784	protein_coding	TGFB induced factor homeobox 2 [Source:HGNC Symbol;Acc:HGNC:15764]	Homeobox	1008	1522	932	1415	1637	1533	16.6177	17.4331	17.7526	21.3079	19.5253	21.1446
ENSG00000233645	1109.14	1192.66	1036.48	814.741	925.06	958.738	1112.76	899.513	0.308763	0.000474575	0.00596808	AL358876.2	1	8218190	8220529	-	477	lincRNA	novel transcript	-	972	1502	787	787	1119	1003	127.118	136.478	118.92	94.014	105.879	109.747
ENSG00000187210	524.901	430.376	455.682	552.823	636.547	650.948	470.319	613.439	-0.38732	0.000478634	0.00601392	GCNT1	9	76419850	76651203	+	9251	protein_coding	glucosaminyl (N-acetyl) transferase 1, core 2 [Source:HGNC Symbol;Acc:HGNC:4203]	-	460	542	346	534	770	681	3.10191	2.53934	2.69579	3.28919	3.75666	3.84209
ENSG00000091136	1066.92	1051.32	1216.91	1386.2	1302.86	1341.09	1111.72	1343.38	-0.275864	0.000480208	0.00602628	LAMB1	7	107923799	108003255	-	8140	protein_coding	laminin subunit beta 1 [Source:HGNC Symbol;Acc:HGNC:6486]	-	935	1324	924	1339	1576	1403	7.16552	7.04975	8.18174	9.37329	8.73839	8.99586
ENSG00000109466	454.154	448.639	409.587	329.209	338.941	329.775	437.46	332.642	0.397048	0.000480445	0.00602628	KLHL2	4	165207618	165323156	+	3872	protein_coding	kelch like family member 2 [Source:HGNC Symbol;Acc:HGNC:6353]	-	398	565	311	318	410	345	6.41221	6.32446	5.78926	4.67981	4.77912	4.65043
ENSG00000173402	2517.24	2421.06	2283.68	2845.9	2790.89	2730.92	2407.33	2789.24	-0.21155	0.000484603	0.00607319	DAG1	3	49468703	49535618	+	6923	protein_coding	dystroglycan 1 [Source:HGNC Symbol;Acc:HGNC:2666]	-	2206	3049	1734	2749	3376	2857	19.8779	19.0886	18.0531	22.6265	22.0094	21.539
ENSG00000162849	34.2327	24.6156	35.559	74.538	49.6011	82.2049	31.4691	68.7813	-1.14169	0.000490701	0.00614432	KIF26B	1	245154985	245709431	+	14403	protein_coding	kinesin family member 26B [Source:HGNC Symbol;Acc:HGNC:25484]	-	30	31	27	72	60	86	0.129936	0.0932865	0.135117	0.28485	0.188017	0.311641
ENSG00000165714	693.782	640.005	687.474	538.33	533.212	537.199	673.754	536.247	0.326999	0.000491818	0.00615302	BORCS5	12	12357079	12469694	+	4980	protein_coding	BLOC-1 related complex subunit 5 [Source:HGNC Symbol;Acc:HGNC:17950]	-	608	806	522	520	645	562	7.61613	7.01481	7.55508	5.94991	5.84561	5.89001
ENSG00000273706	118.673	97.6683	82.9709	63.1502	42.1609	55.4405	99.7708	53.5839	0.906231	0.000494803	0.00618504	LHX1	17	36936785	36944612	+	4882	protein_coding	LIM homeobox 1 [Source:HGNC Symbol;Acc:HGNC:6593]	-	104	123	63	61	51	58	1.32891	1.09199	0.930124	0.711981	0.471489	0.620068
ENSG00000131368	1470.86	1657.18	1627.81	1365.49	1302.86	1326.75	1585.29	1331.7	0.25288	0.000497893	0.00621833	MRPS25	3	15042460	15065335	-	5383	protein_coding	mitochondrial ribosomal protein S25 [Source:HGNC Symbol;Acc:HGNC:14511]	-	1289	2087	1236	1319	1576	1388	14.9379	16.8038	16.5498	13.9623	13.2139	13.4578
ENSG00000183671	10.2698	10.3227	11.853	28.987	32.2407	39.1907	10.8152	33.4728	-1.63791	0.000498484	0.00622037	GPR1	2	206175316	206218047	-	2834	protein_coding	G protein-coupled receptor 1 [Source:HGNC Symbol;Acc:HGNC:4463]	-	9	13	9	28	39	41	0.198108	0.198817	0.228897	0.562982	0.621104	0.755081
ENSG00000185585	77.5941	98.4623	72.435	159.428	127.309	134.778	82.8304	140.505	-0.74548	0.000499403	0.00622216	OLFML2A	9	124777158	124814885	+	6746	protein_coding	olfactomedin like 2A [Source:HGNC Symbol;Acc:HGNC:27270]	-	68	124	55	154	154	141	0.628815	0.796683	0.587644	1.3008	1.03032	1.09089
ENSG00000078018	7.98763	5.55836	18.438	33.128	42.1609	28.6761	10.6613	34.655	-1.76675	0.000499483	0.00622216	MAP2	2	209424058	209734118	+	11559	protein_coding	microtubule associated protein 2 [Source:HGNC Symbol;Acc:HGNC:6839]	-	7	7	14	32	51	30	0.0377779	0.0262475	0.0872983	0.157749	0.199136	0.13546
ENSG00000213079	1251.78	1272.86	1384.17	1494.9	1515.31	1677.55	1302.93	1562.59	-0.263756	0.000500697	0.00623195	SCAF8	6	154733325	154834244	+	5481	protein_coding	SR-related CTD associated factor 8 [Source:HGNC Symbol;Acc:HGNC:20959]	-	1097	1603	1051	1444	1833	1755	12.4855	12.676	13.8211	15.0122	15.0939	16.7119
ENSG00000164983	551.146	530.426	492.558	667.736	602.653	795.284	524.71	688.558	-0.389554	0.000501796	0.00624028	TMEM65	8	124306189	124372692	-	9029	protein_coding	transmembrane protein 65 [Source:HGNC Symbol;Acc:HGNC:25203]	-	483	668	374	645	729	832	3.33709	3.20662	2.98559	4.07058	3.64408	4.80942
ENSG00000101052	350.314	343.03	381.93	473.109	482.784	447.347	358.425	467.747	-0.38822	0.000506728	0.00629623	IFT52	20	43590931	43647296	+	2542	protein_coding	intraflagellar transport 52 [Source:HGNC Symbol;Acc:HGNC:15901]	-	307	432	290	457	584	468	7.53396	7.36577	8.22282	10.2442	10.369	9.60903
ENSG00000134333	13943	13514.7	12572.1	13928.2	16361.7	16618.8	13343.3	15636.3	-0.22876	0.000507525	0.00630076	LDHA	11	18394388	18408425	+	6210	protein_coding	lactate dehydrogenase A [Source:HGNC Symbol;Acc:HGNC:6535]	-	12219	17020	9546	13454	19792	17386	122.745	118.789	110.797	123.451	143.846	146.123
ENSG00000145860	1947.84	1832.67	1677.86	2122.26	2102.26	2238.65	1819.46	2154.39	-0.242489	0.00051263	0.00635305	RNF145	5	159157409	159210053	-	4614	protein_coding	ring finger protein 145 [Source:HGNC Symbol;Acc:HGNC:20853]	-	1707	2308	1274	2050	2543	2342	23.079	21.6804	19.9017	25.317	24.8753	26.4922
ENSG00000134202	239.629	244.568	222.573	335.421	313.313	323.084	235.59	323.94	-0.454992	0.000512667	0.00635305	GSTM3	1	109733932	109741038	-	4750	protein_coding	glutathione S-transferase mu 3 [Source:HGNC Symbol;Acc:HGNC:4635]	-	210	308	169	324	379	338	2.75795	2.81039	2.56443	3.88676	3.60118	3.71392
ENSG00000130024	1015.57	991.769	916.631	1152.23	1151.57	1234.03	974.657	1179.28	-0.273082	0.00051329	0.00635305	PHF10	6	169703905	169725566	-	5534	protein_coding	PHD finger protein 10 [Source:HGNC Symbol;Acc:HGNC:18250]	-	890	1249	696	1113	1393	1291	10.0325	9.78213	9.06501	11.4602	11.3609	12.1758
ENSG00000185043	1514.23	1569.04	1506.65	1725.76	1869.96	1797.04	1529.97	1797.59	-0.232154	0.000513769	0.00635305	CIB1	15	90229975	90234047	-	1472	protein_coding	calcium and integrin binding 1 [Source:HGNC Symbol;Acc:HGNC:16920]	-	1327	1976	1144	1667	2262	1880	56.2372	58.1821	56.0166	64.5303	69.3561	66.6591
ENSG00000172667	410.792	310.474	387.198	285.729	257.099	247.57	369.488	263.466	0.482811	0.00051392	0.00635305	ZMAT3	3	179017223	179072279	-	9646	protein_coding	zinc finger matrin-type 3 [Source:HGNC Symbol;Acc:HGNC:29983]	-	360	391	294	276	311	259	2.32817	1.75687	2.19684	1.63041	1.45517	1.4014
ENSG00000174136	241.911	257.272	272.619	136.653	195.098	187.351	257.267	173.034	0.566604	0.000514944	0.0063603	RGMB	5	98768650	98798643	+	6671	protein_coding	repulsive guidance molecule BMP co-receptor b [Source:HGNC Symbol;Acc:HGNC:26896]	-	212	324	207	132	236	196	1.98246	2.10506	2.23654	1.12751	1.59669	1.53347
ENSG00000143870	5132.62	5122.42	5372.04	5858.48	5791.75	5952.21	5209.03	5867.48	-0.172231	0.000521513	0.00643597	PDIA6	2	10783391	10837977	-	4101	protein_coding	protein disulfide isomerase family A member 6 [Source:HGNC Symbol;Acc:HGNC:30168]	-	4498	6451	4079	5659	7006	6227	68.4211	68.1785	71.6906	78.6296	77.1045	79.2498
ENSG00000164284	1542.75	1546.02	1704.2	1305.45	1264.83	1424.25	1597.66	1331.51	0.261658	0.000528828	0.00652072	GRPEL2	5	149345430	149354583	+	4419	protein_coding	GrpE like 2, mitochondrial [Source:HGNC Symbol;Acc:HGNC:21060]	-	1352	1947	1294	1261	1530	1490	19.0859	19.0964	21.1061	16.2602	15.6267	17.5983
ENSG00000153317	3022.75	2895.9	3362.3	3536.41	3492.74	3896.13	3093.65	3641.76	-0.236912	0.000538871	0.00663892	ASAP1	8	130052104	130443660	-	8280	protein_coding	ArfGAP with SH3 domain, ankyrin repeat and PH domain 1 [Source:HGNC Symbol;Acc:HGNC:2720]	-	2649	3647	2553	3416	4225	4076	19.9578	19.0904	22.2238	23.5084	23.0301	25.6929
ENSG00000031081	394.817	410.524	389.832	337.491	285.206	257.129	398.391	293.276	0.445485	0.000542465	0.00667755	ARHGAP31	3	119294373	119420714	+	9384	protein_coding	Rho GTPase activating protein 31 [Source:HGNC Symbol;Acc:HGNC:29216]	-	346	517	296	326	345	269	2.30011	2.38788	2.27354	1.97955	1.65932	1.49614
ENSG00000151025	302.389	293.799	289.74	413.065	378.622	388.083	295.309	393.256	-0.411957	0.000545894	0.00671408	GPR158	10	25174802	25602226	+	7986	protein_coding	G protein-coupled receptor 158 [Source:HGNC Symbol;Acc:HGNC:23689]	-	265	370	220	399	458	406	2.07003	2.00809	1.9856	2.84695	2.58843	2.65342
ENSG00000069431	62.7599	74.6408	59.265	120.089	119.869	103.234	65.5552	114.397	-0.791969	0.000549554	0.00675339	ABCC9	12	21797401	21942529	-	11616	protein_coding	ATP binding cassette subfamily C member 9 [Source:HGNC Symbol;Acc:HGNC:60]	-	55	94	45	116	145	108	0.29537	0.350737	0.279225	0.569033	0.563392	0.485262
ENSG00000106460	943.681	973.506	999.602	1136.7	1133.38	1250.28	972.263	1173.46	-0.271594	0.000550971	0.00676508	TMEM106B	7	12211241	12243367	+	13867	protein_coding	transmembrane protein 106B [Source:HGNC Symbol;Acc:HGNC:22407]	-	827	1226	759	1098	1371	1308	3.72035	3.83193	3.94509	4.51186	4.46226	4.92305
ENSG00000186812	645.857	647.945	687.474	539.365	517.505	523.817	660.425	526.896	0.324895	0.000552611	0.0067795	ZNF397	18	35241030	35267133	+	8710	protein_coding	zinc finger protein 397 [Source:HGNC Symbol;Acc:HGNC:18818]	zf-C2H2	566	816	522	521	626	548	4.05377	4.06052	4.31967	3.40844	3.24381	3.28376
ENSG00000103260	568.263	713.058	608.454	916.196	988.715	666.242	629.925	857.051	-0.441585	0.00055426	0.006794	METRN	16	715115	719655	+	3692	protein_coding	meteorin, glial cell differentiation regulator [Source:HGNC Symbol;Acc:HGNC:14151]	-	498	898	462	885	1196	697	8.41449	10.542	9.01942	13.659	14.6207	9.85327
ENSG00000116133	7520.92	6940	6261.01	7838.91	8238.74	8015.93	6907.31	8031.19	-0.217167	0.000555061	0.0067981	DHCR24	1	54849627	54887271	-	6290	protein_coding	24-dehydrocholesterol reductase [Source:HGNC Symbol;Acc:HGNC:2859]	-	6591	8740	4754	7572	9966	8386	65.3674	60.2242	54.4762	68.5956	71.5105	69.5847
ENSG00000129055	1529.06	1546.02	1696.29	1283.71	1353.28	1371.67	1590.46	1336.22	0.249113	0.000555821	0.00680167	ANAPC13	3	134477706	134486716	-	2359	protein_coding	anaphase promoting complex subunit 13 [Source:HGNC Symbol;Acc:HGNC:24540]	-	1340	1947	1288	1240	1637	1435	35.4354	35.7724	39.3537	29.9523	31.3199	31.7492
ENSG00000123080	826.149	770.229	699.327	952.429	1101.14	866.975	765.235	973.516	-0.34722	0.000556865	0.00680873	CDKN2C	1	50960745	50974633	+	3318	protein_coding	cyclin dependent kinase inhibitor 2C [Source:HGNC Symbol;Acc:HGNC:1789]	-	724	970	531	920	1332	907	13.612	12.6708	11.535	15.7997	18.1187	14.2672
ENSG00000112739	2079.07	2107.41	2101.93	2454.58	2275.04	2747.17	2096.14	2492.26	-0.249103	0.000560448	0.00684678	PRPF4B	6	4021267	4064983	+	7859	protein_coding	pre-mRNA processing factor 4B [Source:HGNC Symbol;Acc:HGNC:17346]	-	1822	2654	1596	2371	2752	2874	14.4624	14.6367	14.6374	17.191	15.8045	19.0866
ENSG00000152795	3236.13	3255.61	3433.42	3588.17	3792.83	4334.87	3308.39	3905.29	-0.239897	0.000564937	0.00689584	HNRNPDL	4	82422564	82430408	-	5476	protein_coding	heterogeneous nuclear ribonucleoprotein D like [Source:HGNC Symbol;Acc:HGNC:5037]	-	2836	4100	2607	3466	4588	4535	32.3075	32.4512	34.3143	36.0663	37.8146	43.2238
ENSG00000162545	212.243	223.922	213.354	151.146	145.497	150.072	216.506	148.905	0.542682	0.000565671	0.00689901	CAMK2N1	1	20482391	20486220	-	2615	protein_coding	calcium/calmodulin dependent protein kinase II inhibitor 1 [Source:HGNC Symbol;Acc:HGNC:24190]	-	186	282	162	146	176	157	4.43712	4.67399	4.46521	3.18139	3.03767	3.13355
ENSG00000135048	182.574	192.16	187.014	259.848	246.352	294.408	187.25	266.869	-0.508645	0.000566997	0.00690939	CEMIP2	9	71683366	71816690	-	9625	protein_coding	cell migration inducing hyaluronidase 2 [Source:HGNC Symbol;Acc:HGNC:11869]	-	160	242	142	251	298	308	1.037	1.08974	1.06337	1.48597	1.39738	1.67016
ENSG00000181588	815.879	814.696	780.98	1066.31	1048.24	883.224	803.852	999.256	-0.313092	0.000567479	0.00690947	MEX3D	19	1554669	1568058	-	2850	protein_coding	mex-3 RNA binding family member D [Source:HGNC Symbol;Acc:HGNC:16734]	-	715	1026	593	1030	1268	924	15.6503	15.6032	14.9971	20.5934	20.0805	16.9214
ENSG00000096401	1994.62	1935.9	1997.89	1689.53	1585.58	1775.05	1976.14	1683.39	0.231323	0.000570058	0.00693507	CDC5L	6	44387525	44450426	+	6423	protein_coding	cell division cycle 5 like [Source:HGNC Symbol;Acc:HGNC:1743]	MYB	1748	2438	1517	1632	1918	1857	16.9771	16.4515	17.0234	14.4783	13.4775	15.0898
ENSG00000198586	1309.97	1229.98	1277.49	1482.48	1485.55	1532.26	1272.48	1500.1	-0.238734	0.000570911	0.00693965	TLK1	2	170990823	171231314	-	9405	protein_coding	tousled like kinase 1 [Source:HGNC Symbol;Acc:HGNC:11841]	-	1148	1549	970	1432	1797	1603	7.61454	7.13843	7.4338	8.67602	8.6236	8.89578
ENSG00000171914	329.775	302.533	242.328	416.17	393.502	389.995	291.545	399.889	-0.450127	0.000578758	0.00702066	TLN2	15	62390526	62844631	+	16209	protein_coding	talin 2 [Source:HGNC Symbol;Acc:HGNC:15447]	-	289	381	184	402	476	408	1.11225	1.01878	0.818201	1.41321	1.32541	1.31375
ENSG00000137936	899.179	1037.82	1127.35	743.309	836.605	854.548	1021.45	811.487	0.330205	0.000579066	0.00702066	BCAR3	1	93561786	93847150	-	6866	protein_coding	BCAR3, NSP family adaptor protein [Source:HGNC Symbol;Acc:HGNC:973]	-	788	1307	856	718	1012	894	7.1595	8.25053	8.98604	5.95877	6.65237	6.79584
ENSG00000084710	175.728	152.458	155.406	99.3839	97.5488	111.837	161.197	102.923	0.646286	0.000579145	0.00702066	EFR3B	2	25042130	25159137	+	10591	protein_coding	EFR3 homolog B [Source:HGNC Symbol;Acc:HGNC:29155]	-	154	192	118	96	118	117	0.907077	0.785732	0.803051	0.5165	0.502857	0.576578
ENSG00000051341	1510.8	1395.94	1660.74	1195.71	1116.85	1374.54	1522.49	1229.04	0.30708	0.000579506	0.00702066	POLQ	3	121431427	121546641	-	9400	protein_coding	DNA polymerase theta [Source:HGNC Symbol;Acc:HGNC:9186]	-	1324	1758	1261	1155	1351	1438	8.78659	8.1059	9.66909	7.00149	6.48675	7.98436
ENSG00000137207	1182.17	1168.84	1095.74	950.359	996.155	915.724	1148.92	954.079	0.26873	0.000587713	0.00711416	YIPF3	6	43511827	43516990	-	3053	protein_coding	Yip1 domain family member 3 [Source:HGNC Symbol;Acc:HGNC:21023]	-	1036	1472	832	918	1205	958	21.1687	20.8973	19.6424	17.1337	17.8139	16.3775
ENSG00000130590	117.532	140.547	148.821	84.8904	85.1485	78.3814	135.633	82.8068	0.71125	0.000593988	0.00718414	SAMD10	20	63974113	63980008	-	2453	protein_coding	sterile alpha motif domain containing 10 [Source:HGNC Symbol;Acc:HGNC:16129]	-	103	177	113	82	103	82	2.61939	3.12742	3.32031	1.90481	1.89513	1.74472
ENSG00000129951	35.3738	35.7323	26.34	60.0445	76.8817	66.9109	32.482	67.9457	-1.05527	0.000606635	0.00733101	PLPPR3	19	812488	821977	-	2741	protein_coding	phospholipid phosphatase related 3 [Source:HGNC Symbol;Acc:HGNC:23497]	-	31	45	20	58	93	70	0.705526	0.711563	0.525919	1.20574	1.53135	1.3329
ENSG00000153147	5479.51	5303.47	5725	6104.87	6077.79	6777.12	5502.66	6319.92	-0.200401	0.000607812	0.00733776	SMARCA5	4	143513463	143557486	+	8385	protein_coding	SWI/SNF related, matrix associated, actin dependent regulator of chromatin, subfamily a, member 5 [Source:HGNC Symbol;Acc:HGNC:11101]	-	4802	6679	4347	5897	7352	7090	35.7256	34.5238	37.3667	40.0741	39.5733	44.1319
ENSG00000122566	22951.9	22089.7	21390.7	23762.1	24941.9	26449.9	22144.1	25051.3	-0.177941	0.000608202	0.00733776	HNRNPA2B1	7	26173057	26201529	-	9267	protein_coding	heterogeneous nuclear ribonucleoprotein A2/B1 [Source:HGNC Symbol;Acc:HGNC:5033]	-	20114	27819	16242	22953	30171	27671	135.4	130.111	126.328	141.136	146.943	155.846
ENSG00000160469	356.02	427.993	403.002	302.293	305.873	275.291	395.672	294.486	0.428607	0.000610702	0.00736128	BRSK1	19	55282072	55312533	+	3841	protein_coding	BR serine/threonine kinase 1 [Source:HGNC Symbol;Acc:HGNC:18994]	-	312	539	306	292	370	288	5.06723	6.08211	5.74216	4.33186	4.34767	3.91343
ENSG00000178445	840.983	813.108	780.98	644.96	602.653	708.3	811.691	651.971	0.317868	0.000611164	0.00736128	GLDC	9	6532464	6645783	-	8939	protein_coding	glycine decarboxylase [Source:HGNC Symbol;Acc:HGNC:4313]	-	737	1024	593	623	729	741	5.14326	4.96502	4.7815	3.97132	3.68077	4.32652
ENSG00000149679	746.273	875.044	819.173	1042.5	1075.52	921.459	813.497	1013.16	-0.314652	0.000612851	0.0073755	CABLES2	20	62388632	62407285	-	3785	protein_coding	Cdk5 and Abl enzyme substrate 2 [Source:HGNC Symbol;Acc:HGNC:16143]	-	654	1102	622	1007	1301	964	10.7788	12.619	11.8447	15.16	15.5135	13.2929
ENSG00000139112	1013.29	974.3	1082.57	1260.93	1190.43	1227.34	1023.39	1226.23	-0.263197	0.000614262	0.00738637	GABARAPL1	12	10212458	10223130	+	4086	protein_coding	GABA type A receptor associated protein like 1 [Source:HGNC Symbol;Acc:HGNC:4068]	-	888	1227	822	1218	1440	1284	13.5574	13.0154	14.5001	16.9858	15.9061	16.4012
ENSG00000073711	385.688	358.117	451.731	478.285	515.851	595.507	398.512	529.881	-0.417792	0.00062039	0.0074539	PPP2R3A	3	135965673	136147891	+	7837	protein_coding	protein phosphatase 2 regulatory subunit B''alpha [Source:HGNC Symbol;Acc:HGNC:9307]	-	338	451	343	462	624	623	2.69046	2.49423	3.15459	3.35914	3.59364	4.14904
ENSG00000165476	1042.96	967.948	1114.18	1134.63	1322.7	1403.22	1041.7	1286.85	-0.308607	0.000626419	0.00752013	REEP3	10	63521363	63625123	+	5248	protein_coding	receptor accessory protein 3 [Source:HGNC Symbol;Acc:HGNC:23711]	-	914	1219	846	1096	1600	1468	10.8646	10.0675	11.6192	11.9002	13.7602	14.5996
ENSG00000185033	672.102	591.568	454.365	777.472	829.165	691.094	572.678	765.91	-0.416502	0.000628727	0.00754162	SEMA4B	15	90160604	90229679	+	7006	protein_coding	semaphorin 4B [Source:HGNC Symbol;Acc:HGNC:10730]	-	589	745	345	751	1003	723	5.24452	4.60889	3.54934	6.1081	6.46146	5.38614
ENSG00000110092	2234.25	2332.92	2713.02	2851.08	2805.77	2974.67	2426.73	2877.17	-0.247276	0.000634274	0.00760188	CCND1	11	69641087	69654474	+	4830	protein_coding	cyclin D1 [Source:HGNC Symbol;Acc:HGNC:1582]	-	1958	2938	2060	2754	3394	3112	25.2887	26.3642	30.741	32.4902	31.715	33.6281
ENSG00000077235	2756.87	2821.26	2665.61	3270.35	3061.21	3132.39	2747.91	3154.65	-0.197671	0.000637115	0.00762965	GTF3C1	16	27459555	27549913	-	11562	protein_coding	general transcription factor IIIC subunit 1 [Source:HGNC Symbol;Acc:HGNC:4664]	-	2416	3553	2024	3159	3703	3277	13.0354	13.319	12.6176	15.5687	14.4551	14.7929
ENSG00000065833	743.99	722.586	690.108	787.825	928.367	1000.8	718.895	905.663	-0.333465	0.000644291	0.00770924	ME1	6	83210389	83431071	-	3371	protein_coding	malic enzyme 1 [Source:HGNC Symbol;Acc:HGNC:6983]	-	652	910	524	761	1123	1047	12.0656	11.7002	11.2039	12.8636	15.0356	16.2105
ENSG00000054148	3376.48	3394.57	2965.88	2560.17	3038.07	2467.1	3245.64	2688.45	0.271931	0.000644858	0.00770968	PHPT1	9	136848724	136851027	+	1612	protein_coding	phosphohistidine phosphatase 1 [Source:HGNC Symbol;Acc:HGNC:30033]	-	2959	4275	2252	2473	3675	2581	114.509	114.943	100.694	87.4169	102.894	83.5665
ENSG00000117115	14.8342	22.2334	17.121	53.833	41.3342	43.0142	18.0629	46.0605	-1.32795	0.00064887	0.00775128	PADI2	1	17066761	17119435	-	5984	protein_coding	peptidyl arginine deiminase 2 [Source:HGNC Symbol;Acc:HGNC:18341]	-	13	28	13	52	50	45	0.135523	0.202804	0.156585	0.495163	0.377119	0.392491
ENSG00000053747	527.183	515.339	397.734	364.408	367.875	346.025	480.085	359.436	0.422357	0.000655498	0.00782404	LAMA3	18	23689443	23956222	+	14678	protein_coding	laminin subunit alpha 3 [Source:HGNC Symbol;Acc:HGNC:6483]	-	462	649	302	352	445	362	1.96352	1.91641	1.48299	1.36651	1.36834	1.28721
ENSG00000124067	1135.38	1263.33	1161.59	973.134	1044.93	913.812	1186.77	977.292	0.281456	0.000657797	0.00784504	SLC12A4	16	67943474	67969601	-	8298	protein_coding	solute carrier family 12 member 4 [Source:HGNC Symbol;Acc:HGNC:10913]	-	995	1591	882	940	1264	956	7.48014	8.31011	7.66114	6.45492	6.87501	6.01304
ENSG00000153207	4107.92	4220.38	4552.87	4943.32	4634.39	5687.43	4293.72	5088.38	-0.245228	0.000660241	0.00786773	AHCTF1	1	246839098	246931967	-	9598	protein_coding	AT-hook containing transcription factor 1 [Source:HGNC Symbol;Acc:HGNC:24618]	-	3600	5315	3457	4775	5606	5950	23.3982	24.0012	25.9607	28.3484	26.3616	32.3553
ENSG00000103855	1662.57	1717.53	1539.57	2127.44	2001.4	1782.7	1639.89	1970.51	-0.262909	0.000661643	0.00787799	CD276	15	73683966	73714518	+	5542	protein_coding	CD276 molecule [Source:HGNC Symbol;Acc:HGNC:19137]	-	1457	2163	1169	2055	2421	1865	16.4004	16.9161	15.2036	21.1291	19.7164	17.5639
ENSG00000110841	1725.33	1757.23	1760.83	1443.14	1348.32	1603.95	1747.8	1465.14	0.255299	0.000663297	0.00788749	PPFIBP1	12	27523431	27695564	+	11690	protein_coding	PPFIA binding protein 1 [Source:HGNC Symbol;Acc:HGNC:9249]	-	1512	2213	1337	1394	1631	1678	8.06859	8.20497	8.24356	6.79492	6.29708	7.49181
ENSG00000124171	253.322	219.952	226.524	158.393	165.337	161.542	233.266	161.757	0.525356	0.000663525	0.00788749	PARD6B	20	50731544	50756795	+	4726	protein_coding	par-6 family cell polarity regulator beta [Source:HGNC Symbol;Acc:HGNC:16245]	-	222	277	172	153	200	169	2.93035	2.54036	2.62321	1.84473	1.91001	1.86639
ENSG00000184677	1147.94	1147.4	1195.84	997.98	934.154	986.458	1163.72	972.864	0.258333	0.000664582	0.00789361	ZBTB40	1	22428838	22531157	+	9169	protein_coding	zinc finger and BTB domain containing 40 [Source:HGNC Symbol;Acc:HGNC:29045]	ZBTB	1006	1445	908	964	1130	1032	6.84441	6.83055	7.13776	5.99089	5.56232	5.87445
ENSG00000063438	333.198	283.476	325.299	380.972	431.529	442.568	313.991	418.356	-0.420751	0.000666986	0.0079157	AHRR	5	304176	438291	+	7678	protein_coding	aryl-hydrocarbon receptor repressor [Source:HGNC Symbol;Acc:HGNC:346]	-	292	357	247	368	522	463	2.37244	2.01526	2.31871	2.73109	3.06847	3.14733
ENSG00000167699	2703.24	2545.73	2635.32	2304.47	2271.73	2289.31	2628.09	2288.5	0.19887	0.000667535	0.00791575	GLOD4	17	757097	783390	-	5603	protein_coding	glyoxalase domain containing 4 [Source:HGNC Symbol;Acc:HGNC:14111]	-	2369	3206	2001	2226	2748	2395	26.3757	24.8001	25.741	22.6381	22.1358	22.3097
ENSG00000025772	1475.43	1477.73	1791.12	2006.31	1793.08	1952.84	1581.43	1917.41	-0.280109	0.000669928	0.00793766	TOMM34	20	44942130	44960486	-	2062	protein_coding	translocase of outer mitochondrial membrane 34 [Source:HGNC Symbol;Acc:HGNC:15746]	-	1293	1861	1360	1938	2169	2043	39.1174	39.1172	47.5388	53.5551	47.4756	51.7117
ENSG00000198805	2171.49	2375.01	2431.18	1942.13	1907.16	2094.31	2325.89	1981.2	0.231646	0.000675651	0.00799896	PNP	14	20468954	20477094	+	4139	protein_coding	purine nucleoside phosphorylase [Source:HGNC Symbol;Acc:HGNC:7892]	-	1903	2991	1846	1876	2307	2191	28.6816	31.3207	32.1466	25.827	25.1566	27.6284
ENSG00000187098	490.669	497.076	492.558	577.669	646.467	643.301	493.434	622.479	-0.335995	0.000678869	0.00802484	MITF	3	69739435	69968337	+	7181	protein_coding	melanogenesis associated transcription factor [Source:HGNC Symbol;Acc:HGNC:7105]	bHLH	430	626	374	558	782	673	3.73546	3.77833	3.75392	4.42777	4.91498	4.89147
ENSG00000134308	13849.4	13808.5	14534.4	15340.3	15579.7	16161.9	14064.1	15694	-0.158471	0.00067894	0.00802484	YWHAQ	2	9583972	9631014	-	2713	protein_coding	tyrosine 3-monooxygenase/tryptophan 5-monooxygenase activation protein theta [Source:HGNC Symbol;Acc:HGNC:12854]	-	12137	17390	11036	14818	18846	16908	279.076	277.818	293.197	311.226	313.523	325.276
ENSG00000116898	1971.8	1968.45	1945.21	2216.47	2243.62	2323.72	1961.82	2261.27	-0.204743	0.00068099	0.00804014	MRPS15	1	36455718	36464437	-	2916	protein_coding	mitochondrial ribosomal protein S15 [Source:HGNC Symbol;Acc:HGNC:14504]	-	1728	2479	1477	2141	2714	2431	36.9672	36.8467	36.5083	41.8375	42.007	43.5118
ENSG00000116497	859.24	778.964	816.539	1006.26	972.181	992.194	818.248	990.212	-0.276858	0.00068134	0.00804014	S100PBP	1	32816767	32858879	+	9194	protein_coding	S100P binding protein [Source:HGNC Symbol;Acc:HGNC:25768]	-	753	981	620	972	1176	1038	5.10918	4.6246	4.86055	6.02418	5.77301	5.89253
ENSG00000204070	141.495	158.016	169.893	201.874	233.125	253.306	156.468	229.435	-0.555049	0.000682956	0.00805268	SYS1	20	45361937	45376798	+	6117	protein_coding	SYS1, golgi trafficking protein [Source:HGNC Symbol;Acc:HGNC:16162]	-	124	199	129	195	282	265	1.26457	1.41002	1.52002	1.81649	2.0807	2.26108
ENSG00000162813	927.706	886.161	933.752	1128.42	1060.64	1106.9	915.873	1098.65	-0.263577	0.000687891	0.0081043	BPNT1	1	220057482	220090462	-	3113	protein_coding	3'(2'), 5'-bisphosphate nucleotidase 1 [Source:HGNC Symbol;Acc:HGNC:1096]	-	813	1116	709	1090	1283	1158	16.2919	15.538	16.4159	19.9519	18.6015	19.4151
ENSG00000124299	1061.21	979.859	996.968	1201.92	1272.27	1166.16	1012.68	1213.45	-0.262599	0.000693673	0.00816581	PEPD	19	33386950	33521794	-	4157	protein_coding	peptidase D [Source:HGNC Symbol;Acc:HGNC:8840]	-	930	1234	757	1161	1539	1220	13.9561	12.866	13.1254	15.9143	16.7093	15.3175
ENSG00000140350	3237.27	3265.14	3117.34	3613.02	3596.9	3721.2	3206.58	3643.71	-0.183524	0.000699976	0.00823335	ANP32A	15	68778535	68820897	-	7544	protein_coding	acidic nuclear phosphoprotein 32 family member A [Source:HGNC Symbol;Acc:HGNC:13233]	-	2837	4112	2367	3490	4351	3893	23.4595	23.6244	22.6149	26.3609	26.0308	26.9335
ENSG00000114054	1708.21	1651.63	1847.75	2047.72	1980.74	2054.17	1735.86	2027.54	-0.226176	0.000705309	0.00828937	PCCB	3	136250306	136337896	+	7532	protein_coding	propionyl-CoA carboxylase subunit beta [Source:HGNC Symbol;Acc:HGNC:8654]	-	1497	2080	1403	1978	2396	2149	12.3986	11.9691	13.426	14.9642	14.3574	14.8914
ENSG00000196781	2121.29	2130.44	2207.29	2532.22	2596.62	2354.31	2153	2494.38	-0.213232	0.000705955	0.00829027	TLE1	9	81583683	81689305	-	4906	protein_coding	transducin like enhancer of split 1 [Source:HGNC Symbol;Acc:HGNC:11837]	-	1859	2683	1676	2446	3141	2463	23.6381	23.703	24.6232	28.4096	28.8961	26.2027
ENSG00000124788	99.2748	76.2289	135.651	163.569	203.364	147.204	103.718	171.379	-0.745523	0.000716198	0.00840377	ATXN1	6	16299112	16761491	-	17812	protein_coding	ataxin 1 [Source:HGNC Symbol;Acc:HGNC:10548]	-	87	96	103	158	246	154	0.304696	0.233598	0.416795	0.505453	0.623336	0.45125
ENSG00000272405	2890.38	2694.21	2533.91	2266.16	2401.52	2304.6	2706.17	2324.09	0.219692	0.000724109	0.00848433	AL365181.3	1	156641666	156644887	-	3222	antisense	novel transcript, antisense to BCAN	-	2533	3393	1924	2189	2905	2411	49.0422	45.6424	43.0405	38.713	40.693	39.0554
ENSG00000109929	481.54	466.902	513.63	382.007	381.102	369.922	487.357	377.677	0.364881	0.000724229	0.00848433	SC5D	11	121292453	121308694	+	5566	protein_coding	sterol-C5-desaturase [Source:HGNC Symbol;Acc:HGNC:10547]	-	422	588	390	369	461	387	4.72966	4.57872	5.05033	3.77763	3.73815	3.62892
ENSG00000057294	95.8515	122.284	126.432	177.028	190.137	164.41	114.856	177.192	-0.625388	0.000725381	0.00849099	PKP2	12	32790745	32896840	-	7043	protein_coding	plakophilin 2 [Source:HGNC Symbol;Acc:HGNC:9024]	-	84	154	96	171	230	172	0.744015	0.947705	0.982453	1.38349	1.47391	1.27462
ENSG00000170802	989.325	993.358	1075.99	798.177	829.165	887.048	1019.56	838.13	0.280671	0.000733555	0.00857977	FOXN2	2	48314637	48379294	+	5481	protein_coding	forkhead box N2 [Source:HGNC Symbol;Acc:HGNC:5281]	Fork	867	1251	817	771	1003	928	9.86778	9.89253	10.7439	8.0155	8.25925	8.83685
ENSG00000122952	3278.35	3408.86	3595.41	3825.25	3905.26	4005.1	3427.54	3911.87	-0.191377	0.000736408	0.00860622	ZWINT	10	56357228	56361275	-	2378	protein_coding	ZW10 interacting kinetochore protein [Source:HGNC Symbol;Acc:HGNC:13195]	-	2873	4293	2730	3695	4724	4190	75.3675	78.2454	82.7464	88.5398	89.6598	91.9627
ENSG00000086300	506.644	489.929	462.267	601.48	642.334	595.507	486.28	613.107	-0.333822	0.000741072	0.00864912	SNX10	7	26291895	26374329	+	3518	protein_coding	sorting nexin 10 [Source:HGNC Symbol;Acc:HGNC:14974]	-	444	617	351	581	777	623	7.87313	7.6015	7.19133	9.41058	9.96838	9.24276
ENSG00000143067	838.701	803.579	944.288	667.736	649.774	747.491	862.19	688.334	0.321955	0.000741269	0.00864912	ZNF697	1	119619422	119647773	-	5041	protein_coding	zinc finger protein 697 [Source:HGNC Symbol;Acc:HGNC:32034]	zf-C2H2	735	1012	717	645	786	782	9.09559	8.70109	10.2518	7.29087	7.03729	8.09654
ENSG00000134330	633.305	701.147	690.108	856.151	793.617	844.99	674.853	831.586	-0.299134	0.000755227	0.00880494	IAH1	2	9473658	9496543	+	5908	protein_coding	isoamyl acetate hydrolyzing esterase 1 (putative) [Source:HGNC Symbol;Acc:HGNC:27696]	-	555	883	524	827	960	884	5.8602	6.47784	6.39277	7.97629	7.33382	7.80946
ENSG00000175893	433.614	441.492	450.414	305.399	338.941	365.143	441.84	336.494	0.391392	0.000765655	0.00891936	ZDHHC21	9	14611071	14693471	-	9426	protein_coding	zinc finger DHHC-type containing 21 [Source:HGNC Symbol;Acc:HGNC:20750]	-	380	556	342	295	410	382	2.51488	2.55657	2.61515	1.78333	1.96316	2.11517
ENSG00000116675	365.149	331.913	304.227	472.074	412.516	441.612	333.763	442.067	-0.402247	0.000769902	0.00896166	DNAJC6	1	65248219	65415869	+	6954	protein_coding	DnaJ heat shock protein family (Hsp40) member C6 [Source:HGNC Symbol;Acc:HGNC:15469]	-	320	418	231	456	499	462	2.87062	2.60526	2.39428	3.73651	3.23866	3.4675
ENSG00000090339	1948.98	1890.64	1806.92	1727.83	1505.39	1541.82	1882.18	1591.68	0.243519	0.000771652	0.00896892	ICAM1	19	10270835	10286615	+	3706	protein_coding	intercellular adhesion molecule 1 [Source:HGNC Symbol;Acc:HGNC:5344]	-	1708	2381	1372	1669	1821	1613	28.7503	27.8461	26.6837	25.6618	22.1771	22.7163
ENSG00000083828	182.574	134.195	161.991	115.948	81.0151	98.4547	159.587	98.4726	0.695991	0.000771758	0.00896892	ZNF586	19	57769655	57819939	+	3261	protein_coding	zinc finger protein 586 [Source:HGNC Symbol;Acc:HGNC:25949]	zf-C2H2	160	169	123	112	98	103	3.06076	2.24619	2.71864	1.95706	1.35636	1.64853
ENSG00000140471	244.193	301.739	295.008	375.796	365.395	394.775	280.313	378.655	-0.430678	0.000778406	0.00903895	LINS1	15	100559369	100603230	-	7790	protein_coding	lines homolog 1 [Source:HGNC Symbol;Acc:HGNC:30922]	-	214	380	224	363	442	413	1.71371	2.11425	2.07257	2.65525	2.56085	2.76708
ENSG00000003249	207.678	197.719	177.795	320.927	292.646	230.365	194.397	281.313	-0.529992	0.000784507	0.00910254	DBNDD1	16	90004865	90020128	-	4791	protein_coding	dysbindin domain containing 1 [Source:HGNC Symbol;Acc:HGNC:28455]	-	182	249	135	310	354	241	2.36977	2.2526	2.03098	3.68699	3.33485	2.62543
ENSG00000129195	514.631	493.9	525.483	670.842	650.601	601.243	511.338	640.895	-0.327858	0.000793076	0.00919463	PIMREG	17	6444415	6451469	+	2823	protein_coding	PICALM interacting mitotic regulator [Source:HGNC Symbol;Acc:HGNC:25483]	-	451	622	399	648	787	629	9.96612	9.5497	10.1873	13.0798	12.5824	11.6292
ENSG00000106683	1420.66	1625.42	1464.5	1788.91	1961.72	1675.64	1503.53	1808.76	-0.265048	0.000798551	0.00925073	LIMK1	7	74082933	74122525	+	6902	protein_coding	LIM domain kinase 1 [Source:HGNC Symbol;Acc:HGNC:6613]	-	1245	2047	1112	1728	2373	1753	11.2526	12.8544	11.6126	14.2661	15.5175	13.2561
ENSG00000075218	1703.65	1608.75	1527.72	2043.58	1885.67	1801.82	1613.37	1910.36	-0.242669	0.00080037	0.00926442	GTSE1	22	46296741	46330810	+	4242	protein_coding	G2 and S-phase expressed 1 [Source:HGNC Symbol;Acc:HGNC:13698]	-	1493	2026	1160	1974	2281	1885	21.9558	20.7004	19.7099	26.5163	24.2691	23.1926
ENSG00000100592	244.193	244.568	205.452	309.54	332.327	312.57	231.404	318.145	-0.454515	0.000802999	0.00928746	DAAM1	14	59188646	59371405	+	10712	protein_coding	dishevelled associated activator of morphogenesis 1 [Source:HGNC Symbol;Acc:HGNC:18142]	-	214	308	156	299	402	327	1.24625	1.24621	1.04967	1.59051	1.69377	1.59326
ENSG00000065361	37.656	38.9085	22.389	59.0092	74.4016	74.5579	32.9845	69.3229	-1.05301	0.00080697	0.00932598	ERBB3	12	56076799	56103505	+	9039	protein_coding	erb-b2 receptor tyrosine kinase 3 [Source:HGNC Symbol;Acc:HGNC:3431]	-	33	49	17	57	90	78	0.227748	0.234956	0.135558	0.359328	0.449388	0.450385
ENSG00000135387	7216.25	7226.66	7489.77	7915.52	8111.43	8925.92	7310.89	8317.62	-0.186381	0.000809441	0.00934712	CAPRIN1	11	34051683	34101156	+	7689	protein_coding	cell cycle associated protein 1 [Source:HGNC Symbol;Acc:HGNC:6743]	-	6324	9101	5687	7646	9812	9338	51.3077	51.3014	53.3103	56.6631	57.5953	63.386
ENSG00000188042	349.173	294.593	280.521	203.944	192.618	254.262	308.096	216.941	0.50731	0.000814533	0.00939727	ARL4C	2	234493041	234497053	-	4013	protein_coding	ADP ribosylation factor like GTPase 4C [Source:HGNC Symbol;Acc:HGNC:698]	-	306	371	213	197	233	266	4.75677	4.00696	3.82568	2.79726	2.62051	3.45957
ENSG00000272620	2949.72	3018.98	3243.77	3577.82	3433.22	3527.16	3070.82	3512.74	-0.194702	0.000815076	0.00939727	AFAP1-AS1	4	7754090	7778928	+	6795	antisense	AFAP1 antisense RNA 1 [Source:HGNC Symbol;Acc:HGNC:28141]	-	2585	3802	2463	3456	4153	3690	23.7318	24.2512	26.126	28.9815	27.5849	28.343
ENSG00000185686	1623.77	1712.77	1600.15	1909	1863.35	1988.21	1645.56	1920.19	-0.220625	0.000820453	0.00945177	PRAME	22	22547701	22559361	-	3775	protein_coding	preferentially expressed antigen in melanoma [Source:HGNC Symbol;Acc:HGNC:9336]	-	1423	2157	1215	1844	2254	2080	23.5152	24.7653	23.1984	27.8343	26.9486	28.7578
ENSG00000185950	917.436	1017.18	1139.2	800.248	834.125	853.592	1024.61	829.322	0.303022	0.000827909	0.00953012	IRS2	13	109752698	109786568	-	8138	protein_coding	insulin receptor substrate 2 [Source:HGNC Symbol;Acc:HGNC:6126]	-	804	1281	865	773	1009	893	6.16309	6.82247	7.6612	5.4125	5.59594	5.72721
ENSG00000178999	1039.53	1064.03	1099.69	1302.34	1245.81	1246.46	1067.75	1264.87	-0.244674	0.000842084	0.00968563	AURKB	17	8204733	8210600	-	2241	protein_coding	aurora kinase B [Source:HGNC Symbol;Acc:HGNC:11390]	-	911	1340	835	1258	1507	1304	25.3593	25.9163	26.8561	31.9871	30.3509	30.37
ENSG00000166920	33.0916	30.1739	9.21899	4.141	7.44016	4.77935	24.1615	5.4535	2.14734	0.000844647	0.00970743	C15orf48	15	45430529	45448761	+	1405	protein_coding	chromosome 15 open reading frame 48 [Source:HGNC Symbol;Acc:HGNC:29898]	-	29	38	7	4	9	5	1.2876	1.17224	0.359104	0.162226	0.289112	0.185739
ENSG00000175505	225.936	235.833	246.279	305.399	367.048	300.143	236.016	324.197	-0.461506	0.000847674	0.00973453	CLCF1	11	67364168	67374177	-	1975	protein_coding	cardiotrophin like cytokine factor 1 [Source:HGNC Symbol;Acc:HGNC:17412]	-	198	297	187	295	444	314	6.25401	6.51778	6.82453	8.5112	10.1465	8.29797
ENSG00000121775	511.208	552.659	564.993	677.053	701.029	650.948	542.953	676.343	-0.317465	0.00086008	0.00986922	TMEM39B	1	32072031	32102866	+	2820	protein_coding	transmembrane protein 39B [Source:HGNC Symbol;Acc:HGNC:25510]	-	448	696	429	654	848	681	9.91036	10.6972	10.9649	13.2149	13.5721	12.604
ENSG00000139737	118.673	116.725	117.213	186.345	152.937	199.777	117.537	179.686	-0.609973	0.000863868	0.00990487	SLAIN1	13	77697854	77764242	+	4133	protein_coding	SLAIN motif family member 1 [Source:HGNC Symbol;Acc:HGNC:26387]	-	104	147	89	180	185	209	1.56974	1.54157	1.55211	2.48167	2.02025	2.63931
ENSG00000103966	2605.11	2502.85	2628.73	2196.8	2275.86	2274.02	2578.9	2248.89	0.196217	0.000865297	0.00991344	EHD4	15	41895939	41972578	-	7879	protein_coding	EH domain containing 4 [Source:HGNC Symbol;Acc:HGNC:3245]	-	2283	3152	1996	2122	2753	2379	18.0757	17.339	18.2594	15.3465	15.7701	15.7591
ENSG00000163864	31.9505	29.3799	23.706	12.423	5.78679	7.64696	28.3455	8.61892	1.74068	0.000869226	0.00995061	NMNAT3	3	139560180	139678017	-	12983	protein_coding	nicotinamide nucleotide adenylyltransferase 3 [Source:HGNC Symbol;Acc:HGNC:20989]	-	28	37	18	12	7	8	0.134537	0.12352	0.0999299	0.0526675	0.0243345	0.0321606
ENSG00000073584	68.4654	84.1694	71.118	36.2337	39.6809	41.1024	74.5842	39.0057	0.940312	0.000876652	0.0100277	SMARCE1	17	40624962	40648864	-	18680	protein_coding	SWI/SNF related, matrix associated, actin dependent regulator of chromatin, subfamily e, member 1 [Source:HGNC Symbol;Acc:HGNC:11109]	HMG	60	106	54	35	48	43	0.200371	0.245946	0.20836	0.106765	0.115975	0.120144
ENSG00000101442	196.267	186.602	212.037	280.553	256.272	289.629	198.302	275.485	-0.477989	0.000882972	0.0100921	ACTR5	20	38748442	38772520	+	2565	protein_coding	ARP5 actin related protein 5 homolog [Source:HGNC Symbol;Acc:HGNC:14671]	-	172	235	161	271	310	303	4.18313	3.97091	4.52415	6.0203	5.45474	6.16545
ENSG00000241749	112.968	125.46	127.749	45.551	75.2283	86.9842	122.059	69.2545	0.812099	0.000889447	0.0101527	RPSAP52	12	65758020	65826997	-	2035	transcribed_processed_pseudogene	ribosomal protein SA pseudogene 52 [Source:HGNC Symbol;Acc:HGNC:35752]	-	99	158	97	44	91	91	3.03481	3.36514	3.43562	1.23204	2.01826	2.33392
ENSG00000157456	1446.9	1472.96	1443.43	1605.67	1699.66	1842.92	1454.43	1716.08	-0.238447	0.000889673	0.0101527	CCNB2	15	59105078	59125045	+	2801	protein_coding	cyclin B2 [Source:HGNC Symbol;Acc:HGNC:1580]	-	1268	1855	1096	1551	2056	1928	28.2401	28.7039	28.203	31.5526	33.1291	35.9255
ENSG00000142173	1182.17	1264.92	1180.03	1458.67	1465.71	1368.81	1209.04	1431.06	-0.241275	0.000901809	0.0102832	COL6A2	21	46098097	46132849	+	5386	protein_coding	collagen type VI alpha 2 chain [Source:HGNC Symbol;Acc:HGNC:2212]	-	1036	1593	896	1409	1773	1432	11.9992	12.8192	11.9906	14.9067	14.8574	13.8767
ENSG00000164134	3718.81	3909.91	4151.18	4302.5	4426.9	5004.94	3926.63	4578.11	-0.221901	0.00090272	0.0102855	NAA15	4	139301455	139420033	+	9712	protein_coding	N(alpha)-acetyltransferase 15, NatA auxiliary subunit [Source:HGNC Symbol;Acc:HGNC:30782]	-	3259	4924	3152	4156	5355	5236	20.9332	21.9745	23.3924	24.3839	24.8857	28.1385
ENSG00000174791	694.924	784.522	732.252	593.198	639.027	518.082	737.232	583.436	0.338452	0.000904574	0.0102986	RIN1	11	66330242	66336840	-	5469	protein_coding	Ras and Rab interactor 1 [Source:HGNC Symbol;Acc:HGNC:18749]	-	609	988	556	573	773	542	6.94656	7.82995	7.32766	5.97012	6.37927	5.1725
ENSG00000131238	2917.77	2914.17	3081.78	3435.99	3218.28	3595.98	2971.24	3416.75	-0.201916	0.000934442	0.0106286	PPT1	1	40071461	40097727	-	5088	protein_coding	palmitoyl-protein thioesterase 1 [Source:HGNC Symbol;Acc:HGNC:9325]	-	2557	3670	2340	3319	3893	3762	31.3505	31.2629	33.1487	37.1703	34.5332	38.5906
ENSG00000165912	1175.32	1159.31	1110.23	1379.99	1419.42	1286.6	1148.29	1362	-0.245743	0.000935028	0.0106286	PACSIN3	11	47177525	47186443	-	2752	protein_coding	protein kinase C and casein kinase substrate in neurons 3 [Source:HGNC Symbol;Acc:HGNC:8572]	-	1030	1460	843	1333	1717	1346	23.348	22.994	22.0789	27.6006	28.1593	25.5274
ENSG00000049192	103.839	142.929	151.455	85.9257	68.6148	85.0725	132.741	79.871	0.737327	0.000940435	0.0106801	ADAMTS6	5	65148736	65481920	-	8567	protein_coding	ADAM metallopeptidase with thrombospondin type 1 motif 6 [Source:HGNC Symbol;Acc:HGNC:222]	-	91	180	115	83	83	89	0.662633	0.910655	0.967536	0.552059	0.437269	0.542214
ENSG00000138385	2032.28	2039.92	2208.61	2328.28	2393.25	2583.72	2093.6	2435.08	-0.21937	0.000941025	0.0106801	SSB	2	169791933	169812064	+	5113	protein_coding	Sjogren syndrome antigen B [Source:HGNC Symbol;Acc:HGNC:11316]	-	1781	2569	1677	2249	2895	2703	21.7294	21.777	23.6404	25.064	25.5548	27.5918
ENSG00000125952	1202.71	1213.31	1185.3	1022.83	991.195	1031.38	1200.44	1015.14	0.242958	0.000943266	0.0106972	MAX	14	65006174	65102695	-	4430	protein_coding	MYC associated factor X [Source:HGNC Symbol;Acc:HGNC:6913]	bHLH	1054	1528	900	988	1199	1079	14.8422	14.9496	14.6432	12.7084	12.2156	12.7124
ENSG00000082497	392.535	412.906	406.953	481.391	500.144	591.684	404.131	524.406	-0.37505	0.000946429	0.0107247	SERTAD4	1	210232799	210246631	+	5467	protein_coding	SERTA domain containing 4 [Source:HGNC Symbol;Acc:HGNC:25236]	-	344	520	309	465	605	619	3.92527	4.12253	4.07387	4.84663	4.99466	5.9095
ENSG00000176463	247.616	263.625	251.547	350.95	313.313	366.098	254.263	343.454	-0.429938	0.000962854	0.0109024	SLCO3A1	15	91853695	92172435	+	9435	protein_coding	solute carrier organic anion transporter family member 3A1 [Source:HGNC Symbol;Acc:HGNC:10952]	-	217	332	191	339	379	383	1.43476	1.52513	1.45912	2.04736	1.813	2.11868
ENSG00000115756	2323.26	2451.23	2618.19	2038.41	2241.97	2036	2464.23	2105.46	0.225533	0.000966812	0.0109387	HPCAL1	2	10302889	10427617	+	6237	protein_coding	hippocalcin like 1 [Source:HGNC Symbol;Acc:HGNC:5145]	-	2036	3087	1988	1969	2712	2130	20.364	21.4522	22.9741	17.989	19.6252	17.8243
ENSG00000217258	31.9505	31.762	23.706	8.282	8.26685	11.4704	29.1395	9.33976	1.65023	0.0009735	0.0110058	AC007249.1	2	10452319	10455552	+	494	lincRNA	novel transcript	-	28	40	18	8	10	12	3.53583	3.50948	2.6263	0.922782	0.913635	1.26784
ENSG00000101337	2339.23	2294.81	2407.47	2743.41	2705.74	2599.97	2347.17	2683.04	-0.19389	0.00098143	0.0110868	TM9SF4	20	32109506	32167258	+	5415	protein_coding	transmembrane 9 superfamily member 4 [Source:HGNC Symbol;Acc:HGNC:30797]	-	2050	2890	1828	2650	3273	2720	23.6165	23.1318	24.3319	27.8858	27.2802	26.2168
ENSG00000145414	366.29	366.057	410.904	484.497	462.943	526.685	381.084	491.375	-0.369586	0.00098509	0.0111195	NAF1	4	163110073	163166921	-	4808	protein_coding	nuclear assembly factor 1 ribonucleoprotein [Source:HGNC Symbol;Acc:HGNC:25126]	-	321	461	312	468	560	551	4.16486	4.15572	4.67723	5.54648	5.25682	5.98131
ENSG00000215305	872.934	908.394	891.608	1110.82	1016	1080.13	890.979	1068.98	-0.26098	0.000989036	0.0111554	VPS16	20	2840703	2866732	+	3364	protein_coding	VPS16, CORVET/HOPS core subunit [Source:HGNC Symbol;Acc:HGNC:14584]	-	765	1144	677	1073	1229	1130	14.1862	14.7394	14.5054	18.1752	16.489	17.532
ENSG00000112414	310.376	308.886	320.031	382.007	432.356	412.936	313.098	409.1	-0.388642	0.00099097	0.0111686	ADGRG6	6	142301854	142446266	+	8473	protein_coding	adhesion G protein-coupled receptor G6 [Source:HGNC Symbol;Acc:HGNC:13841]	-	272	389	243	369	523	432	2.00259	1.98986	2.06713	2.48156	2.78589	2.66107
ENSG00000163389	748.555	690.03	657.183	522.801	555.532	597.419	698.589	558.584	0.322687	0.00099509	0.0112063	POGLUT1	3	119468938	119494708	+	7097	protein_coding	protein O-glucosyltransferase 1 [Source:HGNC Symbol;Acc:HGNC:22954]	-	656	869	499	505	672	625	5.7662	5.30707	5.06785	4.05464	4.2736	4.59637
ENSG00000171517	458.718	479.607	496.509	326.104	376.968	398.598	478.278	367.223	0.378996	0.000996541	0.0112063	LPAR3	1	84811602	84893213	-	3543	protein_coding	lysophosphatidic acid receptor 3 [Source:HGNC Symbol;Acc:HGNC:14298]	-	402	604	377	315	456	417	7.07808	7.38883	7.66952	5.06612	5.80889	6.14291
ENSG00000172175	892.332	927.451	1044.38	1079.77	1128.42	1344.91	954.721	1184.37	-0.312976	0.000996625	0.0112063	MALT1	18	58671386	58754477	+	11527	protein_coding	MALT1 paracaspase [Source:HGNC Symbol;Acc:HGNC:6819]	-	782	1168	793	1043	1365	1407	4.23205	4.39174	4.95855	5.1559	5.34461	6.3707
ENSG00000058085	309.235	261.243	280.521	222.579	180.217	205.512	283.666	202.769	0.484631	0.00099835	0.011217	LAMC2	1	183186238	183244900	+	6543	protein_coding	laminin subunit gamma 2 [Source:HGNC Symbol;Acc:HGNC:6493]	-	271	329	213	215	218	215	2.58376	2.17936	2.34639	1.8724	1.50376	1.71503
ENSG00000142657	4021.2	3669.31	3513.75	4341.84	4324.39	4189.58	3734.75	4285.27	-0.19819	0.00100186	0.0112478	PGD	1	10398592	10420144	+	2966	protein_coding	phosphogluconate dehydrogenase [Source:HGNC Symbol;Acc:HGNC:8891]	-	3524	4621	2668	4194	5231	4383	74.1182	67.5266	64.8355	80.5737	79.6	77.1276
ENSG00000162664	699.488	747.202	807.32	595.268	575.373	642.345	751.337	604.329	0.313336	0.00100874	0.0113082	ZNF326	1	89995112	90035531	+	10984	protein_coding	zinc finger protein 326 [Source:HGNC Symbol;Acc:HGNC:14104]	-	613	941	613	575	696	672	3.48145	3.71312	4.02252	2.98293	2.85988	3.19314
ENSG00000142197	684.654	673.355	741.471	882.032	826.685	846.901	699.826	851.873	-0.285792	0.0010088	0.0113082	DOP1B	21	36156782	36294274	+	9030	protein_coding	DOP1 leucine zipper like protein B [Source:HGNC Symbol;Acc:HGNC:1291]	-	600	848	563	852	1000	886	4.14499	4.07022	4.49385	5.37636	4.99818	5.12101
ENSG00000100345	20770.1	20087.9	21596.2	23694.8	23073.6	22655.1	20818.1	23141.2	-0.152873	0.00101077	0.0113215	MYH9	22	36281277	36388067	-	9012	protein_coding	myosin heavy chain 9 [Source:HGNC Symbol;Acc:HGNC:7579]	-	18202	25298	16398	22888	27911	23701	125.996	121.668	131.15	144.718	139.783	137.263
ENSG00000163362	73.0297	88.1396	72.435	158.393	142.19	98.4547	77.8681	133.013	-0.76316	0.00101399	0.0113488	INAVA	1	200891048	200915735	+	5413	protein_coding	innate immunity activator [Source:HGNC Symbol;Acc:HGNC:25599]	-	64	111	55	153	172	103	0.737568	0.888781	0.732357	1.61061	1.43413	0.993136
ENSG00000166619	383.406	393.055	395.1	460.686	533.212	507.567	390.52	500.488	-0.3596	0.00101725	0.0113767	BLCAP	20	37492472	37527931	-	7869	protein_coding	BLCAP, apoptosis inducing factor [Source:HGNC Symbol;Acc:HGNC:1055]	-	336	495	300	445	645	531	2.66367	2.72644	2.74789	3.22238	3.69947	3.52196
ENSG00000083720	1279.16	1260.95	1295.93	1023.86	1055.68	1147.04	1278.68	1075.53	0.24881	0.00101883	0.0113809	OXCT1	5	41730065	41870519	-	4194	protein_coding	3-oxoacid CoA-transferase 1 [Source:HGNC Symbol;Acc:HGNC:8527]	-	1121	1588	984	989	1277	1200	16.6739	16.4109	16.9108	13.4371	13.7424	14.9335
ENSG00000183431	4376.08	4481.62	4809.68	5011.64	5132.89	5402.58	4555.79	5182.37	-0.18665	0.0010192	0.0113809	SF3A3	1	37956975	37990921	-	4740	protein_coding	splicing factor 3a subunit 3 [Source:HGNC Symbol;Acc:HGNC:10767]	-	3835	5644	3652	4841	6209	5652	50.4716	51.6082	55.5329	58.196	59.1212	62.2348
ENSG00000116117	110.686	138.165	129.066	198.768	179.391	187.351	125.972	188.503	-0.575027	0.00102373	0.0114228	PARD3B	2	204545793	205620162	+	10382	protein_coding	par-3 family cell polarity regulator beta [Source:HGNC Symbol;Acc:HGNC:14446]	-	97	174	98	192	217	196	0.582842	0.726404	0.680367	1.0538	0.943362	0.985336
ENSG00000124104	101.557	103.227	86.9219	166.675	141.363	149.116	97.2352	152.385	-0.639464	0.0010252	0.0114303	SNX21	20	45833810	45843275	+	4066	protein_coding	sorting nexin family member 21 [Source:HGNC Symbol;Acc:HGNC:16154]	-	89	130	66	161	171	156	1.36547	1.38575	1.16997	2.25629	1.89814	2.00247
ENSG00000154545	45.6436	58.7598	35.559	147.005	57.8679	92.7194	46.6541	99.1976	-1.06537	0.00102991	0.0114741	MAGED4	X	52184823	52192268	+	4809	protein_coding	MAGE family member D4 [Source:HGNC Symbol;Acc:HGNC:23793]	-	40	74	27	142	70	97	0.518878	0.66694	0.404676	1.68256	0.656966	1.05275
[truncated: 28,025 more rows]
